# Supplementary material for: Identification of miRNAs and their targets by high-throughput sequencing and degradome analysis in cytoplasmic male-sterile line NJCMS1A and its maintainer NJCMS1B of soybean
Source: BMC Genomics. 2016 Jan 5;17:24. doi: 10.1186/s12864-015-2352-0 (PMC4700598; doi:10.1186/s12864-015-2352-0)
Supplement: Additional file 1: — Table S1. Summary of small RNA annotations from NJCMS1A and NJCMS1B. Table S2. Known miRNAs identified in NJCMS1A and NJCMS1B. Table S3. Family member distribution in conserved miRNA families. Table S4. Summary of miRNA families found in NJCMS1A and NJCMS1B. Table S5. Novel miRNAs on the other arm of known pre-miRNAs. Table S6. Novel miRNAs identified in NJCMS1A and NJCMS1B. Table S7-1. High-confidence known miRNAs identified in NJCMS1A and NJCMS1B. Table S7-2. High-confidence novel miRNAs identified in NJCMS1A and NJCMS1B. Table S8-1. The up-regulated miRNAs identified in NJCMS1A and NJCMS1B. Table S8-2. The down-regulated miRNAs identified in NJCMS1A and NJCMS1B. Table S9. The targets of miRNAs identified in NJCMS1A and NJCMS1B. Table S10. Targets of novel miRNAs in NJCMS1A and NJCMS1B. Table S11. Primers used in this study. (ZIP 637 kb) [file 12864_2015_2352_MOESM1_ESM.zip › Table S1.xls]

## Sheet: Table S1
Table S1 Summary of small RNA annotations from NJCMS1A and NJCMS1B libraries
Category	Unique sRNAs			Total sRNAs
	NJCMS1A	NJCMS1B		NJCMS1A	NJCMS1B
Total	3668753(100%)	4122100(100%)		11974839(100%)	12058427(100%)
exon_antisense	74891(2.04%)	93337(2.26%)		272380(2.27%)	340712(2.83%)
exon_sense	171004(4.66%)	174733(4.24%)		483569(4.04%)	562752(4.67%)
intron_antisense	72403(1.97%)	86912(2.11%)		170727(1.43%)	209072(1.73%)
intron_sense	115652(3.15%)	136609(3.31%)		333774(2.79%)	401900(3.33%)
known_miRNA	955(0.03%)	944(0.02%)		22366(0.19%)	22743(0.19%)
miRNA	4664(0.13%)	5139(0.12%)		2164696(18.08%)	1943012(16.11%)
rRNA	90175(2.46%)	63546(1.54%)		1770129(14.78%)	1079712(8.95%)
rRNAetc	8022(0.22%)	6064(0.15%)		217502(1.82%)	75425(0.63%)
repeat	4925(0.13%)	5863(0.14%)		10616(0.09%)	12259(0.1%)
snRNA	3704(0.1%)	3414(0.08%)		15753(0.13%)	14224(0.12%)
snoRNA	2850(0.08%)	2538(0.06%)		8060(0.07%)	6893(0.06%)
tRNA	12423(0.34%)	11916(0.29%)		282014(2.36%)	141881(1.18%)
unann	3107085(84.69%)	3531085(85.66%)		6223253(51.97%)	7247842(60.11%)
