# Supplementary material for: Identification of miRNAs and their targets by high-throughput sequencing and degradome analysis in cytoplasmic male-sterile line NJCMS1A and its maintainer NJCMS1B of soybean
Source: BMC Genomics. 2016 Jan 5;17:24. doi: 10.1186/s12864-015-2352-0 (PMC4700598; doi:10.1186/s12864-015-2352-0)
Supplement: Additional file 1: — Table S1. Summary of small RNA annotations from NJCMS1A and NJCMS1B. Table S2. Known miRNAs identified in NJCMS1A and NJCMS1B. Table S3. Family member distribution in conserved miRNA families. Table S4. Summary of miRNA families found in NJCMS1A and NJCMS1B. Table S5. Novel miRNAs on the other arm of known pre-miRNAs. Table S6. Novel miRNAs identified in NJCMS1A and NJCMS1B. Table S7-1. High-confidence known miRNAs identified in NJCMS1A and NJCMS1B. Table S7-2. High-confidence novel miRNAs identified in NJCMS1A and NJCMS1B. Table S8-1. The up-regulated miRNAs identified in NJCMS1A and NJCMS1B. Table S8-2. The down-regulated miRNAs identified in NJCMS1A and NJCMS1B. Table S9. The targets of miRNAs identified in NJCMS1A and NJCMS1B. Table S10. Targets of novel miRNAs in NJCMS1A and NJCMS1B. Table S11. Primers used in this study. (ZIP 637 kb) [file 12864_2015_2352_MOESM1_ESM.zip › Table S10.xlsx]

## Sheet: Table S10
Table S10 Targets of novel miRNAs in NJCMS1A and NJCMS1B
miRNA	mRNA	cleave_site	NJCMS1A-	NJCMS1B-	Annotation
			normtags	normtags
novel_mir_006-3p	Glyma12g36570.1	2155	0.666667	0.166667	Cellulose synthase
	Glyma13g32790.1	1008	0.666667	0.666667	Heat shock 70 kDa protein, mitochondrial
novel_mir_010	Glyma08g01940.1	619	0.333333	1	Ubiquitin carrier protein 4
	Glyma08g01940.4	738	0.333333	1	Ubiquitin carrier protein 4
	Glyma08g01940.5	627	0.333333	1	Ubiquitin carrier protein 4
novel_mir_020	Glyma05g02210.1	994	--	3	Probable inactive poly [ADP-ribose] polymerase SRO5
novel_mir_026	Glyma04g00960.1	348	1	0.666667	Arginine decarboxylase
novel_mir_035a novel_mir_035b-5p novel_mir_035c novel_mir_035d-5p novel_mir_035e	Glyma02g10450.1	533	0.333333	0.333333	Ras-related small GTP-binding family protein
	Glyma10g43590.1	492	0.333333	0.333333	Small GTP-binding protein
	Glyma17g04690.1	604	2	1	Polyubiquitin 4
	Glyma18g52450.1	516	0.333333	0.333333	Small GTP-binding protein
novel_mir_040	Glyma16g28203.1	1684	1.5	7.5	tubby like protein 5
	Glyma16g28203.2	1624	1.5	7.5	tubby like protein 5
novel_mir_046	Glyma01g10081.1	863	3	2	S-adenosylmethionine decarboxylase proenzyme
	Glyma01g34410.2	848	0.117647	0.117647	DNA binding protein, putative
	Glyma01g34410.3	910	0.117647	0.117647	DNA binding protein, putative
	Glyma01g34410.4	813	0.117647	0.117647	DNA binding protein, putative
	Glyma03g02670.2	796	0.117647	0.117647	DNA binding protein, putative
	Glyma03g02670.5	1074	0.117647	0.117647	DNA binding protein, putative
	Glyma03g02670.6	978	0.117647	0.117647	DNA binding protein, putative
	Glyma03g02670.7	1202	0.117647	0.117647	DNA binding protein, putative
	Glyma10g39070.2	5229	--	0.333333	N-acetyltransferase, putative
	Glyma10g39070.3	5421	--	0.333333	N-acetyltransferase, putative
novel_mir_051-5p	Glyma03g34580.1	1258	0.8	0.6	Polyadenylate binding protein
	Glyma19g37270.1	1098	0.8	0.6	Polyadenylate binding protein
	Glyma19g37270.2	1098	0.8	0.6	Polyadenylate binding protein
	Glyma19g37270.3	1098	0.8	0.6	Polyadenylate binding protein
	Glyma19g37270.4	1098	0.8	0.6	Polyadenylate binding protein
novel_mir_054	Glyma05g24110.1	1470	1.33333	0.333333	Elongation factor 1-alpha
	Glyma08g17840.1	1105	--	1	Mitochondrial transcription termination factor family protein
	Glyma12g06240.1	196	2	2	Universal stress protein 1
	Glyma15g41300.1	1068	--	1	Mitochondrial transcription termination factor family protein
	Glyma19g07240.3	1429	1.33333	0.333333	Elongation factor 1-alpha
	Glyma19g07240.4	2275	1.33333	0.333333	Elongation factor 1-alpha
novel_mir_063	Glyma01g30400.1	1517	9	7	LMBR1 integral membrane family protein
	Glyma03g07890.1	1654	9	7	LMBR1 integral membrane family protei
	Glyma07g01480.1	647	2	7	Ubiquitin carboxyl-terminal hydrolase
	Glyma08g20900.2	602	4	8	Ubiquitin carboxyl-terminal hydrolase
novel_mir_070-5p	Glyma05g00850.1	1191	3	--	Kinase, putative
novel_mir_072-3p	Glyma18g36276.1	131	0.666667	1	Sulfate/bicarbonate/oxalate exchanger and transporter sat-1
novel_mir_073	Glyma03g33230.1	407	1	0.5	Uncharacterized protein
novel_mir_083	Glyma06g15540.1	772	2	1	Photosystem I reaction center subunit psi-N
	Glyma06g15540.2	906	2	1	Photosystem I reaction center subunit psi-N
novel_mir_093a novel_mir_093b	Glyma01g02400.1	1195	0.5	--	Glycine-rich protein
	Glyma01g02400.2	1180	0.5	--	Glycine-rich protein
	Glyma01g33866.1	2299	0.333333	--	Exocyst complex subunit SEC6
	Glyma01g33866.2	2280	0.333333	--	Exocyst complex subunit SEC6
	Glyma02g03210.1	1177	1.5	1	Matrix metalloproteinase
	Glyma02g03320.1	1284	1.5	1	Matrix metalloproteinase
	Glyma02g10770.1	2881	1.5	5	Probably inactive leucine-rich repeat receptor-like protein kinase
	Glyma03g03120.1	2251	0.333333	--	Exocyst complex subunit SEC6
	Glyma03g03120.2	2251	0.333333	--	Exocyst complex subunit SEC6
	Glyma03g03120.3	2233	0.333333	--	Exocyst complex subunit SEC6
	Glyma03g03120.4	2233	0.333333	--	Exocyst complex subunit SEC6
	Glyma03g37800.1	180	5	2	CP12 domain-containing protein 2
	Glyma04g10880.2	427	2	--	Phosphate-responsive 1 family protein
	Glyma04g33360.1	807	2	6.66667	Light-harvesting complex I protein Lhca4
	Glyma04g33360.3	573	2	6.66667	Light-harvesting complex I protein Lhca4
	Glyma06g20960.2	900	2	6.66667	Chlorophyll A/B binding protein, putative
	Glyma07g11690.1	1407	5	--	Chaperone protein DNAj, putative
	Glyma08g12340.1	66	3	3	Cysteine proteinase
	Glyma08g25390.5	532	0.5	0.25	E3 ubiquitin-protein ligase RGLG2
	Glyma08g25390.6	532	0.5	0.25	E3 ubiquitin-protein ligase RGLG2
	Glyma08g25390.7	700	0.5	0.25	E3 ubiquitin-protein ligase RGLG2
	Glyma08g25390.8	532	0.5	0.25	E3 ubiquitin-protein ligase RGLG2
	Glyma15g38231.1	738	12	4	Unknown
	Glyma15g38271.1	809	29	--	Unknown
	Glyma18g50350.1	376	2	--	HXXXD-type acyl-transferase family protein
	Glyma18g52050.2	3238	1.5	5	Probably inactive leucine-rich repeat receptor-like protein kinase
novel_mir_095a novel_mir_095b	Glyma15g01800.1	647	2	--	Putative methyltransferase family protein
novel_mir_102	Glyma14g02410.1	918	1.5	0.5	Adenylyltransferase and sulfurtransferase MOCS3
novel_mir_103	Glyma12g19960.1	1343	1	--	ATP synthase subunit a chloroplastic
novel_mir_104	Glyma11g08700.7	362	--	1	Wound-responsive family protein
	Glyma11g08700.8	362	--	1	Wound-responsive family protein
novel_mir_108	Glyma09g08170.1	577	--	1	Adipocyte plasma membrane-associated protein
	Glyma14g09650.1	892	--	1	Progesterone 5-beta-reductase, putative
novel_mir_111-3p	Glyma19g44850.1	273	--	1	Uncharacterized protein
	Glyma19g44850.2	251	--	1	Uncharacterized protein
novel_mir_111-5p	Glyma02g15590.1	1773	0.666667	0.333333	IQ domain-containing protein
	Glyma02g15590.4	1830	0.666667	0.333333	IQ domain-containing protein
	Glyma02g15590.5	1783	0.666667	0.333333	IQ domain-containing protein
