# Supplementary material for: Identification of miRNAs and their targets by high-throughput sequencing and degradome analysis in cytoplasmic male-sterile line NJCMS1A and its maintainer NJCMS1B of soybean
Source: BMC Genomics. 2016 Jan 5;17:24. doi: 10.1186/s12864-015-2352-0 (PMC4700598; doi:10.1186/s12864-015-2352-0)
Supplement: Additional file 1: — Table S1. Summary of small RNA annotations from NJCMS1A and NJCMS1B. Table S2. Known miRNAs identified in NJCMS1A and NJCMS1B. Table S3. Family member distribution in conserved miRNA families. Table S4. Summary of miRNA families found in NJCMS1A and NJCMS1B. Table S5. Novel miRNAs on the other arm of known pre-miRNAs. Table S6. Novel miRNAs identified in NJCMS1A and NJCMS1B. Table S7-1. High-confidence known miRNAs identified in NJCMS1A and NJCMS1B. Table S7-2. High-confidence novel miRNAs identified in NJCMS1A and NJCMS1B. Table S8-1. The up-regulated miRNAs identified in NJCMS1A and NJCMS1B. Table S8-2. The down-regulated miRNAs identified in NJCMS1A and NJCMS1B. Table S9. The targets of miRNAs identified in NJCMS1A and NJCMS1B. Table S10. Targets of novel miRNAs in NJCMS1A and NJCMS1B. Table S11. Primers used in this study. (ZIP 637 kb) [file 12864_2015_2352_MOESM1_ESM.zip › Table S11.xlsx]

## Sheet: Table S10
Table S10 Primers used in this study
Gene name	Stem-loop primer	Forward primer	Reversed primer
gma-miR1510b-5p	GTCGTATCCAGTGCAGGGTCCGAGGTATTCGCACTGGATACGACGTAGTT	GCGGCGGAGGGATAGGTAAAAC	CAGTGCAGGGTCCGAGGTAT
gma-miR396b-3p	GTCGTATCCAGTGCAGGGTCCGAGGTATTCGCACTGGATACGACTCTCCC	GCGGCGGGCTCAAGAAAGCTGT	CAGTGCAGGGTCCGAGGTAT
gma-miR5559	GTCGTATCCAGTGCAGGGTCCGAGGTATTCGCACTGGATACGACGATCCA	GCGGCGGTACTTGGTGAATTGT	CAGTGCAGGGTCCGAGGTAT
gma-miR2119	GTCGTATCCAGTGCAGGGTCCGAGGTATTCGCACTGGATACGACTTCCCC	GCGGCGGTCAAAGGGAGTTGTA	CAGTGCAGGGTCCGAGGTAT
gma-miR862a-5p	GTCGTATCCAGTGCAGGGTCCGAGGTATTCGCACTGGATACGACATACTG	GCGGCGGTCCCTCAAAGGCTTC	CAGTGCAGGGTCCGAGGTAT
gma-miR2111a	GTCGTATCCAGTGCAGGGTCCGAGGTATTCGCACTGGATACGACCGTAAT	GCGGCGGGTCCTTGGGATGCAG	CAGTGCAGGGTCCGAGGTAT
gma-miR5674a	GTCGTATCCAGTGCAGGGTCCGAGGTATTCGCACTGGATACGACTGATAA	GCGGCGGTAATTGTGTTGTACA	CAGTGCAGGGTCCGAGGTAT
N-gma-miR164r-5p	GTCGTATCCAGTGCAGGGTCCGAGGTATTCGCACTGGATACGACAGCATG	GCGGCGGTGGAGAAGCAGGGCA	CAGTGCAGGGTCCGAGGTAT
novel_mir103	GTCGTATCCAGTGCAGGGTCCGAGGTATTCGCACTGGATACGACTGCCCA	GCGGCGGTTCAGGGACTAAAAA	CAGTGCAGGGTCCGAGGTAT
gma-MIR156b	GTCGTATCCAGTGCAGGGTCCGAGGTATTCGCACTGGATACGACGTGCTC	GCGGCGGTTGACAGAAGAGAGA	CAGTGCAGGGTCCGAGGTAT
gma-miR159e-3p	GTCGTATCCAGTGCAGGGTCCGAGGTATTCGCACTGGATACGACTAGAGC	GCGGCGGTTTGGATTGAAGGGA	CAGTGCAGGGTCCGAGGTAT
novel_mir_006-3p	GTCGTATCCAGTGCAGGGTCCGAGGTATTCGCACTGGATACGACTGTGTC	GCGGCGGATTCAATAAGAAAGT	CAGTGCAGGGTCCGAGGTAT
gma-miR172k	GTCGTATCCAGTGCAGGGTCCGAGGTATTCGCACTGGATACGACATGCAG	GCGGCGGTGAATCTTGATGATG	CAGTGCAGGGTCCGAGGTAT
gma-miR1520d	GTCGTATCCAGTGCAGGGTCCGAGGTATTCGCACTGGATACGACTTGTCA	GCGGCGGATCAGAACATGACACG	CAGTGCAGGGTCCGAGGTAT
MADS-box protein	\	AGCCAAGTTAGATAACAGGAGAGA	AACAAGAGAGGGTTCTGGAGT
Lac 4-1	\	CTGGCACAAAGGTTTATCGGG	TGAACTGGGTGGTTCTCAGG
Lac 4-2	\	CCTCCCAAAAATGCTACCCCT	CTTCAAAGGCACTCTAGCAGGA
mtHsp70	\	ATGTCCGACGACACCGTTT	TAGGGTTTTGGTACCGTGTTG
Hsp70	\	AGCAACGCCAACGACTCTAA	AGTGAGAGATCTGAGGGGCA
NADP-ICDH	\	TTGATCGTTTGTGTGGGTGTG	AGTTGAATGACGGATTCACGTTG
6PGDH	\	TTCTACCCTCGCTCGCATCT	CCAGTCCAGCAAGGCCTATT
ADH1	\	AACCAGGTGACCATGCACTC	CACTCAGCATAACACCCCTGT
NDUO24kDa	\	ATCCTGGATGGCTTCCGTTT	ACGCATAGATAACGCTGGTAAGT
DLD	\	AAGGGCTGAGATGGAATGGAGA	CGATTCGTTCTTCTCACCACC
atpD	\	ATGTCTGTGGCCAAACTGCC	CATCCAACGTTCTCAACCAGAAA
mTERFs	\	ATGCAGGCTGATATTGCTGCT	CGTTCTTCTCTCCAATAAGGGGAA
SPL	\	TACCCCGTGGTGTTTCAAGG	AGAGGCTGCGAAATCTGACC
GAMYB	\	GGCCAATCACCTAAGGCCAA	ATGCGTGCCCATTTGTTTCC
AP2	\	GAATCCTCAGGAGGTGTAGCTG	GGTTGCAGAATTTGCGAAGTGA
LAC 4-1, laccase-4-like1; LAC 4-2, laccase-4-like2; mtHsp70, heat shock 70 kDa protein, mitochondrial; Hsp70, heat shock cognate 70 kDa protein-like; NADP-ICDH, Isocitrate dehydrogenase [NADP]; 6PGDH, 6-phosphogluconate dehydrogenase, decarboxylating; ADH1, alcohol dehydrogenase 1; NDUO24kDa, NADH-ubiquinone oxidoreductase 24 kDa subunit; DLD, dihydrolipoyl dehydrogenase; atpD, ATP synthase subun…
