# Supplementary material for: Identification of miRNAs and their targets by high-throughput sequencing and degradome analysis in cytoplasmic male-sterile line NJCMS1A and its maintainer NJCMS1B of soybean
Source: BMC Genomics. 2016 Jan 5;17:24. doi: 10.1186/s12864-015-2352-0 (PMC4700598; doi:10.1186/s12864-015-2352-0)
Supplement: Additional file 1: — Table S1. Summary of small RNA annotations from NJCMS1A and NJCMS1B. Table S2. Known miRNAs identified in NJCMS1A and NJCMS1B. Table S3. Family member distribution in conserved miRNA families. Table S4. Summary of miRNA families found in NJCMS1A and NJCMS1B. Table S5. Novel miRNAs on the other arm of known pre-miRNAs. Table S6. Novel miRNAs identified in NJCMS1A and NJCMS1B. Table S7-1. High-confidence known miRNAs identified in NJCMS1A and NJCMS1B. Table S7-2. High-confidence novel miRNAs identified in NJCMS1A and NJCMS1B. Table S8-1. The up-regulated miRNAs identified in NJCMS1A and NJCMS1B. Table S8-2. The down-regulated miRNAs identified in NJCMS1A and NJCMS1B. Table S9. The targets of miRNAs identified in NJCMS1A and NJCMS1B. Table S10. Targets of novel miRNAs in NJCMS1A and NJCMS1B. Table S11. Primers used in this study. (ZIP 637 kb) [file 12864_2015_2352_MOESM1_ESM.zip › Table S2.xlsx]

## Sheet: Table S2
Table S2 Known miRNAs identified in NJCMS1A and NJCMS1B
Index	Hairpin name	known_miRNA_name	Gene family	Pre-miRNA_seq	Pre-miRNA Length	genomeID	Strand	Structure	MFE(kcal/mol)	known_miRNA_sequence	Start-end	Length(nt)	NJCMS1A_std	NJCMS1B_std	NJCMS1A_total count	NJCMS1B_total count	sequence in miRBase	D/Sa)	3p/5pb)
1	gma-MIR1507a	gma-miR1507a	MIR1507	CAGTGTTTGGCAGAGGTGTATGGAGTGAGAGAAGGGAAAGGGTATTTTCCGATTCTGTCGTTACTCTCTTCCCTCTCTCATTCCATACATCGTCTGACGAACGTATC	107	Gm13	+	....(((((.((((((((((((((((((((((.(((((((((((.....((((...)))).)))))).))))))))))))))))))))))).)))).))))).....	-55.4	TCTCATTCCATACATCGTCTGA	22584985-225849873	22	50212.2	39679.1	601283	478468	TCTCATTCCATACATCGTCTGA	S	3p
2	gma-MIR1507b	gma-miR1507b	MIR1507	GTTTGACAGAGATGTATGGAGTGAGAGAAGGGAAATGATATTTTCCGATCCCATCGTTACTCTCTTCCCTCTCTCATTCCATACATCGTCTGACGAAC	98	Gm17	+	(((((.((((((((((((((((((((((.(((((..((....(..((((...))))..).))..))))))))))))))))))))))).)))).)))))	-48	TCTCATTCCATACATCGTCTGA	6190675-6190696	22	50212	39679.1	601281	478467	TCTCATTCCATACATCGTCTG	D	3p
3	gma-MIR1507c	gma-miR1507c-3p	MIR1507	TGCTAGAGGTGTTTGGGATGAGAGAATAGAATTTTTTCAAATGCTTGAAAGTGATCTCTTCCCTCATTCCAAACATCATCTAACACACAT	90	Gm09	-	((.(((((((((((((((((((.(((.(((...(((((((....)))))))...))).))).))))))))))))))).)))).)).....	-35.8	CCTCATTCCAAACATCATCTAA	16565940-16565961	22	19.708	26.0399	236	314	CCTCATTCCAAACATCATCT	D	3p
4	gma-MIR1507c	gma-miR1507c-5p	MIR1507	TGCTAGAGGTGTTTGGGATGAGAGAATAGAATTTTTTCAAATGCTTGAAAGTGATCTCTTCCCTCATTCCAAACATCATCTAACACACAT	90	Gm09	-	((.(((((((((((((((((((.(((.(((...(((((((....)))))))...))).))).))))))))))))))).)))).)).....	-35.8	AGAGGTGTTTGGGATGAGAGA	16565998-16566018	21	32.4013	25.5423	388	308	GAGGTGTTTGGGATGAGAGAA	D	5p
5	gma-MIR1508a	gma-miR1508a	MIR1508	AATTGCTATCCAACTGCTATTCCCATTTCTAAACCTTGTTACACGAGCATCTTGATCAATGGTCTAGAAAGGGAAATAGCAGTTGAGTGGTGCTT	95	Gm16	+	....((((..((((((((((((((.((((((.((((((.....((((...))))..))).))).))))))))).)))))))))))..))))....	-37.1	TAGAAAGGGAAATAGCAGTTG	32903801-32903821	21	524.516	479.499	6281	5782	TCTAGAAAGGGAAATAGCAGTTG	D	3p
6	gma-MIR1508b	gma-miR1508b	MIR1508	AATTGCTATTCAACTGCTATTCCCATTTCTAAACCTTGTTACACGAGCATCTTGATCAATGGTCTAGAAAGGGGAATAGCAGTTGAGTGGTGCTT	95			....((((((((((((((((((((.((((((.((((((.....((((...))))..))).))).)))))).))))))))))))))))))))....	-45.3	TAGAAAGGGGAATAGCAGTTG		21	0.167017	0	2	0	TAGAAAGGGGAATAGCAGTTG	S	3p
7	gma-MIR1508c	gma-miR1508c	MIR1508	CTACTCAACTGCTATTTTCCTTTTTGAACCTTGTTACCTTGAGCATCTTGATCAATTGTTTAGAAAGGGAAATAGCAGTTGAGTAGTGCT	90	Gm09	+	(((((((((((((((((((((((((((((.(((.....(..((...))..).)))..)))))))))))))))))))))))))))))....	-42.4	TAGAAAGGGAAATAGCAGTTG	28530237-28530257	21	468.983	421.448	5616	5082	TAGAAAGGGAAATAGCAGTTG	S	3p
8	gma-MIR1509a	gma-miR1509a	MIR1509	CTGCATCTTCTTAATCAAGGAAATCACGGTCGCGTGTGTGCCGGAAAGAAAGTGGCCTGTGATCTCCGGTTTCTCTTTCTCGACCGTGTTTCCTTGGTTAACGATATGTGC	111	Gm17	+	..((((..(((((((((((((((.((((((((.(.(.(.((((((.....((....))......))))))..).)...).))))))))))))))))))))).))...))))	-43.6	TTAATCAAGGAAATCACGGTCG	10099769-10099790	22	10414.1	7255.34	124707	87488	TTAATCAAGGAAATCACGGTCG	S	5p
9	gma-MIR1509b	gma-miR1509b	MIR1509	CTGCATCTTTTTAATCAAGGAAATCACGGTTGAGTGTGAAGGAGAGAAAGTGGCTTCAGATTTCCGGGTTTTCCTTCTCCACTGTGTTTCCTTGGTTAAAGATATGTGC	109	Gm05	-	..((((.((((((((((((((((.((((((.((....(((((((((....(((..........)))..))))))))))).)))))))))))))))))))))).))))..	-40.4	TTAATCAAGGAAATCACGGTTG	7774175-7774196	22	540.3	476.845	6470	5750	TTAATCAAGGAAATCACGGTT	D	5p
10	gma-MIR1510a	gma-miR1510a-3p	MIR1510	TTATGGAACTGGAGGGATAGGTAAAACAATGACTGCTGTATAAGTAATTGTTATAGTTAGTTGTTGTTTTACCTATTCCACCCATTCCATGTA	93	Gm16	+	.(((((((..((.((((((((((((((((..((((((((((((....))).))))).))))..)))))))))))))))).))..)))))))..	-44.8	TGTTGTTTTACCTATTCCACC	31518969-31518989	21	24.7185	26.5375	296	320	TTGTTGTTTTACCTATTCCACCC	D	3p
11	gma-MIR1510a	gma-miR1510a-5p	MIR1510	TTATGGAACTGGAGGGATAGGTAAAACAATGACTGCTGTATAAGTAATTGTTATAGTTAGTTGTTGTTTTACCTATTCCACCCATTCCATGTA	93	Gm16	+	.(((((((..((.((((((((((((((((..((((((((((((....))).))))).))))..)))))))))))))))).))..)))))))..	-44.8	AGGGATAGGTAAAACAATGAC	31518920-31518940	21	35.157	2.07324	421	25	AGGGATAGGTAAAACAATGACTGC	D	5p
12	gma-MIR1510b	gma-miR1510b-3p	MIR1510	TTTATGGAAGTGGAGGGATAGGTAAAACAACTACTTCTGTAAAAGTAATTGTTATAGTTAGTTGTTGTTTTACCTATTCCACCAATTCCATCTA	94	Gm02	+	...((((((.(((.(((((((((((((((((.(((.((((((.........))))))..))).))))))))))))))))).))).))))))…	-42.2	TGTTGTTTTACCTATTCCACC	6599361-6599381	21	22.5473	24.3813	270	294	TGTTGTTTTACCTATTCCACC	S	3p
13	gma-MIR1510b	gma-miR1510b-5p	MIR1510	TTTATGGAAGTGGAGGGATAGGTAAAACAACTACTTCTGTAAAAGTAATTGTTATAGTTAGTTGTTGTTTTACCTATTCCACCAATTCCATCTA	94	Gm02	+	...((((((.(((.(((((((((((((((((.(((.((((((.........))))))..))).))))))))))))))))).))).))))))…	-42.2	AGGGATAGGTAAAACAACTAC	6599312-6599332	21	3309.94	1172.21	39636	14135	AGGGATAGGTAAAACAACTACT	D	5p
14	gma-MIR1511	gma-miR1511	MIR1511	TCAGCCGTGGTATCAGGTCCTGCTTCATCAAGTGGTCTTGTGTTCAAATCCAGCCTCAAGCACATGGTTAACCAGGCTCTGATACCATGGTGAATATAA	99	Gm18	+	(((.((((((((((((..((((.((.((((.(((..((((.(((.......)))..))))))).)))).)).))))..)))))))))))))))......	-38.6	AACCAGGCTCTGATACCATGG	21161305-21161325	21	105.889	111.457	1268	1344	AACCAGGCTCTGATACCATG	D	3p
15	gma-MIR1512a	gma-miR1512a-3p	MIR1512	TCTTGATTCCTAACTGAAAATTCTTAAAGTATTCCCATCATCGAAATGAAATGAAGATTGGGAATGCTTTAAGAATTTCAGTTATGCATCAATCA	95	Gm18	+	..(((((.(.(((((((((.(((((((((((((((((((.(((........))).)).)))))))))))))))))))))))))).).)))))…	-39.3	GCTTTAAGAATTTCAGTTATG	60819631-60819651	21	0.250525	0.248789	3	3	GCTTTAAGAATTTCAGTTATG	S	3p
16	gma-MIR1512b	gma-miR1512b	MIR1512	TTGATACCTAACTGGAAATTCTTAAAGCATTCCCATCATCAAAATGATGTGAAAATTAGGAATGCTTTAAGAATTTCAGTTATGCATCA	89	Gm02	-	.((((.(.((((((.((((((((((((((((((((((((....)))))).........)))))))))))))))))))))))).).))))	-36.5	TAACTGGAAATTCTTAAAGCAT	8618752-8618773	22	2.42174	6.80022	29	82	TAACTGGAAATTCTTAAAGCAT	S	5p
17	gma-MIR1512c	gma-miR1512c	MIR1512	TCTTGATACCTAACTGAACATTCTTAGAGCATCACCATTGTAGTTCAACATCATAATGATGTGAAAAATGGGAATGCTTTAAGAATTTCAGTTATGCATCAATC	104	Gm02	-	..(((((.(.((((((((.(((((((((((((..(((((....((((.((((.....)))))))).)))))..))))))))))))))))))))).).)))))..	-43.6	TAACTGAACATTCTTAGAGCAT	8609718-8609739	22	2.0042	4.39527	24	53	TAACTGAACATTCTTAGAGCAT	S	5p
18	gma-MIR1513a	gma-miR1513a-3p	MIR1513	GGATCAGATATGAGAGAAAGCCATGACTTACACACACATTGAAATCTTAGTTTTAAATGTGTATAAGTCATGGTTTTCTCTCATATCTAATCC	93	Gm07	+	((((.(((((((((((((((((((((((((.(((((..(((((((....))))))).))))).))))))))))))))))))))))))).))))	-53.3	GTGTATAAGTCATGGTTTTCTCTC	43245867-43245890	24	0.0835084	0.0829296	1	1	TTTAAATGTGTATAAGTCATGGT	D	3p
19	gma-MIR1513a	gma-miR1513a-5p	MIR1513	GGATCAGATATGAGAGAAAGCCATGACTTACACACACATTGAAATCTTAGTTTTAAATGTGTATAAGTCATGGTTTTCTCTCATATCTAATCC	93	Gm07	+	((((.(((((((((((((((((((((((((.(((((..(((((((....))))))).))))).))))))))))))))))))))))))).))))	-53.3	TGAGAGAAAGCCATGACTTAC	43245819-43245839	21	2.9228	5.22456	35	63	TGAGAGAAAGCCATGACTTAC	S	5p
20	gma-MIR1513b	gma-miR1513b	MIR1513	TGCGTTTGTAAATCATGACTTTCTCTTGTATCTCATCTGAGTATATGAGAGAAAGCCATGACTTACACAC	70	Gm20	-	...((.(((((.(((((.((((((((..((((((....))).)))..)))))))).))))).))))).))	-30	TGAGAGAAAGCCATGACTTAC	223694-223714	21	3.08981	5.39042	37	65	TGAGAGAAAGCCATGACTTAC	S	3p
21	gma-MIR1513c	gma-miR1513c	MIR1513	GATCTGATATGAGAGAAAGCCATGACTTACACACGCATTGAAATCTAAGTTAAATATGTGTGTAAGTCATGGCATTATCTCATATCTAATC	91	Gm17	-	(((..(((((((((.((.(((((((((((((((((.(((.............))).))))))))))))))))).)).)))))))))..)))	-43.82	TGAGAGAAAGCCATGACTTAC	1401494-1401514	21	2.9228	4.89284	35	59	TATGAGAGAAAGCCATGAC	D	5p
22	gma-MIR1514a	gma-miR1514a-3p	MIR1514	CTTTGCTATTTTCATTTTTAAAATAGGCATTGGGGTCCCTTCTTGTTCCTCCTTTTCCTTTCCTATCCCAATGCCTATTTTAAAATGAAAACAACGATA	99	Gm07	-	........((((((((((.(((((((((((((((((............................)))))))))))))))))))))))))))........	-30.79	ATGCCTATTTTAAAATGAAAA	43175818-43175838	21	0.334034	0.331718	4	4	ATGCCTATTTTAAAATGAAAA	S	3p
23	gma-MIR1514a	gma-miR1514a-5p	MIR1514	CTTTGCTATTTTCATTTTTAAAATAGGCATTGGGGTCCCTTCTTGTTCCTCCTTTTCCTTTCCTATCCCAATGCCTATTTTAAAATGAAAACAACGATA	99	Gm07	-	........((((((((((.(((((((((((((((((............................)))))))))))))))))))))))))))........	-30.79	TTCATTTTTAAAATAGGCATTG	43175877-43175898	22	25.5536	21.8934	306	264	TTCATTTTTAAAATAGGCATT	D	5p
24	gma-MIR1514b	gma-miR1514b-3p	MIR1514	CTTTGCTATTTTCATTTTTAAAATAGACATTGGGCTTCTTCTTGTTCCTCTTTTTTCCTTCCAATTCCGATTTGGTCCTAATGCCTATTTTAAAATGAAAACAATGATA	109	Gm17	+	........((((((((((.(((((((.(((((((((...((...........................))...)).))))))).)))))))))))))))))........	-22.03	ATGCCTATTTTAAAATGAAAA	1497748-1497768	21	0.250525	0.331718	3	4	TTCATTTTTAAAATAGACATT	S	3p
25	gma-MIR1514b	gma-miR1514b-5p	MIR1514	CTTTGCTATTTTCATTTTTAAAATAGACATTGGGCTTCTTCTTGTTCCTCTTTTTTCCTTCCAATTCCGATTTGGTCCTAATGCCTATTTTAAAATGAAAACAATGATA	109	Gm17	+	........((((((((((.(((((((.(((((((((...((...........................))...)).))))))).)))))))))))))))))........	-22.03	TTCATTTTTAAAATAGACATTG	1497678-1497699	22	0.918593	1.07808	11	13	TTCATTTTTAAAATAGACATT	D	5p
26	gma-MIR1515a	gma-miR1515a	MIR1515	TAAATGTTCATCATTTTGCGTGCAATGATCTGAACCATTTTGATTCCCTGCACCGTTATTTCGTTGTGGCATAATCAAATTAAGCCATTGATTTTATGTTTGTGGAAAACGTTTCTGATCACTCACGCAAAATGATGTCAATTTT	145	Gm01	+	.((((...((((((((((((((...(((((.(((.(..(((((((..(..((.((......)).))..)...))))))).....((((.(((.....))).)))).....).))).)))))..))))))))))))))...)))).	-43.5	TCATTTTGCGTGCAATGATCTG	48531391-48531412	22	7.01471	7.71245	84	93	TCATTTTGCGTGCAATGATCTG	S	5p
27	gma-MIR1515b	gma-miR1515b	MIR1515	TGTTCATCATTTTGCGTGCAATGATCTGAACCATTTTCATTCCCTGTACCGTTGTTTCGTTCTGGCATAACCAAATTAGGTCATTGTTTTTTGGTTTGTGGAAAATGTTTCTGATCATTCACGCAAAATGATGTCAATTTT	141	Gm11	-	((..((((((((((((((.(((((((.(((.(((((((...........((......)).....(((.(((((((..(.(....).)..)))))))))).))))))).))).))))))))))))))))))))).)).....	-47.8	TCATTTTGCGTGCAATGATCTG	6646909-6646930	22	7.01471	7.71245	84	93	TCATTTTGCGTGCAATGATCTG	S	5p
28	gma-MIR1516a	gma-miR1516a-5p	MIR1516	CATGTTTGGATACAAGTTATAAGCTCTTTTGAGAGCTTCTCTACAGAAAATATATTATATATTTCCGGTAGAGAAGCTCTCAAAAGAGCTTATGGCTTGTATCCAAACAGA	111	Gm03	+	..((((((((((((((((((((((((((((((((((((((((((.(.(((((((...))))))).).))))))))))))))))))))))))))))))))))))))))))..	-75.2	TGGATACAAGTTATAAGCTCTT	47035759-47035780	22	5.76208	10.2003	69	123	CAAGTTATAAGCTCTTTTGAGAG	D	5p
29	gma-MIR1516c	gma-miR1516c	MIR1516	TGATCATGGCAATGTCTGGGCTTAGCGAGGCGGTCACGAGCTTAGCGTGCTTTTGGGTTTCTTCATGGTCCTTCTTCGTGCTAAGCTTGAGCTTGCCTGCTAAGCGAGGAGGTGCGTTGAGCC	123	Gm04	+	...(((..(((.(.(((..(((((((.((((((.(.(((((((((((((.....(((...((....)).)))....))))))))))))).).)))))))))))))..))).))))..)))…	-49.4	AATGTCTGGGCTTAGCGAGGCGGT	37000490-37000513	24	1.08561	1.57566	13	19	AATGTCTGGGCTTAGCGAGGCGGT	S	5p
30	gma-MIR1517	gma-miR1517	MIR1517	GCTAGGTATTTTTGACCGACATTAGACATGACTATTTTTAGTCGACATTGACTAAGTTTTTACAGTCGACATCCACTAGAGTTTTTTCGATCGACATCGGTCAAAGCAATTTTTTAGCCAACATCAATCAAGGCTATTTTATAGCCGATGTTGGGTAGGGTTTTTTATTCGACATCAGTCAGGGCTATTTTTTAGCCAACTTCGACTAGAGATTTTTCAGCCAACATTGACTAATGATGTTTTTCAGTCGACATCGGGTAGGTTCTATTGGTCGGCATCGACCAAGCTATTTTTTAGTCGATACTAGATAGATTTTTTTGTCAACGCCTGCTAGGATTTTTTAGGTTGACGTTGGCTAAAAATAGTCTTGGTCAATGTCGTTCGAAAAAACCCTAGT	397	Gm14	+	((((((..(((((((.(((((((.(((..(((((((((((((((((..(((((..((....)).(((((...........(((((...(((((....))))))))))....(((((.((((((((......((((((...)))))))))))))).)))))........)))))...))))).(((((.....)))))....((((((.((((..((..(((....(((((((((.((((((........))))))............(((((((....)))))))........)))))))))....((((((....)))))).......)))..))..)))).)))))).)))))))))))))))))...)))))))))).)))))))...))))))	-135.7	AAAAATAGTCTTGGTCAATGTCGT	44412712-44412735	24	2.08771	2.15617	25	26	AGTCTTGGTCAATGTCGTTCGAAA	D	3p
31	gma-MIR1518	gma-miR1518	MIR1518	ATGTGCAAAATGTGTTGTAAAGTGAATATCATCGGCACATAGGTCATGAGATCAACATTGACAGATTTACAGGCAGCCTTGACGTGAGAACACGATAAATGTTTAGCCTGATATTCACCACAATCACACTTTTGGAAT	138	Gm09	+	.....(((((((((((((...((((((((((..(((.....((((....)))).(((((..........((((....)))).((((....))))...)))))...))))))))))))).)))).)))).)))))....	-36.2	TGTAAAGTGAATATCATCGGCA	7562389-7562410	22	13.7789	6.88315	165	83	TGTGTTGTAAAGTGAATATCA	D	5p
32	gma-MIR1519	gma-miR1519	MIR1519	TATCTTTACATAAGTGTTGCAAAATAGTCATTCCGTTAAATTTTAAAGTAACACCGTTAGTGAGATCAATTTTAGTGCCACGTGAACTATCCAATATAGCACTAAAGGATGACGTGACATGACATGTGGACGTGTCTCCTAAAAGATGTCACGTCATTTTGAAAGTCCACGAGACATTTCACAACCTTTGCAATGCATGGACACTTTAAGCACGATTTCTGACATCTTTTAAGTTAGAGACTATTTTGCAATACTTATGCAAAAGAT	267	Gm07	-	.((((((.(((((((((((((((((((((....(((.....((((((((..........((((((((((.((((((((....((.......)).....)))))))).(((((((((((((((((((....)))))).........)))))))))))))))))..(((.....))).))))))..((..(((...))).))..)))))))).)))...((((((.........)))))))))))))))))))))))))))..))))))	-86.1	TAAGTGTTGCAAAATAGTCATT	13907137-13907158	22	0.0835084	0	1	0	TAAGTGTTGCAAAATAGTCATT	S	5p
33	gma-MIR1520a	gma-miR1520a	MIR1520	AAAGGAATGTTGACCGTCATGTGTCATGTTCTTATTGGATGATGACTGTTGTGTCATGTTCTGATTGGTCAATGAAAATAACAATGCATTTCATCTTTTATGGAGTTGACATCCAATTAGAACATGATACATGACAGTCATCATCCAATA	150	Gm14	-	..((((((((.(((........)))))))))))((((((((((((((((((((((((((((((((((((((((....((((..(((.....)))...))))...)))))...)))))))))))))))))))..)))))))))))))))).	-63	AATTAGAACATGATACATGACAGT	34804618-34804641	24	0.167017	0.331718	2	4	TAGAACATGATACATGACAGTCA	D	3p
34	gma-MIR1520b	gma-miR1520b	MIR1520	CGTGTCACGTTCTTATTGAATGATGACTATTACGTGTCATGTTCTGATCGACCAATGACAACAACAATAATTCGACATCCAATCAGAACATGACACGTGACAGTCATCATTTAATAAGAACGTGACATA	129	Gm20	-	.(((((((((((((((((((((((((((.((((((((((((((((((((((....((.......)).....)))).......)))))))))))))))))).))))))))))))))))))))))))))).	-71.91	TCATCATTTAATAAGAACGTGACA	40641642-40641665	24	0	0.0829296	0	1	GTGACAGTCATCATTTAATAAGA	D	3p
35	gma-MIR1520c	gma-miR1520c	MIR1520	ATGATGACTGTCACGTGTCATATTCTGATTGATCAATAAAAATAATAATACATTTTATTTTTTATGGAGTTGACATCCAATCAGAACATGACACATGACAAACATCATTCAATAAGAACGTGACACGTGACAGTTAACAT	140	Gm17	+	(((.((((((((((((((((..((((.(((((.....((((((((.........))))))))..((((.......)))).......((((...))))...........))))).))))..)))))))))))))))).)))	-44.2	AATAAGAACGTGACACGTGACAGT	37893295-37893318	24	1.16912	0.497577	14	6	TTCAATAAGAACGTGACACGTGA	D	3p
36	gma-MIR1520d	gma-miR1520d	MIR1520	ATGATGACTATCACATGTCATGTTCTGATTGGATGTTAACTCTATGAAAAAACAAATACATTGTTGTTTTCATTGATCAATCAGAACATGACACGTGACAATTATCATCCA	111	Gm07	-	(((((((.(.((((.(((((((((((((((((........((.((((((((((((.....))))).))))))).))))))))))))))))))).)))).).)))))))…	-42.3	AATCAGAACATGACACGTGACAAT	119460-119483	24	12.5263	12.7712	150	154	ATCAGAACATGACACGTGACAA	D	3p
37	gma-MIR1520e	gma-miR1520e	MIR1520	TAACTGTCACGTATCACGTTCTGATTGGATGATGACTGTCACATGTCATATTCTAATTGGTCAATGAAAACAGCAATGCATTTCATCTTTCATGGAGTTGACATCCAATCAGAACATGACACGTGACAGTCGTCATCCAATAAGAACGTGACATATGACAGTCA	164	Gm17	-	..(((((((..(.(((((((((.(((((((((((((((((((.((((((.((((.((((((((((.......((...))..(((((.....))))))))))...))))).)))).)))))).))))))))))))))))))).))))))))).)..)))))))..	-78.8	CAATAAGAACGTGACATATGACAG	18214986-18215009	24	2.17122	2.40496	26	29	CAATAAGAACGTGACATATGACAG	S	3p
38	gma-MIR1520f	gma-miR1520f-3p	MIR1520	TTCTTACTAAATGACGATTGTCACGTGTCATGTTCTGATTACATGAAAGATGAAATGCATTGTTATTTTCATTGACCAATCAGAACATGACACATGACAATCA	103	Gm02	-	...............((((((((.((((((((((((((((........(((((((...........)))))))....)))))))))))))))).)))))))).	-40.6	TCATTGACCAATCAGAACATGACA	17518181-17518204	24	12.0252	20.3177	144	245	CAATCAGAACATGACACATGACAA	D	3p
39	gma-MIR1520f	gma-miR1520f-5p	MIR1520	TTCTTACTAAATGACGATTGTCACGTGTCATGTTCTGATTACATGAAAGATGAAATGCATTGTTATTTTCATTGACCAATCAGAACATGACACATGACAATCA	103	Gm02	-	...............((((((((.((((((((((((((((........(((((((...........)))))))....)))))))))))))))).)))))))).	-40.6	ATTGTCACGTGTCATGTTCTGATT	17518233-17518256	24	0.334034	0.165859	4	2	ATTGTCACGTGTCATGTTCTGATT	S	5p
40	gma-MIR1520g	gma-miR1520g	MIR1520	ATGATGACTGTCACGTGTCATGTTCTAATTGAATCTTGAATCCATGGAAGATAAAATACATTATTGTTATCATTGATCAATCAGAACATGACACGTGACAATCATCAT	108	Gm12	-	(((((((.((((((((((((((((((.(((((.((.....((....)).((((....(((....)))))))...))))))).)))))))))))))))))).)))))))	-47.3	AATCAGAACATGACACGTGACAAT	32752050-32752073	24	15.115	14.9273	181	180	CAATCAGAACATGACACGTGACAA	D	3p
41	gma-MIR1520i	gma-miR1520i	MIR1520	TAATGTTGACTATCACGTGTCACGTTCTTATTGGATTATGACTGTCACGTGTCATGTTCTGATTGGTCAATGAAAATAACAATACATTTAATCTTTTATGGAGTTGACATTCAATCAAAACGTGACACGTGACGGTCAACATCA	144	Gm03	-	..((((((((..((((((((((((((......(((.((((((........)))))).)))(((((((((((....((((................))))...))))))...)))))..))))))))))))))..))))))))..	-53.19	AACGTGACACGTGACGGTCAACAT	36973796-36973819	24	0.501051	0.165859	6	2	AACGTGACACGTGACGGTCAACAT	S	3p
42	gma-MIR1520j	gma-miR1520j	MIR1520	GAATGTTGACTGTCACATGTCACGTTCTTATTGAATGATGATTGTCACGTACCATGTTATGATTGGATATCAACTCCATGAAAGATGAAATGCATTATTATTTTCACTAACCAATCATAACATAACACGTGATCGTCATCATCCAATAAGAACGTGACACATGACAATCAACATTC	176	Gm11	-	(((((((((.(((((..((((((((((((((((.((((((((.(((((((...(((((((((((((...(((......))).((.(((((...........)))))))..)))))))))))))...))))))).)))))))).))))))))))))))))..))))).)))))))))	-84.4	AAGAACGTGACACATGACAATCAA	5124269-5124292	24	2.33824	2.8196	28	34	AAGAACGTGACACATGACAATCAA	S	3p
43	gma-MIR1520k	gma-miR1520k	MIR1520	ATGATGACTGTCACGTGTCATGTTCTAATTGAATCTTGAATCCATGGAAGATAAAATACATTATTGTTATCATTGATCAATCAGAACATGACACGTGACAATCATCAT	128	Gm19	+	.(((((((((.((((((((((((.((((((((((((((((.....(((((((((....))).)))))).......((((....)))).)))))))))))))))).)))))))))))).))))))))).	-63.5	TGACATCCAATCAGAACATGACAC	5270324-5270347	24	13.3613	21.23	160	256	AATCAGAACATGACACATGACAGT	D	3p
44	gma-MIR1520l	gma-miR1520l	MIR1520	GATGATGATTGTCACGTGTCATATTCTGATTGGTCAATGAAAACAACAATGCATTTCATCTTATATGGAGTTGACATTCAATCAGAACATGACACGTGATAGTCATCATT	110	Gm18	+	((((((((((((((((((((((.(((((((((((((((..........(((.....)))..........))))))...))))))))).))))))))))))))))))))))	-50.25	AATCAGAACATGACACGTGATAGT	55686751-55686774	24	6.76418	10.9467	81	132	AATCAGAACATGACACGTGATAGT	S	3p
45	gma-MIR1520m	gma-miR1520m	MIR1520	TTCTTATTGGATGATGACTGTTACGTGCCATGTTCTGATTGGATGTCAACTCCATAAAAGATGAAATGAATTGTTGTTTTCATTTATCAATCAGAACATGACATGTGACAATTATCATTCAATAAGAA	128	Gm04	-	.((((((((((((((((.(((((((((.(((((((((((((((.(....))))).....((((((.((((........)))))))))).))))))))))).))))))))).)))))))))))))))).	-57.4	AATCAGAACATGACATGTGACAAT	9497643-9497666	24	1.75368	2.90253	21	35	AATCAGAACATGACATGTGACAAT	S	3p
46	gma-MIR1520n	gma-miR1520n	MIR1520	ATTGTCATGTATTATGTTTTGATTGAATGTCAATTCCATTAAAAATAAAATGTATTGTTATTTTCATTAATCAATCAGAACATGACACGTGACAGT	96	Gm14	+	((((((((((.((((((((((((((((((..(((..((.................))..)))..)))...))))))))))))))).))))))))))	-31.13	AATCAGAACATGACACGTGACAGT	48153081-48153104	24	11.2736	12.2736	135	148	TCAATCAGAACATGACACGTGACA	D	3p
47	gma-MIR1520o	gma-miR1520o	MIR1520	TTACAAAAGAATATTGATTGTCATGTGTCACATTCTGATTGGATGATAACTGTCATGTGTTAGGTTTTGATTTAATATTGACTCTATGGACGATGAAAATGTATTGTTGTTGTCAACGTTCAATTAGAACGTGACATGTGATTGTCATCGTCCAATCAGAATGTGACATGTGACAGTCAACATTCTTTTGTAA	193	Gm17	+	.(((((((((((.((((((((((((((((((((((((((((((((((.((.(((((((((((.(((((((((.((..(((((......(((((((......)))))))...)))))..)).))))))))).))))))))))).)).)))))))))))))))))))))))))))))))))).))))))))))).	-103.2	TCCAATCAGAATGTGACATGTGAC	13700394-13700417	24	0.167017	0.414648	2	5	TCATCGTCCAATCAGAATGTGACA	D	3p
48	gma-MIR1520p	gma-miR1520p	MIR1520	ACATGTCATGTTGTTATTGGATGATGACGGTAACATTTTATAGTATGATTGAATGTCAACTTCATGAAAGATAATTTTTTTCATTGACCAATCAAAACATAACATGTGACAGTCATCATCCAATAACAACGTGACATGT	139	Gm11	+	((((((((((((((((((((((((((((.((.((((.((((..(.((((((...((((.....((((((((.....)))))))))))))))))).)..)))).)))).)).))))))))))))))))))))))))))))	-65.1	ATGTTGTTATTGGATGATGACGGT	4653758-4653781	24	1.83719	2.07324	22	25	ATGTTGTTATTGGATGATGACGGT	S	5p
49	gma-MIR1520q	gma-miR1520q	MIR1520	TGGTGTCACGTGTCATGATCTGATTAATTAATAAAAATAACATGACATGTCAACTCCATAAAAGATGAAATGTATTGTTGTTTTTATTGACCAATCAGAACATGACACATGACAAT	116	Gm08	-	...(((((.((((((((.(((((((..(((((((((((((((..((((.(((.((.......)).))).))))..)))))))))))))))..))))))).)))))))).)))))..	-47.7	TTATTGACCAATCAGAACATGACA	13165810-13165833	24	7.59927	8.29296	91	100	ATTGACCAATCAGAACATGACACA	D	3p
50	gma-MIR1520r	gma-miR1520r	MIR1520	ACATTGACTGTCACGTGTCACATCCTGGTTGGACATGAAAAGATGCGTCCAAGAATCCATTATAACATTTTTCTATTCATTGTCCGATCAGAACATGACATGTGACCGTCAATGT	115	Gm19	-	((((((((.(((((((((((....(((((((((((((((.(((............................))).)))).)))))))))))....))))))))))).))))))))	-48.39	TCCTGGTTGGACATGAAAAGATGC	48884108-48884131	24	1.75368	1.82445	21	22	TGTCACATCCTGGTTGGACATGAA	D	5p
51	gma-MIR1521a	gma-miR1521a	MIR1521	TACTCATTGACTGTTAATGGAAAATGTTGACTGCCAAATGTCATAATCCTATTGGATGTTAAAATTGTATACGAAAATTCACGTCCAATATGATTATGACATATGACAGTTAACGTTACCCATTAACAGTCAACGTCCAATAAAATTGTGACACATAACAGTCAACATTATTCAATAACAATTAATGTTC	190	Gm11	-	......((((((((((((((..(((((((((((.((.(((((((((((.((((((((((.((..(((....)))...)).)))))))))).))))))))))).)).)))))))))))..)))))))))))))).(((((((...)))).)))...........(((((((............))))))).	-70.3	TAATGGAAAATGTTGACTGCCAAA	18237881-18237904	24	0.167017	0.165859	2	2	CTGTTAATGGAAAATGTTGA	D	5p
52	gma-MIR1523a	gma-miR1523a	MIR1523	AGGACCCATTATGGGATAAATGTGAGCTCAGGAGCGATGAATAAATCCTTTCATCACTCCTCATTACTCCCGAGCTCACATTTATTTCAAAATGA	95	Gm02	-	......((((.((..(((((((((((((((((((.((((((........)))))).)))))..........))))))))))))))..)).)))).	-42.8	TATGGGATAAATGTGAGCTCA	12253368-12253388	21	0.417542	1.16101	5	14	ATGGGATAAATGTGAGCTCA	D	5p
53	gma-MIR1531	gma-miR1531-3p	MIR1531	AAGTCTTCCCATATGGACGAAGAGATAGGTAAATGTTGAAGTAGGCCTGTGGGTTTCTTGGCTTCAACCTTTACCAATCCCTTCGTCCATATGGGAAGACTTGTCTCTCGACTTC	115	Gm20	+	((((((((((((((((((((((.(((.((((((.(((((((((((((....)))))....)))))))).)))))).))).))))))))))))))))))))))(((....)))…	-65.3	TTCGTCCATATGGGAAGACTTGTC	40357109-40357132	24	0.167017	0.497577	2	6	TCGTCCATATGGGAAGACTTGTC	D	3p
54	gma-MIR1531	gma-miR1531-5p	MIR1531	AAGTCTTCCCATATGGACGAAGAGATAGGTAAATGTTGAAGTAGGCCTGTGGGTTTCTTGGCTTCAACCTTTACCAATCCCTTCGTCCATATGGGAAGACTTGTCTCTCGACTTC	115	Gm20	+	((((((((((((((((((((((.(((.((((((.(((((((((((((....)))))....)))))))).)))))).))).))))))))))))))))))))))(((....)))…	-65.3	ATATGGACGAAGAGATAGGTAAAT	40357113-40357134	24	18.7894	22.9715	225	277	ATATGGACGAAGAGATAGGTAAAT	S	5p
55	gma-MIR1532	gma-miR1532	MIR1532	TCAACTCATTCTCTCGCGTAGCGTGTAGCGCGTGCTAAACGAGACGTTAAGCACGAGAGTCAGAATCCGTTACTCGCGCACAGCGCACAGCACAGACTAAGTGGACAAAACTGACACAGAACACGCTAAGCGAGAGGAGCTCGCTAAGCACA	152	Gm13	+	........(((((((((.((((((((....((((((.((((...)))).))))))...(((((............((((...))))....(((.......))).......))))).....)))))))).)))))))))(((.....)))…	-55.9	AACACGCTAAGCGAGAGGAGCTC	42326273-42326295	23	0.250525	0	3	0	AACACGCTAAGCGAGAGGAGCTC	S	3p
56	gma-MIR1535a	gma-miR1535a	MIR1535	TAAGAGGCCTAGACATCACCACAAACAAGTCACCAAAGAAGGAAGAGTGTCACAGAATCCGGGTGATCTTGTTTGTGGTGATGTCTAGACCTTCCT	96	Gm19	+	...((((.((((((((((((((((((((((((((......(((..............))).))))).))))))))))))))))))))).))))...	-50.04	CTTGTTTGTGGTGATGTCTAG	43786880-43786900	21	9.77049	7.87831	117	95	CTTGTTTGTGGTGATGTCT	D	3p
57	gma-MIR1535b	gma-miR1535b	MIR1535	TCTTTGGTGACTTGTTTGTGGTGATGTCTAGGCCTCTTAGCCTTGAGAGAAAGGAAAGGAACTTGGGAACTTATCCACAGCAAATTATGT	90	Gm19	-	......((((.(((((.(((((((..((((((..((((..((((......))))..)))).))))))...))).))))))))).))))..	-24.2	CTTGTTTGTGGTGATGTCTAG	43786821-43786841	21	8.85189	6.88315	106	83	CTTGTTTGTGGTGATGTCTAG	S	5p
58	gma-MIR1536	gma-miR1536	MIR1536	GAGAGGATAGCAATATTGTCTCTGCTTTAATTTATCACCACATTCCTTCTCATCTCAAGAGATGCTTTGCTTATTGTGCCATATTCCCAAGAGATTTACATATGTTTGTAAGAGAGCTTTTAATTTTGTTGTGAATGGCTGAAAATTTTATACAATGCCCTCATGAGAGTATTTAGATGATATATTATGTGGGTATGTTGTTAAACAATCAAGCAGAGACAAATGTGTTTAGTCATGCATG	241	Gm15	-	..(..(((((((...((((((((((((..........((((((......((((((....(((((((((((..((((((((((..((.(((.(((.(((.....((((......))))...))).))).))).)))))))............))))))).......)))))))))))))))......))))))...((((....))))...))))))))))))...))))..)))...)…	-56.01	TCAAGCAGAGACAAATGTGTT	43787994-43788014	21	1.41964	1.90738	17	23	AAGCAGAGACAAATGTGTTTA	D	3p
59	gma-MIR156a	gma-miR156a	MIR156	CACACCAGATTGAGAGAGGCTGACAGAAGAGAGTGAGCACATGCTAGTGGTATTTGTATGAGGGCATACAATTGCGGGTGCGTGCTCACTTCTCTATCTGTCAGCTTCCCATTCTTTTTTAC	122	Gm17	-	......(((.((.(.(((((((((((((((((((((((((..(((....(((.(((((((....))))))).))).)))..)))))))).))))).))))))))))))))).))).......	-57.7	TGACAGAAGAGAGTGAGCAC	6150045-6150064	20	555.498	820.837	6652	9898	TGACAGAAGAGAGTGAGCAC	S	5p
60	gma-MIR156b	gma-miR156b	MIR156	TGATGTGAGATATCTCATGTTGACAGAAGAGAGAGAGCACAACCCGGGAATGGCTAAAGGAGTCTTTGCCTTTGTTGGGAGTGTGCCCTCTCTTCCTCTGTCATCATCACATTCACATGC	120	Gm14	+	..(((((((.......(((.(((((((.(((((((.(((((.(((((.((.(((.((((....))))))).)).)))))..))))).)))))))..))))))).)))....)))))))..	-50.6	TTGACAGAAGAGAGAGAGCAC	990353-990373	21	2759.29	2431.74	33042	29323	TGACAGAAGAGAGAGAGCACA	D	5p
61	gma-MIR156c	gma-miR156c	MIR156	ACTTGACCACTAGGCTTATCTCTTTCCGTTTCTGAGCATGCATACTCATTCACAGCATCAAAATGCACAGATCCTGATGGAGATTGCACAGGGCAGGTGATGCTAGATTGCACCATACTCAACTCTGGACTTTGTGATTGAAGTGTTGACAGAAGATAGAGAGCACAACCTGAGTCAAAGGATCC	185	Gm16	-	..(((((...((((.....((((((...((((((..((.((((..(((.((((((..((....((((....(((....)))...))))(((((...(((.(((......))).)))......)))))))..)))))).))).)))))).))))))..)))))).....)))).))))).......	-47.4	TTGACAGAAGATAGAGAGCAC	5331691-5331711	21	46510.8	36860.1	556959	444475	TTGACAGAAGATAGAGAGCAC	S	3p
62	gma-MIR156d	gma-miR156d	MIR156	CTACTTGGTAATTAAGGTTGTTGACAGAAGATAGAGAGCACAGATGATGATATGCATATTATATAATATATAGCAGGGAACTCATGATGAATTGTGCATCTTACTCCTTTGTGCTCTCTATACTTCTGTCATCACCTTCAGCCTCCATTTC	151	Gm08	+	......(((....(((((.(.(((((((((((((((((((((((.(((((.(((((((.(((((...)))))..((....))..........))))))).))).)).)))))))))))))).))))))))).))))))..)))........	-53.7	TTGACAGAAGATAGAGAGCAC	3891372-3891392	21	46548.4	36891.4	557409	444852	TTGACAGAAGATAGAGAGCAC	S	5p
63	gma-MIR156e	gma-miR156e	MIR156	AGGAGGTGTTGGTGATGCTGTTGACAGAAGATAGAGAGCACTGATGATGAAATGCATGAAAGGGAATGGCATCTCACTCCTTTGTGCTCTCTAGTCTTCTGTCATCATCCTTCTCCCTCCCCTC	124			.(((((.(..((.((((....((((((((((((((((((((.((.(((((.((((((........)).)))).))).)).)).))))))))).))))))))))).))))))...))))))....	-53.4	TTGACAGAAGATAGAGAGCAC		21	46463.6	36822.6	556394	444023	TTGACAGAAGATAGAGAGCAC	S	5p
64	gma-MIR156f	gma-miR156f	MIR156	ATATCTCATGTTGACAGAAGAGAGAGAGCACAACCCGGGAATGGTTAAAGGAGTCTTTGCCTTTGTTGGGAGTGTGCTCTCTCTTCCTCTGTCATCATCACATTCA	106	Gm02	-	.......(((.(((((((.(((((((((((((.(((((.((.(((.((((....))))))).)).)))))..)))))))))))))..))))))).)))........	-47.7	TTGACAGAAGAGAGAGAGCAC	50779304-50779324	21	2759.29	2431.74	33042	29323	TTGACAGAAGAGAGAGAGCACA	D	5p
65	gma-MIR156g	gma-miR156g	MIR156	TGAACAATATCTTGAACAGTTTGTTGACAGAAGATAGAGAGCACAGGTGATCATACCCAAAAAAGCTTTTGTGTGTGAGCAGTTTTGTGCTCTCTATCTTCTGTCAATGTACTTCTCA	118	Gm19	-	............(((..(((.((((((((((((((((((((((((((((.((((((.(((((....))))).)))))).))..)))))))))))))))))))))))))).)))..)))	-54.8	TTGACAGAAGATAGAGAGCAC	8895463-8895483	21	46548	36889.8	557405	444833	ACAGAAGATAGAGAGCACAG	D	5p
66	gma-MIR156h	gma-miR156h	MIR156	CTTAGAAATTGACAGAAGAGAGTGAGCACACAGAAGCACTTGGTATAGTTATATACTGTTGCTTTTGCGTGCTCACTTCTCTTTCTGTCA	90	Gm04	-	.........((((((((((((((((((((.((((((((..(((((((....))))))).)))))))).)))))))).)))).))))))))	-47.2	TGACAGAAGAGAGTGAGCAC	4990925-4990944	20	567.774	840.159	6799	10131	TGACAGAAGAGAGTGAGCAC	S	5p
67	gma-MIR156i	gma-miR156i	MIR156	TTAAGGTTGTTGACAGAAGATAGAGAGCACAGATGATGATATGCATATTATATAAAAAGCAGCTAGGGAACTCATGAATTGTGCATCTCACTCCTTTGTGCTCTCTATACTTCTGTCATCACCCTTCAGC	130	Gm05	-	..((((.((.(((((((((((((((((((((((.(((((.(((((((............((...((....))..))...))))))).))).)).)))))))))))))).))))))))).)).))))....	-53.76	TTGACAGAAGATAGAGAGCAC	38621786-38621806	21	46518.3	36891.4	557049	444852	TTGACAGAAGATAGAGAGCAC	S	5p
68	gma-MIR156j	gma-miR156j	MIR156	GGTGATGCTGTTGACAGAAGATAGAGAGCACAGATGATGAAATGCAAGAAAGGAAATGGCATCTTACTCTTTTGTGCTCTCTAGTCTTCTTGTCATCATCATT	103	Gm02	+	.((((((....(((((((((((((((((((((((.(((((.((((.............)))).))).)).)))))))))))).)))))).))))).)))))).	-42.52	TTGACAGAAGATAGAGAGCAC	7812536-7812556	21	46547.8	36890.6	557402	444843	TTGACAGAAGATAGAGAGCAC	S	5p
69	gma-MIR156k	gma-miR156k	MIR156	GAAATTGACAGAAGAGAGTGAGCACACAGAGGCACTTGGTATAGTATATATACTATTGCTTTTGCGTGCTCACTTCTCTTTCTGTCAACTTC	92	Gm06	-	(((.(((((((((((((((((((((.((((((((..(((((((.....))))))).)))))))).)))))))).)))).))))))))).)))	-51	TGACAGAAGAGAGTGAGCAC	4699216-4699235	20	567.69	840.159	6798	10131	TTGACAGAAGAGAGTGAGCAC	D	5p
70	gma-MIR156l	gma-miR156l	MIR156	GGTAAGGTTGTTGACAGAAGATAGAGAGCACAGATGATGATATGCACATATACATGGAACAGGAATTTAAGCAATTGCATCTCACTCCTTTGTGCTCTCTAAGCTTCTGTCATCCACCTCC	121	Gm07	+	((..((((.(.(((((((((.(((((((((((((.(((((.(((((.............................))))).))).)).)))))))))))))..))))))))).).))))))	-46.15	TTGACAGAAGATAGAGAGCAC	9347149-9347169	21	46548.4	36891.4	557409	444852	TTGACAGAAGATAGAGAGCAC	S	5p
71	gma-MIR156m	gma-miR156m	MIR156	AGGGTTGTTGACAGAAGATAGAGAGCACAGATAGTGATATGCATAAAAATATGGAACGGGAAAGCAATTGCATCTCACTCCTTTGTGCTCTCTAGGCTTCTGTCATCCACACCTT	115	Gm09	-	(((((.(.(((((((((.(((((((((((((.(((((.(((((.........................))))).)))))..)))))))))))))..))))))))).).)).))).	-49.51	TTGACAGAAGATAGAGAGCAC	37843837-37843857	21	46548.4	36891.1	557409	444849	TTGACAGAAGATAGAGAGCAC	S	5p
72	gma-MIR156n	gma-miR156n	MIR156	AAATTGACAGAAGAGAGTGAGCACAAAGAGGCACTTGATATAATTCTATATCACTGCTTTTGTGTGCTCACCACTCTTTCTGTCGGTTT	89	Gm14	-	(((((((((((((((.(((((((((.(((((((..(((((((....))))))).))))))).)))))))))..))).))))))))))))	-44.9	TGACAGAAGAGAGTGAGCAC	10664577-10664596	20	567.273	839.579	6793	10124	TTGACAGAAGAGAGTGAGCAC	D	5p
73	gma-MIR156o	gma-miR156o	MIR156	AAATTGACAGAAGAGAGTGAGCACAAAGAGGCACTTGATATAAATCTATATCACTGCTTTTGTGTGCTCACTACTCTTTCTGTCGGTTTT	90	Gm17	+	(((((((((((((((((((((((((.(((((((..(((((((....))))))).))))))).)))))))))).))).)))))))))))).	-47.8	TGACAGAAGAGAGTGAGCAC	37759450-37759469	20	567.273	839.579	6793	10124	TTGACAGAAGAGAGTGAGCAC	D	5p
74	gma-MIR156p	gma-miR156p	MIR156	CTTTGGGAGATTGACAGAAGAAAGGGAGCACATGCTGCAATTATATCAACACATACCTTTGCCGTGCGTGCTCTCTTTTCTTCCTGTCAATCTCGAATCA	100	Gm11	-	......(((((((((((((((((((((((((..((.((((...(((......)))...)))).))..)))))).)))))))).)))))))))))......	-43.8	TTGACAGAAGAAAGGGAGCAC	453282-453302	21	190.9	187.835	2286	2265	TTGACAGAAGAAAGGGAGCAC	S	5p
75	gma-MIR156q	gma-miR156q	MIR156	TTTGTGGAGGTGACAGAAGAGAGTGAGCACTTGGCTCTTTCCTAGCATGGATCTAAGTTCACGCCAAAAGCCGTGTGCTCTCTCTCTATCTGTCACCACCTCCTT	105	Gm13	+	.....((.(((((((((((((((.((((((.(((((.(((....((.(((((....))))).)).)))))))).)))))).)))))).))))))))).)).....	-50.8	TGACAGAAGAGAGTGAGCAC	20521472-20521491	20	554.329	818.1	6638	9865	TGACAGAAGAGAGTGAGCACT	D	5p
76	gma-MIR156r	gma-miR156r	MIR156	TTGTTAATTGCTTTTTTCTCTTCTAGTTATATGGGGTTCGTGATCATAATATGATGACAATCCTAATGCATAATATTCTTTCGTATTTTATGCAGAGAGAGTGAAGGATCAAGCACATGCATAAGATAGAGCCTGCTGACAGAAGATAGAGAGCATAGCTGAACAT	166	Gm16	+	.((((...((((((((..((((((.((((..(((((((.((.(((((...))))).)))))))))..............(((.(((((((((((..(.(..(((....)))..).).)))))))))))))).....)))))))))).))))))))......)))).	-44.9	CTGACAGAAGATAGAGAGCAT	6487209-6487229	21	21.7957	30.5181	261	368	CTGACAGAAGATAGAGAGCAT	S	3p
77	gma-MIR156s	gma-miR156s	MIR156	CTTCAGGTTTGTTAATTTGTGGAGGTGACAGAAGAGAGTGAGCACTTGGCTCTTTCCTAGCATGGATCTTTCGTGCTAAAAGCTGTGTGCTCATTCTCTATCTGTCACCACCTCCTTTTACTCCCTCTCCTCTT	134	Gm17	-	....(((...((........((.((((((((((((((((((((((.(((((......(((((((((...)))))))))..))))).))))))))))))).))))))))).)).......))..)))........	-56.06	TGACAGAAGAGAGTGAGCAC	4291733-4291752	20	554.329	818.1	6638	9865	TGACAGAAGAGAGTGAGCACT	D	5p
78	gma-MIR156t	gma-miR156t	MIR156	CTTTTAGAGATTGACAGAAGAAAGGGAGCACATACTGCAATTATATGAACACATACCTTTGCCGTGCGTGCTCTCTTTTCTTGCTGTCAATCTCGTATTA	100	Gm01	+	......(((((((((((((((((((((((((.(((.((((...((((....))))...)))).))).)))))).)))))))).)))))))))))......	-47.3	TTGACAGAAGAAAGGGAGCAC	55282681-55282701	21	190.9	187.835	2286	2265	TTGACAGAAGAAAGGGAGCAC	S	5p
79	gma-MIR156u	gma-miR156u	MIR156	GAGAGAGGCTGACAGAAGAGAGTGAGCACATACTAGTGGAGATTGTATGAGGGCATACAATTGCGGGTGCGTGCTCACTTCTCTATCTGTCAGCTTCCCA	100	Gm02	+	..(.(((((((((((((((((((((((((.((((.((...(((((((((....))))))))))).)))).)))))))).))))).)))))))))))).).	-55.6	TGACAGAAGAGAGTGAGCAC	41864174-41864193	20	555.498	820.837	6652	9898	TGACAGAAGAGAGTGAGCAC	S	5p
80	gma-MIR156v	gma-miR156v	MIR156	TAAGGGAGGTGACAGAAGAGAGTGAGCACACATAATACTTTCTTGTAAGATAAAGATTCATGCTTGAAGTTATGTGTGCTCACTCTCTATCTGTCACCCCACCA	104	Gm04	+	....((.(((((((((((((((((((((((((((((...(((..(((.((.......)).)))..))))))))))))))))))))))).)))))))))))....	-58.6	TGACAGAAGAGAGTGAGCAC	4257067-4257086	20	557.419	822.661	6675	9920	TGACAGAAGAGAGTGAGCAC	S	5p
81	gma-MIR156w	gma-miR156w	MIR156	CTAAGGGAGATGACAGAAGAGAGTGAGCACACATGGTATTTTCTTGCACGATGACGATTCATGCTTGAAGCTATGTGTGCTTACTCTCTATCTGTCATCCCATCAC	106	Gm06	+	.....((.(((((((((((((((((((((((((((((...(((..(((.((.......)).)))..))))))))))))))))))))))).))))))))))).....	-58.4	TGACAGAAGAGAGTGAGCAC	4013580-4013599	20	556.333	821.334	6662	9904	TGACAGAAGAGAGTGAGCAC	S	5p
82	gma-MIR156x	gma-miR156x	MIR156	GGGTAAGAGAGGTGACAGAAGAGAGTGAGCACACATGGTATTTTCTTGGATGATATAAGATTTCATGCTTGAAACTATGCGTGCTCATTCTCTATCTGTCACCCATCATCAT	112	Gm14	+	......((..((((((((((((((((((((((.((((((...(((..(.((((.........)))).)..))))))))).))))))))))))).)))))))))..)).....	-54.5	TGACAGAAGAGAGTGAGCAC	9431608-9431627	20	556.417	821.998	6663	9912	TGACAGAAGAGAGTGAGCAC	S	5p
83	gma-MIR156y	gma-miR156y	MIR156	TAAGGGAGGTGACAGAAGAGAGTGAGCACACATAGTACTTTCTTGAATGATATAAGGTTTCATGCTTGAAGTTATGCGTGCTTACTCTCTATCTGTCACCCATCAC	106	Gm17	-	...((..((((((((((((((((((((((.(((((...((((..(.((((.........)))).)..))))))))).))))))))))))).)))))))))..))..	-48.8	TGACAGAAGAGAGTGAGCAC	38431946-38431965	20	557.419	822.744	6675	9921	TGACAGAAGAGAGTGAGCAC	S	5p
84	gma-MIR159a	gma-miR159a-3p	MIR159	AATTAAAGGGGATTATGAAGTGGAGCTCCTTGAAGTCCAATTGAGGATCTTACTGGGTGAATTGAGCTGCTTAGCTATGGATCCCACAGTTCTACCCATCAATAAGTGCTTTTGTGGTAGTCTTGTGGCTTCCATATTTGGGGAGCTTCATTTGCCTTTATAGTATTAACCTTCTTTGGATTGAAGGGAGCTCTACACCCTTCTCTTCTTTTCT	214	Gm09	+	....((((((((.......((((((((((((..(((((((..((((....(((((((..(((.(((((.(((((.((((((..((((((..(((((((..............)).)))))..))))))..)))))).))))).))))).)))..)))....))))....))))..)))))))..)))))))))))).......))))))))...	-89.98	TTTGGATTGAAGGGAGCTCTA	37672565-37672585	21	57.2868	114.111	686	1376	TTTGGATTGAAGGGAGCTCTA	S	3p
85	gma-MIR159a	gma-miR159a-5p	MIR159	AATTAAAGGGGATTATGAAGTGGAGCTCCTTGAAGTCCAATTGAGGATCTTACTGGGTGAATTGAGCTGCTTAGCTATGGATCCCACAGTTCTACCCATCAATAAGTGCTTTTGTGGTAGTCTTGTGGCTTCCATATTTGGGGAGCTTCATTTGCCTTTATAGTATTAACCTTCTTTGGATTGAAGGGAGCTCTACACCCTTCTCTTCTTTTCT	214	Gm09	+	....((((((((.......((((((((((((..(((((((..((((....(((((((..(((.(((((.(((((.((((((..((((((..(((((((..............)).)))))..))))))..)))))).))))).))))).)))..)))....))))....))))..)))))))..)))))))))))).......))))))))...	-89.98	GAGCTCCTTGAAGTCCAATTG	37672413-37672433	21	0.835084	0.497577	10	6	GAGCTCCTTGAAGTCCAATTG	S	5p
86	gma-MIR159d	gma-miR159d	MIR159	GGGTGAATTGAGCTGCTTAGCTATGGATCCCACAGTTCTACCCATCAATAAGTGCTTTTGTGGTAGTCTTGTGGCTTCCATATCTGGGGAGCTTCATTTGCCT	103	Gm09	+	(((..(((.(((((.(((((.((((((..((((((..(((((((..............)).)))))..))))))..)))))).))))).))))).)))..)))	-47.24	AGCTGCTTAGCTATGGATCCC	37672455-37672475	21	0.334034	0.829296	4	10	AGCTGCTTAGCTATGGATCCC	S	5p
87	gma-MIR159e	gma-miR159e-3p	MIR159	CAAAGGGGGTTATGGAGTGGAGCTCCTTGAAGTCCAATTGAGGATCTTACTGGGTGGATTGAGCTGCTTAGCTATGGATCCCACAGTTCTACCCATCATTAAGTGCTTTTGTGGTAGTCTTGTGGCTTCCATATCTGGGGAGCTTCATTTGCCTTTATAGTATTATCCTTCTTTGGATTGAAGGGAGCTCTACACCCTTCTCCCCTTTTGT	211	Gm07	-	(((((((((....((.((((((((((((..(((((((..((((((..(((((((..(((.(((((.(((((.((((((..((((((..(((((((..............)).)))))..))))))..)))))).))))).))))).)))..)))....))))..))))))..)))))))..)))))))))))).)).....))))))))).	-108.04	TTTGGATTGAAGGGAGCTCTA	9524936-9524956	21	57.2868	114.111	686	1376	TTTGGATTGAAGGGAGCTCTA	S	3p
88	gma-MIR159e	gma-miR159e-5p	MIR159	CAAAGGGGGTTATGGAGTGGAGCTCCTTGAAGTCCAATTGAGGATCTTACTGGGTGGATTGAGCTGCTTAGCTATGGATCCCACAGTTCTACCCATCATTAAGTGCTTTTGTGGTAGTCTTGTGGCTTCCATATCTGGGGAGCTTCATTTGCCTTTATAGTATTATCCTTCTTTGGATTGAAGGGAGCTCTACACCCTTCTCCCCTTTTGT	211	Gm07	-	(((((((((....((.((((((((((((..(((((((..((((((..(((((((..(((.(((((.(((((.((((((..((((((..(((((((..............)).)))))..))))))..)))))).))))).))))).)))..)))....))))..))))))..)))))))..)))))))))))).)).....))))))))).	-108.04	GAGCTCCTTGAAGTCCAATT	9525088-9525107	20	0.835084	0.497577	10	6	GAGCTCCTTGAAGTCCAATT	S	5p
89	gma-MIR160a	gma-miR160a-3p	MIR160	CATGCATACATATGTGTATGTGCCTGGCTCCCTGTATGCCATTTGTAGAGCTCATCGAAGCATCAATGACCTTTGTGGATGGCGTATGAGGAGCCAAGCATATTTCATATACATACATG	119	Gm10	-	((((.((..(((((...((((((.(((((((..((((((((((..(((((.((((.((....)).)))).)))))..))))))))))..))))))).))))))..)))))..)).))))	-55.3	GCGTATGAGGAGCCAAGCATA	43851656-43851676	21	65.8046	37.65	788	454	GCGTATGAGGAGCCAAGCATA	S	3p
90	gma-MIR160a	gma-miR160a-5p	MIR160	CATGCATACATATGTGTATGTGCCTGGCTCCCTGTATGCCATTTGTAGAGCTCATCGAAGCATCAATGACCTTTGTGGATGGCGTATGAGGAGCCAAGCATATTTCATATACATACATG	119	Gm10	-	((((.((..(((((...((((((.(((((((..((((((((((..(((((.((((.((....)).)))).)))))..))))))))))..))))))).))))))..)))))..)).))))	-55.3	TGCCTGGCTCCCTGTATGCCA	43851717-43851737	21	17.1192	27.118	205	327	TGCCTGGCTCCCTGTATGCCA	S	5p
91	gma-MIR160b	gma-miR160b	MIR160	ATGTGTATGTGCCTGGCTCCCTGTATGCCATTTGCATAGTTCATTGAGCATCAATGATCTTTGTGAATGGCGTATGAGGAGCCAAGCATA	90	Gm20	+	.......(((((.(((((((..((((((((((..((.((.((((((.....)))))).)).))..))))))))))..))))))).)))))	-49.8	TGCCTGGCTCCCTGTATGCCA	40554897-40554917	21	17.1192	27.2009	205	328	TGCCTGGCTCCCTGTATGCC	D	5p
92	gma-MIR160c	gma-miR160c	MIR160	TGCCTGGCTCCCTGTATGCCATTTGCAGAGCCCATCAGGACAGTGATGGCCTTAACGAATGGCGTGCGAGGAGCCATGCATGTTGTGCGTT	91	Gm19	-	(((.(((((((.(((((((((((((..(((.((((((......)))))).)))..))))))))))))).))))))).)))...........	-48.1	TGCCTGGCTCCCTGTATGCCA	43796015-43796035	21	16.9522	27.035	203	326	TGCCTGGCTCCCTGTATGCC	D	5p
93	gma-MIR160d	gma-miR160d	MIR160	TGCCTGGCTCCCTGTATGCCATTTGTAGACCCCATTACAAAGGTGATGGCCTTAGCAAATGGCGTATGAGGAGTCATGCATGCTGTGTTTT	91	Gm13	-	(((.(((((((..(((((((((((((.((..(((((((....)))))))..)).)))))))))))))..))))))).)))...........	-44.6	TGCCTGGCTCCCTGTATGCCA	23750046-23750066	21	16.9522	27.035	203	326	TGCCTGGCTCCCTGTATGCC	D	5p
94	gma-MIR160e	gma-miR160e	MIR160	TACTTGGCGTGCCTGGCTCCCTGTATGCCATTTGCAGAGCCCATCAGGACAGTGATGGCCTTAACGAATGGCGTGCGAGGAGCCATGCAT	90	Gm03	-	........((((.(((((((.(((((((((((((..(((.((((((......)))))).)))..))))))))))))).))))))).))))	-49.2	TGCCTGGCTCCCTGTATGCCA	41268478-41268498	21	17.0357	27.035	204	326	TGCCTGGCTCCCTGTATGCC	D	5p
95	gma-MIR160f	gma-miR160f	MIR160	TACATTGTGTGCCTGGCTCCCTGTATGCCATTTGTAGACCCCATCACAATGGTGATGGCCTTATCAAATGGCGTATGAGGAGTCATGCATGCTGTGT	97	Gm10	-	.((((.((((((.(((((((..((((((((((((......(((((((....)))))))......))))))))))))..))))))).)))))).))))	-52.1	TGCCTGGCTCCCTGTATGCCA	4733567-4733587	21	17.0357	27.035	204	326	TGCCTGGCTCCCTGTATGCCA	S	5p
96	gma-MIR162a	gma-miR162a	MIR162_1	GTGAAGTCACTGGATGCAGCGGTTCATCGATCTCTTCCTGAATCGTTGTTTAACATCAGAACCATGAATCGATCGATAAACCTCTGCATCCAGCGCTCACTC	102	Gm06	-	((((.(.(.((((((((((.((((.(((((((..(((.((..((..((.....))...))..)).)))..))))))).)))).)))))))))).))))))..	-43.7	TCGATAAACCTCTGCATCCAG	20176247-20176267	21	18.7894	22.4739	225	271	TCGATAAACCTCTGCATCCA	D	3p
97	gma-MIR162b	gma-miR162b	MIR162_1	TGAGGTGAAGTCACTGGAGGCAGCGGTTCATCGATCTCTTCCTGAATTTGGTTGTGGAAGAACACAAAGCAAGAATCGGTCGATAAACCTCTGCATCCAGCGCTCACTTT	110	Gm17	+	.(((((((.(.(.(((((.((((.((((.(((((((..(((.((.......(((((......)))))..)).)))..))))))).)))).)))).))))).)))))))))	-44.4	TCGATAAACCTCTGCATCCAG	10181572-10181592	21	18.7894	22.4739	225	271	TCGATAAACCTCTGCATCCAG	S	3p
98	gma-MIR162c	gma-miR162c	MIR162_1	GAGATGAGGTGAAGTCACTGGAGGCAGCGGTTCATCGATCTCTTCCTGAATTTGGTTGTGGAAGAACACAAAGCAAGAATCGGTCGATAAACCTCTGCATCCAGCGCTCACTTTGCCTC	119	Gm05	-	.....((((..(((((.(((((.((((.((((.(((((((..(((.((.......(((((......)))))..)).)))..))))))).)))).)))).))))).)...))))..))))	-49.3	TCGATAAACCTCTGCATCCAG	7692602-7692622	21	18.7894	22.4739	225	271	TCGATAAACCTCTGCATCCAG	S	3p
99	gma-MIR164a	gma-miR164a	MIR164	AGCTCCTTGTTGGAGAAGCAGGGCACGTGCAAGTCTCTTGGATCTCAAATGCCACTGAACCCTTTGCACGTGCTCCCCTTCTCCAACACGGGTTT	95	Gm19	+	(((.((.(((((((((((..(((((((((((((..((.(((..........)))..))....)))))))))))))..))))))))))).))))).	-45	TGGAGAAGCAGGGCACGTGCA	49560511-49560531	21	1760.11	2020.58	21077	24365	TGGAGAAGCAGGGCACGTGCA	S	5p
100	gma-MIR164b	gma-miR164b	MIR164	GCTCCTTGTTGGAGAAGCAGGGCACGTGCAACTCTCTAGGCTCTCTTAAGCGCCATTGAACCCTTTGCACGTGCTCCCCTTCTCCAACAC	90	Gm10	+	......(((((((((((..((((((((((((...((..(((.((....)).)))...)).....))))))))))))..))))))))))).	-43.6	TGGAGAAGCAGGGCACGTGCA	1553883-1553903	21	1760.02	2021.16	21076	24372	TGGAGAAGCAGGGCACGTGC	D	5p
101	gma-MIR164c	gma-miR164c	MIR164	CTGAGCAAGATGGAGAAGCAGGGCACGTGCAATTCTAACTCATGAAACCATAGAATCATAGAAAATCACTTGTTTTTTTCTTCTTCTTTT	90	Gm03	-	......((((.(((((((.((((((.(((...(((((..(((((....))).))....)))))...))).))))))))))))).))))..	-19.3	TGGAGAAGCAGGGCACGTGCA	5292028-5292048	21	1754.01	2015.85	21004	24308	TGGAGAAGCAGGGCACGTGC	D	5p
102	gma-MIR164d	gma-miR164d	MIR164	GTTAACTCCTGTTGGAGAAGCAGGGCACGTGCAACTCACTTCTAGTTAATCTGATTTTGCACGTGCTCCCCTTCTCCAACACGATTTTCC	90	Gm10	+	......((.(((((((((((..((((((((((((.(((.............)))..))))))))))))..))))))))))).))......	-39.62	TGGAGAAGCAGGGCACGTGCA	38093069-38093089	21	1753.18	2015.02	20994	24298	TGGAGAAGCAGGGCACGTGC	D	5p
103	gma-MIR164e	gma-miR164e	MIR164	GCTACTTGTTGGAGAAGCAGGGCACGTGCAACTCTCTCGGCTCTCTTTAAGCGCCATTGAACCCTTTGCACGTGCTCCCCTTCTCCAACACGGCT	95	Gm02	+	(((...(((((((((((..((((((((((((...((..(((.((.....)).)))...)).....))))))))))))..))))))))))).))).	-46	TGGAGAAGCAGGGCACGTGCA	1511600-1511620	21	1760.02	2021.16	21076	24372	TGGAGAAGCAGGGCACGTGCA	S	5p
104	gma-MIR164f	gma-miR164f	MIR164	AGGTCTTGCTGGAGAAGCAGGGCACGTGCAACTTCCCTCTCACTCAGAGACTCTATGCTTGTTCAAGCTGATTTTGCACGTGCTCTCCTTTTCCAGCTTGATT	103	Gm03	+	.((((..((((((((((.(((((((((((((..((..((((.....))))......((((....)))).))..))))))))))))).))))))))))..))))	-51.4	TGGAGAAGCAGGGCACGTGCA	45537777-45537797	21	1750.42	2012.87	20961	24272	TGGAGAAGCAGGGCACGTGCA	S	5p
105	gma-MIR164g	gma-miR164g	MIR164	GCTCCTTGTTGGAGAAGCAGGGCACGTGCAAGTCTCTTGGCTCTCAAATGCCACTGAACCCTTTGCACGTGCTCCCCTTCTCCAACACGGGT	92	Gm03	+	..(((.(((((((((((..(((((((((((((..((.((((........))))..))....)))))))))))))..))))))))))).))).	-49.5	TGGAGAAGCAGGGCACGTGCA	46896230-46896250	21	1760.11	2020.58	21077	24365	TGGAGAAGCAGGGCACGTGCA	S	5p
106	gma-MIR164h	gma-miR164h	MIR164	TTGTGCAAGATGGAGAAGCAGGGCACGTGCAATACTACCTCATGAACACACGGCGTGTGAGCTCGGAGATCAATCACATTCTTTTCTGCTTCATTTGACCAACCCAGAGAGATCCTATGAGTTAGTCCTTCATGTGCCCCCCTTCCCCATCATGACAA	158	Gm09	-	.(((.((.(((((.((((..(((((((((....((((.((((((.......((((.((((((..(((((..........)))))...)).)))).)).))......((....)).)))))).))))....)))))))))..)))).))))).))))).	-52.2	TGGAGAAGCAGGGCACGTGCA	46253974-46253994	21	1753.84	2015.77	21002	24307	TGGAGAAGCAGGGCACGTGCA	S	5p
107	gma-MIR164i	gma-miR164i	MIR164	TTGTGCAAGATGGAGAAGCAGGGCACGTGCAATACTAACTCATGAACACTACACGGGGCGTGAACTCGGAGAATCATATTCTCTTCTGCTTCATTTCACCAACAAGAGAGATCCTATTAGTTAGTTCTTCATGTGCCCCTCTTCCCCATCATGACAA	157	Gm18	+	.(((.((.(((((.((((..(((((((((....(((((((.(((..........((((((.((....(((((((...))))))))))))))).((((........)))).....))).)))))))....)))))))))..)))).))))).))))).	-53.5	TGGAGAAGCAGGGCACGTGCA	53779004-53779024	21	1753.84	2015.77	21002	24307	TGGAGAAGCAGGGCACGTGCA	S	5p
108	gma-MIR164j	gma-miR164j	MIR164	AGGTCTTGCTGGAGAAGCAGGGCACGTGCAACATTCCTGATGCTTGCTCCAGCTTATTTTGCACGTGCTCTCCTTTTCCAGCTTGATT	88	Gm19	+	.((((..((((((((((.(((((((((((((.((..(((..(....)..)))...)).))))))))))))).))))))))))..))))	-45.9	TGGAGAAGCAGGGCACGTGCA	48157212-48157232	21	1750.34	2012.37	20960	24266	TGGAGAAGCAGGGCACGTGCA	S	5p
109	gma-MIR164k	gma-miR164k	MIR164	AGGTCCTGTTGGAGAAGCAGGGCACGTGCAACTCAGTTCTAGTTCTAGCTCTATTATAGCTGCTCTAGTTTATCTGATTTTGCACGTGCTCCCCTTCTCCAACACGATT	109	Gm20	-	.((((.(((((((((((..((((((((((((.((((..((((...(((((.......)))))..)))).....))))..))))))))))))..))))))))))).))))	-53.4	TGGAGAAGCAGGGCACGTGCA	45788176-45788196	21	1753.18	2015.02	20994	24298	TGGAGAAGCAGGGCACGTGCA	S	5p
110	gma-MIR166a	gma-miR166a-3p	MIR166	ACGGAAGCTTTGTCTTTTGAGGGGAATGTTGTCTGGCTCGAGGACCCTTCTTCATCTTGATCTTGTGTAGACTACTATGCTTGTGGTCAAGGAATACATAGTGTTGTCGGACCAGGCTTCATTCCCCCCAATTATATGCTTCCAAA	146	Gm16	-	..((((((..(((...(((.((((((((..((((((..(((.(((.((......((((((((..((((((....))))))....)))))))).......)).))).)))..))))))..)))))))).)))..))).))))))…	-62.12	TCGGACCAGGCTTCATTCCCC	1912589-1912609	21	23280	23440.5	278774	282656	TCGGACCAGGCTTCATTCCCC	S	3p
111	gma-MIR166a	gma-miR166a-5p	MIR166	ACGGAAGCTTTGTCTTTTGAGGGGAATGTTGTCTGGCTCGAGGACCCTTCTTCATCTTGATCTTGTGTAGACTACTATGCTTGTGGTCAAGGAATACATAGTGTTGTCGGACCAGGCTTCATTCCCCCCAATTATATGCTTCCAAA	146	Gm16	-	..((((((..(((...(((.((((((((..((((((..(((.(((.((......((((((((..((((((....))))))....)))))))).......)).))).)))..))))))..)))))))).)))..))).))))))…	-62.12	GGAATGTTGTCTGGCTCGAGG	1912673-1912693	21	194.658	160.054	2331	1930	GGAATGTTGTCTGGCTCGAGG	S	5p
112	gma-MIR166b	gma-miR166b	MIR166	GCTTGCAAAGGTGAGGTTGAGAGGAATGTTGTCTGGCTCGAGGTCATGGAGGAGGAGGAGGAGTAGAGTACTGAGATCAGTGAAAGTTTCCAATGGAAATTTACCCTCTTACACAAAAAAATGATTCTCGGACCAGGCTTCATTCCCCCCACCCAACTTTTGCTTTT	167	Gm08	-	....((((((((..(((.(.(.((((((..((((((..(((((((((........((((((.((((..(((((....)))))...((((((...))))))))))))))))..........)))).)))))..))))))..)))))).)).)))..))))))))....	-63.77	TCGGACCAGGCTTCATTCCCC	282411-282431	21	24159.9	24551.3	289311	296050	TCGGACCAGGCTTCATTCCCC	S	3p
113	gma-MIR166c	gma-miR166c-3p	MIR166	GCTTTGTGTTTTGAGGGGAATGTTGTCTGGCTCGAGGACCCTTCTTCTTCTTGATCTTGTGTAGACTGCTATACCTGTGGTCAAGGAATGCTTAGTGTTTTCGGACCAGGCTTCATTCCCCCCAATTATA	130	Gm07	-	....((((..(((.((((((((..((((((..(((((((.((.....(((((((((..((((((....))))))....)))))))))......)).)))))))..))))))..)))))))).))).))))	-53.7	TCGGACCAGGCTTCATTCCCC	4453662-4453682	21	23832.8	24044.6	285394	289940	TCGGACCAGGCTTCATTCCCC	S	3p
114	gma-MIR166c	gma-miR166c-5p	MIR166	GCTTTGTGTTTTGAGGGGAATGTTGTCTGGCTCGAGGACCCTTCTTCTTCTTGATCTTGTGTAGACTGCTATACCTGTGGTCAAGGAATGCTTAGTGTTTTCGGACCAGGCTTCATTCCCCCCAATTATA	130	Gm07	-	....((((..(((.((((((((..((((((..(((((((.((.....(((((((((..((((((....))))))....)))))))))......)).)))))))..))))))..)))))))).))).))))	-53.7	GGAATGTTGTCTGGCTCGAGG	4453746-4453766	21	194.658	160.054	2331	1930	GGAATGTTGTCTGGCTCGAGG	S	5p
115	gma-MIR166d	gma-miR166d	MIR166	AGGAGTTGAGGGGAATGGTGTCTGGTTCGAGACCATTCTTCTGAAGCAAAGATCATCATCATCACCCTTGAGAATGATCTCGGACCAGGCTTCATTCCCCCTAGCTCAAA	110	Gm20	-	..((((((.(((((((((.(((((((((((((.(((((((..(.......(((....)))......)..))))))).))))))))))))).))))))))).))))))…	-54.42	TCGGACCAGGCTTCATTCCCC	43105401-43105421	21	24161.7	24554.6	289332	296090	TCGGACCAGGCTTCATTCCCC	S	3p
116	gma-MIR166e	gma-miR166e	MIR166	AGGTGTTGAGGGGAATGTTGGCTGGCTCGAGGCTTTTCAAAGAGGAGGTTCTCACTGGCAAGAACTATAAGGCTTCGGACCAGGCTTCATTCCCCTCAAAAATTGTGTTT	110	Gm04	+	.....((((((((((((..(.((((..(((((((((..........((((((........))))))..)))))))))..)))).)..))))))))))))...........	-47.3	TCGGACCAGGCTTCATTCCCC	44850002-44850022	21	23835.9	24046.3	285431	289960	TCGGACCAGGCTTCATTCCCC	S	3p
117	gma-MIR166f	gma-miR166f	MIR166	ATGAAGGAGTTGAGGGGAATGGTGTCTGGTTCGAGACCATTCTTCTGAAGCAAAGATCATCATCACCCTTGAGAATGATCTCGGACCAGGCTTCATTCCCCCTAGCTCAA	110	Gm10	+	......((((((.(((((((((.(((((((((((((.(((((((...(((....(((....)))...)))))))))).))))))))))))).))))))))).))))))..	-54.7	TCGGACCAGGCTTCATTCCCC	41243438-41243458	21	24161.7	24554.6	289332	296090	TCGGACCAGGCTTCATTCCCC	S	3p
118	gma-MIR166g	gma-miR166g	MIR166	AAAAGTTGAGGGGAATGTCGTTTGGTTCGAGATCATTCATGCAAGTAGTCTCAGACATAACTCTTCTGAGTGATTTCGGACCAGGCTTCATTCCCCTCAGCTACCAAGCA	110	Gm10	-	...((((((((((((((..((((((((((((((((((((.(.(((.(((..........)))))))))))))))))))))))))))..))))))))))))))........	-57.6	TCGGACCAGGCTTCATTCCCC	2905328 2905348	21	23851.3	24056.5	285615	290084	TCGGACCAGGCTTCATTCCCC	S	3p
119	gma-MIR166h	gma-miR166h-3p	MIR166	TGGGGATGATGGGAATGTTGTTTGGCTCGAGGTAACTGCATGGTCTTAATTTTGTTCATCTTTTGAAGCTTTAATTTATTTATGGGTTTCAATCTTTTTTGATCCCTTGAAACAGAAAAAGCTTTAAAGGTTGGATTTTGAGGCTATCCCTTTATGTGATCTCGGACCAGGCTTCATTCCCGTCAACCTT	190	Gm08	+	.((((.(((((((((((..((((((..((((((.((.(.((((((((((....(((((.(((((((((((((......((((.(((..((((......)))).))).))))......))))))))))))).))))).)))))))))).)......)).))))))..))))))..))))))))))).))))	-76.3	TCGGACCAGGCTTCATTCCCG	14990705-14990725	21	3090.65	3544.49	37010	42741	TCTCGGACCAGGCTTCATTCC	D	3p
120	gma-MIR166h	gma-miR166h-5p	MIR166	TGGGGATGATGGGAATGTTGTTTGGCTCGAGGTAACTGCATGGTCTTAATTTTGTTCATCTTTTGAAGCTTTAATTTATTTATGGGTTTCAATCTTTTTTGATCCCTTGAAACAGAAAAAGCTTTAAAGGTTGGATTTTGAGGCTATCCCTTTATGTGATCTCGGACCAGGCTTCATTCCCGTCAACCTT	190	Gm08	+	.((((.(((((((((((..((((((..((((((.((.(.((((((((((....(((((.(((((((((((((......((((.(((..((((......)))).))).))))......))))))))))))).))))).)))))))))).)......)).))))))..))))))..))))))))))).))))	-76.3	GGAATGTTGTTTGGCTCGAGG	14990555-14990575	21	5.26103	4.97577	63	60	GGAATGTTGTTTGGCTCGAGG	S	5p
121	gma-MIR166i	gma-miR166i-3p	MIR166	GTTGAGGGGAATGTCGTCTGGTTCGAGACCATTCATGCAAGTAGTCTCAGACATGACTCTTCTGAGTGATTTCGGACCAGGCTTCATTCCCCTCAGC	97	Gm02	+	(((((((((((((..(((((((((((((.((((((.(.(((.((((........)))))))))))))).)))))))))))))..)))))))))))))	-58	TCGGACCAGGCTTCATTCCCC	14340838-14340858	21	23851.3	24056.5	285615	290084	TCGGACCAGGCTTCATTCCCC	S	3p
122	gma-MIR166i	gma-miR166i-5p	MIR166	GTTGAGGGGAATGTCGTCTGGTTCGAGACCATTCATGCAAGTAGTCTCAGACATGACTCTTCTGAGTGATTTCGGACCAGGCTTCATTCCCCTCAGC	97	Gm02	+	(((((((((((((..(((((((((((((.((((((.(.(((.((((........)))))))))))))).)))))))))))))..)))))))))))))	-58	GGAATGTCGTCTGGTTCGAGA	14340774-14340794	21	1.92069	1.16101	23	14	GGAATGTCGTCTGGTTCGAG	D	5p
123	gma-MIR166j	gma-miR166j-3p	MIR166	GGTTGATGGGAATGTTGTTTGGCTCGAGGTAACTATGCATGGTCTTAATTTTGTTCATCTTTGAAGCTTTAATTTATGGGTTTCGATCTCTTTGATCCCTTGAAACAAAGAAAGCTTTAAAGGTTGGATTTTGAGGCTTTCTCGGACCAGGCTTCATTCCCGTAAACC	168	Gm15	-	((((.(((((((((..((((((..(((((...........((((((((....((((((((((((((((((..((((.(((..((((.....)))).))).))))......))))))))))))).))))).)))))))).)))))..))))))..))))))))).))))	-65.9	TCGGACCAGGCTTCATTCCCG	3688770-3688790	21	3090.4	3544.33	37007	42739	TCGGACCAGGCTTCATTCCCG	S	3p
124	gma-MIR166j	gma-miR166j-5p	MIR166	GGTTGATGGGAATGTTGTTTGGCTCGAGGTAACTATGCATGGTCTTAATTTTGTTCATCTTTGAAGCTTTAATTTATGGGTTTCGATCTCTTTGATCCCTTGAAACAAAGAAAGCTTTAAAGGTTGGATTTTGAGGCTTTCTCGGACCAGGCTTCATTCCCGTAAACC	168	Gm15	-	((((.(((((((((..((((((..(((((...........((((((((....((((((((((((((((((..((((.(((..((((.....)))).))).))))......))))))))))))).))))).)))))))).)))))..))))))..))))))))).))))	-65.9	GGAATGTTGTTTGGCTCGAGG	3688903-3688923	21	5.26103	4.97577	63	60	GGAATGTTGTTTGGCTCGAGG	S	5p
125	gma-MIR166k	gma-miR166k	MIR166	GGGGGTGTTTGGAATGAGGTTTGATCCAAGATCATCACATCATATATATATCTTCTTCTTCAATTTCCCTTTCCTTCTTGATTTACTTACCTTCATACATATATTATTATTTTCATCACTTCATGCATGGGATGAGACTGATCTCGGACCAGGCTTCATTCCTCACACCTAA	172	Gm19	-	..((((((..(((((((((((((.(((.((((((............................................(((...........)))...............(((((((.((........))))))))).)))))).))).)))))))))))))..))))))..	-47.2	TCTCGGACCAGGCTTCATTCC	36649700-36649720	21	930.2	1184.23	11139	14280	TCTCGGACCAGGCTTCATTCC	S	3p
126	gma-MIR166l	gma-miR166l	MIR166	TTTCCTTGCAAAGGTGAGGTTGAGAGGAATGTTGTCTGGCTCGAGGTCATGGAGGAGGAGAGTACTCAGATGAGTGAAAGTTTCCAATGGAAATTTACCCTCTTAACACCAAAAAAAAAAAAAAAATTGATTCTGGGACCAGGCTTCATTTCCCCCATCCAACTTTTGTTTTTTATTCC	179	Gm06	-	.......((((((((..((.((.(.((((((..((((((((((..(((((((((((((....(((((....))))).((((((((...))))))))..))))))....)))................))))..)))).))))))..)))))).).)).)).))))))))..........	-53.09	GGAATGTTGTCTGGCTCGAGG	45111055-45111075	21	195.911	160.469	2346	1935	GGAATGTTGTCTGGCTCGAGG	S	5p
127	gma-MIR166m	gma-miR166m	MIR166	TTTCGTTGCAAAGGTGAGGTTGAGAGGAATGTTGTCTGGCTCGAGGTCATGGAGGAGGAGGAGAGTATTGAGATGAGTGAAAGTTTCCAATGGAAATTTACCCTCTTAACACAAAAAAAAAAATTGATTCGCGGACCAGGCTTCATTCCCCACACCCAACTTTTTTTTTTATTCCT	176	Gm09	+	.........((((((..(((((.(.((((((..((((((..((.(((((((....((((((....((((......)))).((((((((...))))))))..))))))....))...........)))))..))..))))))..))))))))).)))..))))))............	-44.3	CGGACCAGGCTTCATTCCCC	33909004-33909023	20	18.3719	147.117	220	1774	CGGACCAGGCTTCATTCCCC	S	3p
128	gma-MIR166n	gma-miR166n	MIR166	AGGTTGAGAGGAATGTTGTCTGGCTCGAGGTCATGGAGGAAGAGGAGAGTACTGAGATCAGTGAAAGTTTCCAATGGAAATTTACCCTCTTAACACACACACAGAAAAAATGATTCTCGGACCAGGCTTCATTCCCCCCACCC	143	Gm05	-	.(((.(.(.((((((..((((((..(((((((((.....((((((....(((((....))))).((((((((...))))))))..))))))..................)))).)))))..))))))..)))))).)).))).	-49.7	TCGGACCAGGCTTCATTCCCC	37747171-37747191	21	24159.9	24551.3	289311	296050	TCGGACCAGGCTTCATTCCCC	S	3p
129	gma-MIR166o	gma-miR166o	MIR166	ATGTTGAGAGGAATGTTGTCTGGCTCGAGGTCATGATATGGAGATATATATGAAAGTGTTTCAGTTAAATTCCAGGGTATATAAATTAATGGAAATTAATTTATACCCTAAATGATTCTCGGACCAGGCTTCATTCCCCCCAGCC	145	Gm06	-	..((((.(.((((((..((((((..(((((((((......(((((((........)))))))...........((((((((..(((((((....)))))))))))))))..)))).)))))..))))))..)))))).).)))).	-53.1	TCGGACCAGGCTTCATTCCCC	12992823-12992843	21	24159.9	24551.2	289311	296049	TCGGACCAGGCTTCATTCCCC	S	3p
130	gma-MIR166p	gma-miR166p	MIR166	AAAAGTTGAGGGGAATGTCATCTGGTTCGAGATCATTCATTTATTCAATTAGTCTCAAACACGAAAATGCGGACCCAGTTCTTTTGTGTGATTTCGGACCAGGCTTCATTCCCCTGAGCTAT	122	Gm03	-	...((((.(((((((((...((((((((((((((......(((......)))......((((((((..((.......))..))))))))))))))))))))))...))))))))).))))..	-49.6	TCGGACCAGGCTTCATTCCCC	39519840-39519860	21	23851.1	24056.2	285613	290080	TCGGACCAGGCTTCATTCCC	D	3p
131	gma-MIR166q	gma-miR166q	MIR166	TGTTAGGTTGAGAGGAATGTTGTCTGGCTCGAGGTCATGAAGATATACATATGAAAGTGTTAACTTTTCAGTTAATTTCTAGGATAAATTAATGGAAATTAATTTATACCCTAAATGATTCTCGGACCAGGCTTCATTCCCCCCAGCCAACA	152	Gm04	+	.(((.(((((.(.((((((..((((((..(((((((((..((..........((((((....)))))).((((((((((((..(.....)..))))))))))))......))..)))).)))))..))))))..)))))).).)))))))).	-53.3	TCGGACCAGGCTTCATTCCCC	44850306-44850326	21	24159.9	24551.2	289311	296049	TCGGACCAGGCTTCATTCCC	D	3p
132	gma-MIR166r	gma-miR166r	MIR166	CACGTCTTGAGGGGAATGCAGTGTGGTCCAAGGAGATGATATATCACTTCACCATACTCATATCTTCACAAACTCATCAGATTCAGATGTAATAATAATTTGTAATATATGCATATTATGTCTCCTCGGACCAGGCTTCATTCCCTTCAATTACA	155	Gm06	+	...((.((((((((((((.(((.((((((.(((((((.....................................((((.......)))).....(((((.((((.....)))).)))))))))))).)))))).))).))))))))))))..)).	-52	TCGGACCAGGCTTCATTCCCT	10985854-10985874	21	374.702	366.963	4487	4425	TCGGACCAGGCTTCATTCCC	D	3p
133	gma-MIR166s	gma-miR166s	MIR166	AATGAGGGTGTGGGGAATGTCGCCTTGGCTCGAGAGATCTATATGATATGATGTGTCCATGCATTCACTAATCATCAGTTTGTGAGTGTTTTCTCGGACCAGGCTTCATTCCCCTCACTCCCTC	124	Gm07	+	...(((((.((((((((((..((((.((..(((((((.......(((((...)))))...((((((((.(((.....))).)))))))))))))))..))))))..))))))))..)).)))))	-54.5	TCGGACCAGGCTTCATTCCCC	10198914-10198934	21	24173.4	24561.7	289472	296176	TCGGACCAGGCTTCATTCCC	D	3p
134	gma-MIR166t	gma-miR166t	MIR166	AGGGTGTGGGGAATGTCGCCTTGGCTCGAGAGAGATATATGCATGATGTGTCCATGCATTCACCAATGAATCAAATGATATTATATCAGTTTGAATTGTGAATGTTTTCTCGGACCAGGCTTCATTCCCCTCACTC	136	Gm09	-	.(((((.((((((((..((((.((..((((((((((((((.....)))))))...((((((((.(((...((((((((((...))))).)))))))))))))))))))))))..))))))..)))))))).)))))	-60	TCGGACCAGGCTTCATTCCCC	37125231-37125251	21	24173.4	24561.7	289472	296176	TCGGACCAGGCTTCATTCCC	D	3p
135	gma-MIR166u	gma-miR166u	MIR166	GAGGTTGAGAGGAATGTTGTCTGGCTCGAGGTCATGGAGGAGGAGGAGAGTACTGAGATGAGTGAAAGTTTCCAATGGAAATTTACCCTCTTAACACAAAAAAAAATTGATTCTCGGACCAGGCTTCATTCCCCACACCCA	141	Gm04	+	..((.((.(.((((((..((((((..((((((((((....((((((....((((......)))).((((((((...))))))))..))))))....)).........))).)))))..))))))..)))))).).)).)).	-47	TCGGACCAGGCTTCATTCCCC	25372987-25373007	21	24166.1	24556.8	289385	296116	TCTCGGACCAGGCTTCATTC	D	3p
136	gma-MIR167a	gma-miR167a	MIR167_1	GAAGTTCGCAAAGGAAAAAGTGAAGCTGCCAGCATGATCTACCTTTGGTTAGAGAGCTCAAGAGTGCTAACCCTGACTAGGTCATGCTGTGACAGCCTCACTCCTTCCTATTTGGGGAC	119	Gm19	+	...((((.((((((((..(((((.(((((((((((((((((.....((((((...(((....))).)))))).....)))))))))))).).)))).)))))..)))))..))).))))	-54.2	TGAAGCTGCCAGCATGATCTA	41871251-41871271	21	1172.63	979.315	14042	11809	TGAAGCTGCCAGCATGATCTA	S	5p
137	gma-MIR167b	gma-miR167b	MIR167_1	AAGGGTCACAAAGGAAAAAGTGAAGCTGCCAGCATGATCTAGCTTTGGTTAGTGGGAGCGAGAGAGTGCTAACCCTCACTAGGTCATGCTGTGCTAGCCTCACTCCTTCCTATTTGGAGAC	121	Gm02	-	....(((.((((((((..(((((.((((((((((((((((((....((((((((....(....)..))))))))....))))))))))))).)).))).)))))..)))))..)))..)))	-53.3	TGAAGCTGCCAGCATGATCTA	14635694-14635714	21	1172.71	979.398	14043	11810	TGAAGCTGCCAGCATGATCTA	S	5p
138	gma-MIR167c	gma-miR167c	MIR167_1	TTTGAGAGGTTGAAGCTGCCAGCATGATCTGGTAAATCACATACTTTTTTTTTTCTCACCTCTCATGCCTAATTTTTAAGCACCAGTCATTAGAGAAAATAATGGTGAAAAATCCATCTATTCAATTTTTTTTTTCAAATTCAAGGTTTCCAGTATGTATCACTAATGGTGAAAAAAGTGATGGAATTTTGTAGAACATGGGTTAAATTTACTTTTTTTTTTTTTGAGTTTTCATTTTCTTCAAGTTTCTGAGCCAAGAAATAAAAGAGACTTATAAATTGGAATTAATACTTAAAGGAAACCCACCAGAAGGGCAATTTGGTTATCATAAGATGTGGTTTCCATCAGGTCATCTTGCAGCTTCAATCACTCAAT	375	Gm07	+	.(((((.((((((((((((.((.(((((((((((((((((((.(((....(((((((....((..(((.((.....)).)))..))......)))))))......(((((((..................))))))).......(((..((((..(((....((..(((((.(((((((((...(((((((.....)).)))))....)))))))))(((((((((((((((((.(((....((((((((...............))))))))..))).))))).....))))))))))))..)))))..)).)))..))))..)))..))))))))))))..)))))))))))).)))))))))))).))))).	-98.63	TGAAGCTGCCAGCATGATCTG	39778522-39778542	21	337.124	270.516	4037	3262	TGAAGCTGCCAGCATGATCTG	S	5p
139	gma-MIR167d	gma-miR167d	MIR167_1	AAGGGTCACAAGGGAAAAAGTGAAGCTGCCAGCATGATCTAGCTTTGGTTAGTGGGAGCCAGAGAGTGCTAACCCTCACTAGGTCATGCTGTGCTAGCCTCACTCCTTCCTATTTGGAGAC	121	Gm10	+	....(((.((((((((..(((((.((((((((((((((((((....(((((((..............)))))))....))))))))))))).)).))).)))))..)))))..)))..)))	-51.44	TGAAGCTGCCAGCATGATCTA	2640290-2640310	21	1172.71	979.398	14043	11810	TGAAGCTGCCAGCATGATCTA	S	5p
140	gma-MIR167e	gma-miR167e	MIR167_1	TCATGCACCACTACCAGTTGAAGCTGCCAGCATGATCTTAACTTCCCTCACTTGCCGTGGAAAGATCAGATCATGTGGCAGTTTCACCTAGTAGTTGCTGGCCGCATGA	109	Gm20	+	((((((.(((((((.((.(((((((((((.((((((((...(((.((.(.......).)).)))...))))))))))))))))))).)).)))))....))..))))))	-47.4	TGAAGCTGCCAGCATGATCTT	37901914-37901934	21	23468.6	22975	281033	277042	TGAAGCTGCCAGCATGATCTT	S	5p
141	gma-MIR167f	gma-miR167f	MIR167_1	TCATGCACCACTACCAGTTGAAGCTGCCAGCATGATCTTAACTTCCCTCACTTGCTGTGGAAAGATCAGATCATGTGGCAGTTTCACCTAGTAGTTGTTGGCCGCATGA	109	Gm10	-	((((((.(((((((.((.(((((((((((.((((((((...(((.((.((.....)).)).)))...))))))))))))))))))).)).)))))....))..))))))	-48.5	TGAAGCTGCCAGCATGATCTT	46574320-46574340	21	23468.6	22975	281033	277042	TGAAGCTGCCAGCATGATCTT	S	5p
142	gma-MIR167g	gma-miR167g	MIR167_1	CAGCAGTTGAAGCTGCCAGCATGATCTGAGTTTACCTTCTATTGGTAAGAACAGATCATGTGGCTGCTTCACCTGTTG	78	Gm10	+	((((((.((((((.((((.(((((((((..((((((.......))))))..))))))))))))).)))))).))))))	-44.9	TGAAGCTGCCAGCATGATCTG	39044884-39044904	21	335.286	269.604	4015	3251	TGAAGCTGCCAGCATGATCTGA	D	5p
143	gma-MIR167j	gma-miR167j	MIR167_1	CAGCAGTTGAAGCTGCCAGCATGATCTGAGTTTACCTTCTATTGGTAAGAACAGATCATGTGGCTGCTTCACCTGTTG	78	Gm20	+	((((((.((((((.((((.(((((((((..((((((.......))))))..))))))))))))).)))))).))))))	-44.9	TGAAGCTGCCAGCATGATCTG	44765103-44765123	21	335.286	269.604	4015	3251	TGAAGCTGCCAGCATGATCTG	S	5p
144	gma-MIR167k	gma-miR167k	MIR167	CTGGTTGAAGCTGCCAGCCTGATCTTAACTTTTCTCTTTTATTAGGAAAAGATCAGATCATGTGGTAGCCTTCACCTAGT	80	Gm02	-	((((.(((((((((((.(.((((((...((((((.((......))))))))...)))))).))))))).))))).)))).	-31.7	TGAAGCTGCCAGCCTGATCTT	307581-307601	21	1.16912	0.580507	14	7	TGAAGCTGCCAGCCTGATCTTA	D	5p
145	gma-MIR168a	gma-miR168a	MIR168	CACTGTGCGGTCTCTAATTCGCTTGGTGCAGGTCGGGAACCGGTTTTCGCGCGGAATGGAGGAGCGGTCGCCGGCGCCGAATTGGATCCCGCCTTGCATCAACTGAATCGGAGGCCGCGGTGAAC	125	Gm09	-	((((..((((((((..(((((.((((((((((.(((((.(((((((..((((((..((......))....)).)))).))))))).))))).)))))))))).)))))..))))))))))))…	-66.2	TCGCTTGGTGCAGGTCGGGAA	41353312-41353332	21	2883.38	2894.41	34528	34902	TCGCTTGGTGCAGGTCGGGAA	S	5p
146	gma-MIR168b	gma-miR168b	MIR168	CGGTCTCTAATTCGCTTGGTGCAGGTCGGGAACCGGTTTTCGCGCGGAATGGAGGAACGGTCGCCGGCGGCGAATTGGATCCCGCCTTGCATCAACTGAATCGGAGGCCG	110	Gm01	-	(((((((..(((((.((((((((((.(((((.(((((((((((.(((..((......))....))))))).))))))).))))).)))))))))).)))))..)))))))	-60.4	TCGCTTGGTGCAGGTCGGGAA	48070389-48070409	21	2874.11	2885.7	34417	34797	TCGCTTGGTGCAGGTCGGG	D	5p
147	gma-MIR169a	gma-miR169a	MIR169_2	AAGAGGAAGAGAGAGTGATGCAGCCAAGGATGACTTGCCGGCGTTATTATTTGCTCATGTTCATGCTCACCGGTTTCCTTGCCGGCAAGTTGTGTTTGGCTATGTTTTGCTCTCTTCTTCT	121	Gm09	+	.((((((((((((...(((..(((((((.(..(((((((((((.....(((((..(((....)))..))..))).....)))))))))))..).)))))))..)))...))))))))))))	-57.2	CAGCCAAGGATGACTTGCCGG	35771824-35771844	21	34.656	50.0065	415	603	CAGCCAAGGATGACTTGCCGG	S	5p
148	gma-MIR169b	gma-miR169b	MIR169_2	TATGATGCTGCAGCCAAGGATGACTTGCCGATAAATTCTTTCTCTAATTTGACTTTCAATTCATGTTTGTCAATTGATAGTGCATTAGTTCTAATATATGCATTTGATTATATAGAACACTATTGTGAAAGTGTCTTTAGGGATAGGGTAAATTCGGCAAGTCATCTTTGGCTACATGTCTAT	183	Gm02	+	...((((.((.((((((((((((((((((((...(((((.(((((((....(((((((....(((((((((....))))).))))..((((((.((((..(....)..)))))))))).......)))))))....))))))).)))))....)))))))))))))))))))).))))))…	-69.4	CAGCCAAGGATGACTTGCCGA	10422873-10422893	21	7.01471	12.3565	84	149	CAGCCAAGGATGACTTGCCGA	S	5p
149	gma-MIR169c	gma-miR169c	MIR169_2	AAGTGGGATGAAGCCAAGGATGACTTGCCGACATTAATTTGCCATTAAGCTAACGAGTTAGGTAGAATCATTTGTTAGATTTTCCCGGCAGGTCATCCTCTGGCTATATTTGGCT	115	Gm09	+	.(((.(((((.(((((((((((((((((((...(((((.....))))).(((((((((...........))))))))).......)))))))))))))).))))).))))).)))	-46.4	AAGCCAAGGATGACTTGCCGA	5295099-5295119	21	7.18172	12.6053	86	152	AAGCCAAGGATGACTTGCCGA	S	5p
150	gma-MIR169d	gma-miR169d	MIR169_2	AGATTAGTGGATGTGAGCCAAGGATGACTTGCCGGTTGTATAATAGCACCCGGTTTAAGTCCTTCTTGGTTCTTATTTACTATTCTTA	88	Gm15	+	(((.(((((((((.((((((((((.((((((((((.(((......))).)))))..))))).)))))))))).))))))))).)))..	-41.8	TGAGCCAAGGATGACTTGCCGG	14171033-14171054	22	4.34244	10.6979	52	129	TGAGCCAAGGATGACTTGCCGGT	D	5p
151	gma-MIR169e	gma-miR169e	MIR169_6	GTCTTGCATGAAGAGGTAGAGAGAGTGCTTTTGAGCCAAGGATGACTTGCCGGCGTAATTACGGGTATTGCCAGCGAGACATCCTTGTTCACTTATGCTCTCTTTTCACTCATATAAGAC	120	Gm15	+	((((((.((((.(.((.(((((((((.....(((((.(((((((.(((((.((((.............)))).))))).)))))))))))).....))))))))))).))))).))))))	-48.22	TGAGCCAAGGATGACTTGCCGG	14194138-14194159	22	4.59296	10.5321	55	127	AGCCAAGGATGACTTGCCGG	D	5p
152	gma-MIR169f	gma-miR169f	MIR169_2	GAACTTGCACGAAGAGGCAGAGAGTGTAGTGCAGCCAAGGATGACTTGCCGGCATTAGCCAAGTGAATGAGCATCATATATATATATATATATATATATATATATATGACTCATGTTCTTGTCGGCAAGTTGGCCTTGGCTATATTGGACTCTCTTCTTTTCATGTAAGT	170	Gm10	-	..(((((((.(((((((.(((((((.(((((.((((((((..((((((((((((..(((.......(((((..((((((((((((((((....))))))))))))))))))))))))..))))))))))))..)))))))).))))).)))))))))))))).)))))))	-87.71	CAGCCAAGGATGACTTGCCGG	40332893-40332913	21	34.99	50.4212	419	608	CAGCCAAGGATGACTTGCCGG	S	5p
153	gma-MIR169g	gma-miR169g	MIR169_2	AAGTAGAGTGCAGCCAAGGATGACTTGCCGGAGCAATAAGAATAAACAATAAAATGTATCTATTTATAACATTCTTCTTCTTCTTCTTCTTCTTTCACGCCGGCAAGTTGTTCTTGGCTACATTTTGTTT	130	Gm17	-	...(((((((.(((((((((..(((((((((((.((.(((((..........(((((...........)))))..........))))).))))......)))))))))..))))))))).)))))))…	-41.95	CAGCCAAGGATGACTTGCCGG	4861924-4861944	21	34.489	50.2553	413	606	CAGCCAAGGATGACTTGCCGG	S	5p
154	gma-MIR169h	gma-miR169h	MIR169_6	GTGCTTTTGAGCCAAGGATGACTTGCCGGCGTATGTTTGATCTCTTCTAGGACTGTTGCCGGCGAGACATCTTGGCTCATTGGTGCTCTCTTTCCACTCATATGAGACTCTAGAAAGAGCTTGATTGAAAGGATGATGTCCAATAATTGTG	151	Gm09	+	(..((..(((((((((.(((.((((((((((...(((.((.....))...)))...)))))))))).))))))))))))..))..)..((..(((..(((...(((.((((....)))))))...)))..))).))...............	-56.9	GGCGAGACATCTTGGCTCATT	5282179-5282199	21	0.0835084	0.248789	1	3	GGCGAGACATCTTGGCTCATT	S	5p
155	gma-MIR169i	gma-miR169i-3p	MIR169_6	ATTTGAGCCGGGATGGCTTGCCGGCATATGCATAAAAAGCAAAGATCCCCTGTGTGGCTTGCCGGTGCCATCCCGTCTCATATTTGCTCCCTTTACACACTCATGTGAGACTTTGAAAAGAGCTTCATTTACGGTATCCATTGTGCCTTCT	151	Gm13	-	...((((.(((((((((..(((((((...((.......(((.((.....)).))).)).)))))))))))))))).)))).....((((..((((....(((....)))....))))..)))).........(((((.....)))))....	-52.3	CCGGTGCCATCCCGTCTCATA	355489-355509	21	0	0.0829296	0	1	CCGGTGCCATCCCGTCTCATA	S	5p
156	gma-MIR169i	gma-miR169i-5p	MIR169_6	ATTTGAGCCGGGATGGCTTGCCGGCATATGCATAAAAAGCAAAGATCCCCTGTGTGGCTTGCCGGTGCCATCCCGTCTCATATTTGCTCCCTTTACACACTCATGTGAGACTTTGAAAAGAGCTTCATTTACGGTATCCATTGTGCCTTCT	151	Gm13	-	...((((.(((((((((..(((((((...((.......(((.((.....)).))).)).)))))))))))))))).)))).....((((..((((....(((....)))....))))..)))).........(((((.....)))))....	-52.3	TGAGCCGGGATGGCTTGCCGGCA	355545-355567	23	3.50735	2.8196	42	34	TGAGCCGGGATGGCTTGCCGGCA	S	5p
157	gma-MIR169j	gma-miR169j-3p	MIR169_2	GTAGCCAAGAATGACTTGCCGGAATGCATGCATTTATTAGGTACCAAGGTGTATTGTATGATTTCGACGAGTTGTTCTTGGCTAC	85	Gm02	-	(((((((((((..(((((.((((((.((((((..((((.........))))...)))))))))))).)))))..)))))))))))	-39.1	CGACGAGTTGTTCTTGGCTAC	46876643-46876663	21	0.918593	1.07808	11	13	TTTCGACGAGTTGTTCTTGGC	D	3p
158	gma-MIR169j	gma-miR169j-5p	MIR169_2	GTAGCCAAGAATGACTTGCCGGAATGCATGCATTTATTAGGTACCAAGGTGTATTGTATGATTTCGACGAGTTGTTCTTGGCTAC	85	Gm02	-	(((((((((((..(((((.((((((.((((((..((((.........))))...)))))))))))).)))))..)))))))))))	-39.1	TAGCCAAGAATGACTTGCCGG	46876706-46876726	21	5.17752	6.13679	62	74	TAGCCAAGAATGACTTGCCGG	S	5p
159	gma-MIR169k	gma-miR169k	MIR169_2	GAGTGATTTGCAGCCAAGAATGACTTGCCGGAATGCTTGCATTAGGCATAATATATAGTTGTATACTTTATAATCCGGCAAGTTGTTTTTGGCTACACTTTTTTC	105	Gm09	+	(((.((..((.(((((((((..(((((((((((((((((...)))))))..((((.(((.....))).)))).))))))))))..))))))))).))..)).)))	-42.9	CAGCCAAGAATGACTTGCCGG	5264002-5264022	21	3.59086	5.97093	43	72	CAGCCAAGAATGACTTGCCGG	S	5p
160	gma-MIR169l	gma-miR169l-3p	MIR169_2	GAGTGATTTGCAGCCAAGAATGACTTGCCGGAATGCATATATATGCATTAGGTACCAACATATATAGTTGTATTGTATAATTTCGGGCAAGTTGTTTTTGGCTACATTTATCTC	114	Gm14	+	(((.....((.(((((((((..(((((((.(((.((((....))))....(((((.(((.......)))))))).......))).)))))))..))))))))).)).....)))	-41.3	CGGGCAAGTTGTTTTTGGCTAC	5324881-5324902	22	1.92069	1.74152	23	21	CGGGCAAGTTGTTTTTGGCTAC	S	3p
161	gma-MIR169l	gma-miR169l-5p	MIR169_2	GAGTGATTTGCAGCCAAGAATGACTTGCCGGAATGCATATATATGCATTAGGTACCAACATATATAGTTGTATTGTATAATTTCGGGCAAGTTGTTTTTGGCTACATTTATCTC	114	Gm14	+	(((.....((.(((((((((..(((((((.(((.((((....))))....(((((.(((.......)))))))).......))).)))))))..))))))))).)).....)))	-41.3	CAGCCAAGAATGACTTGCCGG	5324808-5324828	21	3.67437	5.97093	44	72	CAGCCAAGAATGACTTGCCGG	S	5p
162	gma-MIR169m	gma-miR169m	MIR169_2	GAAAGTAGAGTGCAGCCAAGGATGACTTGCCGGAGCAATAAGCAATAATATCTATCTATTTTATCTTTCTTTTCTTCTTATTCTTTCACGCCGGCAAGTTGTTCTTGGCTACATTTTGTTTTC	123	Gm13	-	((((((((((((.(((((((((..(((((((((......(((.(((((.............................)))))))).....)))))))))..))))))))).))))))))))))	-44.75	CAGCCAAGGATGACTTGCCGG	368531-368551	21	34.489	50.2553	413	606	CAGCCAAGGATGACTTGCCGG	S	5p
163	gma-MIR169n	gma-miR169n-5p	MIR169_2	GGAGTGCAGCCAAGGGTGATTTGCCGGCACAGGCACTAATTAGTTCAATATTGAATAGTTAGTTCTGTTTGATTGATTTACTTCTGTGCCGGCAAGTTTCTCTTGGCTACATTTC	115	Gm15	+	((((((.(((((((((.((((((((((((((((....((((((((.((((..((((.....)))))))).))))))))....)))))))))))))))).))))))))).))))))	-56.8	CAGCCAAGGGTGATTTGCCGG	14150075-14150095	21	2.17122	3.81476	26	46	CAGCCAAGGGTGATTTGCCGG	S	5p
164	gma-MIR169o	gma-miR169o	MIR169_6	AGAGTAGATTTGAGCCAGGATGGCTTGCCGGCATATGCTTAAAAGCAAAGATCCCCTATGAGGGTGTTGCTGGTGGCCATCCATGCTCATATTTGTTCC	99	Gm13	-	.((((((((.(((((..((((((((.(((((((..((((....))))......(((.....)))...)))))))))))))))..))))).)))))))).	-43.9	TGAGCCAGGATGGCTTGCCGG	363913-363933	21	4.50946	5.22456	54	63	TGAGCCAGGATGGCTTGCCGGC	D	5p
165	gma-MIR169p	gma-miR169p	MIR169_6	GAGTACGATTTGAGCCAAGGATGACTTGCCGACATGTGGAAAAGCTTAATCCCTTTTCAAGGTGTTGTCGGCGAGGAATCTGGGCTCATTTGTGCTCC	98	Gm15	+	((((((((..((((((..((((..((((((((((....((((((........)))))).......))))))))))..)))).)))))).)))))))).	-48.2	TTGAGCCAAGGATGACTTGCCGA	14176164-14176186	23	1.58666	2.73668	19	33	TGAGCCAAGGATGACTTGCCG	D	5p
166	gma-MIR169r	gma-miR169r	MIR169_6	AGAGTAGATTTGAGCCAGGATGGCTTGCCGGCATATGCTTAAAAGCAAAAAGATCCCCTGCGTGGGTATTATGCTGGTGGCCATCCAGGCTCATATTTGTTCC	103	Gm17	-	.((((((((.((((((.((((((((.(((((((((((((((...(((...........))).)))))).))))))))))))))))).)))))).)))))))).	-50.8	TGAGCCAGGATGGCTTGCCGG	4857158-4857178	21	4.50946	5.22456	54	63	TGAGCCAGGATGGCTTGCCGGC	D	5p
167	gma-MIR169s	gma-miR169s	MIR169_2	GGATGGAATGAAGCCAAGGATGACTTGCCGGAGTCATATTCCATGTGATGATGAGGCTAAATGCTTTGATCGTGAAAATTGAGTTAACCCGGCAAGTAATCTTTGGCTGCATTTTGCTCT	120	Gm17	-	(..(..((((.((((((((((.(((((((((.((...((((....(.((((((((((.....))))).))))).).....))))..))))))))))).)))))))))).))))..)..).	-51	AAGCCAAGGATGACTTGCCGG	4864254-4864274	21	6.76418	13.6834	81	165	AAGCCAAGGATGACTTGCCGG	S	5p
168	gma-MIR169t	gma-miR169t	MIR169_1	TCATGTCTGGTAGCCAAGGATGGACTTGCCTAACTATTCCATTCTACGGGACTTTATTTAATTAATTTGTCTCATATGAAGACCCTTGTTTGGTAAATTGGCAAGCTTCCTCGGCTATTTGCATGC	126	Gm05	-	.(((((..(((((((.((((.((.((((((........(((..(...(((.((((((..................)))))).)))..)..)))......)))))))))))).))))))).))))).	-41.71	TAGCCAAGGATGGACTTGCCTAA	41794221-41794243	23	0.584559	0.580507	7	7	TAGCCAAGGATGGACTTGCCTA	D	5p
169	gma-MIR169u	gma-miR169u	MIR169_2	TCTTGTAGTGCAGCCAAGGATGACTTGCCGTTAAACTTGTTTTGGCATTATTATTATGATGAAGACCTACTTCTCATGCCATCATGTTCCTATATATGCTAACTAGTTAACCGGCAAGTCAACTCTGGCTACACAATGGCC	141	Gm09	-	.......(((.(((((..(.((((((((((...((((.(((.(((((.........(((.((((.....)))))))))))).(((((......)))))..))).))))...)))))))))).)..))))).))).......	-46.7	CAGCCAAGGATGACTTGCCGT	42642585-42642605	21	4.34244	7.2978	52	88	CAGCCAAGGATGACTTGCCGT	S	5p
170	gma-MIR169v	gma-miR169v	MIR169_2	CATGTAATGCAGCCAAGGATGACTTGCCGGCAAGCTTCTTTTGGCATTGTGAATCAAGTTTTAAACCGTGGTTGCAGTTTCATTGTGATAAATTGCGGATAAATGCGGCCAATGTGCAGCATTTTGGTCACAGTAACACCAAAAATCTTGATGCTGTGGTTGAAATCAGGACATGTGGACCGGTTTTTAAAACCTTGATTGTGAAGACCTAATCACATTAGTTATGCTCAAATGCACATTATGCTGCCTTAGAAGTCAAGTGTAACTAGTTGCCCGGCAAGTCGTCTCTGGCTACATAAAGG	302	Gm13	+	......(((.(((((..((((((((((((((((((((((...((((..((((.(((((((((((((((..((((((((...)))))....)))..))).......((((((((((.(.(.(((((..((((((((.((..........)).))))))))..)))))).).)))).))).)))...))))))).))))).(((((........))))).......(((......)))..))))..))))..)))))).............))).)))))))))))))..))))).))).....	-101.11	CAGCCAAGGATGACTTGCCGG	5838684-5838704	21	34.656	50.0895	415	604	CAGCCAAGGATGACTTGCC	D	5p
171	gma-MIR171a	gma-miR171a	MIR171_1	GTTCAACGGGATATTGGTCCGGTTCAATAAGAAAGCAATGCTCAAAATGTTTTTGGGTCCTGTTTTTTCATTGAGCCGTGCCAATATCACGAACCACTGCTC	102	Gm12	+	((((.....((((((((..(((((((((.((((((((..(((((((.....)))))))..)))))))).)))))))))..))))))))..))))........	-42.7	TTGAGCCGTGCCAATATCAC	8443176-8443195	20	1.0021	1.32687	12	16	TGAGCCGTGCCAATATCACGA	D	3p
172	gma-MIR171b	gma-miR171b-3p	MIR171_2	TAGACACGGCGTGATATTGGTACGGCTCATCTTAATTCAACCATTATATCAACAATTGAGACGAGCCGAATCAATATCACTCTTGTTTGCTT	92	Gm04	+	((((((.((.(((((((((((.((((((.((((((((................)))))))).)))))).))))))))))).))))))))...	-36.39	CGAGCCGAATCAATATCACTC	46988640-46988660	21	74.072	47.3528	887	571	CGAGCCGAATCAATATCACTC	S	3p
173	gma-MIR171b	gma-miR171b-5p	MIR171_2	TAGACACGGCGTGATATTGGTACGGCTCATCTTAATTCAACCATTATATCAACAATTGAGACGAGCCGAATCAATATCACTCTTGTTTGCTT	92	Gm04	+	((((((.((.(((((((((((.((((((.((((((((................)))))))).)))))).))))))))))).))))))))...	-36.39	CGTGATATTGGTACGGCTCATC	46988588-46988609	22	67.3913	33.5035	807	404	ACGGCGTGATATTGGTACGGCTC	D	5p
174	gma-MIR171c	gma-miR171c-3p	MIR171_1	TTAAGAACTTGAGATATTGGTGCGGTTCAATCAGAAGGCAGTGTTTTATGATCCAAAAGCTCTGTGTTATTTGATTGAGCCGTGCCAATATCACATGTTATTGA	104	Gm07	-	((((.(((.((.((((((((..((((((((((((((.((((.(((((........))))).)))).)..)))))))))))))..)))))))).)).))).))))	-46.9	TGATTGAGCCGTGCCAATATC	43679660-43679680	21	25.5536	34.4987	306	416	TTGAGCCGTGCCAATATCACA	D	3p
175	gma-MIR171c	gma-miR171c-5p	MIR171_1	TTAAGAACTTGAGATATTGGTGCGGTTCAATCAGAAGGCAGTGTTTTATGATCCAAAAGCTCTGTGTTATTTGATTGAGCCGTGCCAATATCACATGTTATTGA	104	Gm07	-	((((.(((.((.((((((((..((((((((((((((.((((.(((((........))))).)))).)..)))))))))))))..)))))))).)).))).))))	-46.9	AGATATTGGTGCGGTTCAATC	43679720-43679740	21	2.42174	3.23425	29	39	AGATATTGGTGCGGTTCAATC	S	5p
176	gma-MIR171d	gma-miR171d	MIR171_1	AGCCATTGTGCTATTGGCTCGGTTCACTCAGACACAAAACAACCATATCACAACATTTGTGGTTTTCGTTTTTGAATCTTTGATTGAGTCGTGTCAATATCTCACTGCTA	110	Gm01	-	(((...((.(.(((((((.((..(((.(((((((.((((((((((((..........)))))))...)))))))....))))).)))..)).))))))).).))..))).	-29.2	TGATTGAGTCGTGTCAATATC	49100268-49100288	21	0.334034	0.0829296	4	1	TGATTGAGTCGTGTCAATATC	S	3p
177	gma-MIR171e	gma-miR171e	MIR171_1	ACATGGGGATGTTGGACGGTTCAATCAAATCAAATCTCCTAATGGCTGGGTCCTTTGGTATGATTGAGCCGTGCCAATATCAAATCCTGC	90	Gm05	+	.((.(((((((((((((((((((((((.((((((...((((.....))))...)))))).)))))))))))).))))))))...))))).	-39.6	TGATTGAGCCGTGCCAATATC	41564716-41564736	21	22.9648	32.1767	275	388	TGATTGAGCCGTGCCAATATC	S	3p
178	gma-MIR171f	gma-miR171f	MIR171_1	GAGATATTGGTACGGTTCAATCAGAAGGCAGTGCTTTATGATTTCAAAGCTCTCTTATTTGATTGAGCCGTGCCAATATCACATGCAAAC	90	Gm15	-	..((((((((((((((((((((((((((.((.(((((........))))).))))).)))))))))))))))))))))))..........	-44.3	TGATTGAGCCGTGCCAATATC	8464123-8464143	21	25.6371	34.4987	307	416	TGATTGAGCCGTGCCAATATC	S	3p
179	gma-MIR171g	gma-miR171g	MIR171_1	TGATGTTGGCTTGGCTCAATCAAATTAAAATTTTTAAAGATTTTGTTAACTTTTTTGATCTGATTGAGCCGTGCCAATATCATATTCATC	90	Gm16	-	((((((((((.(((((((((((.(((((((...((((........))))...))))))).))))))))))).))))))))))........	-37.4	TGATTGAGCCGTGCCAATATC	5347845-5347865	21	22.9648	32.3425	275	390	TGATTGAGCCGTGCCAATATC	S	3p
180	gma-MIR171h	gma-miR171h	MIR171_2	GCAAAAGTAGACACGGCGTGATATTGGTACGGCTCATCTTAATTCAACCACTATATCAACGATTGAGACGAGCCGAATCAATATCACTCTTGTTTGCTTCATTGCATATATATATATACTAGCAGCTTTTTCTTTAGAAACCAAACTATGC	151	Gm06	-	(((((((((((((.((.(((((((((((.((((((.((((((((................)))))))).)))))).))))))))))).)))))))))))..))))................(((....((((....))))........)))	-47.59	TTGAGACGAGCCGAATCAAT	10859630-10859649	20	0	0.0829296	0	1	ATTGAGACGAGCCGAATCAAT	D	5p
181	gma-MIR171i	gma-miR171i-3p	MIR171_1	TTAAAGGCAAGCTTGGTGGAAATGAGAGGTAGAGGGGACCGGTTCAACGGGATATTGGTCCGGTTCAATAAGAAAGCAATGCTCAAAATGTTATTGGGTCCTGTTTTTTCATTGAGCCGTGCCAATATCACGAAACACTTCTCTTCATACC	151	Gm06	-	..............(((((((..(((((((........(((......)))((((((((..(((((((((.((((((((..((((((.......))))))..)))))))).)))))))))..)))))))).......)))))))))).))))	-55.2	TTGAGCCGTGCCAATATCAC	48920632-48920651	20	1.0021	1.32687	12	16	TTGAGCCGTGCCAATATCACG	D	3p
182	gma-MIR171j	gma-miR171j-3p	MIR171_1	ATGAAGTAGTTATTGTGATATTGGCCTGGTTCACTCAGACATGTATACCACGGCACGGTTGTGTCCTTGCTAGAAAGATTTAAAACAAAATACATGTTGTGATTGTGGTTTTGGGTTTGATTGAGCCGTGCCAATATCTCAGTGCTATTTCAT	153	Gm02	-	((((((((((.((((.(((((((((.(((((((.((((((......(((((((((((..(((((..(((.((((....))))...))).)))))...)))).))))))).....)))))).))))))).))))))))).))))))))))))))	-61.3	TGATTGAGCCGTGCCAATATC	4014016-4014036	21	23.6329	32.3425	283	390	TGATTGAGCCGTGCCAATATC	S	3p
183	gma-MIR171j	gma-miR171j-5p	MIR171_1	ATGAAGTAGTTATTGTGATATTGGCCTGGTTCACTCAGACATGTATACCACGGCACGGTTGTGTCCTTGCTAGAAAGATTTAAAACAAAATACATGTTGTGATTGTGGTTTTGGGTTTGATTGAGCCGTGCCAATATCTCAGTGCTATTTCAT	153	Gm02	-	((((((((((.((((.(((((((((.(((((((.((((((......(((((((((((..(((((..(((.((((....))))...))).)))))...)))).))))))).....)))))).))))))).))))))))).))))))))))))))	-61.3	TATTGGCCTGGTTCACTCAGA	4014115-4014135	21	0.250525	0.248789	3	3	TATTGGCCTGGTTCACTCAGA	S	5p
184	gma-MIR171k	gma-miR171k-3p	MIR171_1	GAGAAAGCGATGTTGGTGAGGTTCAATCCGAAGACGGATTTACATGTAGAAGCAGTAAAATACGATCTCAGATTGAGCCGCGCCAATATCACTTTATC	98	Gm13	+	((.((((.((((((((((.(((((((((.((.((((..(((((.(((....))))))))...)).)))).))))))))).)))))))))).)))).))	-41.2	TTGAGCCGCGCCAATATCACT	26271207-26271227	21	1.16912	1.07808	14	13	TTGAGCCGCGCCAATATCACT	S	3p
185	gma-MIR171k	gma-miR171k-5p	MIR171_1	GAGAAAGCGATGTTGGTGAGGTTCAATCCGAAGACGGATTTACATGTAGAAGCAGTAAAATACGATCTCAGATTGAGCCGCGCCAATATCACTTTATC	98	Gm13	+	((.((((.((((((((((.(((((((((.((.((((..(((((.(((....))))))))...)).)))).))))))))).)))))))))).)))).))	-41.2	CGATGTTGGTGAGGTTCAATC	26271142-26271162	21	0.417542	0.165859	5	2	CGATGTTGGTGAGGTTCAATC	S	5p
186	gma-MIR171l	gma-miR171l	MIR171_1	GAGAAAGCGATGTTGGTGAGGTTCAATCCGAAGACGGATTTACATGTAGAAGCAGTAAAATACGATCTCAGATTGAGCCGCGCCAATATCACTTTATC	98	Gm17	-	((.((((.((((((((((.(((((((((.((.((((..(((((.(((....))))))))...)).)))).))))))))).)))))))))).)))).))	-41.2	CGATGTTGGTGAGGTTCAATC	9101771-9101791	21	0.417542	0.165859	5	2	CGATGTTGGTGAGGTTCAATC	S	5p
187	gma-MIR171m	gma-miR171m	MIR171_1	GAAGTGTTGTATGAAGCACAAATCAAGGTATTGGCGTGCCTCAATTTGAAGACATGGTTAAGATGAAAACCAGCCATGTAATTTTAATTGAGCCGCGTCAATATCTCATCTTGCACTTCTTTCCATCTTCATC	133	Gm12	+	((((((..(...((((..(((....(((((((((((((.(((((((.(((.((((((((............))))))))..))).))))))).)))))))))))))....)))..)))).)..)).))))…	-43.9	TTGAGCCGCGTCAATATCTCA	8398904-8398924	21	83.1744	71.4853	996	862	TTGAGCCGCGTCAATATCTCA	S	3p
188	gma-MIR171n	gma-miR171n	MIR171_1	ATACGAATTAGCACATGACAAATTAAGGTATTGGCGTGCCTCAATTTGAATACATGGCTATTATGACAAATCCAGCCTTGTAGTTTGATTGAGCCGCGTCAATATCTTATTTTGCTCTTCTTTTCCATCTCCTA	134	Gm12	+	................((((((.(((((((((((((((.(((((((....((((.((((..............)))).))))....))))))).))))))))))))))).)))).)).................	-41.94	TTGAGCCGCGTCAATATCTTA	35489162-35489182	21	11.9417	9.5369	143	115	TTGAGCCGCGTCAATATCTTA	S	3p
189	gma-MIR171o	gma-miR171o-3p	MIR171_1	TAAGGGCTTGAGATATTGGTACGGTTCAATCAGAAGACAGTGCTTTATGATTCTAAAGCTCTCTTATTTGATTGAGCCGTGCCAATATCACATGCAAACTTT	102	Gm13	+	.(((.((.((.(((((((((((((((((((((((.((.((.((((((......)))))).)).)).))))))))))))))))))))))).)).))...))).	-49.7	TGATTGAGCCGTGCCAATATC	30650859-30650879	21	25.5536	34.4987	306	416	TTGAGCCGTGCCAATATCACA	D	3p
190	gma-MIR171o	gma-miR171o-5p	MIR171_1	TAAGGGCTTGAGATATTGGTACGGTTCAATCAGAAGACAGTGCTTTATGATTCTAAAGCTCTCTTATTTGATTGAGCCGTGCCAATATCACATGCAAACTTT	102	Gm13	+	.(((.((.((.(((((((((((((((((((((((.((.((.((((((......)))))).)).)).))))))))))))))))))))))).)).))...))).	-49.7	AGATATTGGTACGGTTCAATC	30650859-30650879	21	25.136	21.8105	301	263	TTGAGCCGTGCCAATATCACA	S	5p
191	gma-MIR171p	gma-miR171p	MIR171_1	GAAGTGCTATATTATACTAATTAGCACATGACAAATTAAGGTATTGCCGTGCCTCAATCTGAATACATGACTATTATAACAAAATCAGCCATGTACTTTGATTGAGCCGCGTCAATATCTTATTTTGCACTT	132	Gm13	-	...((((((............)))))).((.((((.((((((((((.((((.(((((((.((.((((((.(((((.......))).)).)))))).)).))))))).)))).)))))))))).))))))…	-44	TTGAGCCGCGTCAATATCTTA	39325505-39325525	21	11.9417	9.5369	143	115	TTGAGCCGCGTCAATATCTTA	S	3p
192	gma-MIR171q	gma-miR171q	MIR171_1	TGAGAACTTGAGATATTGGTGCGGTTCAATCAGAAGGCAGTGTTTTATGATCCAAAAACTCTGTGTTATTTGATTGAGCCGTGCCAATATCACATGTAATTCATCTCGG	109	Gm17	+	.((((((.((.((((((((..((((((((((((((.((((.(((((........))))).)))).)..)))))))))))))..)))))))).)).))......))))..	-48.2	TGATTGAGCCGTGCCAATATC	1007531-1007551	21	25.5536	34.4987	306	416	TTGAGCCGTGCCAATATCACA	D	3p
193	gma-MIR171r	gma-miR171r	MIR171_2	GAAGTGGACTGGCGTGGTATTGCTTCTGCTCATCTTTGCATATGAATTTCATCACATCCCTTTAAATAAGACGAGCCGAATCAATACCACTCCAGTACACTT	102	Gm04	+	.(((((.(((((.(((((((((.(((.((((.((((...............................)))).)))).))).))))))))).))))).)))))	-38.08	CGAGCCGAATCAATACCACTC	46988963-46988983	21	25.2195	15.259	302	184	CGAGCCGAATCAATACCACTC	S	3p
194	gma-MIR171s	gma-miR171s	MIR171_2	GAAGTGGACTGGCGTGGTATTGCTTCTGTTCATCTTTGCATATGAATTTAATCACATCCTCTTAAATAAGACGAGCCGAATCAATACCACTCTAGTACACTT	102	Gm06	-	.(((((.(((((.(((((((((.(((.((((.((((.......((..............))......)))).)))).))).))))))))).))))).)))))	-33.76	CGAGCCGAATCAATACCACTC	10859300-10859320	21	24.635	15.259	295	184	CGAGCCGAATCAATACCACTC	S	3p
195	gma-MIR171t	gma-miR171t	MIR171_1	GAAGTGCTGTATGAAGCACAAATCAAGGTATTGGCGCGCCTCAATTTGAAGTCATGGTTAACATGAAACAAGCCATGTAGTTTTAATTGAGCCGCGTCAATATCTCATCTTGCACTT	117	Gm06	-	...(((((......)))))......(((((((((((((.(((((((.(((.((((((((...........))))))).).))).))))))).)))))))))))))............	-44.4	TTGAGCCGCGTCAATATCTCA	48964784-48964804	21	83.1744	71.4853	996	862	TTGAGCCGCGTCAATATCTCA	S	3p
196	gma-MIR171u	gma-miR171u	MIR171_1	TGTGGGGATGTTGGAACAGTTCAATCAAATCAAATTTCCTAATGATTGGGTGATGGTTGGATTCTTTGATATGATTGAGCCGTGCCAATATCAATTCCTACT	102	Gm08	-	.(((((((((((((.((.(((((((((.((((((..(((.(((.(((....))).))))))...)))))).))))))))).)).))))))))....))))).	-40.1	TGATTGAGCCGTGCCAATATC	921806-921826	21	22.9648	32.1767	275	388	TGATTGAGCCGTGCCAATATC	S	3p
197	gma-MIR172a	gma-miR172a	MIR172	TTAACAGTCGTTATTTGCGGATGTAGCATCATCAAGATTCACATGCAAGCGCAGGTGGTGGGTGGGACTTGATGCAATCTAAGTGCTGTGCCAGCCAAGCCATAGGTCTTTTGGAACTGAGAATCTTGATGATGCTGCATCAGCCATAAACGACTTCAC	159	Gm12	-	.....(((((((....((.(((((((((((((((((((((.(((.((((.((..(((((((.(((.((.....(((.......))).)).))).))..)))))..))..)))).)..)).))))))))))))))))))))).))....)))))))....	-67.3	AGAATCTTGATGATGCTGCAT	6110723-6110743	21	365.85	394.993	4381	4763	AGAATCTTGATGATGCTGCAT	S	3p
198	gma-MIR172b	gma-miR172b-3p	MIR172	TTGACAGTCGTTGTTTGCGGATGTAGCATCATCAAGATTCACATGCAAATGAAGGTGGGTGGGACTATGATGCAATCCAAGTGCTCTGCCAATCCATCGGTCTTTTTGATGTGAGAATCTTGATGATGCTGCATCAGCCATAAACGGCTTTAA	153	Gm13	-	.....(((((((....((.(((((((((((((((((((((.((((((((.((.(((((((.((.(...((.(((.......))))).))).)))))))..))..)))).)))).))))))))))))))))))))).))....)))))))....	-67.2	AGAATCTTGATGATGCTGCAT	40401692-40401712	21	365.85	394.993	4381	4763	AGAATCTTGATGATGCTGCAT	S	3p
199	gma-MIR172b	gma-miR172b-5p	MIR172	TTGACAGTCGTTGTTTGCGGATGTAGCATCATCAAGATTCACATGCAAATGAAGGTGGGTGGGACTATGATGCAATCCAAGTGCTCTGCCAATCCATCGGTCTTTTTGATGTGAGAATCTTGATGATGCTGCATCAGCCATAAACGGCTTTAA	153	Gm13	-	.....(((((((....((.(((((((((((((((((((((.((((((((.((.(((((((.((.(...((.(((.......))))).))).)))))))..))..)))).)))).))))))))))))))))))))).))....)))))))....	-67.2	TAGCATCATCAAGATTCACAT	40401784-40401803	20	0	0.165859	0	2	GTAGCATCATCAAGATTCAC	S	5p
200	gma-MIR172c	gma-miR172c	MIR172	AAATCAGTCACTGTTTGCCGGTGGAGCATCATCAAGATTCACAAGCTTTAGGGGCATTAATTTGTTTGAGGTGGTTCCTTATTGCTCCAAAACCAATTAGCCCTTTTGCTATGGGAATCTTGATGATGCTGCAGCAGCAATAAATGACTAATA	153	Gm18	+	.....(((((....((((.(.((.((((((((((((((((.(((((...((((((..(((((..((((..(..((.....))..)..))))...)))))))))))..))).)).)))))))))))))))).)).).))))....)))))....	-64.7	GGAATCTTGATGATGCTGCAG	2969099-2969119	21	2.58876	3.81476	31	46	GGAATCTTGATGATGCTGCAG	S	3p
201	gma-MIR172d	gma-miR172d	MIR172	AAAACAGTCGCTGATTGCAGATGGAGCATCATCAAGATTCACAAGCTTCAGGGGTTTTTTGTTTGGGGTGGTCCCTTATTGCTCCCAAATGAATTAAGCCCTTTGATATGGGAATCTTGATGATGCTGCAGCAGCAATAAACGACTAACA	150	Gm14	+	.....(((((...(((((...((.((((((((((((((((.((....((((((((((((..(((((((..((.....))..).))))))..))..)))))).))))..)).)))))))))))))))).))...)))))...)))))....	-66.9	GGAATCTTGATGATGCTGCAG	5548862-5548882	21	2.58876	3.81476	31	46	GGAATCTTGATGATGCTGCAGCAG	D	3p
202	gma-MIR172e	gma-miR172e	MIR172	AAAACAGTCACTGTTTGCCGGTGGAGCATCATCAAGATTCACAAGCTTTAGGGGGCATTAATTTGTTTGAGGTGGTCCCTTATTGATCCAAACCAATTAGCCCTTTTGCTATGGGAATCTTGATGATGCTGCAGCAGCAATAAATGACTAATA	153	Gm11	-	.....(((((....((((.(.((.((((((((((((((((.(((((...(((((((..(((((.(((((.(((.(........).)))))))).)))))))))))).))).)).)))))))))))))))).)).).))))....)))))....	-64.7	GGAATCTTGATGATGCTGCAG	35957827-35957847	21	2.58876	3.81476	31	46	GGAATCTTGATGATGCTGCAGCAG	D	3p
203	gma-MIR172f	gma-miR172f	MIR172	GCGGATGTAGCATCATCAAGATTCACATGCAAACGCAGGTGGTGGGTGGGACTGTGATGCAATCTAAGTGCTACTGTGCCAACCAAAGCCATAGGTCTTTTGGAAGTGAGAATCTTGATGATGCTGCATCAGC	133	Gm11	+	((.(((((((((((((((((((((.(((.((((.((..(((((.(((((.((.(((..((.......))..))).)).)).)))...)))))..))..))))...))).))))))))))))))))))))).))	-62.4	AGAATCTTGATGATGCTGCAT	16934194-16934214	21	365.85	394.993	4381	4763	AGAATCTTGATGATGCTGCA	D	3p
204	gma-MIR172g	gma-miR172g	MIR172	GCAGGTGCAGCACCATCAAGATTCACATGCAATTTACACCCTATAAGAGATTTTTGACAAAATTTCTTTCCTAGGAGAGTTTTGACTTGAGAATCTTGATGATGCTGCATCAGC	114	Gm10	-	((.(((((((((.(((((((((((.((..(((...((.(((((.((((((((((....))))))))))...)))).).)).)))...)).))))))))))).))))))))).))	-47.8	GCAGCACCATCAAGATTCACA	31592663-31592683	21	3.34034	8.95639	40	108	GCAGCACCATCAAGATTCAC	D	5p
205	gma-MIR172h	gma-miR172h-3p	MIR172	GCAGGTGCAGCAGCATCAAGATTCACACACAGATTTACCTCCTTGGGGGCGTGTGTTTCGGTGCTGAGAATCTTGATGATGCTGCATCAGC	91	Gm10	+	((.(((((((((.(((((((((((.(((((.((..((((.((.....)).).)))..)).))).)).))))))))))).))))))))).))	-44.8	AGAATCTTGATGATGCTGCAT	43474799-43474819	21	365.85	394.993	4381	4763	AGAATCTTGATGATGCTGCAT	S	3p
206	gma-MIR172h	gma-miR172h-5p	MIR172	GCAGGTGCAGCAGCATCAAGATTCACACACAGATTTACCTCCTTGGGGGCGTGTGTTTCGGTGCTGAGAATCTTGATGATGCTGCATCAGC	91	Gm10	+	((.(((((((((.(((((((((((.(((((.((..((((.((.....)).).)))..)).))).)).))))))))))).))))))))).))	-44.8	GCAGCAGCATCAAGATTCACA	43474739-43474759	21	2.75578	1.82445	33	22	GCAGCAGCATCAAGATTCACA	S	5p
207	gma-MIR172i	gma-miR172i-3p	MIR172	GCAGGTGCAGCAGCATCAAGATTCACACCGCCTAATTTGCTAGGACTTCAGGACTGCACACGCTTAATTATACATACATATATACATATATGTTAGCTCTTTGTGGAGTGCGGAATAAAGTTCTATTTTAGATGTGGGAATCTTGATGATGCTGCATCAGC	161	Gm15	-	((.(((((((((.(((((((((((.(((...((((.....((((((((.(...((((((.(((............(((((((....))))))).........)))..))))))..).))))))))..))))..))).))))))))))).))))))))).))	-60.1	GGAATCTTGATGATGCTGCAT	2892966-2892986	21	0.334034	1.4098	4	17	GGAATCTTGATGATGCTGCAT	S	3p
208	gma-MIR172i	gma-miR172i-5p	MIR172	GCAGGTGCAGCAGCATCAAGATTCACACCGCCTAATTTGCTAGGACTTCAGGACTGCACACGCTTAATTATACATACATATATACATATATGTTAGCTCTTTGTGGAGTGCGGAATAAAGTTCTATTTTAGATGTGGGAATCTTGATGATGCTGCATCAGC	161	Gm15	-	((.(((((((((.(((((((((((.(((...((((.....((((((((.(...((((((.(((............(((((((....))))))).........)))..))))))..).))))))))..))))..))).))))))))))).))))))))).))	-60.1	GCAGCAGCATCAAGATTCACA	2893096-2893116	21	2.75578	1.82445	33	22	GCAGCAGCATCAAGATTCACA	S	5p
209	gma-MIR172j	gma-miR172j	MIR172	GCAGGTGCAGCAGCATCAAGATTCACACACAGATTCCACCTCCTTGGGGGAGTGTTTAGGTGCTGAGAATCTTGATGATGCTGCATCAGC	90	Gm20	-	((.(((((((((.(((((((((((.((((((.(((((.(((....)))))))).)....))).)).))))))))))).))))))))).))	-44.5	GCAGCAGCATCAAGATTCACA	40895810-40895830	21	2.75578	1.82445	33	22	GCAGCAGCATCAAGATTCACA	S	5p
210	gma-MIR172k	gma-miR172k	MIR172	TTGTTTGCGGATGTAGCACCATCAAGATTCACATGCAAATGAAGGTGGGTGGGACTATGATGCAATCTAAGTGCTCTGCCAATCCATTGGTATTTTTTGGTGGTGAATCTTGATGATGCTGCATCAGCCATAAA	134	Gm12	+	......((.(((((((((.(((((((((((((.((((((((..(((((((.((.(...((.(((.......))))).))).)))))))..)))))....)))))))))))))))).))))))))).))......	-52.3	TGAATCTTGATGATGCTGCAT	33560724-33560744	21	2.0042	6.80022	24	82	TGAATCTTGATGATGCTGCAT	S	3p
211	gma-MIR172l	gma-miR172l	MIR172	CAGTCTGCAGGTGCAGCGGCATCAAGATTCACACTGCCTAATCAGCTAGGACTTCATGACTGTACACGCTTATACATACATATATATACATGTACGTTGGCTCTTTGTGGACGAGTGTGGAATGAATAAAGTTCTATTTTAGATGTGGGAATCTTGATGATGCTGCATCAGCAAATAC	178	Gm13	+	.....(((.(((((((((.(((((((((((.(((...((((.....((((((((.((.......(((((.......(((((........)))))((((.((.....)).)))).)))))......)).))))))))..))))..))).))))))))))).))))))))).))).....	-62.12	GGAATCTTGATGATGCTGCAT	41635615-41635635	21	0.334034	1.4098	4	17	GGAATCTTGATGATGCTGCAT	S	3p
212	gma-MIR2109	gma-miR2109-3p	MIR2109	GGTGCGAGTGTCTTCGCCTCTGAGAGAGATACTATGAGATCTCAAGCCTCGGAGGCGTAGATACTCACACC	71	Gm04	-	((((.((((((((.((((((((((.(((((........)))))....)))))))))).)))))))).))))	-41.8	GGAGGCGTAGATACTCACACC	28532454-28532474	21	0.501051	1.57566	6	19	GGAGGCGTAGATACTCACACC	S	3p
213	gma-MIR2109	gma-miR2109-5p	MIR2109	GGTGCGAGTGTCTTCGCCTCTGAGAGAGATACTATGAGATCTCAAGCCTCGGAGGCGTAGATACTCACACC	71	Gm04	-	((((.((((((((.((((((((((.(((((........)))))....)))))))))).)))))))).))))	-41.8	TGCGAGTGTCTTCGCCTCTGA	28532502-28532522	21	29.395	44.4502	352	536	TGCGAGTGTCTTCGCCTCTG	D	5p
214	gma-MIR2111a	gma-miR2111a	MIR2111	ATTGCTGGGTCCGGATTAGGTAATCTGCATCCTGAGGTTTAGGACAATATCCTTTGTTTTGTTTCTAGTCCTTGGGATGCAGATTACGTCTTCCTTGCCAGCACTGTA	108	Gm01	+	..((((((....(((..(.(((((((((((((..(((.(((((((((...........))).)))))).)))..))))))))))))).)..)))...)))))).....	-50.7	GTCCTTGGGATGCAGATTACG	31787510-31787530	21	2.67227	8.29296	32	100	GTCCTTGGGATGCAGATTACG	S	3p
215	gma-MIR2111b	gma-miR2111b	MIR2111	TAGGATCAGGTAATCTGCATCCTGAGGTTTAGAAACAATATGTTTATCGGGTCTAATCCTTGGGATGTAGATTACCACGTCCTT	84	Gm18	-	.(((((..((((((((((((((..(((.(((((..(.(((....))).)..))))).)))..))))))))))))))..))))).	-44.6	TAATCTGCATCCTGAGGTTT	49934447-49934466	20	2.08771	2.65375	25	32	TAATCTGCATCCTGAGGTTTA	D	5p
216	gma-MIR2111c	gma-miR2111c	MIR2111	TGTATTGTAACTAGTGCTTGGGATGCAGATTACCTCTTCCTTATCACCAACCCAAACCAGTTTAATCAACTTGATAACTTCCATTGGTTCCACCACACTTTGAATTAGAACATTGTGTTATGAAGGGGTAATCTGCATCCTGAGGTTTAGAGCAATACT	159	Gm18	-	.(((((((..((((..((..(((((((((((((((((((............((((...((((..(((.....)))))))....)))).......((((..((........))..))))...)))))))))))))))))))..))..)))).))))))).	-57	TAATCTGCATCCTGAGGTTT	49962738-49962757	20	2.08771	2.65375	25	32	TAATCTGCATCCTGAGGTTTA	D	3p
217	gma-MIR2111d	gma-miR2111d	MIR2111	GAATGATTGCTGGGTCCGGATTAGGTAATCTGCATCCTGAGGTTTAGGACAATATCCTTTGTTTTGTTTCTAGTCCTTGGGATGCAGATTACGTCTTCCTTGCCAGCACTGTACAACA	118			.......((((((....(((..(.(((((((((((((..(((.(((((((((...........))).)))))).)))..))))))))))))).)..)))...))))))..........	-50.7	GTCCTTGGGATGCAGATTACG		21	2.67227	8.29296	32	100	GTCCTTGGGATGCAGATTACG	S	3p
218	gma-MIR2111e	gma-miR2111e	MIR2111	TAGGATCAGGTAATCTGCATCCTGAGGTTTAGAAACAATATGTTTATATATCGGGGGTAATCCTTGGGATGTAGATTACCACTTCCTT	88	Gm07	-	.((((...((((((((((((((..(((.(((....(.(((((....))))).)....))).)))..))))))))))))))...)))).	-37.6	TAATCTGCATCCTGAGGTTT	16377852-16377871	20	2.08771	2.65375	25	32	TAATCTGCATCCTGAGGTTTA	D	5p
219	gma-MIR2111f	gma-miR2111f	MIR2111	TGGGAAAAGCTAATCTGCATCCTGAGGTTTAGAGCAATGTTTTTGTTGCATCTAGTCCTTGGGATGCAGATTATCTCTTCCTT	83	Gm07	-	.(((((.((.((((((((((((..(((.((((((((((......))))).))))).)))..)))))))))))).)).))))).	-45.6	TAATCTGCATCCTGAGGTTT	16402404-16402423	20	2.08771	2.65375	25	32	TAATCTGCATCCTGAGGTTTA	D	5p
220	gma-MIR2118a	gma-miR2118a-3p	MIR2118	AAGGGAAAGGGAGAAGAGCTTGAGGAAGTGATGGGAGATGGGAGGGTCGGTAAAGAATATATCTGAGACTCGACTCAATCTCGATCTCTCTCAGTGTTGTGTTGTTTTGTTTATCCTTTTGCCGATTCCACCCATTCCTATGATTTCCTTCGGTTCCTCTCTTTCCACTC	170	Gm20	+	...((((((((((..(((((.((((((((.(((((((.((((.((((((((((((((((((.((((((.((((.......))))....))))))...)))))).............))))))))).))).))))))))))).)))))))).)))))))))))))))....	-73.11	TTGCCGATTCCACCCATTCCTA	35349844-35349865	22	1297.72	1117.31	15540	13473	TTGCCGATTCCACCCATTCCT	D	3p
221	gma-MIR2118a	gma-miR2118a-5p	MIR2118	AAGGGAAAGGGAGAAGAGCTTGAGGAAGTGATGGGAGATGGGAGGGTCGGTAAAGAATATATCTGAGACTCGACTCAATCTCGATCTCTCTCAGTGTTGTGTTGTTTTGTTTATCCTTTTGCCGATTCCACCCATTCCTATGATTTCCTTCGGTTCCTCTCTTTCCACTC	170	Gm20	+	...((((((((((..(((((.((((((((.(((((((.((((.((((((((((((((((((.((((((.((((.......))))....))))))...)))))).............))))))))).))).))))))))))).)))))))).)))))))))))))))....	-73.11	GGAGATGGGAGGGTCGGTAAAG	35349759-35349780	22	177.121	197.372	2121	2380	GGAGATGGGAGGGTCGGTAAAG	S	5p
222	gma-MIR2118b	gma-miR2118b-3p	MIR482	TGAGGAAGTGATGGGAGATGGGAGGGTCGGTAAAGGATAACAGCGTCTCTATGATTAATTGTTGTGTTGTTTATTCTTTTGCCGATTCCACCCATTCCTATGATTTTCTT	110	Gm10	-	.((((((((.(((((((.((((.((((((((((((((.(((((((.(..((........))..))))))))...))))))))))).))).))))))))))).))))))))	-47.8	TTGCCGATTCCACCCATTCCTA	48574033-48574054	22	1297.72	1117.31	15540	13473	TTGCCGATTCCACCCATTCCT	D	3p
223	gma-MIR2118b	gma-miR2118b-5p	MIR482	TGAGGAAGTGATGGGAGATGGGAGGGTCGGTAAAGGATAACAGCGTCTCTATGATTAATTGTTGTGTTGTTTATTCTTTTGCCGATTCCACCCATTCCTATGATTTTCTT	110	Gm10	-	.((((((((.(((((((.((((.((((((((((((((.(((((((.(..((........))..))))))))...))))))))))).))).))))))))))).))))))))	-47.8	GGAGATGGGAGGGTCGGTAAAG	48574098-48574119	22	178.875	200.275	2142	2415	GGAGATGGGAGGGTCGGTAAAG	S	5p
224	gma-MIR2119	gma-miR2119	MIR2119	ATACTTCATTTTTTATACTTTAATTTCCTCTATACCTCACTTTTATTGGAGAAAAAAGAGAATAGAAAATAGTGGATTTCTCTTCTTTTTTTCAATCAAAGGGAGTTGTAGGGGAAAGTTTAGAAAATGGCGTGT	135	Gm01	-	((((.((((((((((.((((.....(((((((((.(((.((((.((((((((((((((((((...............))))))).))))))))))).)))).))).))))))))))))).)))))))))).))))	-46.16	TCAAAGGGAGTTGTAGGGGAA	7195509-7195529	21	15.6996	7.21487	188	87	TCAAAGGGAGTTGTAGGGGAA	S	3p
	gma-MIR2119	gma-miR2119	MIR2119	ATACTTCATTTTTTATACTTTAATTTCCTCTATACCTCACTTTTATTGGAGAAAAAAGAGAATAGAAAATAGTGGATTTCTCTTCTTTTTTTCAATCAAAGGGAGTTGTAGGGGAAAGTTTAGAAAATGGCGTGT	135	Gm02	-	((((.((((((((((.((((.....(((((((((.(((.((((.((((((((((((((((((...............))))))).))))))))))).)))).))).))))))))))))).)))))))))).))))	-46.16	TCAAAGGGAGTTGTAGGGGAA	10988188-10988208	21	15.6996	7.21487	188	87	TCAAAGGGAGTTGTAGGGGAA	S	3p
225	gma-MIR2606a	gma-miR2606a	MIR2606	AAAGCTTATATACAGTTCCTTAGGTTCTTTTGGTGCTCTTCTTCATCAATTAGAATCGAAGTTTCACCTTGATAATCTCTTAATAAAGGTTTGCATTAAAGATCAACATAAATTACCGAGTTGAAATTCCAATTTTGATTGAAGAATAGCACCAAAAGCACTTAAGGAACGGTATCTAAGTTTC	184	Gm20	+	.(((((((.((((.(((((((((((.(((((((((((.(((((((...((((((((.(.(((((((.((((.((((...(((.....(((((.......)))))....))))))).)))).))))))).).))))))))))))))).))))))))))).))))))))))).)))).))))))).	-66.5	AAAAGCACTTAAGGAACGGTA	32872786-32872806	21	2.42174	2.07324	29	25	AAAAGCACTTAAGGAACGGTA	S	3p
226	gma-MIR2606b	gma-miR2606b	MIR2606	AAAGCTTATATACAGTTCCTTAGGTTCTTTGGTGCTCTTCTTCATCAATTAGAATCGAAGTTTCACCTCAATAATCTCTTAATAAAGGTTTGCATTAAAGATCAACATAAATTACCGAGTTGAAATTCCAATTTTGATTGAAGAATAGCACCAAAAGCACTTAAGGAACGGTATCTAAGTTTC	183	Gm06	-	.(((((((.((((.(((((((((((.((((((((((.(((((((...((((((((.(.(((((((.(((..(((....))).....(((((.......))))).............))).))))))).).))))))))))))))).)))))).)))).))))))))))).)))).))))))).	-61.7	AAAAGCACTTAAGGAACGGTA	37942231-37942251	21	2.42174	2.07324	29	25	AAAAGCACTTAAGGAACGGTA	S	3p
227	gma-MIR319a	gma-miR319a	MIR159	CGTTGAAGACCCTAAGGTAAGAGAGCTTTCTTCAGTCCACTCATGGGTGACAGTAAGATTCAATTAGCTGCCGACTCATTCATCCAAATGTTGAGTGTAAGCGAATAAATATACTCAGCAGATGAGTGAATGATGCGGGAGACAAATTGAATCTTAAGTTTCCTGTACTTGGACTGAAGGGAGCTCCCTTTTCCTTTTGTCTCTTAC	207	Gm05	+	......((((...((((.(((.(((((..((((((((((...(((((.(((..((((((((((((.(((.(((..(((((((..((..(((((((((((..........)))))))))))..))..)))))))..))).)).).)))))))))))).))).)))))...))))))))))..))))).)))..))))..)))).....	-93.2	TTGGACTGAAGGGAGCTCCCT	40832252-40832272	21	7.76628	11.6931	93	141	TTGGACTGAAGGGAGCTCCC	D	3p
228	gma-MIR319b	gma-miR319b	MIR159	TAAGTCCTAAGCGACGGTAAGAGAGCTTTCTTCAGTCCACTTATGGGTGACAATAAGATTTCAATTAGCTGCCGACTCATTCATCCAAATGCTGAGTGAAAGCGAAGAAAGATACTCAGCAAATGAGTGAATGATGCGGGAGACAAATTGATTCTTAAGTTTCCTGTACTTGGACTGAAGGGAGCTCCCTTTTTCTTTTGAATCTTCT	208	Gm08	-	...........(((.((.(((.(((((..((((((((((..((((((.(((..(((((..((((((.(((.(((..(((((((..((..(((((((((....(.......).)))))))))..))..)))))))..))).)).).)))))).))))).))).))))))..))))))))))..))))).)))...)).)))........	-82	TTGGACTGAAGGGAGCTCCCT	1647816-1647836	21	7.76628	11.6931	93	141	TTGGACTGAAGGGAGCTCCC	D	3p
229	gma-MIR319d	gma-miR319d	MIR159	AGAGTGAAGGAGCTTCCTTTAGCCCACACATGGTTAGGGGATTAAAGGGTTGCTGAAGTATCTGCTGACTCATTCATACACATAGAATAGTGATTCAAATTGCTAAGGTAATTGTGTGAATGAAGCAGGGGACATTTTGCATCCTTCTTTCTATGTGCTTGGACTGAAGGGGAGCTCCTTCTTTCTGTTG	190	Gm15	-	((((.(((((((((((((((((.((((((((((..(((.......(((((.((.(((((.(((.(((..(((((((((((.......(((..((....))..))).......)))))))))))..))).))).)))))))))))))))..)))))))..))).))))).)))))))))))).))))....	-78.35	TGGACTGAAGGGGAGCTCCTTC	40230225-40230246	22	0.751576	0.829296	9	10	TGGACTGAAGGGGAGCTCCTTC	S	3p
230	gma-MIR319e	gma-miR319e	MIR159	ATAGTTGAAGAGAGCTTCCTTCAGTCCACTCATGGATGGGTAAGGGGTTAGAATTAGCTGCTGACTCATTCATTCAAACACAATAGATCTGGCATCATGATATGCTATTGTGAATGTGTGAATGATGCGGGAGGTAAATTTCTTCCTTTTCCTGTCTGTGCTTGGACTGAAGGGAGCTCCCTCTAACTGT	190	Gm14	+	(((((((.((.(((((((((((((((((..((((((((((.((((((..(((.(((.((.(((..((((((((.((..(((((((((((((....)).)))...))))))))..)).))))))))..))).)).))).)))..)))))).))))))))))..))))))))))))))))).)).)))))))	-89.9	TTGGACTGAAGGGAGCTCCCT	47959509-47959529	21	6.43015	9.12225	77	110	TTGGACTGAAGGGAGCTCCC	D	3p
231	gma-MIR319f	gma-miR319f	MIR319	AATTAAGGTGGTCTGCTTCTGATCCAACGATGCGGGAGCTGCATTTAGTCGTGACTGTCACGTCTTGGACTGAAGGGGCCTCTTCATTTCCCATA	95	Gm10	-	.....(((.(((((.((((.(.(((((.((((.((.((..((........))..)).)).)))))))))).))))))))).)))...........	-28.1	TTGGACTGAAGGGGCCTCTT	48317385-48317404	20	10.021	17.7469	120	214	TTGGACTGAAGGGGCCTCTT	S	3p
232	gma-MIR319g	gma-miR319g	MIR159	GGGAAAGAGAGTGAAGGAGTTTCCCTCAGCCCATTCATGGATATAATGAAAGATTGGGTTGCTGAATTAACTGATTCATTCATACAATAGTATTCAATTAGGGTAATATTGTGTGAATGAAGAGAGTATAGTATCTATATTGGAACCCCCTCTTTCTCTGTGCTTGGACTGAAGGGAGCTCCTTCTTTTTCTGTTCCC	198	Gm02	+	(((((((((((.((((((((((((.((((.(((..((((((......((((((..(((((.(............(((((((((((((((.(((((.....))))).)))))))))))))))...(((((((...)))))))).)))))..))))))))))))..))).)))).)))))))))))).)))))).)))))	-85.4	TGTGCTTGGACTGAAGGGAGC	43885562-43885582	21	0.918593	1.16101	11	14	TTGGACTGAAGGGAGCTCCTTC	D	3p
233	gma-MIR319h	gma-miR319h	MIR159	AGTTGAAGAGAGCTTCCTTCAGTCCACTCATGGATGGGAAAGGGGTTTGAATTAGCTGCTGACTCATTCATTCAAACACAATAGATTCGGCTTCATGATATGTTATTGTGAATGTGTGAATGATGCGGGAGGTAAATTTCTTCCTTTTCTTGTCCTTGCTTGGACTGAAGGGAGCTCCCTCTAACT	186	Gm02	+	(((((.((.(((((((((((((((((..((.(((..(((((((((...((.(((.((.(((..((((((((.((..((((((((..(((......)))....))))))))..)).))))))))..))).)).))).))...)))))))))..))).))..))))))))))))))))).)).)))))	-87.2	TTGGACTGAAGGGAGCTCCCT	45704386-45704406	21	6.01261	8.29296	72	100	TTGGACTGAAGGGAGCTCCCT	S	3p
234	gma-MIR319i	gma-miR319i	MIR159	AAGAGAGTGAAGGAGCTTCCTTCAGCCCACGCATGGGTTCGGGGGATTGAAGGGTTGCTGAAGCATCTGCTGACTCATTCATACACACAGAATAGTGATTCAAATTGCTAAGGTAATTGTGTGAATGAAGCAGGAGATATTTTGCATCCCTCTTTCTTTGTGCTTGGACTGAAGGGGAGCTCCTTCTTTCTGTT	194	Gm04	+	((.((((.(((((((((((((((((.(((.((((..(...(..(((.....(((.(((.(((..((((.(((..((((((((((.(((......))).....((((((....))))))))))))))))..))).)))).))).))).))))))..))..)))).))).))))).)))))))))))).)))).))	-84.5	TGGACTGAAGGGGAGCTCCTTC	46348962-46348983	22	0.751576	0.995155	9	12	TTGGACTGAAGGGGAGCTCCTTC	D	3p
235	gma-MIR319j	gma-miR319j	MIR159	AGGTAAGAGAGCTCTCTTCAGCCCACTCATAGGTGATAATAGGATTTAATTAGCTGCCGACTCATTCATACACATGCTGAGTGAATTAATGAATAATACTCAGTAAATGAGTGAATGATACGGGAGACAAATTGAATCTTATGTTTTCTGTACTTGGACTGAAGGGAGCTCCCTTTTCT	179	Gm11	+	(((.(((.(((((((((((((.(((...(((((.((((.((((((((((((.(((.(((..((((((((.((..((((((((..((((.....))))))))))))..)).))))))))..))).)).).)))))))))))))))).)))))...))).))))))))))))).))).)))	-74.6	TTGGACTGAAGGGAGCTCCCT	1374173-1374193	21	7.76628	11.6931	93	141	TTGGACTGAAGGGAGCTCCCT	S	3p
236	gma-MIR319k	gma-miR319k	MIR159	AGTTTAAGAGAGCTTCCTTCAGTCCACTCATGGATGGGTAGAGGGTTTGAATTAGCTGCTGACTCATTCATTCAAACACAATAGAATTAGTATCATGGTATGCTATTGTGAATGTGTGAATGATGCAGGAGGTAAAGTTCATCCTTTTCTTGTCTTTGCTTGGACTGAAGGGAGCTCCCTTTTACT	186	Gm11	+	(((..(((.(((((((((((((((((..((.(((..((.((((((..(((((((.((.(((..((((((((.((..((((((((.....((((....)))).))))))))..)).))))))))..))).)).))..))))).))))))))..))).))..))))))))))))))))).)))..)))	-85.5	TTGGACTGAAGGGAGCTCCCT	32902221-32902241	21	7.76628	11.776	93	142	TTGGACTGAAGGGAGCTCCCT	S	3p
237	gma-MIR319l	gma-miR319l	MIR319	TGAAAGGTGCAGAAATAGGAGTTCCCTTGCAGCCCAAAACACCCTGCATGAACTACTTCATGTTGTTTTGGACTGAAGGGAGCTCCTTCTTCTTCACTTTCA	102	Gm17	-	.(((((.((.((((..((((((((((((.(((.((((((((....(((((((....))))))))))))))).)))))))))))))))..)))).))))))).	-51.9	TTTGGACTGAAGGGAGCTCCT	9436193-9436213	21	1.16912	0.746366	14	9	TTGGACTGAAGGGAGCTCCTTC	D	3p
238	gma-MIR319m	gma-miR319m	MIR159	ATAGTTTAAGAGAGCTTCCTTCAGTCCACTCATGGATGGATAGAGGGTTTGAATTAGCTGCTGACTCATTCATTCAAACACAATAGAACGGGTGTCATGGTATGCTATTGTGAATGCCTGAATGATGCAGGAGGTAAAGTTCATCCTTTTCTTGTCTGTGCTTGGACTGAAGGGAGCTCCCTTTTACTGT	190	Gm18	-	(((((..(((.(((((((((((((((((..((((((..(..((((((..(((((((.((.(((..(((((((..((..((((((((.((.(......).))...))))))))..))..)))))))..))).)).))..)))))))))))..)..))))))..))))))))))))))))).)))..)))))	-84.1	TTGGACTGAAGGGAGCTCCCT	4278891-4278911	21	8.18383	12.5224	98	151	TTGGACTGAAGGGAGCTCCCT	S	3p
239	gma-MIR319n	gma-miR319n	MIR319	TGTGAAAGCTGCAGAAATAGGAGTTCCCTTGCAGCCCAAAACACCCTGCATGAACTTCATGTTGTTTTGGACCGAAGGGAGCCCCTTCTTCTTCAC	96	Gm13	-	.((((.......((((..(((.((((((((.(.(.((((((((....(((((.....))))))))))))).).))))))))).)))..))))))))	-34.81	TTTGGACCGAAGGGAGCCCCT	27068599-27068619	21	1.16912	0.912225	14	11	TTTGGACCGAAGGGAGCCCCT	S	3p
240	gma-MIR319o	gma-miR319o	MIR159	GAGAGTGAAGGAGCTTCCTTCAGCCCATGCATGGATTCAAGGGATTAAAGGGTTGCTGGAGTATCTGCTGACTCATTCATACACACACAGTACGTAGTGCTTTCAAATTGCTAGTGTAATTGTGTGAATGAAGCAGGTGATATTTTGCACCCCTCTTTTCTCTGTGCTTGGACTGAAGGGGAGCTCCTTCTTTCT	195	Gm06	-	.((((.(((((((((((((((((.(((.(((((((...(((((......((((.((.((((((((..(((..(((((((((((...(((.((.(((((........))))))).)))...)))))))))))..)))..)))))))))))))))))))...))))))).))).))))).)))))))))))).))))	-87.3	TGGACTGAAGGGGAGCTCCTTC	11433550-11433571	22	0.751576	0.829296	9	10	TGGACTGAAGGGGAGCTCCTTC	S	3p
241	gma-MIR319p	gma-miR319p	MIR319	GAAATGGGAGTTCCTTGCAGCCCAAAGCTTCAAGGATGAAATTCTTCCTGCGGTTTTGGACTGAAGGGAGCTCCTACTT	79	Gm06	+	....((((((((((((.(((.((((((((...((((.(.....).))))..)))))))).))).))))))))))))…	-38.4	TTTGGACTGAAGGGAGCTCCT	22581751-22581771	21	0.668067	0.497577	8	6	TTTTGGACTGAAGGGAGCTCC	D	3p
242	gma-MIR319q	gma-miR319q	MIR159	GAGAGTGAAGGAGTTTCCCTCAGCCCATTCATGGATATAATGAAAGATTGGGTTGCTGAATTAACTGATTCATTCATACAATAGTATTCAATTAGGGTAATATTGTGTGAATGAAGAGAGTATAGTATCTATATTGGAACCCCCTCTTTCTCTGTGCTTGGACTGAAGGGAGCTCCTTCTTTTT	184	Gm17	-	(((((.((((((((((((.((((.(((..((((((......((((((..(((((.(............(((((((((((((((.(((((.....))))).)))))))))))))))...(((((((...)))))))).)))))..))))))))))))..))).)))).)))))))))))))))))	-74.1	TGGACTGAAGGGAGCTCCTTC	9436191-9436211	21	0.501051	0.331718	6	4	TGGACTGAAGGGAGCTCCTTC	S	3p
	gma-MIR319q	gma-miR319q	MIR159	GAGAGTGAAGGAGTTTCCCTCAGCCCATTCATGGATATAATGAAAGATTGGGTTGCTGAATTAACTGATTCATTCATACAATAGTATTCAATTAGGGTAATATTGTGTGAATGAAGAGAGTATAGTATCTATATTGGAACCCCCTCTTTCTCTGTGCTTGGACTGAAGGGAGCTCCTTCTTTTT	184	Gm14	-	(((((.((((((((((((.((((.(((..((((((......((((((..(((((.(............(((((((((((((((.(((((.....))))).)))))))))))))))...(((((((...)))))))).)))))..))))))))))))..))).)))).)))))))))))))))))	-74.1	TGGACTGAAGGGAGCTCCTTC	45953449-45953469	21	0.501051	0.331718	6	4	TGGACTGAAGGGAGCTCCTTC	S	3p
243	gma-MIR3522	gma-miR3522	MIR3522	AGGATCGTCCTGAGACCAAATGAGCAGCTGACCACATGATGCAGCTATGTTTGCTATTCAGCTGCTCATCTGTTCTCAGGTCGCCCT	87	Gm15	+	(((..((.(((((((.((.((((((((((((...((....(((....))).))....)))))))))))).)).))))))).)).)))	-40.3	TGAGACCAAATGAGCAGCTGA	4318797-4318817	21	1757.43	7201.52	21045	86839	AGACCAAATGAGCAGCTGA	D	5p
244	gma-MIR390a	gma-miR390a-3p	MIR390	AGAATCTGTAAAGCTCAGGAGGGATAGCGCCATGGATGATCTTCTCTTCACTCTTGATCTTCTCTTGCGCTATCCATCCTGAGTTTCATGGCTTCTATCTTCACA	105	Gm03	-	((((.((((.((((((((((.(((((((((...(((.((((..............)))).)))...))))))))).)))))))))).)))).)))).........	-44.44	CGCTATCCATCCTGAGTTTCA	6558192-6558212	21	3.0063	7.54659	36	91	CGCTATCCATCCTGAGTTTC	D	3p
245	gma-MIR390a	gma-miR390a-5p	MIR390	AGAATCTGTAAAGCTCAGGAGGGATAGCGCCATGGATGATCTTCTCTTCACTCTTGATCTTCTCTTGCGCTATCCATCCTGAGTTTCATGGCTTCTATCTTCACA	105	Gm03	-	((((.((((.((((((((((.(((((((((...(((.((((..............)))).)))...))))))))).)))))))))).)))).)))).........	-44.44	AAGCTCAGGAGGGATAGCGCC	6558249-6558269	21	249.857	304.269	2992	3669	AAGCTCAGGAGGGATAGCGCC	S	5p
246	gma-MIR390b	gma-miR390b-5p	MIR390	AGAATCTGTAAAGCTCAGGAGGGATAGCACCGTGATACTGATGATTATATGTTCATAGTTGTATACGTACTTGGCGCTATCTATCTTGAGCTTCATGGCTTCT	103	Gm14	+	((((.((((.((((((((((.(((((((.(((.(.(((..(..(((((......)))))..)....)))).))).))))))).)))))))))).)))).))))	-39.2	AAGCTCAGGAGGGATAGCACC	47097986-47098006	21	56.9527	47.6845	682	575	AAGCTCAGGAGGGATAGCACC	S	5p
247	gma-MIR390c	gma-miR390c	MIR390	TGTAAAGCTCAGGAGGGATAGCGCCATGGATGATCTCTTCTCCACTCTTGATCTTCTCTTGCGCTATCCATCCTGAGTTTCATGGCTTCT	90	Gm01	+	.((.((((((((((.(((((((((...(((.((((..............)))).)))...))))))))).)))))))))).)).......	-38.54	CGCTATCCATCCTGAGTTTCA	42335682-42335702	21	3.25683	7.54659	39	91	CGCTATCCATCCTGAGTTTC	D	3p
248	gma-MIR390d	gma-miR390d	MIR390	GAGAATCTGTAAAGCTCAGGAGGGATAGCACCATGATACTGATGATGTTCATAGCAGTACAAACTTGGCGCTATCTATCTTGAGCTTCATGGCTTCT	97	Gm02	+	.((((.((((.((((((((((.(((((((.(((((.((((((((.....)))..)))))))....))).))))))).)))))))))).)))).))))	-40.3	AAGCTCAGGAGGGATAGCACC	44954768-44954788	21	57.8713	49.3431	693	595	AAGCTCAGGAGGGATAGCACC	S	5p
249	gma-MIR390e	gma-miR390e	MIR390	GAAGAATTTGTAAAGCTCAGGAGGGATAGCGCCATGGAAGGTCTTTCTACTAATTTGCTCTATCATGGGTGCTTTGGTTTCGATCGATCTTCTCTAGCGCTACCCATCCTGAGTTTCATGGTTTCTT	127	Gm18	+	.(((((.(..(.(((((((((((((.((((((...((((((((..((.(((((..(((((......)))))..)))))...))..))))))))...))))))))).)))))))))).)..).)))))	-55.6	AAGCTCAGGAGGGATAGCGCC	53278046-53278066	21	249.857	304.103	2992	3667	AGCTCAGGAGGGATAGCGCC	D	5p
250	gma-MIR390f	gma-miR390f	MIR390	AGAATCTGTAAAGCTCAGGAGGGATAGCGCCACAACACTCATGATTTTATATCATAATATATTTGGCGCTATCTATCCTGAGTTTCACGGGTTCTTCTTACGG	103	Gm11	+	(((((((((.((((((((((.(((((((((((........(((((.....)))))........))))))))))).)))))))))).)))))))))........	-49.69	AAGCTCAGGAGGGATAGCGCC	30272772-30272792	21	250.943	305.347	3005	3682	AAGCTCAGGAGGGATAGCGCC	S	5p
251	gma-MIR390g	gma-miR390g	MIR390	ATCTGTAAAGCTCAGGAGGGATAGCGCCACGACACTCATGATTTTCACATCATAGTGTATTTGGCGCTATCTATCCTGAGTTTCACGGGTTTTTCTTACTGT	102	Gm18	-	((((((.((((((((((.(((((((((((..(((((.(((((......))))))))))...))))))))))).)))))))))).))))))............	-51.7	AAGCTCAGGAGGGATAGCGCC	5047835-5047855	21	251.11	306.01	3007	3690	AAGCTCAGGAGGGATAGCGCC	S	5p
252	gma-MIR393a	gma-miR393a	MIR393	GGAGGAGGCATCCAAAGGGATCGCATTGATCCCAAATCCAAGCTTCAATATTCTTCTCTCTTTCCCACTCAAAATATTAATTTTATTTGGGATCATGCTATCCCTTTGGATTTCTCCTTT	120	Gm11	+	.(((((((.((((((((((((.((((.((((((((((..(((.((.((((((....................)))))))).))))))))))))))))).)))))))))))).))))))).	-47.85	TCCAAAGGGATCGCATTGATC	36567530-36567550	21	1.75368	2.32203	21	28	TCCAAAGGGATCGCATTGATC	S	5p
253	gma-MIR393c	gma-miR393c-3p	MIR393	GGAGGAGGCATCCAAAGGGATCGCATTGATCCCAAATTTCAGATTTATAAATTTTTCTCTTTCCCTCCCCTTCTCAATATTTGGGATCATGCTATCCCTTTGGATTCCTCCTT	113	Gm02	-	.(((((((.((((((((((((.((((.((((((((((...(((............................)))....)))))))))))))).)))))))))))).)))))))	-52.09	ATCATGCTATCCCTTTGGATT	47136213-47136233	21	3.84139	4.97577	46	60	ATCATGCTATCCCTTTGGATT	S	3p
254	gma-MIR393c	gma-miR393c-5p	MIR393	GGAGGAGGCATCCAAAGGGATCGCATTGATCCCAAATTTCAGATTTATAAATTTTTCTCTTTCCCTCCCCTTCTCAATATTTGGGATCATGCTATCCCTTTGGATTCCTCCTT	113	Gm02	-	.(((((((.((((((((((((.((((.((((((((((...(((............................)))....)))))))))))))).)))))))))))).)))))))	-52.09	TCCAAAGGGATCGCATTGATCC	47136287-47136308	22	1.75368	2.32203	21	28	TCCAAAGGGATCGCATTGATCC	S	5p
255	gma-MIR393d	gma-miR393d	MIR393	CTAGAGGAGGCATCCAAAGGGATCGCATTGATCCCAAATCCAAGCTTCAATGTTCTTCTATCTTTCTCACTCAAAATATTAATTTTATTTGGGATCATGCTATCCCTTTGGATTTCTCCTTTA	123	Gm10	+	.(((((((((.((((((((((((.((((.(((((((((....(((......)))..................(((((....))))).))))))))))))).)))))))))))).)))))))))	-49.9	TCCAAAGGGATCGCATTGATCC	16966560-16966581	22	1.75368	2.32203	21	28	TCCAAAGGGATCGCATTGATCC	S	5p
256	gma-MIR393e	gma-miR393e	MIR393	GGAGGAGGCATCCAAAGGGATCGCATTGATCCCAAATTTCAGATTTATAAATTTGTCTTTCTCTTCCCTTGTCAATATTTGGGATCATTTCTCTTCCCTTCTCAATATTTGGGATCATGCTATCCCTTTGGATTCCTCCTT	141	Gm14	+	.(((((((.((((((((((((.((((.((((((((((..((((((....)))))).........((((..((....))..))))......................)))))))))))))).)))))))))))).)))))))	-58.9	TCCAAAGGGATCGCATTGATCC	5053430-5053451	22	1.75368	2.32203	21	28	TCCAAAGGGATCGCATTGATCC	S	5p
257	gma-MIR393f	gma-miR393f	MIR393	GGAGGAGGCATCCAAAGGGATCGCATTGATCCCAAATCCAAGCTTTAATATTTTTCTCTCTTCTCACTCAATAATATTAATTTATTTGGGATCATGCTATCCCTTTGGATTTCTCCTT	118	Gm18	-	.(((((((.((((((((((((.((((.((((((((((.......((((((((....................))))))))...)))))))))))))).)))))))))))).)))))))	-50.95	TCCAAAGGGATCGCATTGATCC	2409829-2409850	22	1.75368	2.32203	21	28	TCCAAAGGGATCGCATTGATCC	S	5p
258	gma-MIR393g	gma-miR393g	MIR393	AGAGGAGGCATCCAAAGGGATCGCATTGATCCCAAATCCAAGCTTCAATGTTCTTCTCTCTTTCTCACTCAAAATGTTAATTTTATTTGGGATCATGCTATCCCTTTGGATGTCTCCTT	119	Gm20	-	.((((((((((((((((((((.((((.(((((((((....(((......)))..................(((((....))))).))))))))))))).))))))))))))))))))))	-55.4	TCCAAAGGGATCGCATTGATCC	24956332-24956353	22	1.75368	2.32203	21	28	TCCAAAGGGATCGCATTGATCC	S	5p
259	gma-MIR393h	gma-miR393h	MIR393	TGTGGGTGGAGAGTTCCAAAGGGATCGCATTGATCTAATTCTTGTAGATGTTTACACTTGCAAGCTTTGCATGCAATTCCTGGATTCAGATGTGATTCAGTGGTTCACTTATTGGATCATGCGATCCCTTAGGAACTTTCCATCAAC	147	Gm09	+	....(((((((((((((.((((((((((((.((((((((.(((((((.((....)).))))))).......((.(((..(((((((.......)))))))..)))))...)))))))))))))))))))).)))))))))))))…	-67.1	TTCCAAAGGGATCGCATTGATC	31624543-31624564	22	9.10242	17.0835	109	206	TTCCAAAGGGATCGCATTGATC	S	5p
260	gma-MIR393i	gma-miR393i	MIR393	GTTGGTGGATAGTTCCAAAGGGATCGCATTGATCTAATTCTTTATCTTCCTGCATGTATTTACTTGCAGCTCTGGTTTTGGACCTTTTTACCGGTTCACTGACTTGGATCATGCGATCCCTTAGGAATTTTCCATCGC	138	Gm10	+	...((((((.((((((.((((((((((((.(((((((.((.........(((((.((....)).))))).........((((((........))))))..)).))))))))))))))))))).)))))).))))))..	-61.2	TTCCAAAGGGATCGCATTGATC	45859048-45859069	22	9.10242	17.0835	109	206	TTCCAAAGGGATCGCATTGATC	S	5p
261	gma-MIR393j	gma-miR393j	MIR393	TGTGGGTGGAGAGTTCCAAAGGGATCGCATTGATCTAATTCTTGTAGATGCCTGAACTTGCAATCTTGAATCTTGCATGCAATTCCTGGATTTAGGTTTGCTTTAAGGGGTTCAGTTATTGGATCATGCGATCCCTTAGGAACTTTCCATCAAT	154	Gm16	+	....(((((((((((((.((((((((((((.((((((((..(((..(((.(((......((((.(((((((((..............))))))))).))))....))).))))))..)))))))))))))))))))).)))))))))))))…	-73.24	TTCCAAAGGGATCGCATTGATC	33891083-33891104	22	9.10242	17.0835	109	206	TTCCAAAGGGATCGCATTGATC	S	5p
262	gma-MIR393k	gma-miR393k	MIR393	TGTTGGTGGAGAGTTCCAAAGGGATCGCATTGATCTAATTCTTGATCTTCCTGCATGCATTTGCTTGCAGTTCTGCTTTTGAGCCATATTTTACCGGTTCACTGACTTGGATCATGCGATCCCTTAGGAATTCTCCATCGCC	142	Gm20	-	....(((((((((((((.((((((((((((.(((((((.((.........(((((.((....)).))))).........((((((..........))))))..)).))))))))))))))))))).)))))))))))))…	-69.6	TTCCAAAGGGATCGCATTGATC	38670487-38670508	22	9.10242	17.0835	109	206	TTCCAAAGGGATCGCATTGATC	S	5p
263	gma-MIR394a	gma-miR394a-3p	MIR394	ATCATGAGGGTTTAGCAAAGTGTTGCTAACAGAGTTTATTGGCATTCTGTCCACCTCCACTTCCTACTCTCTCTCTCTCTCTCTCTACCCATGAATATGGAGGTGGGCATACTGTCAACTGAGCTCTGTTGGCTACACTTTGTAAAGCCTTCATGAT	157	Gm17	+	(((((((((((((.(((((((((.((((((((((((((((((((.(.((((((((((((.(((.............................)))..)))))))))))).).)))))).)))))))))))))).))))))))).)))))))))))))	-78.95	AGCTCTGTTGGCTACACTTTG	41783868-41783888	21	142.799	182.445	1710	2200	AGCTCTGTTGGCTACACTTT	D	3p
264	gma-MIR394a	gma-miR394a-5p	MIR394	ATCATGAGGGTTTAGCAAAGTGTTGCTAACAGAGTTTATTGGCATTCTGTCCACCTCCACTTCCTACTCTCTCTCTCTCTCTCTCTACCCATGAATATGGAGGTGGGCATACTGTCAACTGAGCTCTGTTGGCTACACTTTGTAAAGCCTTCATGAT	157	Gm17	+	(((((((((((((.(((((((((.((((((((((((((((((((.(.((((((((((((.(((.............................)))..)))))))))))).).)))))).)))))))))))))).))))))))).)))))))))))))	-78.95	TTGGCATTCTGTCCACCTCC	41783868-41783888	20	1.75368	12.1077	21	146	TTGGCATTCTGTCCACCTCC	S	5p
265	gma-MIR394b	gma-miR394b-3p	MIR394	TAACAGAGTTTATTGGCATTCTGTCCACCTCCACTTCCTACTCTCTCTCTGAGCCACATGTTCGTGAAGTTGGAGGTGGGCATACTGTCAACTGAGTTCTGTTG	104	Gm14	-	(((((((..(((((((((.(.(((((((((((((((((.((.(((.....)))......))..).)))).)))))))))))).).)))))).)))..)))))))	-42.4	AGGTGGGCATACTGTCAACT	48984889-48984908	20	4.42595	7.21487	53	87	AGGTGGGCATACTGTCAACT	S	3p
266	gma-MIR394b	gma-miR394b-5p	MIR394	TAACAGAGTTTATTGGCATTCTGTCCACCTCCACTTCCTACTCTCTCTCTGAGCCACATGTTCGTGAAGTTGGAGGTGGGCATACTGTCAACTGAGTTCTGTTG	104	Gm14	-	(((((((..(((((((((.(.(((((((((((((((((.((.(((.....)))......))..).)))).)))))))))))).).)))))).)))..)))))))	-42.4	TTGGCATTCTGTCCACCTCC	48984950-48984969	20	1.75368	12.1077	21	146	TTGGCATTCTGTCCACCTCC	S	5p
267	gma-MIR394c	gma-miR394c-5p	MIR394	CAGAGTTTCTTGGCATTCTGTCCACCTCCACTTCCACTTTCAGTTCCATGGATCTCTCTCTCTTTTTGGCCCTATCTACGTACTCGGAGGTGGACATACTGCCAATAGAG	110	Gm04	-	.....(((.((((((.(.(((((((((((............((..(((.(((........)))...)))..))............))))))))))).).)))))).))).	-34.35	TTGGCATTCTGTCCACCTCC	1508959-1508978	20	1.75368	12.1077	21	146	TTGGCATTCTGTCCACCTCC	S	5p
268	gma-MIR394d	gma-miR394d	MIR394	CATAGACATTTTGGCATTCTGTCCACCTCCATTGGTGATGATGGCCATTTGGAGGTGGCCAGTATGCCAAACGGGCTCTGTGT	83	Gm15	+	(((((((..((((((((.(((.(((((((((.((((.......))))..))))))))).))).))))))))...).)))))).	-43	TTGGCATTCTGTCCACCTCC	3767188-3767207	20	1.92069	12.2736	23	148	TTGGCATTCTGTCCACCTCC	S	5p
269	gma-MIR394e	gma-miR394e	MIR394	CATAGCCATTTTGGCATTCTGTCCACCTCCATTAATATTAAATGGGTTGTTTTAGAATCACCCCCAAAATGGTGGCAGTTGGAGGTGGCCAGTAGGCCAAACGGGCTCTGT	111	Gm05	+	((.((((..((((((...(((.(((((((((....(((((...((((.(((....))).))))......))))).....))))))))).)))...))))))..)))).)).	-44.2	TTGGCATTCTGTCCACCTCC	35743192-35743211	20	1.92069	12.2736	23	148	TTGGCATTCTGTCCACCTCC	S	5p
270	gma-MIR394f	gma-miR394f	MIR394	CGTAGCCATTTTGGCATTCTGTCCACCTCCACTAATATTAAATGGTGACAGTTGGAGGTGGCCAGTAGGCCAAACGGGCTCTGT	84	Gm08	+	((.((((..((((((...(((.(((((((((((..((((....))))..)).))))))))).)))...))))))..)))).)).	-37.9	TTGGCATTCTGTCCACCTCC	9880084-9880103	20	1.92069	12.1906	23	147	TTGGCATTCTGTCCACCTCC	S	5p
271	gma-MIR394g	gma-miR394g	MIR394	ACAGAGTTTCTTGGCATTCTGTCCACCTCCACTTCTTGGCCCTATCTACGTACTCGGAGGTGGATATACTGCCAATAGAG	80	Gm06	-	......(((.((((((.(.(((((((((((....(.(((......))).).....))))))))))).).)))))).))).	-27.5	TTGGCATTCTGTCCACCTCC	1502513-1502532	20	1.75368	12.1077	21	146	TTGGCATTCTGTCCACCTCC	S	5p
272	gma-MIR395a	gma-miR395a	MIR395	TCAGGTTTTCCCTAGAGTTCCCCTGAACGCTTCATTAAAGGGCTTTATTATCATATAGTCCCAAGTTAGTCCATACTGAAGTGTTTGGGGGAACTCCCGGTGATACTTGA	110	Gm01	+	((((((.(..((..(((((((((..((((((((......(((((.(((....))).)))))..(((........)))))))))))..)))))))))..))..).))))))	-48.4	CTGAAGTGTTTGGGGGAACTC	4818656-4818676	21	0.417542	0.331718	5	4	CTGAAGTGTTTGGGGGAACTC	S	3p
273	gma-MIR395b	gma-miR395b	MIR395	TCCCTAGAGTTTCCCTGAACACTTCATTAAAGGGCTTTATTGAAATATAATCCAAAGTTAGTCTATACTGAAGTGTTTGGGGGAACTCCTGGTGA	95	Gm02	-	((((..(((((((((..(((((((((.((..(((((...(((..........)))....))))).)).)))))))))..)))))))))..)).))	-38.3	CTGAAGTGTTTGGGGGAACTC	1723456-1723476	21	0.417542	0.331718	5	4	CTGAAGTGTTTGGGGGAACTC	S	3p
274	gma-MIR395c	gma-miR395c	MIR395	CCTAGAGTTCCCCTTAATGCTTCATTGAGGATTCTGTTTAGGTCCAATTTAACTAGTCCCTACTGAAGTGTTTGGGGGAACTCCGGG	87	Gm08	+	((..((((((((((.(((((((((.((.(((((..(((.((......)).))).))))).)).))))))))).))))))))))..))	-38.3	CTGAAGTGTTTGGGGGAACTC	40840288-40840308	21	0.417542	0.331718	5	4	CTGAAGTGTTTGGGGGAACTC	S	3p
275	gma-MIR395d	gma-miR395d	MIR395	GCTGTCTCTTGGAGTTCCTCTGAGCACTTCACGTACGTGTGTGGCTAGTTCTATTCTGTATTACCCTTAGATAGAATAGTCTTAATTAAGTGAAGTGTTTGGGGGAACTTTCGGGAACAAC	121	Gm08	-	..(((..((..(((((((((..((((((((((.....((...(((((.((((((.(((.........)))))))))))))).)).....))))))))))..)))))))))..))..)))..	-50.2	TGAAGTGTTTGGGGGAACTTT	40780643-40780663	21	0.918593	1.99031	11	24	TGAAGTGTTTGGGGGAACTTT	S	3p
276	gma-MIR395e	gma-miR395e	MIR395	GCTGTCTCTTGGAGTTCCTCTGAGCACTTCACGAATGACCTAGTTCTATTTGGTATTACCCTTTAGATAGAATAGTCTTATATAAGTGAAGTGTTTGGGGGAACTTTTGGGTACAAC	117	Gm08	-	..(((..((..(((((((((..((((((((((....(((...(((((((((((.........))))))))))).)))........))))))))))..)))))))))..))..)))..	-47.8	TGAAGTGTTTGGGGGAACTTT	40789696-40789716	21	0.918593	1.99031	11	24	TGAAGTGTTTGGGGGAACTTT	S	3p
277	gma-MIR395f	gma-miR395f	MIR395	GCTGTCTCTTGGAGTTCCTCTGAGCACTTCACGCGTGGGGCTAGTTCTATTCAATATTACCATTTAGATAGAATAGTCCTCATCACTGAAATGAAGTGTTTGGGGGAACTTTTGGGTACAAC	122	Gm08	-	..(((..((..(((((((((..(((((((((..((((((((((.((((((..((.........))..))))))))))))....))).)...)))))))))..)))))))))..))..)))..	-48.8	TGAAGTGTTTGGGGGAACTTT	40804207-40804227	21	0.918593	1.99031	11	24	TGAAGTGTTTGGGGGAACTTT	S	3p
278	gma-MIR395g	gma-miR395g	MIR395	GGTTGTCTCTTGGAGTTCCTCTGAACACTTCACACGTGGGACTAGAGTAGTGGTATTGTATCCTTTAGATCATAGAATAGTCCTCATCATCACCAAGTGAAGTGTTTGGGGGAACTTTTAGGTACAAC	128	Gm08	-	.(((((..((..(((((((((..((((((((((..(((((((((...(.(((((.(((.......)))))))).)..)))))).......)))...))))))))))..)))))))))..))..)))))	-51.11	TGAAGTGTTTGGGGGAACTTT	40810582-40810602	21	0.918593	1.99031	11	24	TGAAGTGTTTGGGGGAACTTT	S	3p
279	gma-MIR396a	gma-miR396a-3p	MIR396	TCATGGCTCTCTTTGTATTCTTCCACAGCTTTCTTGAACTGCATCCAAAGAGTTCCTTTGCATGCATGCCATGGCACTCTTACTCCCAAATCTTGTTTTGCGGTTCAATAAAGCTGTGGGAAGATACAGATAGGGTCAAC	140	Gm13	-	...(((((((.(((((((..((((((((((((.((((((((((....((((((.((...(((....)))...)).)))))).....((.....))...)))))))))).))))))))))))..))))))).)))))))..	-61.9	TTCAATAAAGCTGTGGGAAG	26338152-26338171	20	19.541	20.069	234	242	TTCAATAAAGCTGTGGGAAG	S	3p
280	gma-MIR396a	gma-miR396a-5p	MIR396	TCATGGCTCTCTTTGTATTCTTCCACAGCTTTCTTGAACTGCATCCAAAGAGTTCCTTTGCATGCATGCCATGGCACTCTTACTCCCAAATCTTGTTTTGCGGTTCAATAAAGCTGTGGGAAGATACAGATAGGGTCAAC	140	Gm13	-	...(((((((.(((((((..((((((((((((.((((((((((....((((((.((...(((....)))...)).)))))).....((.....))...)))))))))).))))))))))))..))))))).)))))))..	-61.9	TTCCACAGCTTTCTTGAACTG	26338233-26338253	21	40.084	39.4745	480	476	TTCCACAGCTTTCTTGAACTG	S	5p
281	gma-MIR396b	gma-miR396b-3p	MIR396	CTCAAGTCCTGGTCATGCTTTTCCACAGCTTTCTTGAACTTCTTATGCATCTTATATCTCTCCACCTCCAGGATTTTAAGCCCTAGAAGCTCAAGAAAGCTGTGGGAGAATATGGCAATTCAGGCT	126	Gm13	+	....((.((((((((((.(((((((((((((((((((.(((((...((.......(((.((........))))).....))...))))).))))))))))))))))))).))))))....))))))	-49.3	GCTCAAGAAAGCTGTGGGAGA	26330019-26330039	21	408.022	183.274	4886	2210	GCTCAAGAAAGCTGTGGGAGA	S	3p
282	gma-MIR396b	gma-miR396b-5p	MIR396	CTCAAGTCCTGGTCATGCTTTTCCACAGCTTTCTTGAACTTCTTATGCATCTTATATCTCTCCACCTCCAGGATTTTAAGCCCTAGAAGCTCAAGAAAGCTGTGGGAGAATATGGCAATTCAGGCT	126	Gm13	+	....((.((((((((((.(((((((((((((((((((.(((((...((.......(((.((........))))).....))...))))).))))))))))))))))))).))))))....))))))	-49.3	TTCCACAGCTTTCTTGAACTT	26329951-26329971	21	32.2343	25.874	386	312	TTCCACAGCTTTCTTGAACTT	S	5p
283	gma-MIR396c	gma-miR396c	MIR396	CAACAAGTCCTGTTATGCTTTTCCACAGCTTTCTTGAACTTCTTATGCCTAGTGCAATTATTGATGTGGCATAGAAGTTTAAGAAAAATGTGGAAAAACATGTCAAATCTAGGACTT	117	Gm13	+	....((((((((.((((.(((((((((..((((((((((((((.(((((.....((.....))....)))))))))))))))))))..))))))))).)))).......))))))))	-47.5	TTCCACAGCTTTCTTGAACTT	43804797-43804817	21	32.2343	25.874	386	312	TTCCACAGCTTTCTTGAACTT	S	5p
284	gma-MIR396d	gma-miR396d	MIR396	GGTCATGCTTTTCCACAGCTTTCTTGAACTTCTTATGCATCTTATATCTCTCCACTTCCAGCATTTTAAGCCCTAGAAGCTCAAGAAAGCTGTGGGAGAATATGGCAA	108	Gm17	-	.((((((.(((((((((((((((((((.(((((...((...............................))...))))).))))))))))))))))))).))))))..	-43.48	GCTCAAGAAAGCTGTGGGAGA	9053058-9053078	21	409.692	184.601	4906	2226	AAGAAAGCTGTGGGAGAATATGGC	D	3p
285	gma-MIR396e	gma-miR396e	MIR396	GTGATCTTCCACAGCTTTCTTGAACTGTGTTGTGAGGCTTCTCTCCAATGAAGGTTTATACCCTATGCAAAAGAAATTCTATGAGCACAATTCAAGATAGCTGTGGAAAATCAC	114	Gm17	-	(((((.((((((((((.(((((((.(((((((((((.((((........)))).))))))...........((.....))....))))).))))))).)))))))))).)))))	-45.6	TTCCACAGCTTTCTTGAACTG	35366632-35366652	21	40.0005	39.3086	479	474	TTCCACAGCTTTCTTGAACTGT	D	5p
286	gma-MIR396f	gma-miR396f	MIR396	TAGCTTCTTCAGCATTTCAACTTCCATGCTTGCTTGAACAAGTCCTGTTATGCTTTTCCACAGCTTTCTTGAACTTCTTATGCCTAATGCAGCTATTGATGTGGCATTGAAGTTTAAGAAAAATGTGGAAAAACATGTCAAATCTAGGACT	151	Gm15	-	.......(((((((...((.......))..))).))))..(((((((.((((.(((((((((..(((((((((((((..(((((....(((........)))))))).)))))))))))))..))))))))).)))).......)))))))	-48.8	TTCCACAGCTTTCTTGAACTTC	556765-556786	22	0.167017	0.165859	2	2	AGCTTTCTTGAACTTCTTATGCCTA	D	5p
287	gma-MIR396g	gma-miR396g	MIR396	ATGCTGTGTGTGTGAGATCTGAGCTCAATTTTCCTCTCAAGTCCTGGTCATGCTTTTCCACAGCTTTCTTGAACTTCTTATGCATCTTATATCTCTCCACTTCCAGCATTTTAAGCCCTAGAAGCTCAAGAAAGCTGTGGGAGAATATGGC	151			..(((.((.(.(.((((..((....))..))))).).)))))....((((((.(((((((((((((((((((.(((((...((...............................))...))))).))))))))))))))))))).))))))	-46.88	GCTTTCTTGAACTTCTTATGCATC		24	0	0.0829296	0	1	TTCTTGAACTTCTTATGCATC	D	3p
288	gma-MIR396h	gma-miR396h	MIR396	GAATGGTCTTTTTCGTGATCTTCCACAGCTTTCTTGAACTGTGTTGTGTGAGGTTTCTCCAAGTGAAGGTTTAAGATCCCTTATGCAACATAAATTCTTTGAGCACAATTCAAGATAGCTGTGGAAAATCACTGAGATGATCTCGTTC	148	Gm14	+	((((((((.((((.(((((.((((((((((.((((((..((((((((((((((..(((((.......))....)))..))))))))))))))......(((....))).)))))).)))))))))).))))).)))).))))..))))	-58.2	TTCCACAGCTTTCTTGAACTG	13971439-13971459	21	40.0005	39.3086	479	474	TCCACAGCTTTCTTGAACTG	D	5p
289	gma-MIR396i	gma-miR396i-3p	MIR396	TGGCCCTCTTTGTATTCTTCCACAGCTTTCTTGAACTGCATCCATAGAGTTCCTTTGCATGCATGCCAAGGCACTCTTGCTCCCACACCTTGTTTTGCGGTTCAATAAAGCTGTGGGAAGATACAGATAGGGTCA	135	Gm17	+	.((((((.(((((((..((((((((((((.((((((((((..((.(((((.((((.(((....))).)))).))))).............))...)))))))))).))))))))))))..))))))).)))))).	-66.24	GTTCAATAAAGCTGTGGGAAG	9044949-9044969	21	19.541	20.069	234	242	GTTCAATAAAGCTGTGGGAAG	S	3p
290	gma-MIR396i	gma-miR396i-5p	MIR396	TGGCCCTCTTTGTATTCTTCCACAGCTTTCTTGAACTGCATCCATAGAGTTCCTTTGCATGCATGCCAAGGCACTCTTGCTCCCACACCTTGTTTTGCGGTTCAATAAAGCTGTGGGAAGATACAGATAGGGTCA	135	Gm17	+	.((((((.(((((((..((((((((((((.((((((((((..((.(((((.((((.(((....))).)))).))))).............))...)))))))))).))))))))))))..))))))).)))))).	-66.24	TTCCACAGCTTTCTTGAACTG	9044867-9044887	21	40.084	39.4745	480	476	TTCCACAGCTTTCTTGAACTG	S	5p
291	gma-MIR396j	gma-miR396j	MIR396	GGTTTTCGTGATCTTCCACAGTTTTCTTGAACTGCATGTGTGTTGTGAGGCTTCTCCAGTGAAGGTTTATCTCCTATGCAAGTGCAGATATTCTATGAGCACAATTCAAGATAGCTGTGGAAAATCACTGAGAT	134	Gm16	+	.(((((.(((((.((((((((((.(((((((.((((((.(.(..(((((.((((......)))).)))))..)))))))).((((..(((...)))..))))..))))))).)))))))))).))))).)))))	-51.2	ATTCAAGATAGCTGTGGAAAA	31162200-31162220	21	2.50525	1.07808	30	13	ATTCAAGATAGCTGTGGAAAA	S	3p
292	gma-MIR396k	gma-miR396k-3p	MIR396	TTCCTCTCAAGTCCTGGTCATGCTTTTCCACAGCTTTCTTGAACTTCTTATGCATCTTATATCTCTCCACTTCCAGCATTTTAAGCCCTAGAAGCTCAAGAAAGCTGTGGGAGAATATGGCAATTCAGGCTTTTAATTG	139			........(((.((((((((((.(((((((((((((((((((.(((((...((...............................))...))))).))))))))))))))))))).))))))....))))))).......	-48.18	GCTCAAGAAAGCTGTGGGAGA		21	408.022	183.274	4886	2210	GCTCAAGAAAGCTGTGGGAGA	S	3p
293	gma-MIR396k	gma-miR396k-5p	MIR396	TTCCTCTCAAGTCCTGGTCATGCTTTTCCACAGCTTTCTTGAACTTCTTATGCATCTTATATCTCTCCACTTCCAGCATTTTAAGCCCTAGAAGCTCAAGAAAGCTGTGGGAGAATATGGCAATTCAGGCTTTTAATTG	139			........(((.((((((((((.(((((((((((((((((((.(((((...((...............................))...))))).))))))))))))))))))).))))))....))))))).......	-48.18	TTCCACAGCTTTCTTGAACTT		21	32.2343	25.874	386	312	TTCCACAGCTTTCTTGAACTT	S	5p
294	gma-MIR397a	gma-miR397a	MIR397	AGAGAAACATCATTGAGTGCAGCGTTGATGAAGTTTCACTCTCATCTCAGGTAGATGCTTAATTTATAGTGTTATTGTCATCGACACTGCACTCAATCATGTTTTTCT	108	Gm08	-	((((((((((.(((((((((((.(((((((((((..((((..(((((.....)))))..........))))..))).)))))))).))))))))))).))))))))))	-46.1	ATTGAGTGCAGCGTTGATGAA	4639124-4639144	21	3.75788	13.7663	45	166	TCATTGAGTGCAGCGTTGATG	S	5p
295	gma-MIR397b	gma-miR397b-3p	MIR397	GGAGAAACATCATTGAGTGCAGCGTTGATGAAGTCCTAAATAGTAAATAGCAACTACCCCTCGTGTTTCTCAGGTAGATGCTTAAATGGTTTTATTGACGCTGCACTCAATCATGTTTTTTT	122	Gm13	-	.(((((((((.((((((((((((((..((((((.((............((((.(((((..............))))).)))).....))))))))..)))))))))))))).))))))))).	-51.17	TATTGACGCTGCACTCAATCA	34383008-34383028	21	5.09401	16.6688	61	201	TATTGACGCTGCACTCAATCA	S	3p
296	gma-MIR397b	gma-miR397b-5p	MIR397	GGAGAAACATCATTGAGTGCAGCGTTGATGAAGTCCTAAATAGTAAATAGCAACTACCCCTCGTGTTTCTCAGGTAGATGCTTAAATGGTTTTATTGACGCTGCACTCAATCATGTTTTTTT	122	Gm13	-	.(((((((((.((((((((((((((..((((((.((............((((.(((((..............))))).)))).....))))))))..)))))))))))))).))))))))).	-51.17	ATTGAGTGCAGCGTTGATGAA	34383091-34383111	21	3.75788	13.8492	45	167	TCATTGAGTGCAGCGTTGATG	S	5p
297	gma-MIR398a	gma-miR398a	MIR398	CTCGGAGGAGTGAATCTGAGAACACAAGGCTGGTTTGCACTGCTATATCATCTATTGGTATAAGGTGAATTTACTTTGTGTTCTCAGGTCACCCCTTTGAGCCAACCTGTTGACAT	116	Gm01	-	((((((((.((((.(((((((((((((((..((((..(.((..(((((((.....))))))))))..))))..))))))))))))))))))).))))))))...............	-50.9	TTTGTGTTCTCAGGTCACCCC	7195781-7195801	21	0.918593	0.414648	11	5	TGTGTTCTCAGGTCACCCCTT	D	3p
298	gma-MIR398b	gma-miR398b	MIR398	AGTCCAAATGGTTTATCTCAGAGGAGTGGATCTGAGAACACAAGGCTGGTTTGCACTGCTATATTATGATCGATTGGTATAAGGTGAATTTACTTTGTGTTCTCAGGTCACCCCTTTGAGCCAACCTGTTGACAT	135	Gm02	-	.(((.....((((...((((((((.(((.((((((((((((((((..((((..(.((..(((((((........))))))))))..))))..))))))))))))))))))).))))))))..))))....)))..	-56.9	TTTGTGTTCTCAGGTCACCCC	10988454-10988474	21	0.918593	0.414648	11	5	TGTGTTCTCAGGTCACCCCTT	D	3p
299	gma-MIR398c	gma-miR398c	MIR398	TTCTACAGGGTCGTCCTGAGATCACATGAAGTAGAATATAAGCAGCCATATTTGCTTCTTGTCTCGTGTTCTCAGCTCATGTGTTCTCAGGTCGCCCCTGCTGGACTATT	110	Gm08	-	.(((((((((.((.(((((((.(((((((.(((((((((((((((......))))))........)))))))..))))))))).))))))).)).))))).)))).....	-47.4	TGTGTTCTCAGGTCGCCCCTG	14299257-14299277	21	0	0.580507	0	7	TGTGTTCTCAGGTCGCCCCTG	S	3p
300	gma-MIR398d	gma-miR398d	MIR398	ATTCTACAGGGTCGTCCTGAGACCACATGAAACAGATTCAAAATACAAGCATATTTGCTTGTGACCTTTTGTGACTCAGTTCATGTGTTCTCAGGTCGCCCCTGCTGAA	109	Gm02	+	.(((..(((((.((.(((((((.((((((((..((...(((((((((((((....))))))))...)))))...))...)))))))).))))))).)).)))))..)))	-50.6	TGTGTTCTCAGGTCGCCCCTG	49180093-49180113	21	0	0.580507	0	7	TGTGTTCTCAGGTCGCCCCTG	S	3p
301	gma-MIR399a	gma-miR399a	MIR399	AAAACAGCTATAGGGCTTCTCTTTATTGGCAGGAAATTATCATGACCACTTCATCAGATATCTTGCCAAAGGAGAGTTGCCCTGTTGCTACTTT	94	Gm10	+	.....(((.(((((((..(((((..(((((((((...((((.(((........))))))))))))))))..)))))..))))))).))).....	-40.5	TGCCAAAGGAGAGTTGCCCTG	46275375-46275395	21	14.3634	8.7076	172	105	TGCCAAAGGAGAGTTGCCCTG	S	3p
302	gma-MIR399b	gma-miR399b	MIR399	CAAATCAGCAATAGGGCACCTCTCTCCTGGCAGGTATTTTTGGAGCTACCAAAAATCAATGTCAATAACTTGCCAAAGGAGAGTTGCCCTGTGGCTGGTTT	101	Gm16	+	.((((((((.((((((((.((((((..((((((((((((((((.....))))))))...........))))))))..)))))).)))))))).))))))))	-50.8	TGCCAAAGGAGAGTTGCCCTG	35612579-35612599	21	13.7789	8.29296	165	100	TGCCAAAGGAGAGTTGCCCTG	S	3p
303	gma-MIR399c	gma-miR399c	MIR399	AAACCAGCTATAGGGCTTCTCTTTATTGGCAGGAAATTATCATGACCACTTCATCAGATATCTTGCCAAAGGAGAGTTGCCCTGTTGCTGCTTT	94	Gm20	-	....((((.(((((((..(((((..(((((((((...((((.(((........))))))))))))))))..)))))..))))))).))))....	-42.8	TGCCAAAGGAGAGTTGCCCTG	38251197-38251217	21	14.3634	8.7076	172	105	TGCCAAAGGAGAGTTGCCCTG	S	3p
304	gma-MIR399d	gma-miR399d	MIR399	TGGGTGCATTACAGGGCAAGTTCTCTTTGGCAGGTACCAACAAGCTATGCAATACTATATGTGTGTGCAATCTGCCAAAGGAGATTTGCCCAGCAATTCTCCT	103	Gm05	-	.(((.(.(((.(.(((((((((..(((((((((((............((((((((.....)))).)))))))))))))))..))))))))).).))).).)))	-40.9	TGCCAAAGGAGATTTGCCCAG	34958633-34958653	21	17.1192	17.9128	205	216	TGCCAAAGGAGATTTGCCCAG	S	3p
305	gma-MIR399e	gma-miR399e	MIR399	GTGTGGATCTTCCCAGTTGCAGCTGCATTACAGGGCAAGTTCTCCATTGGCAGGTAGCCACTATGATATGCATCTCATAAATATTTGCAACTTTCTTAATGTGCAATCTGCCAAAGGAGATTTGCCCAGCGATTCTCCT	139	Gm05	-	....(((((....((((....)))).......((((((((.((((.(((((((((.((((.((.((..((((.............))))....)).)).)).)).))))))))).))))))))))))...)))))....	-48.82	TGCCAAAGGAGATTTGCCCAG	34967662-34967682	21	17.1192	17.9128	205	216	TGCCAAAGGAGATTTGCCCAG	S	3p
306	gma-MIR399f	gma-miR399f	MIR399	TGGGTGCATTACAGGGCAAGTTCTCTTTGGCAGGTATCAAGAAGCTATTAATGCTATACAAGTGTACGTGTGCAACCTGCCAAAGGAGATTTGCCCAGCAATTCTCCT	108	Gm08	-	.(((.(.(((.(.(((((((((..(((((((((((.......(((.......))).......((((....)))))))))))))))..))))))))).).))).).)))	-42.8	TGCCAAAGGAGATTTGCCCAG	9118520-9118540	21	17.1192	17.9128	205	216	TGCCAAAGGAGATTTGCCCAG	S	3p
307	gma-MIR399g	gma-miR399g	MIR399	GTGTGGATCTTCCCAGTTGCAGCTGTATTACAGGGCAAGTTCTCCATTGGCAGGTAGCCACTATGATATGCATCTCATGTTTGCAACTTTCTTAGTATGCAATCTGCCAAAGGAGATTTGCCCAGCGATTCTCCT	135	Gm08	-	....(((((....((((....)))).......((((((((.((((.(((((((((.((.((((.((..((((.........))))....)).))))..)).))))))))).))))))))))))...)))))....	-50.8	TGCCAAAGGAGATTTGCCCAG	9126528-9126548	21	17.1192	17.9128	205	216	TGCCAAAGGAGATTTGCCCAG	S	3p
308	gma-MIR399h	gma-miR399h	MIR399	CAAATCAGCAATAGGGCACCTCTCTCCTGGCAGGAGAAAAAGATCAGCATTTTTGGAGTTACCAAAAGTCAGTGTCAATAACTTGCCAAAGGAGAGTTGCCCTGTGGCTGGTTT	114	Gm09	+	.((((((((.((((((((.((((((..(((((((.......(((....((((((((.....))))))))....))).....)))))))..)))))).)))))))).))))))))	-51	TGCCAAAGGAGAGTTGCCCTG	34181604-34181624	21	13.7789	8.29296	165	100	TGCCAAAGGAGAGTTGCCCTG	S	3p
309	gma-MIR399i	gma-miR399i	MIR399	GAATAACAGTGCAATTCTCCTTTGGCAGGTGTTGCATGTGTTCTCGCATGAGAATGACCTTTCTGCCAAAGGAGAATTGCCCTGCCATT	89	Gm15	+	......(((.(((((((((((((((((((.(((.((((((....)))))).....)))...))))))))))))))))))).))).....	-43.9	TGCCAAAGGAGAATTGCCCTG	6547451-6547471	21	0.250525	0	3	0	TGCCAAAGGAGAATTGCCCTG	S	3p
310	gma-MIR403a	gma-miR403a	MIR403	AAATTGCAGGTTCGTGCGTGAATCTAACGAAAGTTTCTCGTTCTCTCCATTCCACTTCTGCGTTAGATTCACGCACAAACTTGTCATTT	89	Gm02	+	((((.(((((((.((((((((((((((((.((((...................))))...)))))))))))))))).))))))).))))	-35.91	TTAGATTCACGCACAAACTTG	1042058-1042078	21	1.0021	0.414648	12	5	TTAGATTCACGCACAAACTTG	S	3p
311	gma-MIR403b	gma-miR403b	MIR403	GAGACAGAGGCAAATCGCAGGTTCGTGCGTGAATCTAATCAAAGTTTCTCATTAACTTCTGCGTTAGATTCACGCACAAACTTGTCATTTCCCTTTTCTT	100	Gm10	+	((((.(((((.((((.(((((((.((((((((((((((((((((((.......))))).)).))))))))))))))).))))))).)))).)))))))))	-43.9	TTAGATTCACGCACAAACTTG	1085286-1085306	21	1.0021	0.414648	12	5	TTAGATTCACGCACAAACTTG	S	3p
312	gma-MIR408a	gma-miR408a-3p	MIR408	GAGACAGGACAAAGCAGGGGAACAGGCAGAGCATGGATGGAGCTATCAACACAATATTGTCAAGAAACTGAGAGTGAGAGGAGAAATATGTTGTGGTTCTGCTCATGCACTGCCTCTTCCCTGGCTCTGTCTC	133	Gm02	+	(((((((.....(((.((((((.((((((.(((((..((((((((.(((((...((((.((.....((.....)).....))..)))))))))))))))))..))))).)))))).)))))).))))))))))	-58.3	ATGCACTGCCTCTTCCCTGGC	837520-837540	21	10.7726	10.2003	129	123	ATGCACTGCCTCTTCCCTGGC	S	3p
313	gma-MIR408a	gma-miR408a-5p	MIR408	GAGACAGGACAAAGCAGGGGAACAGGCAGAGCATGGATGGAGCTATCAACACAATATTGTCAAGAAACTGAGAGTGAGAGGAGAAATATGTTGTGGTTCTGCTCATGCACTGCCTCTTCCCTGGCTCTGTCTC	133	Gm02	+	(((((((.....(((.((((((.((((((.(((((..((((((((.(((((...((((.((.....((.....)).....))..)))))))))))))))))..))))).)))))).)))))).))))))))))	-58.3	CAGGGGAACAGGCAGAGCATG	837430-837450	21	2.50525	11.2784	30	136	CAGGGGAACAGGCAGAGCATG	S	5p
314	gma-MIR408b	gma-miR408b-3p	MIR408	GACAAAGGCTGGGAACAGGCAGGGCACGAATGGAGCTATCAACAGAAAATGGTAAAGTGAGAATGAAAGGAGAGAGAGAGAGAGAGATCTGTTGTGGCTACGCTCATGCACTGCCTCTTCCCTGGCTCTGTC	132	Gm03	-	((((.((.(.(((((.((((((.(((.((.((.(((((.(((((((.........................................)))))))))))).)).)).))).)))))).))))).).)).))))	-46.08	ATGCACTGCCTCTTCCCTGGC	44626702-44626722	21	10.7726	10.2003	129	123	ATGCACTGCCTCTTCCCTGGC	S	3p
315	gma-MIR408b	gma-miR408b-5p	MIR408	GACAAAGGCTGGGAACAGGCAGGGCACGAATGGAGCTATCAACAGAAAATGGTAAAGTGAGAATGAAAGGAGAGAGAGAGAGAGAGATCTGTTGTGGCTACGCTCATGCACTGCCTCTTCCCTGGCTCTGTC	132	Gm03	-	((((.((.(.(((((.((((((.(((.((.((.(((((.(((((((.........................................)))))))))))).)).)).))).)))))).))))).).)).))))	-46.08	CTGGGAACAGGCAGGGCACGA	44626799-44626819	21	15.6996	17.3323	188	209	CTGGGAACAGGCAGGGCACG	D	5p
316	gma-MIR408c	gma-miR408c-3p	MIR408	GACAAAGCAGGGGAACAGGCAGAGCATGGATGGAGCTATCAACACAATATTGTCAAGAAAGTGAGAAAGTGAGAGGAGAAATCTGTTGTGGTTCTGCTCATGCACTGCCTCTTCCCTGGCTTTGTC	126	Gm10	-	((((((((.((((((.((((((.(((((..((((((((.((((......((.(((......))).)).......(((....)))))))))))))))..))))).)))))).)))))).))))))))	-57.6	ATGCACTGCCTCTTCCCTGGC	36557011-36557031	21	10.7726	10.2833	129	124	ATGCACTGCCTCTTCCCTGGC	S	3p
317	gma-MIR408c	gma-miR408c-5p	MIR408	GACAAAGCAGGGGAACAGGCAGAGCATGGATGGAGCTATCAACACAATATTGTCAAGAAAGTGAGAAAGTGAGAGGAGAAATCTGTTGTGGTTCTGCTCATGCACTGCCTCTTCCCTGGCTTTGTC	126	Gm10	-	((((((((.((((((.((((((.(((((..((((((((.((((......((.(((......))).)).......(((....)))))))))))))))..))))).)))))).)))))).))))))))	-57.6	CAGGGGAACAGGCAGAGCATG	36557103-36557123	21	2.50525	11.2784	30	136	CAGGGGAACAGGCAGAGCATG	S	5p
318	gma-MIR408d	gma-miR408d	MIR408	AAGGCTGGGAACAGGCAGAGCACGAATGGAGCTATCAACAGAAAATGGAGAAGTGAGAAATGAGAGGAGAGAAAGAGAGAGATCTGTTAGGGCTACGCTCATGCACTGCCTCTTCCCTGGCTCTGTCTCT	130	Gm19	-	.((((((((((.((((((.(((.((.((.((((...((((((........................................))))))..)))).)).)).))).)))))).))))).))).))......	-38.4	ATGCACTGCCTCTTCCCTGGC	47163694-47163714	21	10.7726	10.2003	129	123	TGCACTGCCTCTTCCCTGGC	D	3p
319	gma-MIR4340	gma-miR4340	MIR4340	ACAAGCGTGTTCTGTCTTGGCAGCTGAAGTTCCGAATTGCTGCAGAGATAGGGACGCGCTTACTA	65	Gm19	-	..((((((((((((((((.(((((..............))))).)))))).))))))))))....	-29.74	TGCTGCAGAGATAGGGACGCGC	2050293-2050314	22	7.26523	12.2736	87	148	TGCAGAGATAGGGACGCGCTTA	D	3p
320	gma-MIR4341	gma-miR4341	MIR4341	ACCCTCATGTGAAACTTTCAACATATTTCTCTATTTAGGTGTAACCACACCTTCCCTCACACTCAATAGATTCTTATATAGATAAAGAGATGTGTTGAAAGTTTAACATGACGGGT	116	Gm06	-	((((((((((.(((((((((((((((((((.(((((((((((....)))))...........((....))........)))))).))))))))))))))))))).)))))).))))	-45.6	TGTGTTGAAAGTTTAACATGACGG	11977986-11978009	24	0.751576	0.829296	9	10	TGTGTTGAAAGTTTAACATGACGG	S	3p
321	gma-MIR4342	gma-miR4342	MIR4342	TCTTTTCACCACTTACATTCTAAGACGAGTTTGTTGAATCGACTTAGAATGTAGGATGGTGGCATTT	67	Gm18	+	.....(((((((((((((((((((.(((.((....)).))).))))))))))))).)))))).....	-27.7	AATCGACTTAGAATGTAGGATGGT	14263219-14263242	24	13.6954	17.7469	164	214	AATCGACTTAGAATGTAGGATGGT	S	3p
322	gma-MIR4343a	gma-miR4343a	MIR4343	ATCCGTATTGTTCTGTAAAAAACTTACGGATCAAGTTGATTTGTAAAAGGCTTACGAATCAACTTGATCCGTAAGCCTTTTACAAAACAATACCGAT	97	Gm15	-	(((.((((((((.(((((((..((((((((((((((((((((((((.....))))))))))))))))))))))))..))))))).)))))))).)))	-53	AAAAAACTTACGGATCAAGTTGAT	18657576-18657599	24	0.250525	0.165859	3	2	AAAAAACTTACGGATCAAGTTGAT	S	5p
323	gma-MIR4343b	gma-miR4343b	MIR4343	TTTTCTTCTTACAGATCAAGTTGATTCGGAAGAGACTTCCGGATCGACTTGATTCGTAAGAGGAAAA	67	Gm19	-	.(((((((((((..((((((((((((((((((...))))))))))))))))))..))))))))))).	-41.9	AGATCAAGTTGATTCGGAAGAGAC	34819629-34819652	24	0.584559	0.497577	7	6	TCTTACAGATCAAGTTGATTCGGA	D	5p
324	gma-MIR4344	gma-miR4344	MIR4374	TTAAGACAGTGCTTACCTCAACAACGTCTTTGAAAGTAGACATTCTAAGACGTTGCTGATATAAGCACCGTCTTAAAATGCGTACTTTCAAAGACGTTGCTGATGTAAGCACCGTTTTT	119	Gm18	-	..(((((.((((((((.(((.(((((((((((((((((..((((.(((((((.((((......)))).))))))).))))..))))))))))))))))).))).)))))))).))))).	-63.9	AAGTAGACATTCTAAGACGTTGCT	19860848-19860871	24	12.2757	14.7615	147	178	AAGTAGACATTCTAAGACGTTGCT	S	5p
325	gma-MIR4345	gma-miR4345	MIR4345	GGAAGCTAAGACGGAACTTACAAAGATTGTTCAGGTAGACATTTGAGAATAAATGTCTGTCTTGAACAATCTTTTTAAGTTTCGTCTTAACTTT	94	Gm14	+	.((((.((((((((((((((.((((((((((((((((((((((((....)))))))))).)))))))))))))).)))))))))))))).))))	-50.2	TAAGACGGAACTTACAAAGATT	49069105-49069126	22	142.883	164.698	1711	1986	TAAGACGGAACTTACAAAGATT	S	5p
326	gma-MIR4347	gma-miR4347	MIR4347	TTGGTTCACAAGCTTCTTACGGATCAAGTTGATCCGTAAGCTTCTTTTGCCGATCAACTTGATTCGTAAGAAGCTTGCGGATCAATTTGATCCGTGAGAAGCTAGCAGATCAACTTGATTCATAAGAAGCTTGCGAATCAA	141	Gm15	+	.((((((.(((((((((((.((((((((((((((.((.((((((((..((.((((((.((((((((((((...)))))))))))).)))))).)))))))))).)).)))))))))))))).))))))))))).)))))).	-81.5	AAGCTTCTTACGGATCAAGTTGAT	12763789-12763812	24	1.16912	0.746366	14	9	AAGCTTCTTACGGATCAAGTTGAT	S	5p
327	gma-MIR4348a	gma-miR4348a	MIR4348	ATGTGTTAAACTTGTAAGATGGTGACATTATGATGGTTATGAATGTAAAAATGACCTTCTATATTGGATCAAGTTACAACCAATGTAAAAAGTGATTTACATCCATAACTATCACAATGTCATCATCTTGCAAGTTTGATACATA	145	Gm12	-	(((((((((((((((((((((((((((((.(((((((((((.((((((..((.((.((.((((((((............)))))))).)).)).)))))))).))))))))))).))))))))))))))))))))))))))))).	-69.8	AAACTTGTAAGATGGTGACATT	37355112-37355133	22	1.75368	3.89769	21	47	AAACTTGTAAGATGGTGACATT	S	5p
328	gma-MIR4348b	gma-miR4348b	MIR4348	TAGAAAGTAATAGTCAAACTCAAAAGATATTGAAAGATTATATGCTAGACTTGTAGGATGGTGATATTGTAGTGGTTATAGATATAAAAGTGACTTTCTACATGTTTAAAGCTATAACCAATGTAAAAAGTAACCTACATTCACAATCACCATAATGTGTGGTCATTTTACAAGTTTGACACATAATCTTTTATTATCTTTTGAATTTGACTATTAGTTTCTA	223	Gm13	+	((((((.(((((((((((.((((((((((.(((((((((((.((.(((((((((((((((((((...((((((((((((((...((((.(((........))).))))...)))))))))..............))))).))))....(((((.....)))))))))))))))))))).)).))))))))))).)))))))))).))))))))))).))))))	-85.33	TCTTTTGAATTTGACTATTAG	37642810-37642830	21	1.0021	1.32687	12	16	TCTTTTGAATTTGACTATTAG	S	3p
329	gma-MIR4348c	gma-miR4348c	MIR4348	ATATGTGTTAAACTTGCAAGATGACATTATTATGATAGTTGTAGAAACATTTAGAATAGCAAGACCAGTATGTGAGAGTATTCAACATCGTAATATTATCATCTTGTAAGTTTAACACATAAT	123	Gm02	+	.(((((((((((((((((((((((...(((((((((.((((.....((((...................)))).........)))))))))))))...)))))))))))))))))))))))..	-44.35	TGTTAAACTTGCAAGATGACA	10789502-10789522	21	0	0.0829296	0	1	TGTTAAACTTGCAAGATGACA	S	5p
330	gma-MIR4349	gma-miR4349	MIR4349	CCAAGTCCCATATTGGCTAGAGATAAGACAAAGATAGAATATATAAGTGGGGCGCAATCCTCACCCGAGCTAGGTTTTGGGGTTGAGTTATAGGGTGAGGGTTGCGCCTCACTTATATACTCTTTCTTGGCCTTATCTTTAGCCAATGTGGGACTTGG	158	Gm19	+	(((((((((((((((((((((((((((.(.((((.(((.(((((((((((((((((((((((((((.((((..(........)..))))...))))))))))))))))))))))))))).))).)))).).)))))))))))))))))))))))))))	-107.5	TATTGGCTAGAGATAAGACAAAGA	44343227-44343250	24	0.417542	1.24394	5	15	TATTGGCTAGAGATAAGACAAAGA	S	5p
331	gma-MIR4350	gma-miR4350	MIR4350	TCAAAATTCAAATGATTTTGTGTCGTTGGTTCATCAATTCAAAATTTTCAATATGCCATTTTCACAAACTCTGGTAATCGATTACCAAAGAATTTGTGAAAATGACATATTGAAAATTTTGAACTGATGAACTAACGGCACAACATTATTTGAATTTTGA	160	Gm11	-	((((((((((((((((.(((((((((((((((((((.((((((((((((((((((.((((((((((((.((((((((....)))))..))).)))))))))))).)))))))))))))))))).))))))))))))))))))).))))))))))))))))	-90.1	TCAAATGATTTTGTGTCGTTGG	12745682-12745703	22	0.501051	0.912225	6	11	TCAAATGATTTTGTGTCGTTGG	S	5p
332	gma-MIR4351	gma-miR4351	MIR4351	TTGGGATTTGGGACTAACTGAATTGGGATTCAGTTGGAGTTGGTTACAGAAGTTCAACTGAATTGGGATTCAGTTGAACCTTTTTCAGTTGTAATTCTCTGTTCTGAGTTCTTCTTCTGTAACCAACTCTAACTGAATACCAATTCAATTAGTCCCAAATCCCAA	165	Gm19	+	.((((((((((((((((.((((((((.(((((((((((((((((((((((((..((((((((..(((.(((....))))))..)))))))).....(((......))).....))))))))))))))))))))))))).)))))))).)))))))))))))))).	-99.9	AATTGGGATTCAGTTGGAGTTGGT	45091914-45091934	21	3.25683	3.40011	39	41	ATTGGGATTCAGTTGGAGTTGG	D	5p
333	gma-MIR4352a	gma-miR4352a	MIR4352	AGAACCGTCGTAGTATATCTTAAAAACTAAGGCGGTCGTATGAATAGCCATCATAGAATTTCAACAGCAAAAATGCTATTCTAAGACGGTTATTCGAATAACCGTCTTAATTTCTAGGACATACTACGACGGTTCT	136	Gm10	-	((((((((((((((((.(((((.(((.(((((((((..(.(((((((((.((.((((((......((((....)))))))))).)).))))))))).)..))))))))).))).))))).))))))))))))))))	-66.1	ATTTCTAGGACATACTACGACGGT	18485336-18485359	24	1.33613	1.65859	16	20	ATTTCTAGGACATACTACGACGGT	S	3p
334	gma-MIR4352b	gma-miR4352b	MIR4352	GATTTTTTCAGAAACCGTCTTAGAATGTTTACAATCTAAGACGATTCTTCAAAGAACTGTCTAAGAGTGTTTGTTTTTTTAAAAAATTAAAATAAATTTAGAATTCTAAGATGATTTTTCCAAAAATCGTTTTAAAATGTAGACATTCTAAGACGGTTTTTCAAAAAATC	170	Gm14	+	((((((((.((((((((((((((((((((((((.(.((((((((((.((..(((((..((((.((((((((((((((...........))))))))).....))))).))))..)))))..)).)))))))))).).)))))))))))))))))))))))).))))))))	-62.6	AAATGTAGACATTCTAAGACGGTT	14128898-14128921	24	8.9354	9.86862	107	119	TAAAATGTAGACATTCTAAGACGG	D	3p
335	gma-MIR4353	gma-miR4353	MIR4353	CAAGTCGTAGCCGGTGTTATTACTTCTGAGTCAGAAGTCCTAACACCTGTTTCGACTTA	59	Gm11	+	.((((((.(((.(((((((..(((((((...)))))))..))))))).))).)))))).	-28	AGTCGTAGCCGGTGTTATTACTTC	37778405-37778428	24	1.83719	2.40496	22	29	CAAGTCGTAGCCGGTGTTATTACT	D	5p
	gma-MIR4353	gma-miR4353	MIR4353	CAAGTCGTAGCCGGTGTTATTACTTCTGAGTCAGAAGTCCTAACACCTGTTTCGACTTA	59	Gm06	-	.((((((.(((.(((((((..(((((((...)))))))..))))))).))).)))))).	-28	AGTCGTAGCCGGTGTTATTACTTC	50681273-50681296	24	1.83719	2.40496	22	29	CAAGTCGTAGCCGGTGTTATTACT	D	5p
	gma-MIR4353	gma-miR4353	MIR4353	CAAGTCGTAGCCGGTGTTATTACTTCTGAGTCAGAAGTCCTAACACCTGTTTCGACTTA	59	Gm08	-	.((((((.(((.(((((((..(((((((...)))))))..))))))).))).)))))).	-28	AGTCGTAGCCGGTGTTATTACTTC	46965894-46965917	24	1.83719	2.40496	22	29	CAAGTCGTAGCCGGTGTTATTACT	D	5p
336	gma-MIR4356	gma-miR4356	MIR4356	CACCGTCTTAGAAAACCTCAACTTTCAAAGACAGTGCTGACGTCAGGACTGTCTTAGAAAGCCAGGCTTCAAAGATGGTG	80	Gm03	+	(((((((((.(((..(((...(((((.((((((((.(((....))).)))))))).)))))..))).))).)))))))))	-38.2	AGGACTGTCTTAGAAAGCCAGGCT	36233152-36233175	24	0.167017	0.331718	2	4	CAGGACTGTCTTAGAAAGCCAGGC	D	3p
337	gma-MIR4357	gma-miR4357	MIR4357	AATTAACTGTACAAAACACATGACTCCTCAATTATTCTCAAAATAATTTTAAGTCATCGCACCTCAAAGTGATTGAACTCGTCGGGTTTCCACGGTGGATCCCATCACAATACTCGTCGCACACTAATTCGTCGTCCTTAAAGGGTTTTACAGTCGTGTGATTGTACGGTTCATAG	176	Gm19	+	.((.((((((((((..(((((((((....(((((((.....))))))).......(((((........))))).((((((...(((..(((.....))).)))............(.((.((........)))).)......))))))...))))))))).)))))))))).))..	-41.1	CAGTCGTGTGATTGTACGGTTCAT	39067403-39067426	21	0.334034	1.07808	4	13	CAGTCGTGTGATTGTACGGTTCAT	S	3p
	gma-MIR4357	gma-miR4357	MIR4357	AATTAACTGTACAAAACACATGACTCCTCAATTATTCTCAAAATAATTTTAAGTCATCGCACCTCAAAGTGATTGAACTCGTCGGGTTTCCACGGTGGATCCCATCACAATACTCGTCGCACACTAATTCGTCGTCCTTAAAGGGTTTTACAGTCGTGTGATTGTACGGTTCATAG	176	Gm04	+	.((.((((((((((..(((((((((....(((((((.....))))))).......(((((........))))).((((((...(((..(((.....))).)))............(.((.((........)))).)......))))))...))))))))).)))))))))).))..	-41.1	CAGTCGTGTGATTGTACGGTTCAT	11036933-11036956	21	0.334034	1.07808	4	13	CAGTCGTGTGATTGTACGGTTCAT	S	3p
	gma-MIR4357	gma-miR4357	MIR4357	AATTAACTGTACAAAACACATGACTCCTCAATTATTCTCAAAATAATTTTAAGTCATCGCACCTCAAAGTGATTGAACTCGTCGGGTTTCCACGGTGGATCCCATCACAATACTCGTCGCACACTAATTCGTCGTCCTTAAAGGGTTTTACAGTCGTGTGATTGTACGGTTCATAG	176	Gm12	+	.((.((((((((((..(((((((((....(((((((.....))))))).......(((((........))))).((((((...(((..(((.....))).)))............(.((.((........)))).)......))))))...))))))))).)))))))))).))..	-41.1	CAGTCGTGTGATTGTACGGTTCAT	16699654-16699677	21	0.334034	1.07808	4	13	CAGTCGTGTGATTGTACGGTTCAT	S	3p
	gma-MIR4357	gma-miR4357	MIR4357	AATTAACTGTACAAAACACATGACTCCTCAATTATTCTCAAAATAATTTTAAGTCATCGCACCTCAAAGTGATTGAACTCGTCGGGTTTCCACGGTGGATCCCATCACAATACTCGTCGCACACTAATTCGTCGTCCTTAAAGGGTTTTACAGTCGTGTGATTGTACGGTTCATAG	176	Gm20	+	.((.((((((((((..(((((((((....(((((((.....))))))).......(((((........))))).((((((...(((..(((.....))).)))............(.((.((........)))).)......))))))...))))))))).)))))))))).))..	-41.1	CAGTCGTGTGATTGTACGGTTCAT	12265686-12265709	21	0.334034	1.07808	4	13	CAGTCGTGTGATTGTACGGTTCAT	S	3p
	gma-MIR4357	gma-miR4357	MIR4357	AATTAACTGTACAAAACACATGACTCCTCAATTATTCTCAAAATAATTTTAAGTCATCGCACCTCAAAGTGATTGAACTCGTCGGGTTTCCACGGTGGATCCCATCACAATACTCGTCGCACACTAATTCGTCGTCCTTAAAGGGTTTTACAGTCGTGTGATTGTACGGTTCATAG	176	Gm07	+	.((.((((((((((..(((((((((....(((((((.....))))))).......(((((........))))).((((((...(((..(((.....))).)))............(.((.((........)))).)......))))))...))))))))).)))))))))).))..	-41.1	CAGTCGTGTGATTGTACGGTTCAT	37965679-37965702	21	0.334034	1.07808	4	13	CAGTCGTGTGATTGTACGGTTCAT	S	3p
	gma-MIR4357	gma-miR4357	MIR4357	AATTAACTGTACAAAACACATGACTCCTCAATTATTCTCAAAATAATTTTAAGTCATCGCACCTCAAAGTGATTGAACTCGTCGGGTTTCCACGGTGGATCCCATCACAATACTCGTCGCACACTAATTCGTCGTCCTTAAAGGGTTTTACAGTCGTGTGATTGTACGGTTCATAG	176	Gm14	+	.((.((((((((((..(((((((((....(((((((.....))))))).......(((((........))))).((((((...(((..(((.....))).)))............(.((.((........)))).)......))))))...))))))))).)))))))))).))..	-41.1	CAGTCGTGTGATTGTACGGTTCAT	29075039-29075062	21	0.334034	1.07808	4	13	CAGTCGTGTGATTGTACGGTTCAT	S	3p
	gma-MIR4357	gma-miR4357	MIR4357	AATTAACTGTACAAAACACATGACTCCTCAATTATTCTCAAAATAATTTTAAGTCATCGCACCTCAAAGTGATTGAACTCGTCGGGTTTCCACGGTGGATCCCATCACAATACTCGTCGCACACTAATTCGTCGTCCTTAAAGGGTTTTACAGTCGTGTGATTGTACGGTTCATAG	176	Gm01	+	.((.((((((((((..(((((((((....(((((((.....))))))).......(((((........))))).((((((...(((..(((.....))).)))............(.((.((........)))).)......))))))...))))))))).)))))))))).))..	-41.1	CAGTCGTGTGATTGTACGGTTCAT	29592841-29592864	21	0.334034	1.07808	4	13	CAGTCGTGTGATTGTACGGTTCAT	S	3p
	gma-MIR4357	gma-miR4357	MIR4357	AATTAACTGTACAAAACACATGACTCCTCAATTATTCTCAAAATAATTTTAAGTCATCGCACCTCAAAGTGATTGAACTCGTCGGGTTTCCACGGTGGATCCCATCACAATACTCGTCGCACACTAATTCGTCGTCCTTAAAGGGTTTTACAGTCGTGTGATTGTACGGTTCATAG	176	Gm16	-	.((.((((((((((..(((((((((....(((((((.....))))))).......(((((........))))).((((((...(((..(((.....))).)))............(.((.((........)))).)......))))))...))))))))).)))))))))).))..	-41.1	CAGTCGTGTGATTGTACGGTTCAT	2536311-25363134	21	0.334034	1.07808	4	13	CAGTCGTGTGATTGTACGGTTCAT	S	3p
	gma-MIR4357	gma-miR4357	MIR4357	AATTAACTGTACAAAACACATGACTCCTCAATTATTCTCAAAATAATTTTAAGTCATCGCACCTCAAAGTGATTGAACTCGTCGGGTTTCCACGGTGGATCCCATCACAATACTCGTCGCACACTAATTCGTCGTCCTTAAAGGGTTTTACAGTCGTGTGATTGTACGGTTCATAG	176	Gm07	-	.((.((((((((((..(((((((((....(((((((.....))))))).......(((((........))))).((((((...(((..(((.....))).)))............(.((.((........)))).)......))))))...))))))))).)))))))))).))..	-41.1	CAGTCGTGTGATTGTACGGTTCAT	12181750-12181773	21	0.334034	1.07808	4	13	CAGTCGTGTGATTGTACGGTTCAT	S	3p
	gma-MIR4357	gma-miR4357	MIR4357	AATTAACTGTACAAAACACATGACTCCTCAATTATTCTCAAAATAATTTTAAGTCATCGCACCTCAAAGTGATTGAACTCGTCGGGTTTCCACGGTGGATCCCATCACAATACTCGTCGCACACTAATTCGTCGTCCTTAAAGGGTTTTACAGTCGTGTGATTGTACGGTTCATAG	176	Gm11	-	.((.((((((((((..(((((((((....(((((((.....))))))).......(((((........))))).((((((...(((..(((.....))).)))............(.((.((........)))).)......))))))...))))))))).)))))))))).))..	-41.1	CAGTCGTGTGATTGTACGGTTCAT	9243784-9243807	21	0.334034	1.07808	4	13	CAGTCGTGTGATTGTACGGTTCAT	S	3p
	gma-MIR4357	gma-miR4357	MIR4357	AATTAACTGTACAAAACACATGACTCCTCAATTATTCTCAAAATAATTTTAAGTCATCGCACCTCAAAGTGATTGAACTCGTCGGGTTTCCACGGTGGATCCCATCACAATACTCGTCGCACACTAATTCGTCGTCCTTAAAGGGTTTTACAGTCGTGTGATTGTACGGTTCATAG	176	Gm05	-	.((.((((((((((..(((((((((....(((((((.....))))))).......(((((........))))).((((((...(((..(((.....))).)))............(.((.((........)))).)......))))))...))))))))).)))))))))).))..	-41.1	CAGTCGTGTGATTGTACGGTTCAT	28486218-28486241	21	0.334034	1.07808	4	13	CAGTCGTGTGATTGTACGGTTCAT	S	3p
	gma-MIR4357	gma-miR4357	MIR4357	AATTAACTGTACAAAACACATGACTCCTCAATTATTCTCAAAATAATTTTAAGTCATCGCACCTCAAAGTGATTGAACTCGTCGGGTTTCCACGGTGGATCCCATCACAATACTCGTCGCACACTAATTCGTCGTCCTTAAAGGGTTTTACAGTCGTGTGATTGTACGGTTCATAG	176	Gm08	-	.((.((((((((((..(((((((((....(((((((.....))))))).......(((((........))))).((((((...(((..(((.....))).)))............(.((.((........)))).)......))))))...))))))))).)))))))))).))..	-41.1	CAGTCGTGTGATTGTACGGTTCAT	14089622-14089645	21	0.334034	1.07808	4	13	CAGTCGTGTGATTGTACGGTTCAT	S	3p
338	gma-MIR4359a	gma-miR4359a	MIR4359	TAACATCGGTTTTATGAAAATCAATGTTAACGAAGTGACTCTAACATCGGTTTTCAAGAAAATCGATGTTATAGTCGATTCGTTAACATCGATTTTCAGAAAACCGATGTTA	112	Gm01	-	(((((((((((((.((((((((.(((((((((((.(((((.(((((((((((((....))))))))))))).))))).))))))))))).)))))))).)))))))))))))	-62.7	AACGAAGTGACTCTAACATCGGTT	41468799-41468822	24	0.0835084	0.331718	1	4	AACGAAGTGACTCTAACATCGGTT	S	5p
339	gma-MIR4359b	gma-miR4359b	MIR4359	ATGTTAACGCGTGATATGTTAACATCGGTTTTCCAAAAAATCGATGTTAACGTGTATGCATTAACAT	67	Gm07	+	(((((((.((((.(((((((((((((((((((....))))))))))))))))))))))).)))))))	-31.5	AACGCGTGATATGTTAACATCGGT	16710805-16710828	24	1.0021	0.746366	12	9	AACGCGTGATATGTTAACATCGGT	S	5p
340	gma-MIR4360	gma-miR4360	MIR4380	AAAAACAGTTGACGTACGTACGGATTGACAATCCGTATGGCCATAAGGATTGTCAATCCGTACGTACGTCAACTTTTTTT	80	Gm04	-	(((((.((((((((((((((((((((((((((((.(((....))).)))))))))))))))))))))))))))).)))))	-53	ACAGTTGACGTACGTACGGATTGA	6491277-6491300	24	1.50315	2.65375	18	32	CAGTTGACGTACGTACGGATTGAC	D	5p
341	gma-MIR4361	gma-miR4361	MIR4347	CAAGTTGATCCGGAAGTCTCTTACGGATCAAGTTGATCCGGAAGAGACTTACGGATCAACTTA	63	Gm16	+	.(((((((((((.(((((((((.((((((.....)))))).))))))))).))))))))))).	-41	CCGGAAGAGACTTACGGATCAACT	15732406-15732429	24	1.58666	2.15617	19	26	CCGGAAGAGACTTACGGATCAACT	S	3p
	gma-MIR4361	gma-miR4361	MIR4347	CAAGTTGATCCGGAAGTCTCTTACGGATCAAGTTGATCCGGAAGAGACTTACGGATCAACTTA	63	Gm17	-	.(((((((((((.(((((((((.((((((.....)))))).))))))))).))))))))))).	-41	CCGGAAGAGACTTACGGATCAACT	24502753-24502776	24	1.58666	2.15617	19	26	CCGGAAGAGACTTACGGATCAACT	S	3p
342	gma-MIR4362	gma-miR4362	MIR4362	AACTTTTATAAACCAGTGTTTTTAGTCCCTTAGGACAGACGTCATGTAGGAAACATTGTCAACAGTGTTTGTCCCTGAACATTTTGGTTCATGAATGTTTAAAGCAAGGGTTTTTAGGCCCTCAAGACAGACATGATTAACATTGTTTCCTACTTGGCATTTGTCCTGAGGAACTAAAAGCATTGATTTTTAAAAGTT	198	Gm13	+	((((((((.(((.(((((((((((((.((((((((((((.((((.((((((((((.(((.((..(((((((((..(((((((((........))))))))).....((((((....))))))...)))))))))..)).))).)))))))))).)))).)))))))))))).))))))))))))).))).))))))))	-91.9	AGGACAGACGTCATGTAGGAAACA	34873676-34873699	24	11.6912	10.0345	140	121	CCTTAGGACAGACGTCATGTAG	D	5p
343	gma-MIR4363	gma-miR4363	MIR4363	GCCTAGGATAGGCTCTGGTAATCGATTACCATCCAGTGTAATCGATTACACATGAACAGGCAGCCTGTAATCGATTACAACATCCTGTAATCGATTACCAGAAGGCTTATTAGGC	115	Gm17	+	(((((..((((((((((((((((((((((.......((((((((((((((..((......))...)))))))))))))).......))))))))))))))))..)))))))))))	-54.94	TAATCGATTACCAGAAGGCTTA	19536522-19536543	22	20.209	15.9225	242	192	CGATTACCAGAAGGCTTATTAG	D	3p
344	gma-MIR4364a	gma-miR4364a	MIR4364	AACTGCGGAAGAACCTTCTTCCGTGCCATCTTGCGGAAGAACTTCTTCCCCAGGAAGCCACGGAAGATGGTTCTTCCGCGAGATCGCACGGAAGAAGGTTCTTCCGCTGTT	111	Gm13	+	(((.((((((((((((((((((((((.((((((((((((((((((((((...((...))..)))))).)))))))))))))))).)))))))))))))))))))))).)))	-82.2	CGCGAGATCGCACGGAAGAAGGTT	13706509-13706532	24	5.01051	13.0199	60	157	CGCGAGATCGCACGGAAGAAGGTT	S	3p
345	gma-MIR4364b	gma-miR4364b	MIR4364	TGAAAATAACAACAGCGGAAGAACCTTCTTCCGTGCGATCTCACAGAAGAATCTTGTTCTGTGCGAATCCACGGAAGAAGGTTCTTCCGCTATTGTTATTTTC	103	Gm18	+	.(((((((((((.((((((((((((((((((((((.((((.(((((((.(....).))))))).).))))))))))))))))))))))))).)))))))))))	-66.6	AAATAACAACAGCGGAAGAACCTT	50947765-50947788	24	27.8083	27.8643	333	336	TAACAACAGCGGAAGAACCTTCTT	D	5p
346	gma-MIR4365	gma-miR4365	MIR4365	AAGAACTTCTTCCGCGAGATCGCATGGAAGAAGGTTCTTCCACAGTTGTAACATTAACTGCGGAAGAACCTTCTTCCATGCCATCTCGTGGAAGAA	96	Gm10	-	.......(((((((((((((.((((((((((((((((((((.((((((......)))))).)))))))))))))))))))).))))))))))))).	-69.5	AAGAACTTCTTCCGCGAGATCGCA	10996132-10996155	24	4.09191	3.23425	49	39	AAGAACTTCTTCCGCGAGATCGCA	S	5p
347	gma-MIR4366	gma-miR4366	MIR4366	AAGAGATGTGAAAACACCTTAGAAGTTGAGCTAGATAGAAAAAGAAAGGCTCTTGAAACAAGATCCAAATTCCTCAAAGCATGCAAACCAACCAACAAATCTCTACTTAGTAGGGAGTCCCCTTTCAAAAAATTGGAGAAGGTAAATCCCTACTTAGTAGAGATTTGTTGGTTGGTTTGCATGCTTTGGGGAATTTGGATCTTGTTTCAACAGCCTTTCCTTTTATATCTAACTCAACTTCTAAGGTGTTTTCACATCTCTT	262	Gm05	-	((((((((((((((((((((((((((((((.((((((.((((.((((((((.(((((((((((((((((((((((((((((((((((((((((((((((((((((((.((((((((..((..((((((....))))))..))....)))))))).))))))))))))))))))))))))))))))))))))))))))))))))))))))).)))))))).)))).)))))).))))))))))))))))))))))))))))))	-189	TACTTAGTAGAGATTTGTTGGT	29185118-29185139	22	16.6182	14.7615	199	178	CTACTTAGTAGAGATTTGTTGG	D	3p
348	gma-MIR4367	gma-miR4367	MIR4367	CAATTTCCATCAAAACAATACTCCCCTAAAACCTAGAACAAAATATGATATAATTGATTTACTTCACTAGGGTTCAGGACAATATTCAATCATGCTTGGCTCACTGCAGGACAATGCTAGTCATTCTCTCACATGATTGAATATTATCCTGAACCCTAGCGAAGTAAATCAATTGTATCATATCTTGTTCTAGGTTTTAGGAAAGCATTGTCTTGATGGAAATTG	225	Gm01	+	(((((((((((((.(((((.((..(((((((((((((((((.(((((((((((((((((((((((.(((((((((((((.((((((((((((((..(((((....(((......))).)))))........)))))))))))))).))))))))))))).))))))))))))))))))))))).)))))))))))))))))..)).))))).)))))))))))))	-129.9	CTGAACCCTAGCGAAGTAAATC	2410242-2410263	22	2.58876	3.48304	31	42	CTGAACCCTAGCGAAGTAAATC	S	3p
349	gma-MIR4368a	gma-miR4368a	MIR4368	GGCATTCAAAGACGGTACTTACCTCAGTAACATCTTTGAAAGTAAACATTCTAAGACGTTGCTGATGTAAGCACCGTTTTAGAATGCC	88	Gm18	-	(((((((.((((((((.(((((.((((((((.((((.(((.(....).))).)))).)))))))).))))).)))))))).)))))))	-44.2	GGCATTCAAAGACGGTACTTACCT	59330162-59330185	24	0	0.0829296	0	1	AAGACGGTACTTACCTCAGTAACA	D	5p
350	gma-MIR4368b	gma-miR4368b	MIR4368	CAAGGACGGTACTTACGTAAGCAACGTCTTTGAAAGTTCACAAACAAAGACGGTGCAAGCAACGTCCACAAACAAAGACGGTGCAAGCAACGTCGTATTTGTTTGTGAACTTTCAAAGACGCTGCTTATGTAAGCACCGTCTTTT	145	Gm02	+	.(((((((((.((((((((((((.((((((((((((((((((((((((((((.(((..(((.((((..........)))).)))..))).))))...)))))))))))))))))))))))).)))))))))))).))))))))).	-84.3	AAGGACGGTACTTACGTAAGCAAC	42950055-42950078	24	0.918593	0.663436	11	8	AAGGACGGTACTTACGTAAGCAAC	D	5p
351	gma-MIR4369	gma-miR4369	MIR4343	TTTTCCTCTTTCGGATCAACTTGATCCGGAAGAGACTTACGGATCAACTTACGGATCAAGCTGATCCGGAAGTGGAAAA	79	Gm07	+	.(((((.(((((((((((.(((((((((...((..(....)..))......))))))))).))))))))))).))))).	-39.9	GGATCAAGCTGATCCGGAAGTGGA	11673261-11673284	24	1.67017	1.90738	20	23	GGATCAAGCTGATCCGGAAGTGGA	S	3p
352	gma-MIR4370	gma-miR4370	MIR4370	CGGAGTAGACTCGTCCGATTTTGCGTAGACTTGGACAAGTTTGGGTAGACTCGCGAGTCTGCTCCG	66	Gm11	+	(((((((((((((..(((.(((((.(((((((....))))))).))))).))))))))))))))))	-37.7	AGTAGACTCGTCCGATTTTGCGTA	33760548-33760571	24	0.751576	0.663436	9	8	AGTAGACTCGTCCGATTTTGCGTA	S	5p
353	gma-MIR4371a	gma-miR4371a	MIR4371	GTTAAGTGATGACATGACAAGCGAAGTATCACGTTATCACCCTCTTGTCATATTATCACCTTTAATGACATACGTGTCAATGATTGAACGTGATGATGTGATATTCTGTTTGTCATGTTATCACCTAA	128	Gm17	+	.....((((((((((((((((((.((((((((((((((((..((..(((((..............(((((....)))))))))).))..)))))))))))))))).))))))))))))))))))....	-55.83	AAGTGATGACATGACAAGCGAAGT	4896825-4896848	24	0.501051	0.746366	6	9	AAGTGATGACATGACAAGCGAAGT	S	5p
354	gma-MIR4371b	gma-miR4371b	MIR4371	TTGTTAGTTGCCTTTCGTTAAGTGATGACGTGGTAGACGGAGTGCCGTGTCATTATGCCTTGTCACAGACACCTCATTGCTACATCATCACCGCTAATGATATGGCACTGACGTGTTAGTGATTGGTGTGATGACGTGACACTCTATCTGCCACATCATCACCTAACGGAAGACAACTAACGA	183	Gm07	+	((((((((((.(((((((((.(((((((.((((((((..(((((.((((((((((((((..(((((.(((((.(((.(((((.(((((........))))).))))).))).))))).))))).)))))))))))))).)))))..)))))))).))))))).))))))))).))))))))))	-102.3	TAAGTGATGACGTGGTAGACGGAG	22805016-22805039	24	10.7726	12.6882	129	153	AAGTGATGACGTGGTAGACGGAGT	D	5p
355	gma-MIR4371c	gma-miR4371c	MIR4371	CTGTTAAGTAATGACGTGACAGACGGAATATCACATCATCACGTTTTGTCATGGACACCCAATTGTCATATCACCACCTTCAATGACGTGTCCGTGATTGAACATGATGACATGACATTTTGTTTGTTACGTCATCATTTAACGGAA	147	Gm05	-	(((((((((.(((((((((((((((((((.(((..((((((.((((.(((((((((((......(((((.............)))))))))))))))).)))).))))))..))).))))))))))))))))))).)))))))))..	-68.72	ACGTGACAGACGGAATATCACATC	814680-814703	24	3.08981	3.81476	37	46	GACGTGACAGACGGAATATCACAT	D	5p
356	gma-MIR4373	gma-miR4373	MIR4380	AAAAAAGTTGACGTACGTACGGATTGACAATTCGTATGGTTCATAAGGATCAGTAATCCGTATGGCCATACAGATTGTCAATCCGTACGTGTGTCATCTTTTTT	104	Gm17	-	(((((((.(((((((((((((((((((((((..(((((((.((((.((((.....)))).)))))))))))..))))))))))))))))))))))).)))))))	-59.5	AAGTTGACGTACGTACGGATTGAC	6624615-6624638	24	2.17122	2.57082	26	31	AAGTTGACGTACGTACGGATTGAC	S	5p
357	gma-MIR4374a	gma-miR4374a	MIR4374	TCAAAGACGTTGTTGACATCACGAACGTCTTAGAAAGTCAGGCTTCTAAGACAGTGCTGACGTCGACAACGTCTTAGAAAGCCAACCTTCAAAGACAGCCGTGACGTCAACACCGTCTTTGAAGCCTGGTTTTCTAAGACGGTCGTGATGTCAGCACCGTCTTTGAA	167	Gm01	-	(((((((((.((((((((((((((.(((((((((((..((((((((.(((((.(((.((((((((.....(((((.(((........))).))))).....)))))))).))).))))).))))))))..))))))))))).)))))))))))))).))))))))).	-103.1	TCTAAGACGGTCGTGATGTCAGCA	41170535-41170558	24	1.25263	0.912225	15	11	TAAGACGGTCGTGATGTCAGCA	D	3p
358	gma-MIR4374b	gma-miR4374b	MIR4374	GGTGCTTACCTCAGCAACGTCTTTAAAAGTAGGCATTCTAAGACGTTGCTGAAGTAAGCACCGTCTTTGAATGCCTACTTTCAAAGACGTTGTTGAGGTAAGCACC	106	Gm18	+	((((((((((((((((((((((((.(((((((((((((.((((((.((((......)))).)))))).))))))))))))).))))))))))))))))))))))))	-79	TCAAAGACGTTGTTGAGGTAAGCA	49062381-49062404	24	0.918593	1.49273	11	18	TACTTTCAAAGACGTTGTTGAG	D	3p
359	gma-MIR4375	gma-miR4375	MIR4375	TACCACTAGTGGTCGCGCCTGGCAGGCCAACACTACTAGTCACGCCTGGCAGGGCACCACTAGTGGTT	68	Gm09	-	.((((((((((((.((.((((.(((((....((.....))...))))).)))))))))))))))))).	-41.5	TACCACTAGTGGTCGCGCCTGGCA	36277190-36277213	24	0.918593	2.07324	11	25	TACCACTAGTGGTCGCGCCTGGCA	S	5p
360	gma-MIR4376	gma-miR4376-5p	MIR4376	AAGGTTTGCTACGCAGGAGAGATGACGCTGTCCCTTGCACCCATCCTAGCTTCCCTTGAGTAGGTAAGAGCAAGGCCAGCCAGCATCATATCTCCTGCATAGTAAACCTT	110	Gm13	+	(((((((((((.((((((((.((((.((((.(((((((.(....((((.(((.....)))))))...).))))))...).)))).)))).)))))))).)))))))))))	-52.5	TACGCAGGAGAGATGACGCTG	40845935-40845955	21	182.883	140.98	2190	1700	TACGCAGGAGAGATGACGCTGT	D	5p
361	gma-MIR4376	gma-miR4376a-3p	MIR4376	AAGGTTTGCTACGCAGGAGAGATGACGCTGTCCCTTGCACCCATCCTAGCTTCCCTTGAGTAGGTAAGAGCAAGGCCAGCCAGCATCATATCTCCTGCATAGTAAACCTT	110	Gm13	+	(((((((((((.((((((((.((((.((((.(((((((.(....((((.(((.....)))))))...).))))))...).)))).)))).)))))))).)))))))))))	-52.5	AGCATCATATCTCCTGCATAG	40846006-40846026	21	1.58666	1.32687	19	16	AGCATCATATCTCCTGCATAG	S	3p
362	gma-MIR4377	gma-miR4377	MIR4371	TTTATCTTCTGTTAAGTGATGACATGGCAGACGAACCACGTTATTATGTTTAATCACTGACACATCAGTATCACGTCATTGAGGGTAATGATATGATAATGAAGTGTCCATAACACGATGTGATGATGTGACATTATATATGCTACGTCATCGCTGAATGGAAGACGA	168	Gm04	+	....(((((((((.(((((((((.(((((.......((((((((((((((........(((((.(((.(((((..((((((....))))))..))))).))).)))))........))))))))))))))..........))))).))))))))).)))))))))…	-62.52	TACGTCATCGCTGAATGGAAGACG	16731990-16732013	24	1.33613	2.2391	16	27	TACGTCATCGCTGAATGGAAGACG	S	3p
363	gma-MIR4378b	gma-miR4378b	MIR4378	TTAGAACTGTCTTAGAATGTGCTACATTCCAAGATGATGGTCTTCTTTCGAAAATCACCTTAGAATGCGACACATTCTAAGACGGTTCTAA	91	Gm09	-	.((((((((((((((((((((...(((((.(((.((((..((.......))..)))).))).)))))...)))))))))))))))))))).	-43	TTAGAACTGTCTTAGAATGTGCTA	29116849-29116872	24	2.0042	1.82445	24	22	TAGAACTGTCTTAGAATGTGCTAC	D	5p
364	gma-MIR4379	gma-miR4379	MIR4349	TTAGAGTGTATACTGTGAGAGGCCTAACTCAACCCCAAAAGCTAACTCAAGGGATGAGGGTTGCCCCTTATTTATATATTCTAA	84	Gm07	-	.(((((((((((..(((((.(((....((((.(((....((....))...))).))))....))).))))).))))))))))).	-28.9	ATACTGTGAGAGGCCTAACTCAAC	1501240-1501263	24	2.83929	4.06355	34	49	TAGAGTGTATACTGTGAGAGGCCT	D	5p
365	gma-MIR4380a	gma-miR4380a	MIR4380	GTATGCACATACGAATTAGCAATCTGTATAGGTCATGCGGATTGTCAATCTGTATGAGCAATCCGTATGGGTCATACGGATTGCTGATCTGTATGATCCATACGGATTGGCAATCCATATGGTCGTACGGATTGTTGATCCGTATGTGCATAC	153	Gm01	-	(((((((((((((.(((((((((((((((.(..((((.((((((((((((((((((.((((((((((((...)))))))))))).((((.....)))))))))))))))))))))).))))..)))))))))))))))).)))))))))))))	-95.7	CGGATTGTTGATCCGTATGTGCAT	38074330-38074353	24	0.751576	0.414648	9	5	CGGATTGTTGATCCGTATGTGCAT	S	3p
366	gma-MIR4380b	gma-miR4380b	MIR4380	GCGTACGGATCAACAATCCGTATGAACCATATGGATTGGCAATCCGTATGGTCATACGGATTGTTGATCCGTACGT	76	Gm19	+	(((((((((((((((((((((((((.((((((((((.....)))))))))))))))))))))))))))))))))))	-58.7	CGTATGGTCATACGGATTGTTGAT	4393993-4394016	24	2.50525	4.80991	30	58	TATGGTCATACGGATTGTTGAT	D	3p
367	gma-MIR4382	gma-miR4382	MIR4382	GTACATAAATTCAGATCCATGAAATCAGTTAACATATGCCCTTACAGACAATATTCCTACTTCCCCATCTGGCTCTGATACCAGAGATCAAACTTAAAGTCATATGGGGAAGTAGGAATAGTGTCCGTAAGGATATATGTTAACTGATTTCATGGATCTGAAACTATGTAC	171	Gm06	+	(((((((..(((((((((((((((((((((((((((((.((((((.((((.(((((((((((((((((.((((((((....)))).............)))).))))))))))))))))).)))).)))))).)))))))))))))))))))))))))))))..)))))))	-103.21	TATGTTAACTGATTTCATGGAT	18676417-18676438	22	2.42174	1.65859	29	20	TATGTTAACTGATTTCATGGAT	S	3p
368	gma-MIR4383	gma-miR4383	MIR4354	GGACCGGTTCAACTGAGATCCGGTACCTAACCGATCGATTTTAATCGAATCATCTCAGATCAATTGTGTGACCGATCTAATATAAAACTGATCCAATTAGGTTATTGGATCTCAGTTGAACCGGTCT	127	Gm02	+	((((((((((((((((((((((((((((((..(((((((....)))).)))......(((((.((((((..........))))))...)))))...))))).)))))))))))))))))))))))))	-60.3	TTATTGGATCTCAGTTGAACCGGT	30046201-30046224	24	0.417542	0.497577	5	6	TATTGGATCTCAGTTGAACCGGTC	D	3p
369	gma-MIR4384	gma-miR4384	MIR4384	GAATCAGACACTGCATTCAAAGACGGTTATTATGTAATAACCATCTTTGAATGCAGTGTCTGATTC	66	Gm12	+	(((((((((((((((((((((((.(((((((....))))))).)))))))))))))))))))))))	-45.9	AATCAGACACTGCATTCAAAGACG	9019819-9019842	24	3.84139	5.0587	46	61	AATCAGACACTGCATTCAAAGACG	S	5p
370	gma-MIR4385	gma-miR4385	MIR4385	TTGTAAATATAATCGATGTAGAAAAGTGATTGGTGACATTGATTATAACCAGAATCAATGTAGAAAATTATTTTTCTACATCAATTTTAATTATAA	96	Gm20	-	.(((((.((.(((.(((((((((((((((((....(((((((((........)))))))))....))))))))))))))))).))).)).))))).	-33	AATCGATGTAGAAAAGTGATTGGT	23982653-23982676	24	14.5305	17.3323	174	209	AATCGATGTAGAAAAGTGATTGGT	S	5p
371	gma-MIR4386	gma-miR4386	MIR4386	TCTCGAAGGTTCTGGAGAGGACTGCATTTGCGATCCTCTCTAGAACCTTCCGAGA	55	Gm07	+	(((((((((((((((((((((.(((....))).)))))))))))))))).)))))	-38.4	TCGAAGGTTCTGGAGAGGACTGCA	1367317-1367340	24	0.584559	0.663436	7	8	TCGAAGGTTCTGGAGAGGACTGCA	S	5p
372	gma-MIR4387a	gma-miR4387a	MIR4387	ACGAAGTGTCATGTCATCACACCTTGTCACGGACACCTCATTGTCACGCCATCACCTTCGATGACATGGCAATGACGTGTTAGTAACAAGACGTGATGACGTGACACTTCGT	112	Gm11	-	((((((((((((((((((((..(((((.((.(((((.(((((((((.(.((((......)))).).))))))))).))))).)).)))))..))))))))))))))))))))	-65	AACAAGACGTGATGACGTGACACT	19203983-19204006	24	1.25263	1.49273	15	18	AACAAGACGTGATGACGTGACACT	S	3p
373	gma-MIR4387b	gma-miR4387b	MIR4387	GTGACAGGCAGAGTGTCATGTCATCATGTCTTGCCACATCATTCAAGGTGTTGGTGTGGCAATGAAATGATGTTCATGATAAGGTGTGATGGCATGACACTCTGTCTGTCAC	112	Gm07	+	(((((((((((((((((((((((((((..((((((((((((..........))))))))).(((((......)))))...)))..)))))))))))))))))))))))))))	-69.4	GATGGCATGACACTCTGTCTGTCA	4943720-4943743	24	0	0.0829296	0	1	AAGGTGTGATGGCATGACACTCTG	D	3p
374	gma-MIR4387c	gma-miR4387c	MIR4387	CATTAAATGATGATGTGACAGTTGGAGTGTCACGTCATCACGCCTTGTGGTGGACATATCATCACCTTTAATGACGTGTTAGTGATTAAGCGTGATGACGTGACACTCCGTCTATCACGTCATCACTTAATG	132	Gm07	+	((((((.(((((((((((.((.(((((((((((((((((((((...(((((((.....)))))))..(((((.((......)).)))))))))))))))))))))))))).)).))))))))))).))))))	-73.9	AAGCGTGATGACGTGACACTCCGT	16429190-16429213	24	2.67227	2.15617	32	26	AGCGTGATGACGTGACACTCCGTC	D	3p
375	gma-MIR4387d	gma-miR4387d	MIR4387	GAGTGTCACGTTATCATGTCTTGTCATTGACATCTCATTGTCATGTCATCACCTTCAATAACGTGACATTGATATGTCACTGATTAGGCATGATGATGTGACACTC	106	Gm18	-	(((((((((((((((((((((.((((.((((((.(((.((((((((.((........)).)))))))).))).)))))).)))).)))))))))))))))))))))	-59.5	TCACTGATTAGGCATGATGATGTG	48035669-48035692	24	1.92069	0.580507	23	7	ATGTCACTGATTAGGCATGATGAT	D	3p
376	gma-MIR4387e	gma-miR4387e	MIR4387	ACAAATGGAGTGTTATATTATCACGCCTAATCACTGACGCATCATTGTCACATCATTGAAGGTGAAGGCGTGACAATGAGGTGTTAGTGATAAGGCGTGATGATGTGATTTGTTATATCATC	122	Gm03	+	....((((...(((((((((((((((((.(((((((((((.((((((((((.((((.....))))....)))))))))).))))))))))).)))))))))))))))))...))))......	-59.9	TGTTAGTGATAAGGCGTGATG	25186950-25186970	21	5.34454	4.64406	64	56	TGTTAGTGATAAGGCGTGATG	S	3p
377	gma-MIR4388	gma-miR4388	MIR4388	GACACTGTCAATTTGGTCTTTAAGATTTAAAAAATGTCAAAATGATCCTCGACTTTACATTCCGTTTGTCACGGTGTTAGGAGACTACTAACGGCAGGGACTAACGTGCCAAGGATCATTTTGATATTTTTTAAATCTTAGGGACCAAATTGACAGCGCC	160	Gm10	-	..(.(((((((((((((((((((((((((((((((((((((((((((((............((((.....))))...(((....))).....((((.(......).)))).))))))))))))))))))))))))))))))))))))))))))))).)..	-79.7	ATCTTAGGGACCAAATTGACAGCG	45933244-45933267	24	1.33613	2.07324	16	25	AATCTTAGGGACCAAATTGACAGC	D	3p
378	gma-MIR4390	gma-miR4390	MIR4390	CGTACCCGATACTCGATGGGTTTGAGTTTATTGTCTCATCCTCGTACTCGTCGGGTATCGGGTATC	66	Gm17	+	.((((((((((((((((((((.((((..(........)..)))).)))))))))))))))))))).	-36.9	TCGTACTCGTCGGGTATCGGGTAT	15539500-15539523	24	2.9228	3.73183	35	45	TCGTACTCGTCGGGTATCGGGTAT	S	3p
379	gma-MIR4391	gma-miR4391	MIR4391	GGACCAAGCTGTTCTTCTTAGTTCTTTGCCGAGAGCTTATGAAAATTTTGTAGACATCACAACATCAATATTTTTCATAAGCTCTCGGCAAAGAACTAAGAAGAAGAACAATTTGGTTC	119	Gm01	+	((((((((.((((((((((((((((((((((((((((((((((((..(((...............)))...)))))))))))))))))))))))))))...))))))))).))))))))	-65.36	TCGGCAAAGAACTAAGAAGAAGA	24397931-24397953	23	3.34034	5.888	40	71	TCTCGGCAAAGAACTAAGAAGAAG	D	3p
380	gma-MIR4392	gma-miR4392	MIR4392	ACACTTCCGAGTCATATTTTCGCATAGAAAAGCCACCGAACAGGAACTTGTTACATACCAAGGATCGATCGGAAGTTTTTTTCTCTGCGAAAATGTGATTTCGGAACTGT	110	Gm09	+	(((.((((((((((((((((((((.((((((((..((((...((..((((........))))..))..))))..))..)))))).))))))))))))).))))))).)))	-43.7	TCTGCGAAAATGTGATTTCGGA	46771317-46771338	22	777.881	849.116	9315	10239	TCTGCGAAAATGTGATTTCGGA	S	3p
381	gma-MIR4393a	gma-miR4393a	MIR4393	CTGACTTCTCTGCTGTCCCTTTCCCAGCTGTCCCTTGAAAATCACACAGTTTTAAAATTGAATCACAAAATTAAATATTAACACAACTACATGGACGACACAGGGACAGTTGAGAAAAGGACGGCAGAAAAGCCAA	136	Gm10	-	.((.(((.((((((((((.((((.(((((((((((((.........(((((....))))).......................((......)).....)).))))))))))).)))).)))))))))).))).)).	-46.6	TGAGAAAAGGACGGCAGAAAAGCC	1370790-1370813	24	2.08771	2.32203	25	28	TGAGAAAAGGACGGCAGAAAAGCC	S	3p
382	gma-MIR4393b	gma-miR4393b	MIR4393	TTGACTTCTCTGCTATCCCTTTTCAAGTTGTCCCCATGCTTTCCCTTCAAAACGACATCGTTTTGAAGGGAAAGCACAGGGAAAGCTTGAAAAGGGACAGCAGAGAAGCCAA	112	Gm01	-	.((.((((((((((.((((((((((((((.((((..((((((((((((((((((....))))))))))))))))))..)))).)))))))))))))).)))))))))).)).	-79.8	TTGAAAAGGGACAGCAGAGAAGCC	48194562-48194585	24	6.43015	5.39042	77	65	TTGAAAAGGGACAGCAGAGAAGCC	S	3p
383	gma-MIR4394	gma-miR4394	MIR4394	TTGCCTCCTTTCTCTTTGGTCCATTTTAGTGTGAAAAAACAAGGAGTCTCCCATATACACACTGAAATGGACTAAAGAGAAAGGGGCCGG	90	Gm10	+	..(((.(((((((((((((((((((((((((((.........((.....))......))))))))))))))))))))))))))))))…	-49.36	AATGGACTAAAGAGAAAGGGGCCG	23750311-23750334	24	3.08981	3.06839	37	37	AATGGACTAAAGAGAAAGGGGCCG	S	3p
384	gma-MIR4395	gma-miR4395	MIR4395	GATGAGGCTCTGGATAGGAGTATGGGCTTGAGTAAGCTGCTGCCTCAGTCCAAACTTTGGGCTTAGGCAGCAGCTTTCTCGGACCCATACTCCTATCCAGAACCTCATC	109	Gm02	+	(((((((.((((((((((((((((((..((((.((((((((((((.((((((.....)))))).)))))))))))).))))..)))))))))))))))))).)))))))	-86.1	TCTGGATAGGAGTATGGGCTTGAG	36016361-36016384	24	9.60347	9.5369	115	115	TGGATAGGAGTATGGGCTTGAG	D	5p
385	gma-MIR4396	gma-miR4396	MIR4396	AAATATGTAGTTTCTAAGACGATGCTGACGTTAGCCCTGTCTTAGAAATTACATATTT	58	Gm18	-	(((((((((((((((((((((..((((....))))..)))))))))))))))))))))	-28.3	TGTAGTTTCTAAGACGATGCTGAC	3402873-3402896	24	1.08561	1.07808	13	13	TGTAGTTTCTAAGACGATGCTGAC	S	5p
386	gma-MIR4397	gma-miR4397-3p	MIR4397	TTTTCTAGTGGTCGCCGCATCGTTGACGCTGACTGTACGTACTTCATCTCCTTCAGAATTCGGAAGGATGCCATAAACAAGCCACATTATGGTATAGAAATTTTTGGGAGTAAGGGTACGTCCCGTCAGTGTCAAAGATGTGGCGAATACTAGAAAA	157	Gm04	-	.(((((((((.((((((((((.(((((((((((.(.((((((((...(((((..(((.(((......(((((((((..........))))))))).))).)))..)))))...)))))))).).))))))))))).)))))))))).))))))))).	-76.7	TCAAAGATGTGGCGAATACTAG	35428798-35428819	22	0.501051	0.497577	6	6	TGTCAAAGATGTGGCGAATACT	D	3p
387	gma-MIR4397	gma-miR4397-5p	MIR4397	TTTTCTAGTGGTCGCCGCATCGTTGACGCTGACTGTACGTACTTCATCTCCTTCAGAATTCGGAAGGATGCCATAAACAAGCCACATTATGGTATAGAAATTTTTGGGAGTAAGGGTACGTCCCGTCAGTGTCAAAGATGTGGCGAATACTAGAAAA	157	Gm04	-	.(((((((((.((((((((((.(((((((((((.(.((((((((...(((((..(((.(((......(((((((((..........))))))))).))).)))..)))))...)))))))).).))))))))))).)))))))))).))))))))).	-76.7	CCGCATCGTTGACGCTGACTGT	35428915-35428936	22	0.417542	0.414648	5	5	CATCGTTGACGCTGACTGTACG	D	5p
388	gma-MIR4398	gma-miR4398	MIR4398	GACTAAATTTTGTATTTTCATCTTTCAGTGACGCATTTGTCAGCGGAGTGAGAAGACGAAAAGTC	65	Gm01	+	((((...((((((.(((((((..(((..(((((....)))))..)))))))))).))))))))))	-16.2	AGCGGAGTGAGAAGACGAAAAGTC	43173130-43173153	24	11.0231	16.6688	132	201	TGTCAGCGGAGTGAGAAGACGAAA	D	3p
389	gma-MIR4399	gma-miR4399	MIR4399	CAATTTATTATGTGTCGTTAGTCTCTTTCTGTTAAGTAATGACGTGGGAGACAGAGTGTCAAATTATCATTGACACATTATCTCCTTCAATGACGTGGTACTTCGTCTGCCATGTCATCACTTAACGAAAAAGGACTAACGACAGGTAGTA	151	Gm03	+	.....((((((.(((((((((((..(((.((((((((.(((((((((.((((..(((..((.....(((((((.............)))))))..))..)))..)))).))))))))).)))))))).)))..))))))))))).))))))	-69.62	TTAACGAAAAAGGACTAACGAC	25185933-25185954	22	0.250525	0.663436	3	8	TTAACGAAAAAGGACTAACGAC	S	3p
390	gma-MIR4401a	gma-miR4401a	MIR4368	CGTCTTTGAATGCCTACTTTCAAAGACATTGTTGAGGTAAGCACCGTCTTTGAAAGTACGCATTCTAAGATGGTGCTTACCTCAACAACGTCTTTGAAAGTAGGCATTCTAAGACG	116	Gm14	+	((((((.((((((((((((((((((((.((((((((((((((((((((((.(((.(....).))).)))))))))))))))))))))).)))))))))))))))))))).))))))	-82.9	TTTGAAAGTAGGCATTCTAAGACG	24665020-24665043	24	6.34664	7.87831	76	95	ACAACGTCTTTGAAAGTAGGCATT	D	3p
391	gma-MIR4401b	gma-miR4401b	MIR4356	TGAGCAACTTTCAAAGACGTTGCTGAGGTAAGCACCGTCTTAGTAAGCTGCTGACATTCAAAGATGGTGTTTTCCTCAGCACCGTCTTTGAAATTTGCTCAC	102	Gm10	+	(((((((.(((((((((((.((((((((.((((((((((((.(....(....).....).)))))))))))).)))))))).))))))))))).))))))).	-57.8	ACTTTCAAAGACGTTGCTGAGGTA	14153716-14153739	24	0.835084	0.829296	10	10	TCAAAGACGTTGCTGAGGTAA	D	5p
392	gma-MIR4402	gma-miR4402	MIR4402	ACGTTTGAGGCCCATAATATGTTAAAATGCTCAAAATTAAATGAGGAATCCCCTAACAAATATCCAAAGGGGATTTAGTCAACTCATTTTTCCAAAAATAGGATTTAAGATTTTTGCCAGGGGATTCCTCATTTAATTTCGAACATTTTGACATATTATGGGTCTCAGACGGACAT	176	Gm20	-	.((((((((((((((((((((((((((((.((.(((((((((((((((((((((..((((.(((....(((...........))).....(((.......))).....))).))))..))))))))))))))))))))).)).)))))))))))))))))))))))))))).....	-87.1	TGACATATTATGGGTCTCAGACGG	43015793-43015816	24	0.417542	0.331718	5	4	ACATATTATGGGTCTCAGACGGAC	D	3p
393	gma-MIR4403	gma-miR4403	MIR4403	GACACGGACACCGAACACGACACGGACACGGACACGTGAATACCTGTCAAACACATCAAATTCAACCCGGACACGGGCGTCGATGTTGTGTCGGTGTCGGTGTC	104	Gm04	+	(((((.((((((((.(((((((..(((...((((.((....)).)))).................((((....)))).)))..))))))))))))))).)))))	-48	CGGACACCGAACACGACACGGACA	626887-626910	24	11.2736	21.3129	135	257	ACGGACACCGAACACGACACGGAC	D	5p
394	gma-MIR4404	gma-miR4404	MIR4404	AATTCGTGGAAGACTGGCGGATCAACTTAATCCGCACTTGATTCGCGAGTCTTTCACGGATC	62	Gm13	+	.((((((((((((((.(((((((((............))))))))).)))))))))))))).	-32.6	ATTCGTGGAAGACTGGCGGATCAA	1839534-1839557	24	5.26103	7.79538	63	94	ATTCGTGGAAGACTGGCGGATCAA	S	5p
395	gma-MIR4405	gma-miR4405	MIR4405	CATTCTAAGACGGTTATCTGGGACCGTCTTAGAATGTGGCGCGGTGGCAAACTTGTAATTAAGATACTCGAAATTTCTTTTTACAACACACATTTTAAGACGGTTGTCAATAACCGTCTTAGAATA	126	Gm06	+	.((((((((((((((((..(.(((((((((((((((((..((....))....((((((..((((...........)))).))))))..))))))))))))))))).)..)))))))))))))))).	-57.2	ATTCTAAGACGGTTATCTGGGACC	9323850-9323873	24	0.668067	1.32687	8	16	ATTCTAAGACGGTTATCTGGGACC	S	5p
396	gma-MIR4406	gma-miR4406	MIR4406	CAATCTATATTGATTCTGAGAGAACCGGTGTAGAATGATAATCATTCTAAGACGGCCTTCGACATGTGACCGTTTTAGAATCGTTAGCATTCTACATCGGTCGTCTCAGAACCGATGTAGAATG	124	Gm01	+	...(((((((((.((((((((..((((((((((((((.((((.((((((((((((((........).).)))))))))))).)))).))))))))))))))..)))))))).)))))))))…	-64.1	ATTGATTCTGAGAGAACCGGTGTA	39315560-39315583	24	0.584559	0.663436	7	8	ATTGATTCTGAGAGAACCGGTGTA	S	5p
397	gma-MIR4408	gma-miR4408	MIR4408	CCAATCGGAATCTTTCTTCCAACCTACATCCAATGTTGTTAAATGACCATTATAGCGCCACCATTATGCTAGAACATTATGGCGGCACCATAAAGGTTTTTTAACAACATTGGATGAGGGTTGGAAGAAATATTTCAATTG	141	Gm08	+	.((((.(((((.(((((((((((((.(((((((((((((((((.((((.((((.(.(((.((((.(((......))).)))).))).).)))).)))).))))))))))))))))).))))))))))))).))))).))))	-72.6	TAACAACATTGGATGAGGGTTGGA	28229474-28229497	24	4.09191	4.22941	49	51	TAACAACATTGGATGAGGGTTGGA	S	3p
398	gma-MIR4409	gma-miR4409	MIR4409	TCCATTAGAATAACAAGTGGGTTTGTTGACTGAAATAGTTGAAAAACCTAATGTTATTACT	61	Gm16	-	........(((((((..(((((((.(..((((...))))..).))))))).)))))))…	-16.7	ACAAGTGGGTTTGTTGACTGA	5744698-5744718	21	3.08981	3.89769	37	47	TAACAAGTGGGTTTGTTGACTG	D	5p
399	gma-MIR4410	gma-miR4410	MIR4347	ACGGATTATGTTGATCCGTATGAGTCGTACGAATTAACTTGATCCGTACGACTCATATGAATCAATTTGAT	71	Gm05	+	....((((.((((((.(((((((((((((((.(((.....))).))))))))))))))).)))))).))))	-31.5	ATTATGTTGATCCGTATGAGTCGT	8309967-8309990	24	0.334034	0.829296	4	10	TATGTTGATCCGTATGAGTCGTAC	S	5p
400	gma-MIR4411	gma-miR4411	MIR4411	ACGACGATTAATTAGTTGTAGTAATCATGAATTATTGTAACTAATTTGTCGGTACC	56	Gm01	+	.((((((...(((((((((((((((.....))))))))))))))))))))).....	-16.4	TTATTGTAACTAATTTGTCGGT	12555923-12555944	22	61.9633	72.978	742	880	TTATTGTAACTAATTTGTCGGT	S	3p
401	gma-MIR4412	gma-miR4412-3p	MIR4412	AACTGTTGCGGGTATCTTTGCCTCTGAAGGAAAGTTGTGCCTATTATTATGGCTTATTGCTTTAGTGGCGTAGATCCCCACAACAGTT	88	Gm04	-	((((((((.(((.((((.((((.((((((.(((((..((........))..)))..)).)))))).)))).)))).))).))))))))	-38.4	GGCGTAGATCCCCACAACAGT	28578981-28579001	21	0.167017	0.0829296	2	1	AGTGGCGTAGATCCCCACAAC	D	3p
402	gma-MIR4412	gma-miR4412-5p	MIR4412	AACTGTTGCGGGTATCTTTGCCTCTGAAGGAAAGTTGTGCCTATTATTATGGCTTATTGCTTTAGTGGCGTAGATCCCCACAACAGTT	88	Gm04	-	((((((((.(((.((((.((((.((((((.(((((..((........))..)))..)).)))))).)))).)))).))).))))))))	-38.4	TGTTGCGGGTATCTTTGCCTC	28579044-28579064	21	3.08981	6.63436	37	80	TGTTGCGGGTATCTTTGCCTC	S	5p
403	gma-MIR4413a	gma-miR4413a	MIR4413	TCATCAATAAGAGAATTGTAAGTCACTGTATTAATTAGGAACTGTTGATTAGATGCATGATACAGTGACTTACAATTCTCTTATTAA	87	Gm19	+	.....((((((((((((((((((((((((((((....(.(.(((.....))).).).))))))))))))))))))))))))))))..	-39.7	TAAGAGAATTGTAAGTCACTG	1788531-1788551	21	23.2989	29.44	279	355	AAGAGAATTGTAAGTCACTG	D	5p
404	gma-MIR4413b	gma-miR4413b	MIR4413	CATCAATAAGAGAATTGTAAGTCACTTGATTAGGAAATTTTACGGAGACTTACAATTCCGTATTGATG	68	Gm13	+	((((((((.(.((((((((((((.((.((((....))))....)).))))))))))))).))))))))	-23.8	TAAGAGAATTGTAAGTCACT	5170466-5170485	20	0.250525	0.414648	3	5	TAAGAGAATTGTAAGTCACT	S	5p
405	gma-MIR4414	gma-miR4414-3p	MIR4414	ACTGAAACTCAGCTGCTGACTCGTTGGCTCGAGAGTTCACCATTAAGATAGATTGATGTTCGGCACTCACGCCATGTAATTAAGGTGGTGTGCTTCTGATCCAACGATGCGGGAGCTGCATTCAGTCG	128	Gm20	+	((((((...(((((.(((..(((((((.(((..(((.(((((((..((((......)))).(((......)))..........))))))).)))..))).)))))))..))).)))))..))))))..	-50.3	ATCCAACGATGCGGGAGCTGC	35663100-35663120	21	15.0315	12.1906	180	147	TCCAACGATGCGGGAGCTGC	D	3p
406	gma-MIR4414	gma-miR4414-5p	MIR4414	ACTGAAACTCAGCTGCTGACTCGTTGGCTCGAGAGTTCACCATTAAGATAGATTGATGTTCGGCACTCACGCCATGTAATTAAGGTGGTGTGCTTCTGATCCAACGATGCGGGAGCTGCATTCAGTCG	128	Gm20	+	((((((...(((((.(((..(((((((.(((..(((.(((((((..((((......)))).(((......)))..........))))))).)))..))).)))))))..))).)))))..))))))..	-50.3	AGCTGCTGACTCGTTGGCTC	35663012-35663031	20	7.9333	7.38073	95	89	AGCTGCTGACTCGTTGGCTC	S	5p
407	gma-MIR4415a	gma-miR4415a-3p	MIR4415	TGGCTGCAGCAAGTTGTGATGAGAATCAATGGCAAGCAGTGACACCAAGAAAAAAAAATCCCATTATAAACATTTTTTCCCCTCAATCTTCTTCTCATAGTATATCATTAGGCTAACTGGTGTTGAAGGATATAAATCCACAACTGCCATTGATTCTCATCACAACATGGTCCAGT	176	Gm18	+	..((((.(.((.((((((((((((((((((((((......(((((((.(((((((.................)))))))..................((((.((....)).))))..)))))))...((((....)))).....)))))))))))))))))))))).)).).))))	-60.23	TTGATTCTCATCACAACATGG	60474344-60474364	21	0.250525	0.0829296	3	1	TTGATTCTCATCACAACATGG	S	3p
408	gma-MIR4415a	gma-miR4415a-5p	MIR4415	TGGCTGCAGCAAGTTGTGATGAGAATCAATGGCAAGCAGTGACACCAAGAAAAAAAAATCCCATTATAAACATTTTTTCCCCTCAATCTTCTTCTCATAGTATATCATTAGGCTAACTGGTGTTGAAGGATATAAATCCACAACTGCCATTGATTCTCATCACAACATGGTCCAGT	176	Gm18	+	..((((.(.((.((((((((((((((((((((((......(((((((.(((((((.................)))))))..................((((.((....)).))))..)))))))...((((....)))).....)))))))))))))))))))))).)).).))))	-60.23	AAGTTGTGATGAGAATCAATGGCA	60474205-60474228	24	0	0.248789	0	3	AAGTTGTGATGAGAATCAATG	D	5p
409	gma-MIR4415b	gma-miR4415b-3p	MIR4415	GGCTGCATCAAGTTGTGATGGGAATCAATGGCAGCAATCACGCCAAGAAAATGAAATCCCATTATCTTCTCACAGTATATCATTAATTAGGCTAACTGGTGTTGACGGATATAAATCCATTACTGCCATTGATTCTCATCACAACATGGTCCAGTC	156	Gm08	+	(((((.((((.(((((((((((((((((((((((...((((((((.((.((((......)))).)).......(((.((........)).)))...))))).))).((((....))))....))))))))))))))))))))))).)))).)))))	-63.9	TTGATTCTCATCACAACATGG	23142895-23142915	21	0.250525	0.0829296	3	1	TTGATTCTCATCACAACATGG	S	3p
410	gma-MIR4415b	gma-miR4415b-5p	MIR4415	GGCTGCATCAAGTTGTGATGGGAATCAATGGCAGCAATCACGCCAAGAAAATGAAATCCCATTATCTTCTCACAGTATATCATTAATTAGGCTAACTGGTGTTGACGGATATAAATCCATTACTGCCATTGATTCTCATCACAACATGGTCCAGTC	156	Gm08	+	(((((.((((.(((((((((((((((((((((((...((((((((.((.((((......)))).)).......(((.((........)).)))...))))).))).((((....))))....))))))))))))))))))))))).)))).)))))	-63.9	AAGTTGTGATGGGAATCAATGGCA	23142776-23142799	24	0	0	0	0	AAGTTGTGATGGGAATCAATGGCA	S	5p
411	gma-MIR4416a	gma-miR4416a	MIR4416	CTTTGATCTGGGTGAGAGAAACGCGTATCGATGGATTGGGTTCAGTTCTGGTCTCACACGGTTTGTTCTAACAATTTGTACTGACTGTGTTTTGATCGATACGGGTCGCTCTCACCTAGGCCAGAGTTGC	130	Gm19	-	(((((..(((((((((((..((.(((((((((.(((..((......))..)))..((((((((.((.(.........).)).))))))))....))))))))).))..)))))))))))..)))))....	-59.7	ATACGGGTCGCTCTCACCTAGG	40699090-40699111	22	39.75	26.4545	476	319	ACGGGTCGCTCTCACCTAGG	D	3p
412	gma-MIR4416b	gma-miR4416b	MIR4416	ATCTTTGATCTGGGTGAGAGAAACGCGTATCGATGAGATTCAGGGCTTACTAGTTCACACAGTTGCATCCACACACCAATTGTTTTAACAATTTGGAGTGAGTGTGTTTTGATCGATACGGGTCCTCTCACCTAGACTAGAGTT	144	Gm03	-	..(((((.((((((((((((..((.(((((((((.(((....(((((....))))).((((.(..(.((((......((((((....)))))))))))..).)))).))).))))))))).)).)))))))))))).)))))..	-59.7	TGGGTGAGAGAAACGCGTATC	38094741-38094761	21	4.75998	4.64406	57	56	TGGGTGAGAGAAACGCGTATC	S	5p
413	gma-MIR482a	gma-miR482a-3p	MIR482	TCAGAATTTGTGGGAATGGGCTGATTGGGAAGCAATGTGTGCTGGTGCAATGCATTTAATTTCTTCCCAATTCCGCCCATTCCTATGATTTCTGA	95	Gm02	+	((((((.(..(((((((((((.((((((((((.(((..((((.........))))...))).))))))))))..)))))))))))..).))))))	-49.5	TTCCCAATTCCGCCCATTCCTA	7783882-7783903	22	64.1345	51.6651	768	623	TCTTCCCAATTCCGCCCATTCCTA	D	3p
414	gma-MIR482a	gma-miR482a-5p	MIR482	TCAGAATTTGTGGGAATGGGCTGATTGGGAAGCAATGTGTGCTGGTGCAATGCATTTAATTTCTTCCCAATTCCGCCCATTCCTATGATTTCTGA	95	Gm02	+	((((((.(..(((((((((((.((((((((((.(((..((((.........))))...))).))))))))))..)))))))))))..).))))))	-49.5	TCAGAATTTGTGGGAATGGGC	7783819-7783839	21	15.115	14.8444	181	179	AGAATTTGTGGGAATGGGCTGA	D	5p
415	gma-MIR482b	gma-miR482b-3p	MIR482	GGTATGGGGGGATTGGGAAGGAATATCCATAAGCAAAATATGCTATTTCTTCCCTACACCTCCCATACC	69	Gm20	+	(((((((((((...(((((((((((..((((.......)))).)))))))))))....)))))))))))	-35.8	TCTTCCCTACACCTCCCATACC	35360372-35360393	22	103.3	57.5531	1237	694	TCTTCCCTACACCTCCCATACC	S	3p
416	gma-MIR482b	gma-miR482b-5p	MIR482	GGTATGGGGGGATTGGGAAGGAATATCCATAAGCAAAATATGCTATTTCTTCCCTACACCTCCCATACC	69	Gm20	+	(((((((((((...(((((((((((..((((.......)))).)))))))))))....)))))))))))	-35.8	TATGGGGGGATTGGGAAGGAA	35360327-35360347	21	111.985	147.78	1341	1782	TATGGGGGGATTGGGAAGGAAT	D	5p
417	gma-MIR482c	gma-miR482c-3p	MIR482	AGAATTTGTGGGAATGGGCTGATTGGGAAGTAATGAGATTGAGCAATACATTTAATTTCTTCCCAATTCCGCCCATTCCTATGATTTCTG	90	Gm18	-	((((.(..(((((((((((.(((((((((.....(((((((((.......))))))))))))))))))..)))))))))))..).)))).	-41	TTCCCAATTCCGCCCATTCCTA	61452917-61452938	22	64.1345	51.6651	768	623	TTCCCAATTCCGCCCATTCCT	D	3p
418	gma-MIR482c	gma-miR482c-5p	MIR482	AGAATTTGTGGGAATGGGCTGATTGGGAAGTAATGAGATTGAGCAATACATTTAATTTCTTCCCAATTCCGCCCATTCCTATGATTTCTG	90	Gm18	-	((((.(..(((((((((((.(((((((((.....(((((((((.......))))))))))))))))))..)))))))))))..).)))).	-41	GGAATGGGCTGATTGGGAAGT	61452967-61452987	21	97.9554	128.292	1173	1547	ATTTGTGGGAATGGGCTGATTGG	D	5p
419	gma-MIR482d	gma-miR482d-3p	MIR482	GGGGGAAGACATGGGTATGGGGGGATTGGGAAGGAATATCCATAAGCAAAATATGTTATTTCTTCCCTACACCTCCCATACCACTGTTTTTCCTC	95	Gm10	-	(((((((((((..(((((((((((...(((((((((((..((((.......)))).)))))))))))....)))))))))))..)))))))))))	-51.1	TCTTCCCTACACCTCCCATACC	48569642-48569663	22	103.717	57.8848	1242	698	TCTTCCCTACACCTCCCATACC	S	3p
420	gma-MIR482d	gma-miR482d-5p	MIR482	GGGGGAAGACATGGGTATGGGGGGATTGGGAAGGAATATCCATAAGCAAAATATGTTATTTCTTCCCTACACCTCCCATACCACTGTTTTTCCTC	95	Gm10	-	(((((((((((..(((((((((((...(((((((((((..((((.......)))).)))))))))))....)))))))))))..)))))))))))	-51.1	TATGGGGGGATTGGGAAGGAA	48569688-48569708	21	112.736	148.112	1350	1786	TATGGGGGGATTGGGAAGGAAT	D	5p
421	gma-MIR482e	gma-miR482e	MIR482	AGACAAAATTGGGGGAAGGCATGGGTATGGGGGGATTGGGAAGGAATATCCATAAGCAAAATATGCTATTTCTTCCCTACACCTCCCATACCACTGTTTTTCCTCTCTTTCTCCCCC	117			..........(((((((((((..(((((((((((...(((((((((((..((((.......)))).)))))))))))....)))))))))))..)))))))))))............	-51.6	TATGGGGGGATTGGGAAGGAA		21	113.154	148.61	1355	1792	TATGGGGGGATTGGGAAGGAA	S	5p
	gma-MIR482e	gma-miR482e	MIR482	AGACAAAATTGGGGGAAGGCATGGGTATGGGGGGATTGGGAAGGAATATCCATAAGCAAAATATGCTATTTCTTCCCTACACCTCCCATACCACTGTTTTTCCTCTCTTTCTCCCCC	117			..........(((((((((((..(((((((((((...(((((((((((..((((.......)))).)))))))))))....)))))))))))..)))))))))))............	-51.6	TATGGGGGGATTGGGAAGGAA		21	113.154	148.61	1355	1792	TATGGGGGGATTGGGAAGGAA	S	5p
422	gma-MIR4993	gma-miR4993	MIR4993	GGCGGCGATGAGCGGCGGCGGTGGAGGATGATCCCTTTCTCTTCTTCGATGGTTCTGCCATTTGATGAAG	70	Gm01	-	..((..((((.((((.(((.((.(((((.((......))...))))).)).)))))))))))...))…	-18.7	GCGATGAGCGGCGGCGGTGGAG	27756207-27756228	22	12.6098	26.0399	151	314	GAGCGGCGGCGGTGGAGGATG	D	5p
423	gma-MIR4994	gma-miR4994-3p	MIR4994	GGTTAGCTCAAGGATCTCACATGATCCAGGTGGAATTGATCAGGTGGAATCCTTGGATCATGTGATATCCTTGAGCTAATACACTATCATG	91	Gm16	+	.((((((((((((((.(((((((((((((..(((.((.((...)).)).)))))))))))))))).))))))))))))))...........	-45.9	TGATATCCTTGAGCTAATACA	35590639-35590659	21	1.16912	1.07808	14	13	TGATATCCTTGAGCTAATACA	S	3p
424	gma-MIR4996	gma-miR4996	MIR4996	TTTCTCCTAACTTTGAGAGCATGGGTAACTTCTATTTTTTTGGCGCTGTCCCCTTCTCCATCATCTTTACTTCAACCTTTAAACTTCCTTTTTCAACTATTAAAATTCCTGACTATGTTGAGGAAATTAAGAAAATGGGTTTGTTGCCGATGCCAGCAGAATAGAAGCTCCCCATGTTCTCACCGTTAGC	190	Gm15	+	......(((((..((((((((((((...((((((((((.(((((((.((..(...(.((((..((((..(((((((........................................))))))).....))))..)))))...)..)).).)))))).))))))))))...))))))))))))..))))).	-56.6	TAGAAGCTCCCCATGTTCTCA	5418937-5418957	21	5.9291	4.31234	71	52	TAGAAGCTCCCCATGTTCTC	D	3p
425	gma-MIR4997	gma-miR4997	MIR4997	AAGCGGGGAGACATCGCGGCAGAAGAAATCCTGATCGTCAAGCGCGAAGATGAGGTCGACCATGTGACACATTCTCACGTCATCACAGACATCATAATGAATGATTTTCATGTTTATATTTAAATTAGTTGTTATATATTTGTCATTTGAACTTGACACTTAATTTGTTCAAATTTCCACATACATACAACAAATTTAAACAGAGACATGAAAATCATTCATTATGATATCCGTGATGACGTGAGGATATGTCACATGGTCGATCCCATCTTCGCGCCTGACGATCAGAATTTATTCTGCTGCGATGTCTCCCCGCTTCTACTTGCTCAA	330	Gm01	+	((((((((((((((((((((((((.((((.((((((((((.(((((((((((.((((((((((((((((.((((((((((((((((.((.(((((((((((((((((((((((((...((((((((.(((((.((.(((.((..((((((((..............))))))))...)).))).))))))).))))))))...))))))))))))))))))))))))).)).)))))))))))))))).)))))))))))))))).))))))))))).)))))))))).)))).))))))))))))))))))))))))............	-203.64	TCCTGATCGTCAAGCGCGAAGATG	45219027-45219050	24	45.011	70.4901	539	850	GATCGTCAAGCGCGAAGATGAGG	D	5p
426	gma-MIR4998	gma-miR4998	MIR4998	ACTTTGGGAGAAGGGCGCGGTCTAGGTCGAGAGTTTCGTGACTACAACTTCTGAAACGCGTCTTATTTATGTGAAGATGACGTGCTTCAGAAGCTGTAGTCACGAAACCCTCGACCTTGACGGCGTCCTT	130	Gm15	-	..........((((((((.(((.((((((((.((((((((((((((.((((((((.((((((...(((....)))...)))))).)))))))).)))))))))))))).)))))))).))).))))))))	-80.7	AGTTTCGTGACTACAACTTCTGAA	16900259-16900282	24	1.50315	1.65859	18	20	AGTTTCGTGACTACAACTTCTG	D	5p
427	gma-MIR5030	gma-miR5030	MIR5030	TTCCGGTGAAGAACAATTTGTGTTTTACCGGAAGAACCTTTTTTCGGAAGCTTTCCGGAAGAACCTTCTTCCGGAACCTTTCCGGAAGAAGGTTCTTCCGGAAGAACAAATTGTTGTTCTTCCAGAAGAA	130	Gm03	+	(((.((.(((.((((((((((.((((.(((((((((((((((((((((((..((((((((((....))))))))))..))))))))))))))))))))))))))))))))))))).)))..)).)))…	-74.8	ACAATTTGTGTTTTACCGGAAGAA	31451973-31451996	24	0	0.0829296	0	1	AGAACAATTTGTGTTTTACCGG	D	5p
428	gma-MIR5033	gma-miR5033	MIR5033	GTGTTTTTTTTCAAGCAGCCATGTGTGTTAGATGATGTTTGGAAATGAGAAGAAAACCGTGGCTGTACAAAAGGAAACTACTTTCGCAAAACAAACATTGCCGTCCAACTGTAAGATGAGAAAAAAATCAAATGATGGGGATGTGTCTAAG	151	Gm04	+	(((((((((((...(((((((((.((......(.((........)).).......)))))))))))...))))))))).)).............(((((.(((((...(.....).(((........)))...))))).))))).......	-32.22	TGGCTGTACAAAAGGAAACTA	44236937-44236957	21	0.250525	0.497577	3	6	GGCTGTACAAAAGGAAACTAC	D	5p
429	gma-MIR5034	gma-miR5034	MIR5034	CGACACTGTAGAAACAGTAAAAATTGAGTCTATTTAAAGGAGTCCTCGTTCCCTTTGTGAGGTACCCTTTCAGATAGTCTCAAAACCAGGTTTTAGAGAGAGAAGCTCTGCCTAGGAAAAACTCTTTGTAAGCTTCTATGCCCATATCAAT	151	Gm06	+	....(((((....))))).....(((((.(((((((((((.(((((((.........))))).))))))).)))))).))))).....(((.........(((((((.(((..((((.....)))).))))))))))........)))…	-40.53	AGGTACCCTTTCAGATAGTCTC	46029817-46029838	22	3.59086	4.22941	43	51	GGTACCCTTTCAGATAGTCTCA	D	5p
	gma-MIR5034	gma-miR5034	MIR5034	CGACACTGTAGAAACAGTAAAAATTGAGTCTATTTAAAGGAGTCCTCGTTCCCTTTGTGAGGTACCCTTTCAGATAGTCTCAAAACCAGGTTTTAGAGAGAGAAGCTCTGCCTAGGAAAAACTCTTTGTAAGCTTCTATGCCCATATCAAT	151	Gm06	+	....(((((....))))).....(((((.(((((((((((.(((((((.........))))).))))))).)))))).))))).....(((.........(((((((.(((..((((.....)))).))))))))))........)))…	-40.53	AGGTACCCTTTCAGATAGTCTC	46032140-46032161	22	3.59086	4.22941	43	51	GGTACCCTTTCAGATAGTCTCA	D	5p
430	gma-MIR5035	gma-miR5035-3p	MIR5035	ATCAGCTTAGGCTTGTCTACTGAAAATCATATAAACATATGTACCTACCTATCCTATGAGCTTCTAAACATTTTTTCCCTTATGCCAAAGAAAACATCTTTGGCATGAGGGAAAAAATGTTTAGAAGCTCATAGAATAGATAGGTACATAT	151	Gm07	+	.((((..((((....)))))))).............(((((((((((.((((.((((((((((((((((((((((((((((((((((((((.....)))))))))))))))))))))))))))))))))))))).)))).)))))))))))	-86.2	AATGTTTAGAAGCTCATAGAATAG	1939915-1939938	24	1.16912	0.829296	14	10	TGTTTAGAAGCTCATAGAATAGAT	D	3p
431	gma-MIR5035	gma-miR5035-5p	MIR5035	ATCAGCTTAGGCTTGTCTACTGAAAATCATATAAACATATGTACCTACCTATCCTATGAGCTTCTAAACATTTTTTCCCTTATGCCAAAGAAAACATCTTTGGCATGAGGGAAAAAATGTTTAGAAGCTCATAGAATAGATAGGTACATAT	151	Gm07	+	.((((..((((....)))))))).............(((((((((((.((((.((((((((((((((((((((((((((((((((((((((.....)))))))))))))))))))))))))))))))))))))).)))).)))))))))))	-86.2	TAAACATTTTTTCCCTTATGCCAA	1939864-1939887	24	0.417542	0.248789	5	3	CTTCTAAACATTTTTTCCCTTA	D	5p
432	gma-MIR5036	gma-miR5036	MIR477	AGGGGTTGATTGTTCACTCTCCCTCAAGGGCTTCTCGCTTTAACATCCAAGAACAAGACTAGAGGCCCTTGGGGAGGAGTAAATAAGCTGTTCCTTATATATATATATATATATAACACAAAGAAGTTCATCTTGTTTCTCACCTTCATAA	151	Gm08	+	(((..(...(((((.((((..((((((((((((((.((((...(......)...))).).))))))))))))))..)))).)))))...)..)))((((((((....)))))))).......((((.................))))....	-46.03	AGAGGCCCTTGGGGAGGAGTA	1771454-1771474	21	0.584559	2.40496	7	29	AGAGGCCCTTGGGGAGGAGTAA	D	5p
433	gma-MIR5037a	gma-miR5037a	MIR5037	AATAAACAAGTTTCTTATAGGTCTATGCATGAAGTTGTACATAGAGCATGCTTTTTAGTGGCCTCAAAGGCTTCCACTACTGCATGTTTCTGTCGGTTTAATATATCCTGAAACAAGTAGTAGTGGATGCCTGGAGGTCCATTAAAGGCAA	151	Gm08	+	...................(.((((((.((......)).)))))).).(((((((.(((((((((..((((.(((((((((((.((((((....((..........)).)))))).))))))))))).)))).)))).)))))))))))).	-59.6	CCTCAAAGGCTTCCACTACTG	46838021-46838041	21	1.41964	0.248789	17	3	GCCTCAAAGGCTTCCACTACTG	D	5p
434	gma-MIR5037b	gma-miR5037b	MIR5037	CAGTAACCCTCAAAGGCTTCCTAGACTCCATGTTACGGTCAAATCAATTAATCGTTGATTAGGAATAATTAAGAGTTTCGGAAGTAACTTTGGGGGTTAACTG	103	Gm18	+	(((((((((((((((((((((.((((((...((((...((.(((((((.....))))))).))..))))...)))))).))))))..))))))))))).))))	-41.3	AACCCTCAAAGGCTTCCTAG	61626673-61626692	20	0.417542	0.165859	5	2	AACCCTCAAAGGCTTCCTAG	S	5p
435	gma-MIR5037c	gma-miR5037c	MIR5037	CTTTAGCAACCCTCAAAGGCTTCCACTACTCCATATTTCAGTCTAGTGAATGTCCACAAACATGGAGGAGTAGTGGAACTTTGAGGCCTGCTGAAG	96	Gm08	+	((((((((..((((((((...(((((((((((....((((......))))..((((......))))))))))))))).))))))))..))))))))	-45.9	TAGTGGAACTTTGAGGCCTGC	46848329-46848349	21	0.250525	0.0829296	3	1	AGTGGAACTTTGAGGCCTGC	D	3p
436	gma-MIR5037d	gma-miR5037d	MIR5037	TAGTCTTTTGGTGACCCTCAAAGGCTTCCACTACTTCATTTTACGATCGATTCAATATCGAGAAACATGAAGGTGCGGGAGCCTATGAAGGTTAACTAAAGGAACT	106	Gm08	+	...(((((((((((((.(((.((((((((.(..(((((((((....(((((.....))))).))).))))))..).)))))))).))).)))).)))))))))…	-43.8	CGGGAGCCTATGAAGGTTAAC	46832385-46832405	21	0.668067	0.248789	8	3	CGGGAGCCTATGAAGGTTAAC	S	3p
437	gma-MIR5038a	gma-miR5038a	MIR5038	TGGGCATCCATTTTTCCCAAATTTCAGAACTGTTTTAGGTTGAACTTCTCTAAATTTTCTTGAGAATTTGGCCTCTGTCCATGTCTAATTATTAATTCCAATAATTGAGATGGATAGAGCCCAAATTCTCAAGAGAATTTGTAGAAGCAAA	151	Gm09	+	((((.(........)))))........((((......))))...(((((.(((((((((((((((((((((.((((((((((.((.(((((((......))))))))).)))))))))).))))))))))))))))))))).)))))....	-61	TGAGAATTTGGCCTCTGTCCA	28264436-28264456	21	1.83719	2.32203	22	28	TGAGAATTTGGCCTCTGTCCA	S	5p
438	gma-MIR5038b	gma-miR5038b	MIR5038	CTTGAGAATTTGGCCTCTGTCCATGTCTAATTATTAATTCCAATAATTCAGATGGACAGAGCCCAAATTCTCAAG	75	Gm09	+	(((((((((((((.(((((((((..((((((((((......))))))).)))))))))))).)))))))))))))	-38.8	TGAGAATTTGGCCTCTGTCCA	28272490-28272510	21	0.918593	1.24394	11	15	TGAGAATTTGGCCTCTGTCCA	S	5p
439	gma-MIR5040	gma-miR5040	MIR5040	TAGTTTGGATAATAAGCTTTTTAGATAGGAAACTCAATGAGAATATTACTGATTGAAGGTCATGATATATAACAAGCATGAGGATATAAATGTTATATACAATGTTGTTGTGTTTGGTTGATAGTGAATCTAATGAACCGGGGGAATGAAA	151	Gm12	-	...(((((.(((((...((((((...((....))...)))))))))))..((((.(..((((....(((((((((.(((....(((((.....)))))...)))))))))))).....))))..).)))).......))))).........	-26.9	TGATATATAACAAGCATGAGGA	37354815-37354836	22	0.751576	1.57566	9	19	ATGATATATAACAAGCATGAG	D	5p
440	gma-MIR5041	gma-miR5041-3p	MIR5041	AGAAACTTAAAGTTGTTGGTGCTAGCACCAATCAAGTGTCCTTTCCGCGTTCTCGAAAACTTTCATCTTCAACTTGCTCAACGGTACACTCAAGTATAATCATATCGTTGAGCAAGTTGAAGATGAATGTTGTCGGGAACCGAATGTCCAT	151	Gm16	+	.((((.....(.(((((((((....)))))).))).)....))))((.((((((((.(((.(((((((((((((((((((((((((................))))))))))))))))))))))))).))).)))))))))).........	-64.99	TCGTTGAGCAAGTTGAAGATG	30112024-30112044	21	1.67017	2.2391	20	27	GTTGAGCAAGTTGAAGATGAA	D	5p
441	gma-MIR5041	gma-miR5041-5p	MIR5041	AGAAACTTAAAGTTGTTGGTGCTAGCACCAATCAAGTGTCCTTTCCGCGTTCTCGAAAACTTTCATCTTCAACTTGCTCAACGGTACACTCAAGTATAATCATATCGTTGAGCAAGTTGAAGATGAATGTTGTCGGGAACCGAATGTCCAT	151	Gm16	+	.((((.....(.(((((((((....)))))).))).)....))))((.((((((((.(((.(((((((((((((((((((((((((................))))))))))))))))))))))))).))).)))))))))).........	-64.99	CATCTTCAACTTGCTCAACGG	30111983-30112003	21	4.0084	2.73668	48	33	TTTCATCTTCAACTTGCTCAA	D	5p
442	gma-MIR5042	gma-miR5042-3p	MIR5042	AAAGATGCAAAATTTTCAAGTGTTCAAGTGTTGACAACTATTTTTAGCTTTCAAACCCCCTATCTTGGATCACAGCCCCATTGCCTATCATGGGGCTTGGAGTGGGGCTTGATCCAAGATAGGAAGCTGGAAAGCTTGAAAGTATGAACTG	151	Gm18	+	...........((((((((((.(((.(((.((((...(((....)))...))))....((((((((((((((.(((((((((((((......))))....)))))))))))))))))))))))..))).))).))))))))))........	-61.7	TGGGGCTTGATCCAAGATAGG	10413998-10414018	21	0.417542	0.248789	5	3	TGGGGCTTGATCCAAGATAGG	S	3p
443	gma-MIR5042	gma-miR5042-5p	MIR5042	AAAGATGCAAAATTTTCAAGTGTTCAAGTGTTGACAACTATTTTTAGCTTTCAAACCCCCTATCTTGGATCACAGCCCCATTGCCTATCATGGGGCTTGGAGTGGGGCTTGATCCAAGATAGGAAGCTGGAAAGCTTGAAAGTATGAACTG	151	Gm18	+	...........((((((((((.(((.(((.((((...(((....)))...))))....((((((((((((((.(((((((((((((......))))....)))))))))))))))))))))))..))).))).))))))))))........	-61.7	TATCTTGGATCACAGCCCCATT	10413956-10413977	22	0.0835084	0	1	0	TATCTTGGATCACAGCCCCATT	S	5p
444	gma-MIR5043	gma-miR5043	MIR5043	CGACGACGACCGCCGCGTTCATGTCCATTTCCCACAACCTTAAAACCGGCGGCATCTTGGTGTCCCCTTCTCTGCACCACCCTTCCTCAAGATGGTGCATAGAAGGGGACACCATGATGCCGAGAAGGGTAAATAATGTCCCACAACCTTA	151	Gm20	+	.((((.((.....))))))...(..((((.(((....((........))(((((((.((((((((((((((.(((((((..(((....))).))))))).)))))))))))))).)))))))....))).....))))..)..........	-64.7	TGTCCCCTTCTCTGCACCACC	45843205-45843225	21	0.250525	0.0829296	3	1	TGTCCCCTTCTCTGCACCACC	S	5p
445	gma-MIR5044	gma-miR5044	MIR5037	TAGTGGCCTCAAAGGCTTCCACTACTGCATGTTTCTGTGGTTTAATATCCTGAAACAAGTGGTAGTGGATGCCTAGAGGTCCATTAAAAGCAATGCTCATGTTTTTATCCTCTGAAATTTCTACAATATATTTTGTAGCCAAATACTGTGA	151	Gm18	-	..((((((((..((((.((((((((..(.((((((...((........)).)))))).)..)))))))).)))).)))).))))((((((((.......)))))))).............((((((......)))))).............	-52.3	GTAGTGGATGCCTAGAGGTCCA	61655988-61656009	22	0.167017	0.0829296	2	1	GTAGTGGATGCCTAGAGGTCCA	S	5p
446	gma-MIR5225	gma-miR5225	MIR5225	TTTAGGGACTCCTGTCGTAGGAGAGATGACGCCTTCTGTTAGGTAATTAATATGTTGCAAAGCCAACTTGAATTAGCAGTAGCTGTCATCTTTCCTCGGCTGAAGCCCCTTCA	113	Gm19	+	...((((.((.(.((((.(((((((((((((.((.((((((.(((((......))))).(((....)))....)))))).)).))))))))))))))))).).)).))))…	-43.1	CCTGTCGTAGGAGAGATGACGC	1921612-1921633	22	26.5557	31.0986	318	375	CCTGTCGTAGGAGAGATGACGC	S	5p
447	gma-MIR530a	gma-miR530a	MIR530	TTGCCTTTATCTGCATTTGCACCTGCACTTTAATTACTTGGTTTCTCTGTGACATAAATAAATATAAATATGTCAGGTAAGAGAAATATATTATATATAATATGGGAATAGAGGTACCGAGAACGAGGTGCAGGTGCATCTGCAGGTGAA	150	Gm12	+	......(((((((((..((((((((((((((.....((((((.(((((((..((((..((.((((((((((.((........)).)))).)))))).)).))))...))))))).))))))...))))))))))))))..))))))))).	-60.4	TGCATTTGCACCTGCACTTTA	33689563-33689583	21	27.0567	47.104	324	568	TGCATTTGCACCTGCACTTT	D	5p
448	gma-MIR530b	gma-miR530b	MIR530	CTTGTATATCTGCATTTGCACCTGCACTTTAATTTGCTTGGTTTCTCTGTAACATAAACAAGAGAAAGTGAGGATGAGAAGAAATATTTTATGTAGGAGTAAAGTGACCAAGAACAAAGGTAAGGTGCAGGTGCCTCTGCAGATGAATGCC	151	Gm13	-	......((((((((...((((((((((((((.((((((((((((((((((.......)).))))))..................((((((((......))))))))))))))..))))..))))))))))))))...))))))))......	-52.6	TGCATTTGCACCTGCACTTTA	40315759-40315779	21	27.0567	47.104	324	568	TGCATTTGCACCTGCACTTTA	S	5p
449	gma-MIR530c	gma-miR530c	MIR530	TTCGTTCCAATATGCTGCCTTTGCCTGCATTTGCACCTGCACTTTACTTGGTTTTCTCTGTTCAACTACTAAGACGTACTACCACAAAAGCATGTCAATGGAGAAGGAATAAAAAGATTACGTAGTATGTGTGTGAATTAATGGACGAGAAACCAAGCACGAGGTGCAGGTGCATCTGCAGGTGAATGACATCTTGGCTTATATATA	207	Gm11	-	......((((.(((...(.((..((((((..((((((((((((((.((((((((.(((.(((((.......(.(((((((((........(((....))).......(((......)))..))))))))).).........))))))))))))))))...))))))))))))))..))))))..)).).))).))))..........	-73.79	TGCATTTGCACCTGCACTTTA	16833401-16833421	21	26.8897	46.8552	322	565	TGCATTTGCACCTGCACTTTA	S	5p
450	gma-MIR530d	gma-miR530d	MIR530	TTCGTTCCAATATGCTGCCTTTGCCTGCATTTGCACCTGCACTTTACTTGGTTTTCTCTGTTCAACAACTTAGACGTACGTCTTAGTTGCCACAAAAGCATGTCAATGAAGAAGGAAAGAGATTACATAATATGTGTGGGAATTAATGGACGAGAAACCAAGCACGAGGTGCAGGTGCATCTGCAGGTGAATGACATCTTGGCTAAATATAT	212	Gm12	+	......((((.(((...(.((..((((((..((((((((((((((.((((((((.(((.(((((.(((((.((((....)))).)))))((((....((((((..(((.................))).)))))))))).......))))))))))))))))...))))))))))))))..))))))..)).).))).))))..........	-79.93	TGCATTTGCACCTGCACTTTA	6196563-6196583	21	26.8897	46.8552	322	565	TGCATTTGCACCTGCACTTTA	S	5p
451	gma-MIR530e	gma-miR530e	MIR530	TTGATGCCGATATGTTGCCTTTATCTGCATTTGCACCTGCACTTTAAGTACTCAGTTTCTCTGTGACATATAAATAATATAACTATGTCAGTTGAGGACTGAAGAGATCAATATATTATTATATAATATGGGAATAGAGGGACCGAGAACGAGGTGCAGGTGCATCTGCAGGTGAATGCCATATTGGATTATTGGCC	197	Gm13	-	.((((.((((((((..((.((((((((((..((((((((((((((..((.(((.((..((((((..(((((.(((((((((.((...((((((...))))))..)).....))))))))).....)))))...))))))..)).))).))))))))))))))))..)))))))))).))))))))))))))......	-81.6	TGCATTTGCACCTGCACTTTA	40319328-40319348	21	27.0567	47.104	324	568	TGCATTTGCACCTGCACTTTA	S	5p
452	gma-MIR5368	gma-miR5368	MIR5368	ACTGTTTCCTGGGATTGGCTTTGGGCTTTCCTGCACAGCTTAGGTGGAGGGCAAAGAAGACTTCCTTCTGAGGGGGCCAGAGCCATCAGAGAGATACCACTCTGGACGAGCTAGAATTCTAACCTTGTGCCAGGACCTATGGGCCGAGGGACAGTCTCAGGTAGACAGT	169	Gm04	-	(((((((((((((((((.((((.((((((((((((((.((((((.(((((..........))))).)))))).((.((((((..(((.....)))....))))))......(((....))).)).)))).))))).....))))).)))).)))))))))).)))))))	-68.7	AGGGACAGTCTCAGGTAGACAGT	30764003-30764025	23	3.9249	1.49273	47	18	GGACAGTCTCAGGTAGACA	D	3p
453	gma-MIR5369	gma-miR5369	MIR5369	AGCTGAATCTTTTTTTTCTGAGAGCATGATCCCATGCTGGTTGGCTATCTCAAAGAATTGATGCAACAATTTTTTATGAGAGGCAATATCTTTTGAGAAAAGGAGGATGTCATCT	115	Gm11	+	((.((((((((((((((((.((((((((....))))).(((..(((.(((((((((((((......))))))))..))))))))...))).))).))))))))))))).))).))	-34.8	TTTTGAGAAAAGGAGGATGTC	29821902-29821922	21	0.250525	0.746366	3	9	TGAGAAAAGGAGGATGTCA	D	3p
454	gma-MIR5370	gma-miR5370	MIR5370	GTTTGCACTAAAGATTGTCCAAAAGGAATATTGTTTTATGCAGAAGACAAATTACATCGGATAAGAAAAATCACACCACATAATTGCTGCATTGCTTTAGATCTCTATTTCTGCATAAAACAATATTCCTTTTGGACAATCTTTAGTGCAAAC	153	Gm14	+	((((((((((((((((((((((((((((((((((((((((((((((..........((......))...................((......))............))))))))))))))))))))))))))))))))))))))))))))))	-73.4	CTAAAGATTGTCCAAAAGGAA	6763311-6763331	21	3.50735	4.22941	42	51	CTAAAGATTGTCCAAAAGGAA	S	5p
455	gma-MIR5372	gma-miR5372	MIR5372	TTGCATGGTTGTTCGATAAAACTGTTGTGATAATGTACAACACAATTATCGATAGCTTATGCAAA	65	Gm16	-	((((((((((((.((((((...(((((((......)))))))...))))))))))).))))))).	-23.4	TTGTTCGATAAAACTGTTGTG	5744835-5744855	21	4.75998	7.46366	57	90	TTGTTCGATAAAACTGTTGTG	S	5p
456	gma-MIR5373	gma-miR5373	MIR5373	TCATAGAGTCTAGGCTCACGGGAAAGAAGATTCTCTTGATTCTAGATGATGTTGA	55	Gm16	+	(((((..((((((..(((.(((((......))))).)))..))))))..)).)))	-16.5	TCTCTTGATTCTAGATGATGT	27653079-27653099	21	85.8467	71.0706	1028	857	TCTCTTGATTCTAGATGATGT	S	3p
457	gma-MIR5374	gma-miR5374-3p	MIR5374	CATCGAGATTTTATAGTCTGACATCTGGAATTTAAATGTCTCAACAAGGGCGTTAGATCCAACAACGTTCCACAATGCTAATGGGAGAATTCAAATTTGGGACCTCTCTCTCATTTCTTCTCCTTTCACGCTTTGAAACAAATAAAGGACACCCGAGATCCCCGTAGAAGCTCTTGTTGGAAAATTTAGATTTCAAATGTCAGATTATAAAACATGGGTG	220	Gm05	+	((((.(..((((((((((((((((.((((((((((((.(..((((((((((....((((.......(((...(((.((....(((((((...((((..((((....))))..)))).))))))).....)).))).))).......((....))..)))).........))))))))))..).)))))))))))).))))))))))))))))..).))))	-70.22	TTCAAATGTCAGATTATAAAA	9279709-9279729	21	0.0835084	0.0829296	1	1	TTCAAATGTCAGATTATAAAA	S	3p
458	gma-MIR5374	gma-miR5374-5p	MIR5374	CATCGAGATTTTATAGTCTGACATCTGGAATTTAAATGTCTCAACAAGGGCGTTAGATCCAACAACGTTCCACAATGCTAATGGGAGAATTCAAATTTGGGACCTCTCTCTCATTTCTTCTCCTTTCACGCTTTGAAACAAATAAAGGACACCCGAGATCCCCGTAGAAGCTCTTGTTGGAAAATTTAGATTTCAAATGTCAGATTATAAAACATGGGTG	220	Gm05	+	((((.(..((((((((((((((((.((((((((((((.(..((((((((((....((((.......(((...(((.((....(((((((...((((..((((....))))..)))).))))))).....)).))).))).......((....))..)))).........))))))))))..).)))))))))))).))))))))))))))))..).))))	-70.22	TTATAGTCTGACATCTGGAAT	9279528-9279548	21	0.501051	1.82445	6	22	TTATAGTCTGACATCTGGAAT	S	5p
459	gma-MIR5375	gma-miR5375	MIR5375	GTATTTAGCAAATTGATTACTATAGAAGTACTTGTGGAGCTCTTGTGCAACTCTCCTTTCCATCTTGGGGCAGTTTCTCAGAATCAATATTCTTATGATGGGAATCTGAATTCACAGTTTTTGTAACTGCAAAAACTTGTGAGGTTTGATAGCTCCACAAGTAAATCTATAGTAATTAATTTGCTAAATAC	191	Gm16	+	((((((((((((((((((((((((((..(((((((((((((.(((.((...((...((((((((..((((.....)))).((((....))))....))))))))...))..(((((((((((((....)))))))).))))).)).))).)))))))))))))..))))))))))))))))))))))))))	-83.4	TACTATAGAAGTACTTGTGGA	2916861-2916881	21	2.33824	2.48789	28	30	ACTATAGAAGTACTTGTGGAGC	D	5p
460	gma-MIR5376	gma-miR5376	MIR4998	TGAAGATTTGAAGAATTTGGGAGAAGGACGCCGTCAAGGTCGAGGGTTTCGTGACTACAGCTTCTGAAGCACGTCATCTTCACATAAATAAGACGCGTTTCAGAAGTTGTAGTCACGAAACTCTCGACCTAGACCGCAGCCCTTCTCCCAAATTCTTCAAATCTTCA	167	Gm15	+	.((((((((((((((((((((((((((.(((.(((.((((((((((((((((((((((((((((((((((.((((................)))).)))))))))))))))))))))))))))))))))).))).)).).)))))))))))))))))))))))))).	-119.59	TGAAGATTTGAAGAATTTGGGA	16900161-16900182	22	19.374	19.0738	232	230	TGAAGATTTGAAGAATTTGGGA	S	5p
461	gma-MIR5377	gma-miR5377	MIR4352	GACCGTCTTAGAATGCTCAGCATTCTGCAAAGGTTCTTCAACAACCGTCGTAGAATGTTGAGTTTTCTACATCGATCACAACTGAAGGATCGATGTAGAATGCTGAGCATTCTAAGACGGTC	122	Gm02	+	(((((((((((((((((((((((((((((..(((((((((.....((..((((((.........))))))..))........)))))))))..)))))))))))))))))))))))))))))	-70.72	TCACAACTGAAGGATCGATGTAGA	39825595-39825618	24	0.250525	0.331718	3	4	CTGAAGGATCGATGTAGAATGCT	D	3p
462	gma-MIR5378	gma-miR5378	MIR5378	CCTAAAATTATTTGTAATATTTGTGTTCTATCCTTCAAATGACTTCCTCAATAATAAACTTCGGACTTTGGTATACAAAGAAAAAACTATAAACCAAATTTATGGTAAAGTCCGAAGTTACCAAATAATGTTTACCATAAATTTGGTTTATAGTTTTTTCTTTGTATACCAAAGTCCGAAATTTATTATTGAGGAAGTCATCTGAAGGATAGAACACATATATTACAAATAATTTTAGG	239	Gm09	+	((((((((((((((((((((.((((((((((((((((.((((((((((((((((((((.((((((((((((((((((((((((((((((((((((((((((((((((((.....................)))))))))))))))))))))))))))))))))))))))))))))))))).)))))))))))))))))))).)))))))))))))))).))))))))))))))))))))	-153.8	AAGGATAGAACACATATATTACAA	29816671-29816694	24	0.334034	0.248789	4	3	CATCTGAAGGATAGAACACATA	D	3p
463	gma-MIR5379	gma-miR5379	MIR4997	CACGTCATCACAGACATCATAATGAATGATTTTCATGTTTATATTTAAATTAGTTGTTATATGTTTGTCATTTGAATTTGACACTTAATTTGTTCAAATTTATACTTACATACAACAAATTTAAACAGAGACATGAAAATCATTCATTATGATATCCGTGATGACGTG	168	Gm16	-	(((((((((((.((.(((((((((((((((((((((((((...((((((((.(((((...((((..((....(((((((((.((.......))))))))))).))..))))))))).))))))))...))))))))))))))))))))))))).)).)))))))))))	-74.1	ATGAAAATCATTCATTATGATATC	28536026-28536049	24	0.0835084	0.331718	1	4	ATGAAAATCATTCATTATGATATC	S	3p
464	gma-MIR5380a	gma-miR5380a	MIR5380	GTAACTCTTTTAGAGTTACTTCTCATCCTCACCATTCATTTTTTTAAGATCTAATGGTTAAAATTAGTTACTTATTACAACCATTAGATTTTAAGAAAATGAATGATGAGGATGGGGAGTAACTCTAAAAAAGTTAC	137	Gm11	+	((((((.((((((((((((((((((((((((.(((((((((((((((((((((((((((..(((.((...)).)))..))))))))))))))))))))))))))).)))))))))))))))))))))))).))))))	-77.6	AATGAATGATGAGGATGGGGAG	7787455-7787476	22	9.35294	6.80022	112	82	GAAAATGAATGATGAGGATGGGGA	D	3p
465	gma-MIR5380b	gma-miR5380b	MIR5380	GTAACTCTTTTAGAGTTACTCCTCATCCTCACCATTCATTTTCTTAAGATGTAATGGTTAAAATTAGTTACTTATTACAACCATTAGATTTTAAGAAAATGAATGATGAGGATGGGGAGTAACTCTAAAAAAGTTAC	137	Gm11	-	((((((.((((((((((((((((((((((((.((((((((((((((((((.((((((((..(((.((...)).)))..)))))))).)))))))))))))))))).)))))))))))))))))))))))).))))))	-79	AATGAATGATGAGGATGGGGAG	7821088-7821109	22	9.35294	6.80022	112	82	GAAAATGAATGATGAGGATGGGGA	D	3p
466	gma-MIR5380c	gma-miR5380c	MIR5380	GAGTTACTCTTGATCTTCACTATTCATTTTATTGAAATCTAATGATTAATCATTATATTTCAAGAAAATGAATGGTGAAGATGAAGAGTTACT	93	Gm02	-	.(((.((((((.((((((((((((((((((.(((((((.((((((....)))))).))))))).)))))))))))))))))).)))))).)))	-46.5	ATGAATGGTGAAGATGAAGAG	48423725-48423745	21	0.751576	0.995155	9	12	ATGAATGGTGAAGATGAAGAG	S	3p
467	gma-MIR5559	gma-miR5559	MIR5559	TATTTCCTTTTACTTGGTGAATTGTTGGATCACTCTGTGTCAACCAACCATATTGGATTTGGAGCTTCATGCAGAAGACAAAAGAGATGCAAGCCAGAGGAAATATAGAATGATCCAACATTTCACTATGTAAAAGGATTGC	142	Gm19	+	....(((((((((.(((((((.((((((((((.(((((((...((..((.....)).((((...((((.....)))).))))................))..))))))).)))))))))).))))))).)))))))))....	-52.6	TACTTGGTGAATTGTTGGATC	739288-739308	21	69.0615	11.3613	827	137	TACTTGGTGAATTGTTGGATC	S	5p
468	gma-MIR5667	gma-miR5667-3p	MIR5667	GTTGGAACAGAGGAATCCATTCAGATCTGTTTCGCAACACCATATTGGGTTCGACTGAAACAGATCTAAATGGATTCCTTAGTTCTGA	88	Gm07	-	.(..((((.((((((((((((.((((((((((((.(((.((.....)))))....)))))))))))).)))))))))))).))))..)	-44.2	AAACAGATCTAAATGGATTCC	5340353-5340373	21	2.83929	5.30749	34	64	AAACAGATCTAAATGGATTCC	S	3p
469	gma-MIR5667	gma-miR5667-5p	MIR5667	GTTGGAACAGAGGAATCCATTCAGATCTGTTTCGCAACACCATATTGGGTTCGACTGAAACAGATCTAAATGGATTCCTTAGTTCTGA	88	Gm07	-	.(..((((.((((((((((((.((((((((((((.(((.((.....)))))....)))))))))))).)))))))))))).))))..)	-44.2	AATCCATTCAGATCTGTTTCG	5340397-5340417	21	1.50315	1.4098	18	17	AATCCATTCAGATCTGTTTCG	S	5p
470	gma-MIR5668	gma-miR5668	MIR5668	GGATGCTTTGGAGATGTTGTAATCCCTTTTTGTTGGAAGTTTCTCTCACATTTTCAAGAAAGCAAGAGGCTTCAAAATGGTCAGCAATGGAATTATAGACTGCGACAGCAAGT	113	Gm16	+	...(((((((.((...(((((((.((...(((((((((((((((..(..............)..)))))))))........)))))).)).))))))).)).))).))))…	-25.44	AGCAATGGAATTATAGACTGC	28980187-28980207	21	13.5284	17.9957	162	217	AGCAATGGAATTATAGACTGC	S	3p
471	gma-MIR5669	gma-miR5669	MIR5669	TGGTGTCAATCAATGTAGTGTGGTAAGTGGTCAGAGTTCAAGTCTATTGGACACCTAGATTGGTGATACTG	71	Gm02	+	.(((((((.(((((.(((.(((...(((((.(.........).)))))...)))))).)))))))))))).	-22.8	CAATGTAGTGTGGTAAGTGGTC	44915190-44915211	22	5.59506	7.13194	67	86	CAATGTAGTGTGGTAAGTGGTC	S	5p
472	gma-MIR5670a	gma-miR5670a	MIR5670	TTGGAGTTTCCATGAAACAAATATGGTATGATGTAAGGGAAACATAAAAACCAAAGTTAGTCGATTATAGGGTTCAACTAACATCAGTTTTGATGTTTCCTTTACATCATACCATATTTGCTTCATAGAAACTACA	136	Gm01	+	.((.((((((.(((((.((((((((((((((((((((((((((((.(((((....((((((.((.........)).))))))....))))).)))))))))))))))))))))))))))).))))).)))))).))	-64.2	CATCATACCATATTTGCTTCAT	6388207-6388228	22	0	0.165859	0	2	CATCATACCATATTTGCTTCAT	S	3p
473	gma-MIR5670b	gma-miR5670b	MIR5670	TTCAACGAAGCACATGTGGTGTGATGTAAGGGAAATACCATGACTGAATTTAGTTGAACCCTATTAACAATATTCACTGTGATGCTTGACACTGTAGTTCCCGTAAGGATGTCAAGCATCACATGAATATTGTTAGAGGGGTTTAACTAAATTCAGTTCTAGTATTTCCCTCACATCATACCATATTTGCTTCATTGA	198	Gm02	-	.((((.((((((.((((((((((((((.((((((((((...(((((((((((((((((((((.(((((((((((((.((((((((((((((.......(((.....)))))))))))))))))))))))))))))).)))))))))))))))))))))...)))))))))).)))))))))))))).)))))).))))	-119.41	CACATCATACCATATTTGCTTC	10632256-10632277	22	0.918593	0.497577	11	6	CACATCATACCATATTTGCTTC	S	3p
474	gma-MIR5671a	gma-miR5671a	MIR5671	ATTGATTCATCATGGAAGTGAATCGGGTGACTCTTCCATGTTGATCTCTCCTCCACCACCTCCTTAAGGTGATGGCAAATTTCTGAGTTTCCCGAATTTGCTTCCATGGTGAATCAATC	119	Gm11	-	((((((((((((((((((..(((((((.(((((.......(((.........(((.(((((.....))))).))))))......))))).)))).)))..)))))))))))))))))).	-54.52	CATGGAAGTGAATCGGGTGAC	32789163-32789183	21	18.1213	24.8789	217	300	CATGGAAGTGAATCGGGTGAC	S	5p
475	gma-MIR5671b	gma-miR5671b	MIR5671	TGGTTCGTCATGGAAGTGAATCGGGTGACTCTTCCGCGTTGATCTTATCGGAAAAAACCCAAGTCTCACGTCTGCCAAAGATAAAGTATATAAGTGAGGAATAATCCTAAAAACTAGTTTTTAGAGTTGAATTAGATCCAAATTCAGATTCTATAACATCTCTCCTCCACCACCTCCTTAAGGGTCATGTCAAATTTTTGAGTTACCCGAATTTGCTTCCATGATGAATC	230	Gm18	+	.(((((((((((((((..(((((((((((((.((((.((.......))))))....((((.........((((.....))))........((((.((((.......(((((((....)))))))....(((((.((.......)).))))).....................)))))))).))))..............)))))))))).)))..)))))))))))))))	-74	TACCCGAATTTGCTTCCATGAT	4340714-4340735	22	14.781	23.9666	177	289	TACCCGAATTTGCTTCCATGAT	S	3p
476	gma-MIR5672	gma-miR5672	MIR5672	CAAAATCCTCTCCATTTCTTCCATTACTATAGTTTTGGGAAAATAAATGAAATGGAGATATGTCACACATAATAATGGAGAGTATCATTTATTTCCCGAAAGCATGGTAGTGGAAGAAATGGAGAGGATCTGT	133	Gm05	+	....((((((((((((((((((((((((((..((((((((((.(((((((......((....))...(((....))).......)))))))))))))))))..))))))))))))))))))))))))))....	-61.3	CATGGTAGTGGAAGAAATGGA	10217728-10217748	21	2.67227	1.65859	32	20	CATGGTAGTGGAAGAAATGGA	S	3p
477	gma-MIR5673	gma-miR5673	MIR5673	AATCTTCTTCCGTGGAATCTCGCGGAAGACATTACAACTACGGAAGACAGCTTCTTCCGTGGAAGCTCACGGAAAATGTCTTCCGTGAGATTCCACAGAAGAATATT	107	Gm01	+	....((((((.((((((((((((((((((((((....((((((((((.....))))))))))...(.....)..)))))))))))))))))))))).))))))....	-59.5	CGTGGAATCTCGCGGAAGACAT	38071285-38071306	22	0.250525	0.248789	3	3	CGTGGAATCTCGCGGAAGACAT	S	5p
478	gma-MIR5674a	gma-miR5674a	MIR5674	CACTTGGGTTGATGGTTTTCAATACAATTTCATTTAAGAAGTTAGTTGCTTCTTTCAGCTTACCAACAATGAAGCCACACAATCAAGAATTACAAGTGACAACATTAACAAAAATCCCTTTGACAACCATTTTAGGAAAAAAAAACCATACAAGTTTATGTTTACATAAACAGTCAATAATTGTGTTGTACATTATCACATTAGAGTC	208	Gm09	-	.((((..(((((((((...(((((((((((((((((((((((.....)))))))...((((..........))))..................))))))....................(((((..((......)).................(((((((....))))))).))))).))))))))))...))))))).))..)))).	-39.8	TAATTGTGTTGTACATTATCA	37395792-37395812	21	1.83719	4.31234	22	52	TAATTGTGTTGTACATTATCA	S	3p
479	gma-MIR5674b	gma-miR5674b	MIR5674	CACTTGGGTTGATGATTTTCAATACGATTTCATTTAAGAAGTTAGTTGCTTCTTTCAGCTTACCAACAATGAAGCCACACAATCAAGAATTACAAGTGGCAACATTAACAAAAATCCCTTTGACAACCATTTTAGGAAAAAAAACCATACAAGTTTATGTTTACATAAAGTCAATAATTGTGTTGTACATTATCACATTAGAGTC	205	Gm09	+	.((((..(((((((((...((((((((((......(((((((.....))))))).............((((..(((((.................)))))..)))).............(((((..((......)).................((((((....))))))))))).))))))))))...))))))).))..)))).	-40.93	TAATTGTGTTGTACATTATCA	37506365-37506385	21	1.83719	4.31234	22	52	TAATTGTGTTGTACATTATCA	S	3p
480	gma-MIR5675	gma-miR5675	MIR5675	CGTGATTTTTGTCTCCATTGCTGTTGTCTCTATCTCAAATTTCTTTTTTGGTGTCTGAGTTAGGGTTCTTAAAATTTTTATTTGCATTATATTTGCGTCTTATAATAATTGAATATAGGATGAATCTTTGTATAGCAAATTACTATAAGAAGCGGATTACTATCAGATGCAAATAAAAAGTTCAGGAACCTTATCTCAGACACCAAAAATCAAATCAAGATAGAGACGACAACAATGGAAACAAAAATCAC	251	Gm11	+	.(((((((((((.(((((((.((((((((((((((...((((..(((((((((((((((.((((((((((.((.((((((((((((((..((((((.(((((((.(((((...((((.((.......)).))))...))))).))))))).))))))........)))))))))))))).)).)))))))))).)))))))))))))))..))))..)))))))))))))).))))))).)))))))))))	-115.5	TAGAGACGACAACAATGGAAA	70513-70533	21	0.835084	1.49273	10	18	TAGAGACGACAACAATGGAAA	S	3p
481	gma-MIR5676	gma-miR5676	MIR5676	CTGCCCCTCCTCGACACCATATGTAGAGGCAGCGGAGGAATCATTGGAAACAACTTTCCAATCCTTCGAGGTGGTAAGTTGTGCCTCTGTGTAAACAAGTCCATTGCTACCTTGTTTCTTTAATGCGGTCCTGATGGTGGCGCGGG	146	Gm08	-	((((.((.(((((..(((.(((..(((((((.(((((((....(((((((....)))))))))))))).((((((((..((..(...(((....))).)..)))))))))).)))))))...))).)))..))).)).)).)))).	-50.3	TCGACACCATATGTAGAGGCAGCG	28097381-28097404	24	0.167017	0	2	0	TCGACACCATATGTAGAGGCAG	D	5p
482	gma-MIR5677	gma-miR5677	MIR5677	CACGACAGCCACTGAACTTGGTCAAAAACCAAATTCTCAGGAATATTATTCATGTACAAAGAAGGCCACTGGAAGCACCAGTCATGAGAGTAGATTGCATGGTTTTTAGTCTTCTGAAAAAGAGGGGAAAGAGAGCAAGGACATTGGAGGAAGTTGTTAATAGAGATTTCATGGTAAATGATATCTTTGAAGATTTGGTCTTTAATCAAGCTGAATGGTTTTGT	224	Gm02	-	.((((.(((((.(.(.((((((.(((.(((((((..((((..((((((((.................(((((.....)))))(((((((............((((((..((((((.......))))))..))))))...((((...........))))........)))))))...))))))))..))))..))))))).))).)))))).).).)))))))))	-54.8	TTTGGTCTTTAATCAAGCTGA	14614776-14614796	21	0.751576	0.414648	9	5	TTTGGTCTTTAATCAAGCTGA	S	3p
483	gma-MIR5678	gma-miR5678	MIR5678	GCAGGACACGTTCCATGATAAGATCTTTGACTGCACATGGTTCTAAAATTTCGGTTGGTAATAAGAGTGATGACATCGTAATTCTTTTTTGGATGAGGTGACTACACATGATAAGCATATCACCAATACAGAATTTCTCTCCAGCACTCACCTCATCCAATGAAAAAATACAATGTCATCACTATTATTATCAACAGCAATTCTAGAATCAGTCAAAGATCTTATCATGGAACATGTCCTAC	242	Gm14	+	..((((((.((((((((((((((((((((((((......((((((.((((.(.(((((((((((.(((((((((((.(((.((.(((.(((((((((((((.......(((((....))))).......(((.....))).......))))))))))))).))).)).))).))))))))))).))))))))))).).)))).)))))))))))))))))))))))))))))).))))))..	-112.2	TTCCATGATAAGATCTTTGAC	6757392-6757412	21	5.67857	7.13194	68	86	TTCCATGATAAGATCTTTGAC	S	5p
484	gma-MIR5679	gma-miR5679	MIR5679	CGATGACCCTTCAATTTTTGATTTCTGGGTGGATGACCCAACCTGGGTTGGTGACCCAGAAGAAGTTGAGGAACTCTTT	79	Gm08	-	........((((((((((....((((((((.(..(((((.....)))))..).))))))))))))))))))........	-30.3	TTGGTGACCCAGAAGAAGTTGA	25784378-25784399	22	16.6182	17.2493	199	208	TTGGTGACCCAGAAGAAGTTGA	S	3p
485	gma-MIR5761a	gma-miR5761a	MIR5761	GATTGGAAGCATGAGCTTCAAAACCAAGAGGTTGTTTAGAGATTGCCTTCACAACAAATTTTCTATTGCATTCTTGATATGTAGACCCTCCTCTGATGCATTTGTAATGATGATCCAAACTTGGTTGTTGGAACCTCAAAACATTATGTTCTATTTGAGTTTCCCTTTTGTGTCGTGAAGCTTTTGATATCCAAGA	196	Gm10	-	..(((((..((.((((((((..(((((((((.(((((.(((.((.((...(((((......(((((..((....))....))))).........(((.((((......)))))))........))))).)))).))).))))).....(((.....)))....))))))).))..)))))))).))...)))))..	-48	TTTTGTGTCGTGAAGCTTTTG	50654883-50654903	21	3.0063	3.15132	36	38	TTTTGTGTCGTGAAGCTTTTG	S	3p
486	gma-MIR5761b	gma-miR5761b	MIR5761	GTTTTTTTTCTTTTGTGTCGTGAAGCTTTTGATGCCTAAGAACCCTAGAGCACCAATTATTAGATGTAGTATTAGTGGCCAAGCACAAAAAAAAAAAAAA	100	Gm03	+	.((((((((.((((((((..((..(((.(((((((...((....))...(((.(........).))).))))))).))))).)))))))).)))))))).	-18.8	TTTTGTGTCGTGAAGCTTTTG	3811068-3811088	21	2.67227	3.15132	32	38	TTTTGTGTCGTGAAGCTTTTG	S	5p
487	gma-MIR5762	gma-miR5762	MIR5762	TGTTAGACCAGTCAGCTGAATCCTCTTATGATCAAGAGCTGTAATGCATATCAGTTTTGTTATCAGTTTGAACCGTATTTTCTTTGAATTACCGTAACAGCCCTTCATCATAGGAGGAATCAACTGGCTGGTCTAACA	138	Gm12	+	.((((((((((((((.(((.((((((((((((.(((.(((((..(((...((((..(((....))).))))...(((.(((....))).))).)))))))).))).)))))))))))).))).)))))))))))))).	-60.3	TCATAGGAGGAATCAACTGGC	649000-649020	21	2.17122	3.48304	26	42	TCATAGGAGGAATCAACTGGC	S	3p
488	gma-MIR5764	gma-miR5764	MIR5764	TCACAGCACAACCAGTATTCTTGTCCGCGGAAGGACCACCCCCGACGGCCAAAGAAAGAAGGAAACTCGATCTCCTCGAGGAGAGATTGAGGGTTGTTTAAGGCTTTGGTGACTATCCATTCGCGGACATGATGGATCTTTGCTTGG	147	Gm14	+	.((.((((...(((....((.((((((((((.(((.(......)...(((((((...(((.((..((((((((((.....).)))))))))..)).)))....))))))).....))).)))))))))).))))).....)))))).	-50.8	TCCATTCGCGGACATGATGGAT	29040482-29040503	22	0.0835084	0.165859	1	2	TCCATTCGCGGACATGATGGAT	S	3p
489	gma-MIR5765	gma-miR5765	MIR5765	ACAGGTCGAACGAAACGTTGAGGTATATGTGGACTACATGGTTGTCAAGTCTCCAAGCATACCCCAACATGTGGCAGACCTAG	83	Gm15	-	..(((((...((....((((.(((((.((..(((((((....)))..))))..))...))))).))))...))...)))))..	-24.9	CGAAACGTTGAGGTATATGTGGAC	28911988-28912011	24	0	0.165859	0	2	CGAAACGTTGAGGTATATGTGGAC	S	5p
490	gma-MIR5766	gma-miR5766	MIR5766	TGTTCCTTTTCTTGCTTCTACTCACCCCCATGACCATTAGTTTATACTTAGTCCAAGTTGTACTTTATTTTGCTGTGGAAGAAGAATAAGACCAAGGTTTTAATTAGAGCCTCGTTTGTGCAAGTGAAAAATAGGATCACATTGACCTATTCTTTTTTCAAGCTCTTTTAATTGTCTTGGGAAGAAAATGAACCCAGAAATGAATGGGGTTGAGGCTGAGAAGAGGCAAGAGAATGGACA	240	Gm16	-	.((((.(((((((((((((.((((((((((.(((.(((((......(((..((((....(((........)))..))))..)))..((((((....))))))...(((((...((....))...(((((((((((.((.....)))))))....)))))).))))).))))).))).))))...........((((........)))).....)).)))).))))))))))))).)))).	-72.5	TTGAGGCTGAGAAGAGGCAAG	2041114-2041134	21	3.42385	2.32203	41	28	TTGAGGCTGAGAAGAGGCAAG	S	3p
491	gma-MIR5767	gma-miR5767	MIR5767	TGGGTGCTCTTGGAGGACCTTTGAAGGTGCAATTTGATACACAAATCGGACACCATTAAACTCACCATTAAGACAGAGACCTTGTAGTGTTGACACAAGGGAACAGATCCT	111	Gm16	-	.((((..((((((.((...(((((.((((...((((((......)))))))))).)))))....)).))))))......((((((.((....))))))))......)))).	-25.9	TGGAGGACCTTTGAAGGTGCA	30416502-30416522	21	12.8603	22.8056	154	275	TGGAGGACCTTTGAAGGTGCA	S	5p
492	gma-MIR5768	gma-miR5768	MIR5768	CTGGAAAGACTATTCTGGATTCAAATTGTTACTTTTAGAATAGATTTTTCGTAAGTGCAATACTGATCTTCGGAACCCCCTTTCTA	86	Gm17	-	.(((((((....(((((((.(((.(((((.((((...(((.......)))..)))))))))..)))..)))))))....)))))))	-19.5	AAGTGCAATACTGATCTTCGGAAC	8729587-8729610	24	10.4386	13.9322	125	168	AAGTGCAATACTGATCTTCGGAAC	S	3p
493	gma-MIR5769	gma-miR5769	MIR5769	TTTATCTCCTTCGTCGGCATCATTGACTTGACATATTTGCATATAGAGTATTGTACAGGATTAAAAAAATAAATTTAATGGCATTTTCAACGGCCAAAAGCATGATTCAACTTAAGACCATGAAGGGAATATAATGTGATGAGGGAAATGAAGACGACGAAGTAGTCAAA	170	Gm18	+	.....((.((((((((.(.(((((..(((.(((((((........((((..(((.....((((((........))))))(((..........)))....)))..)))).........((.....))......)))))).).)))..))))).).)))))))).)).....	-34	TGAGGGAAATGAAGACGACGA	7364751-7364771	21	8.76839	11.1126	105	134	TGAGGGAAATGAAGACGACGA	S	3p
494	gma-MIR5770a	gma-miR5770a	MIR5770	GGATATTTCTTTAGGACTATGGTTTGGACGAGTCACTACTCAGCAGAGAACATGCTAATTGATTTGTGTGCACCGCAAAAGGGGAATAAGATTTTCTACCTATGGCGAGGTATATGTCTGTTGATTTTGGTTATGTTCTCATAACTTTTATTGTTTTCAGCTTTTAGTCCAAAATCGTGCAGAGCTTGATAACACAGAAGAGTTCAGTTGCCACTTGTCCAATCCATAGTTTTAAAGGAATGAACCC	247	Gm18	-	((.(((((((((((((((((((.((((((((((..(.(((.(((.((((((((((((((..((.(((((((..(((...(((((((.......)))).)))...)))..)))))))...))..))..))).)))))))))....(((((..((((.((((((((..(..(......)..)))))).))).)))).))))).))).))).)..)))))))))).)))))))))))))))))))..)).	-87	TTAGGACTATGGTTTGGACGA	50625682-50625702	21	7.84979	14.7615	94	178	TTAGGACTATGGTTTGGACGA	S	5p
495	gma-MIR5770b	gma-miR5770b	MIR5770	GGATATTTCTTTAGGACTATGGTTTGGACAAGTCACTACTCAGAGCACAAAACATGCTAATTAATTTGTGTGCACTGGAATGTTCTCTACCTATCTATCGTGAGCTATATATCTCTTTGGTTATGTTCTCATAACTTCTGTTTTTGCAAGTAATCTTGACCAGCTTCTAGTCCAAAATCCTGCAGAGGTTGATAACACATTGTAGTGACAGAAGAGTTCAGTTGCCACTTGTCCAATCCATAGTTTTAAAGGAATGAACCC	261	Gm07	-	((.(((((((((((((((((((.((((((((((...........(((((((.............)))))))((((((((....................(((((..(((((((.....)).))))).)))))..((((((((.((((((...........((((((((.((..........))))))))))........)))))).))))))))..))))).))).)))))))))).)))))))))))))))))))..)).	-79.43	TTTCTTTAGGACTATGGTTTG	16727118-16727138	21	0.334034	0.248789	4	3	TTAGGACTATGGTTTGGACAA	D	5p
496	gma-MIR5771	gma-miR5771	MIR5771	CCCTGGGTGATTCAGAAGTTGTTAAGGAATTTACAAGGATAGTGGAAATCTCAAGTGGATTGCTTAAGGACTGGACGTAGG	81	Gm02	+	.((((.(....((...((((.(((((.(((((((..((((.......))))...))))))).))))).)))).))).))))	-21.2	ATCTCAAGTGGATTGCTTAAGGAC	41082509-41082532	24	0.501051	0.414648	6	5	ATCTCAAGTGGATTGCTTAAGGAC	S	3p
497	gma-MIR5772	gma-miR5772	MIR5772	GTCGCAAGCAAGAATGTGAGTTAGAGTGAGCATCCCTAAAAAAAGAATTTCAAATTCTATATTTTTGAGAGAATTTGAAATCCCACTATTTTAGTCTGTCGCAACCTACCTTACGACG	118	Gm03	+	((((.(((..((..(((((..((((.((((.....((......)).((((((((((((...........))))))))))))........)))).)))))))))..))..))).)))).	-25.3	AGAATGTGAGTTAGAGTGAGCATC	18240712-18240735	24	1.67017	2.07324	20	25	AGAATGTGAGTTAGAGTGAGCATC	S	5p
498	gma-MIR5773	gma-miR5773	MIR5773	GATTTTCTTATTTTTAAAAGGTTCAGTTAGGTCCTTTATTTTTTAAAATGGGTTCAATTTGGTCCCACTTAAACTCATTTTTTGAAAATGTTCGAAGCTGTTGGAAGAAAATGGGACCAACCCAATTTAAAAAATAAAAGACCTAATTGAACCTTTTAAAAATAAAGGGACCA	173	Gm03	+	(.(((..((((((((((((((((((((((((((.(((((((((((((.(((((......(((((((((((.(((.....(((((((....)))))))..)))..)))....))))))))))))).))))))))))))).))))))))))))))))))))))))))..))).).	-72.5	TTTTTAAAAGGTTCAGTTAGGT	46862498-46862519	22	0.250525	0.414648	3	5	TTTTTAAAAGGTTCAGTTAGGT	S	5p
499	gma-MIR5774a	gma-miR5774a	MIR5774	ACGAGTTTGAGCTGGCGTCGACACGTGGCATGGGACTAGTCAGTTAAACTGGCGATTTGTAAGTAGCAGGGCTCCTCAGCTTTTTCAGGGTTGCAGCTCAGCTTTTTCAGGGTTGTAGGCACGCGTGAAGGCAGCAGGAGCAGCACTTGA	150	Gm03	-	.((((((((..((.(((((..((((((((.((.((((.(((((.....)))))....((.(((.(((.(((((...((((((.....)))))).))))).))).))))).)))).)).)).))))))..))).)).))..))).))))).	-52.4	AGTTTGAGCTGGCGTCGACACGTG	20991469-20991492	24	0.167017	0.165859	2	2	GCTGGCGTCGACACGTGGCAT	D	5p
500	gma-MIR5774b	gma-miR5774b	MIR5774	AAGAGTTTGGGCTGGCGTCGACACGTGGCATGAGACTAGTCAGTGGCAATTTGCAGGTAGCAGGGCTTCTCAGCTTTTTCAGGGTAGCAGGGTTACTGCAAATCGCCAATTGGACTGGCTAGTCTCATGTCACGTGTCGACGTCAGCCCAAACTCGT	157	Gm09	-	..(((((((((((((((((((((((((((((((((((((((((((((.((((((((.((((...(((.(((..........))).)))...)))))))))))).)))......))))))))))))))))))))))))))))))))))))))))))..	-109.3	TGGGCTGGCGTCGACACGTGGCAT	46549475-46549498	24	0.167017	0.165859	2	2	GCTGGCGTCGACACGTGGCAT	D	5p
501	gma-MIR5775	gma-miR5775	MIR5775	AAATTCTGGAAGTAGTCTTTCCTTTTTGGTAAACTACACTTTCCCTCTTCAAAAGTTCTTATGGAAAAGACACATAAAGATGTCTGTTTGCATACAAGCCATAAGCTCTTTTGAGAGCTTCTCTAGAGTAT	131	Gm04	-	..((((((((.(((((....((.....))...))))).......((((.((((((..(((((((...(((((........)))))..(((....))).)))))))..))))))))))....))))))))..	-37.4	CAAGCCATAAGCTCTTTTGAGAG	9764094-9764116	23	0	0.0829296	0	1	ATAAGCTCTTTTGAGAGCTTC	D	3p
502	gma-MIR5776	gma-miR5776	MIR5776	GTGGATTGTTAACTTGGGCTGAGCTTAGGTGAGTGTTGACCGTGGTGTGCTCTAAGCAAACCTAGATTCAAGGTCTTTGGAGTTCAGCTTACCCTCTGGCAAGGTTGAGACACCATGGGGGATGGGTGTGTACCTGCAAAAAAGACACTCAGACTCTCAGTCATTAAGGAATCTACCAGCGTCAATATAGAATCCCGGTCAACACCCACCGGAGTTCAATTCAAGTCAATAGTTCACC	238	Gm05	-	((((((((((.(((((((.(((((((.((((.((((((((((.(((((((((((((...((((.......)))).))))))))(((((((.((....))..))))))).))))).((((((.(((((((.(...........).)))))))..))))))........(((.((((............)))).))))))))))))).)))).))))))).))))))).)))))))))).	-91.2	AACTTGGGCTGAGCTTAGGTG	1783854-1783874	21	0.0835084	0.0829296	1	1	AACTTGGGCTGAGCTTAGGTG	S	5p
503	gma-MIR5777	gma-miR5777	MIR5777	GCTGATGCTAGGTGCACCAGCATTATTGCTGGTGCATCCAGCACTTAAAGAGAAAAGACTAAAATATCTCTGATTCATAAGTCTTTTACGGATCAAATGCTTAATATCAACATACGAATCAACTTAATTTATATTAATCTTACGGATCAACTCGATCCATACAATTTACGGATCACTCTCACGCACACCTAGCACAAATGTGAAGAAAGTGTACTAGCAATAATGTTGGATGCACCTAGCATCAG	245	Gm05	-	.((((((((((((((((((((((((((((((((((((....(((.....(((((((((((.....(((...))).....)))))))....((((.............................(((((....)))))......(((((.....)))))............))))..))))..((.......))......)))......))))))))))))))))))))).)))))))))))))))	-85	TACTAGCAATAATGTTGGATGCAC	2868143-2868166	24	0	0.165859	0	2	CTAGCAATAATGTTGGATGCAC	D	3p
504	gma-MIR5778	gma-miR5778	MIR5778	GCATCAACTTCGACGAACTCTTCGTCGGCATCGACATCCACGGAGATGTCTTGCCGGACTTGGAGATGTTCGGCGAGTTCTCCGTGGATGTCAGCACCGGCGAGGAATCGTCGGAGATGAACT	123	Gm06	+	...(((.(((((((((..((((((((((....((((((((((((((...((((((((((........)))))))))).))))))))))))))....)))))))))).))))))))).)))…	-78	CGAACTCTTCGTCGGCATCGACAT	47266935-47266958	24	0	0.0829296	0	1	CGACGAACTCTTCGTCGGCATC	D	5p
505	gma-MIR5779	gma-miR5779	MIR5779	GCTTCTAAGCCAAGTCCAAAGTAGGAATGTTGCATTTTCAAACAATTTGTTAGCATTGGAAAACAGTATTCTATTTTTGAGTTGCCAAATAGACCATGTTAAAGCCAACCACCAATACTGCCATCTCTTCATCCTTATGCCTTCAGCCTGAATATGTGTATGTTGAAGGAAATGATGTTTTGGAGTTAGCGGGAAAGCA	199	Gm06	-	((((....(.(((.((.(((((((.(((((((..(((((((..............))))))).)))))))))))))).)).))).)...............................((((...((((.((((......((((((((.((........)).))))))))....))))....))))...))))..)))).	-41.04	CAAGTCCAAAGTAGGAATGTTGCA	12735683-12735706	24	0.167017	0.0829296	2	1	CAAGTCCAAAGTAGGAATGTTGCA	S	5p
506	gma-MIR5780a	gma-miR5780a	MIR5780	TTTTGGTCTGGGTTCCTATTGTCAAGTTAAGTGATGACATGACATCATCTGATGACTGATATATATTGGAAGAGCCGTTGAGATGATGTCACATCATCACTTAGCTGACGGTAGGGACCTAGGACAAA	128	Gm06	-	.((((..(((((((((((((((((.((((((((((((..(((((((((((((((.((...............)).)))).)))))))))))..)))))))))))))))))))))))))))))..))))	-67.76	ATCACTTAGCTGACGGTAGGGAC	28710138-28710160	23	0.501051	0.497577	6	6	ATCACTTAGCTGACGGTAGGGAC	S	3p
507	gma-MIR5780b	gma-miR5780b	MIR5780	TTTTTGTTTTGAATTTTCGTTGTTCTGAGTCCATGATATATTAAAAGTTTTGTTCCTTGTCCCTGCAGTCAATTAAGTGATAACGTGGTACCATCCTAACATATATTGAAAGAGCCGTTGAGATAATGTCACATCATCACTTAACTCACAACAGGAACTTGAAACAAAACTTTTAATATATCAGGGATTCAAAACAACGAAAAAATTTATCAAGGA	216	Gm13	-	((((((...(((((((((((((((.(((((((.(((((((((((((((((((((.(..((.((((..((.(.(((((((((...(((..(..(((.((((................)))).)))..)..)))...))))))))).).))..)))).))..).))))))))))))))))))))).))))))).))))))))..))))))).))))))	-76.09	TCCATGATATATTAAAAGTTT	34948363-34948383	21	0	0	0	0	TCTGAGTCCATGATATATTAAA	D	5p
508	gma-MIR5780c	gma-miR5780c	MIR5780	TGTTGTTCTGAGTCTCTAATATATTAAAAGTTTTGTTTTGGGCCCCTACCGCCAATTAAGTGATGACATGACATCATTCCAATGACTGATATATATTGGAAGAGCTGTTGAGATGGTGCCACACCATCACTAAATGATGACAAGGATCCCAAACAAAACTTTTAATATATCAGGGACTTGGAACAAT	187	Gm14	-	.(((((((..(((((((.((((((((((((((((((((.(((..(((.......(((.(((((((...((.((((((..((((..((...............))..))))..)))))).))...))))))).))).......)))..))))))))))))))))))))))).)))))))..)))))))	-74.3	TTTTAATATATCAGGGACTTG	33572235-33572255	21	0.167017	0.331718	2	4	TTTAATATATCAGGGACTTGGA	D	3p
509	gma-MIR5780d	gma-miR5780d	MIR5780	ATTTTTGTTTTGAGTTTCTGATAAATTTTTCCATTATTCCGAGTTCCTGATATATTAAAAGTTTTGTTTTGGGTCTCTATCGTCAATTAAGTGATGATGTGAGCTCTTCCAACATATATCAGTCGTTGAGATGGTACCACATCATCACTTAACTGACGACAAAGACTTAAAATAAAAATTTTAATATATCAAGAATTCACAACAACGGAAAAATTTATCAGAAACTCAAAACAAAAATC	239	Gm09	-	((((((((((((((((((((((((((((((((........((((((.(((((((((((((.(((((((((((((((.(.((((((.(((((((((((((((.(((.(..((((...........))))..).)))..))))))))))))))).)))))).).))))))))))))))).))))))))))))).))))))........)))))))))))))))))))))))))))))))).	-113.19	TTGAGTTTCTGATAAATTTTTC	5063475-5063496	22	0	0.0829296	0	1	TGTTTTGAGTTTCTGATAAATT	D	5p
510	gma-MIR5781	gma-miR5781	MIR5781	CCAACTTCAGGCTCAGGAGGCAGTGTGAGTTCTTGTGATTGCATCTGCGACTGAAACTGAGACTGCATCTGGATGAAGGATA	82	Gm06	-	....(((((...(((((..(((((.(.((((....(..((((....))))..).)))).).))))).))))).)))))....	-24.6	TGAAACTGAGACTGCATCTGG	35859214-35859234	21	70.1471	86.2467	840	1040	CTGAAACTGAGACTGCATCTGG	D	3p
511	gma-MIR5782	gma-miR5782	MIR5782	GGTAAATTGAATTGAACTTCTCCTATAAGTTAAAATCAACTTATACACATAATTTTCGTAGAAACTCTATCCTATAGCTTCTTCAAAAGCTGAAGTGTGTAACCTGATTTTAGCTGGTAGGAGAAGTTCAGTTCATTTTAC	141	Gm07	+	.(((((.(((((((((((((((((((.(((((((((((..((((((((.........((((.....))))....((((((......))))))..))))))))..))))))))))).))))))))))))))))))).)))))	-62.4	TAGCTGGTAGGAGAAGTTCAG	12691909-12691929	21	10.5221	10.5321	126	127	TAGCTGGTAGGAGAAGTTCAG	S	3p
512	gma-MIR5783	gma-miR5783	MIR5783	GGCCGCGGTGGCGGGTCCCTCCGGGTCGTCTCCGTCTGCGGAGGACGACGGAGACGACGACGGGGAGGACGCGCCGCTGCTGCA	84	Gm07	+	.((.(((((((((.(((((((((.((((((((((((..(....)..))))))))))))..))))).)))).))))))))).)).	-64.1	GACGACGACGGGGAGGACGCGC	41080180-41080201	22	2.42174	2.90253	29	35	GACGACGACGGGGAGGACGCGC	S	3p
513	gma-MIR5784	gma-miR5784	MIR5784	AAACTCTTCATTAGCTAATCATTAGCTAATTTGTAAATGTCATCTCATTTTTTAGAAAAGCTTTATGAGAGCTTCTACTAATTAGCTAATGGTTAGCTAATGAAGAACTC	110	Gm08	+	....(((((((((((((((((((((((((((.(((...((..((((((.....((.....))..))))))))...))).)))))))))))))))))))))))))))....	-46.8	AATTAGCTAATGGTTAGCTAA	30116958-30116978	21	0	0.0829296	0	1	AATTAGCTAATGGTTAGCTAA	S	3p
514	gma-MIR5786	gma-miR5786	MIR5786	GAGAGAGTCTTGTCGCAGGATAGAGGGCACTGGGTATGGCATGATGATGCATGCAAAAATATATTATGTGTGCTGAAATCATAATTAAGCATGTATTTATAAATATAGCTAGTGTCCCTGTCTTGCGACAAGATTCTCTG	140	Gm19	+	.((((((((((((((((((((((.(((((((((.(((((((((......))))).....((((..(((..((((.............))))..))).))))..)))).))))))))))))))))))))))))))))))).	-71.42	TGTCGCAGGATAGAGGGCACT	1902514-1902534	21	0.167017	1.07808	2	13	TGTCGCAGGATAGAGGGCACT	S	5p
515	gma-MIR6299	gma-miR6299	MIR6299	AAATATTGACGTGACAAACCATTAATTTTAAATTACTACTTTGTTTTTGATGTGATAAAATAATAATTTAAAATTATTGATTTGTCATATCAGTGTT	97	Gm06	+	.((((((((..(((((((.((.(((((((((((((.((.((((((........)))))).)).))))))))))))).)).)))))))..))))))))	-30.9	TTAAAATTATTGATTTGTCAT	12081678-12081698	21	0.0835084	0	1	0	ATTTAAAATTATTGATTTGTCA	D	3p
516	gma-MIR6300	gma-miR6300	MIR6300	AGGTAAAAATACTTACCACTATATTACAACAACTTGTTTGTGAAATTCAATGGTAATTTTAAATAATAAATGTTTTAATATTACCGATAGCATTTGATTATATTTTTGTTTTAAAGTTACATTTGATTATATCGCTATCGGCTATAATGTAAGTCATATTCATCCAATATCATGCAACTTTTTTGTATAGATATATTAATATTACTCGATAATCATCAAGTCGTTGTAGTATAGTGGTAAGTATTCCCGCC	251	Gm08	-	.(((...(((((((((((((((((((((((.(((((...((((...((...((((((.((((.......(((.((((.(((..((((((((((.((((((.(((((......)))))......)))))).)).))))))))..)))...)))).))).........(((((((((((.....)))))).))))).)))).)))))).))...))))))))).)))))))))))))))))))))))...)))	-73.1	GTCGTTGTAGTATAGTGGTA	3178124-3178143	20	165.931	45.1137	1987	544	GTCGTTGTAGTATAGTGG	D	3p
517	gma-MIR862a	gma-miR862a	MIR862_2	AGTCTTCGTGTTCCCTCAAAGGCTTCCAGTATTCATTCATACCTAACTAGTTGCTTGAATGCTGGATGTCTTTGAAGGAATTTGAAAGCT	90	Gm18	-	((..((((.(((((.((((((((.(((((((((((..((............))..))))))))))).)))))))).))))).))))..))	-39.6	GCTGGATGTCTTTGAAGGAAT	61624615-61624635	21	1.67017	0.829296	20	10	TGCTGGATGTCTTTGAAGGAAT	D	3p
518	gma-MIR862b	gma-miR862b	MIR862_2	GTTCCCTCAAAGGCTTCCAGTATTCCCGTATTCATTCATATATACCTAGCTAGAATTGATTGAATGCTGGATGTCTTTGAAGGAAC	86	Gm08	+	(((((.((((((((.((((((((((....(((.((((...............)))).))).)))))))))).)))))))).)))))	-33.16	GCTGGATGTCTTTGAAGGAAC	46853971-46853991	21	0.417542	0.331718	5	4	GCTGGATGTCTTTGAAGGA	D	3p
519	gma-MIR9722	gma-miR9722	MIR9722	AGAGGGAAGAGAAAATCTAATAGAGGGAAGAAGATGAAGAGAATAATGATTTTTTCTTTAGACATGCACGCATGGTAGAAAGCATGTTTTCTGCATCTTCCTTCTTCTCTTATGTTTTCTCTTCTTTCTCGCA	133	Gm10	-	((((((((((((((((.(((.(((((((.(((((((.((((((((.((....(((((.....((((....))))..))))).)))))))))).))))))).))))))).))).))))))))))))))))....	-53.3	TAATAGAGGGAAGAAGATGAA	43308818-43308838	21	6.51366	4.14648	78	50	TAATAGAGGGAAGAAGATGAA	S	5p
520	gma-MIR9723	gma-miR9723	MIR9723	GGAATTCCCTGGCAAATTCCCAAAGGAGATTTGGACAACTCATTTTTCCAATAAACGCATTTAACATCTAACCACCCAAATTTTAATCTTAAATCCTATTTTTGAGGTACTTAGAGGCATTTTTTGAAAAAATGAGTTGACCAAATCCCCTTTGGGAATTTGCCAAGGAATTCC	174	Gm13	-	((((((((.(((((((((((((((((.(((((((.((((((((((((.(((.(((.((........(((((..(((((((....................)))).)))..))))).)).))).))).)))))))))))).))))))).))))))))))))))))).))))))))	-79.85	AGGAGATTTGGACAACTCATTTT	14782798-14782820	23	1.0021	0.912225	12	11	CAAAGGAGATTTGGACAACTC	D	5p
521	gma-MIR9724	gma-miR9724	MIR9724	GTCTTACATCGGTTAGAGATAGTGTCAAAATAGAATATATAAGTGAAAGACAATCCTCACCTCAAAAGCTAGCTCATAGGGGGAGGGTTGTCCCCACTTATATATTCTATCTTGGCACTATCTCTAACCGATGTAGAAC	139	Gm13	+	((..((((((((((((((((((((((((.((((((((((((((((...((((((((((.((((...((....))....))))))))))))))..)))))))))))))))).))))))))))))))))))))))))..))	-83.8	ATCGGTTAGAGATAGTGTCAAAAT	11864785-11864808	24	0.417542	0.580507	5	7	TAGAGATAGTGTCAAAATAGAA	D	5p
522	gma-MIR9726	gma-miR9726	MIR9726	GATGATGAAAGAAAAAATAACTGATTAGTCTTTCTATTATAAAATAGAGTATAGGCATTATTTTTTTCTTCTAAAA	76	Gm01	+	......(((..(((((((((.((.(((....(((((((....)))))))..))).)))))))))))..))).....	-13.4	TATAGGCATTATTTTTTTCTTCTA	28396252-28396275	24	0.167017	0.248789	2	3	TATAGGCATTATTTTTTTCTTC	D	3p
523	gma-MIR9727	gma-miR9727	MIR9727	TGCACATATAAAAAATATAAAAGGAATAAAAGATGTAGATGAAGTTACTCTGAGCACTGAGAGTCATATGTATAGAAATCATTTCCTTGTCATCTCTATTTATAGAGTTGAGTTGGAGATTTTCATACATGTGCCTCTTCGTCGCTCAGATTAACTTCATCTTGGTCTCTTCACTCCTTACCATTTTTTGTGTGTCTGCA	200	Gm14	-	.(((((((((((((((....(((((..((.((((..(((((((((((.(((((((((.(((((.(((((((((.((((..((((((...(((.(((((....))))).)))...))))))))))))))))))).))))).)).))))))).)))))))))))..)))).))...)))))...)))))))))))))..)).	-81.2	TGAAGTTACTCTGAGCACTGAG	6304285-6304306	22	0.334034	0.0829296	4	1	TGAAGTTACTCTGAGCACTGAG	S	5p
524	gma-MIR9728	gma-miR9728	MIR9728	CAACCCGCAGAACTGAAACAAGTTGAGAAATGCTCATCTCTTTGTAGTTTTTATGGGTGGTCGAAGCGAACATAGGTGGAGACCCAAGTTCGGCTTTTAGTTGCAAGGCCATGGAGAAGCTCAAAACCCTCAAACTTTGAGGGCAAAATGGGCAAAGGATTTCTCAACTTGTTTCAGTTTTGCATG	186	Gm14	+	......(((((((((((((((((((((((((((((((...((((.(((((((....((((((....(((((...((.(....)))..)))))((........))..))))))..))))))))))).((((((.....))))))....))))))).....))))))))))))))))))))))))...	-78.6	CGCAGAACTGAAACAAGTTGA	6976571-6976591	21	7.26523	8.87346	87	107	CGCAGAACTGAAACAAGTTGA	S	5p
525	gma-MIR9729	gma-miR9729	MIR9729	TTCAAGTAATGAGTAGAAACATTTAGAAGAGTTCGGTTACGCAATAATAATGATATCTCTGAAAGTTGAATTTGTATTTTGCTTGAAAGTATTTAATTTTTGTAAATGTTTTTACTCATTATTAGGTC	128	Gm16	-	.((.(((((((((((((((((((((.(((((((..((.((.(((....((((.....((........)).....))))....)))...))))..))))))).))))))))))))))))))))).))..	-33.3	GTAATGAGTAGAAACATTTAGAAG	29725305-29725328	24	1.33613	1.74152	16	21	GTAATGAGTAGAAACATTTAGAAG	S	5p
526	gma-MIR9730	gma-miR9730	MIR9730	AGGCTTGCAGCAGTTATGACAACAATTGTGGGGTTTTGTGTTGCAATCATGACTATTTAAGCTTTTGGCTTAGGTTCCATTTTTGCTCTTGGTTCAAAGGTGGAAAAATTGGTTTTGCCCATAAAAATGTTTATTTACACCTTGGAACCAGGGGTGAAATTGACACATCGGCAAAAAAATTAAATTTGCATGATTGCAATGTGAAATCCCACGATTGCTGTCATAACTGCTGCAAGGC	238	Gm20	-	.(.((((((((((((((((((.((((((((((((((..(((((((((((((...((((((..((((.(((...((..((.(((..((((((((((.((((((.........(((((.......))))).........)))))).))))))))))..))).))..))...))).))))..))))))...)))))))))))))..)))))))))))))).)))))))))))))))))).)	-118.87	CGATTGCTGTCATAACTGCTGC	36456359-36456380	22	0	0.331718	0	4	CGATTGCTGTCATAACTGCTGC	S	3p
527	gma-MIR9731	gma-miR9731	MIR9731	TCTGCATACATATCGTGTTGCCAAGCCGTCTCCATCAAAACAGGGACCAAGCGTGCCTGGAGACAGCAAGGCAGAACGATATGTACGCAGAT	92	Gm13	+	(((((.((((((((((.(((((..((.(((((((........((.((.....)).))))))))).))..))))).)))))))))).))))).	-45.6	ATACATATCGTGTTGCCAAGC	41358359-41358379	21	0.501051	0.414648	6	5	ATACATATCGTGTTGCCAAGC	S	5p
528	gma-MIR9732	gma-miR9732	MIR9732	TTCTTGAGATTGCACACAATATCTTTGCCTTACTTTACAATATCTCTCCTTAAGGGGGTACTGTACGGGTTAAAAAGGCAAGGGTATGATGTGCAATCTTAAGA	104	Gm14	-	.(((((((((((((((..(((((((((((((((((((((.(((((((......))))))).)))).))))....)))))))))))))..)))))))))))))))	-50.6	CAAGGGTATGATGTGCAATCT	18484008-18484028	21	0.0835084	0	1	0	CAAGGGTATGATGTGCAATCT	S	3p
529	gma-MIR9733	gma-miR9733	MIR9733	CATTTCCAAACTTTTGCTTTTGGTACCTGCTGTTAGTCTTGGTCCGTTAAGTGATGATGTGAAGCTAACAAAGTGTCACATCATTGGTTAAGTGATGTTGGGACGTCATCACTTAACAGACTTAGATTAACAGAAGGTACCAAAAGCAAAAGTTTAAAAATG	162	Gm14	-	(((((..(((((((((((((((((((((.((((((((((.((((.(((((((((((((((...(((.....)))...((((((((.....))))))))....))))))))))))))).)))).)))))))))).)))))))))))))))))))))..)))))	-85.2	AGACTTAGATTAACAGAAGGTACC	48221593-48221613	21	0.668067	1.16101	8	14	TAACAGACTTAGATTAACAGA	D	3p
530	gma-MIR9734	gma-miR9734	MIR9734	AAGGGTGTGTAGTAGAGAAATATCATAGAAAGTCAACTATCTCTATAAATTAAGCAACACAAATTTCATTCACAATGGGTATATTTTTGTTATTAGGTGACTTAAGTAACATGCTCATCGTGAATGAGATTTGTGTTGCTTAATTTATAAGAATAGTTAATTTTCTATGAAATTCTTCCACTACACCCCCCT	192	Gm14	+	..(((.(((((((.((..(((.(((((((((((.((((((((.((((((((((((((((((((((((((((((.((((((((((((..(((((...)))))..)))))...))))))).)))))))))))))))))))))))))))))))).)))))).))))))))))).)))..)).))))))))))…	-92.2	TCGTGAATGAGATTTGTGTTGCTT	49068464-49068487	24	1.41964	1.4098	17	17	TCGTGAATGAGATTTGTGTTGCTT	S	3p
531	gma-MIR9735	gma-miR9735	MIR9735	TTTGGTACGGCTTAAGTTCAACTTTGGAGGAAAAACATGGATGTTATGGTGCTTTAAGCCCTGCAACTTTAGTGCGGCTTAAGCACGACCCTTAAGCATGCCAGTTTTTGATTAAGCTGCATCAAACTTTCAGGCTTAAGCACAGTAGCATCCATATTTTTCCTCCAAAGTTGGGCTTAAGCTGTACCAAAG	192	Gm02	-	(((((((((((((((((((((((((((((((((((.(((((((((((.((((((.(((((.((.((.(((.(((((((((((...(((.....((((......))))))).))))))))))).))).)).))))))))))))).))))))))))).))))))))))))))))))))))))))))))))))).	-106.3	TTTGGTACGGCTTAAGTTCAAC	8455105-8455126	22	0.0835084	0	1	0	TACGGCTTAAGTTCAACTTTGGAG	D	5p
532	gma-MIR9738	gma-miR9738	MIR9738	GCGATGGAAGAGTTCATGTCGTGTTTCAGAATGATTCAGACATCTAAGAAGGTCATTCAGATGTTGTTGAAGACATATACAGTTAGAAATGACCCTCTCATTTTGTGCCATAACCGTCTATTTCTTCAATGATACTGGAATCATTCTGAAACATGATGTGGACTCTTCCATGG	173	Gm16	+	.(.((((((((((((((((((((((((((((((((((.(((..........)))...(((.(((..(((((((.(((.((.(((((((((((.....)))))))......)))).)).))).)))))))..)))))))))))))))))))))))))))))))))))))))).)	-78.2	TCTGAAACATGATGTGGACTCTTC	31884068-31884091	24	2.50525	2.15617	30	26	TGAAACATGATGTGGACTCTTC	D	3p
533	gma-MIR9740	gma-miR9740	MIR9740	ATCTATGTAGGTTCCAGTGAGGGAAATCAAAGTGAAGGGTCCATAAACAATGAAAGAAGCTTGGTATGAGAGAGTGGGCAAGAGTGGTGTTAGTACGAATCATTTCTACCCTTCACTTTCATTTCCTTCACTGGCACCCACATAAATA	148	Gm16	+	...(((((.(((.((((((((((((((.((((((((((((..................(((((.(.......).)))))..(((((((..........)))))))..)))))))))))).)))))))))))))).))).)))))....	-57.6	TGTAGGTTCCAGTGAGGGAAA	4644377-4644397	21	0	0.0829296	0	1	TGTAGGTTCCAGTGAGGGAAA	S	5p
534	gma-MIR9741	gma-miR9741	MIR9741	TACCTTGAGTGACTTCACCCATTCAAACACGTTTTTCCAAACTAGTCAAACGTGCATGGATGACTGCACTTAGTTGAAAAATGTGTTGAACTGAGTGAAGACACTCAGTGT	111	Gm17	-	.((.(((((((.((((((.(((((((.((((((((((..((((((......(((((.(.....))))))))))))))))))))))))))).)).)))))).))))))).))	-41.9	ATGTGTTGAACTGAGTGAAGACAC	27289298-27289321	24	0.167017	0.663436	2	8	AATGTGTTGAACTGAGTGAAGACA	D	3p
535	gma-MIR9745	gma-miR9745	MIR9745	GAGTGAGAGAATTAAATTTGGACCGTATAACCAAACATGGAGGGTTAAGATTTAACGTTAAAAAGTCACATGACTTTTTAAGTGGTTACATGACATTAAATCTTGATCGTTCATGTTTGGTTATACGGTCCAGATTTAATCTTGTTACTC	150	Gm19	+	((((((.(..(((((((((((((((((((((((((((((((.(((((((((((((..((((((((((....))))))))))...(((....))).))))))))))))).)))))))))))))))))))))))))))))))..).))))))	-80.2	AGAATTAAATTTGGACCGTATAAC	49543838-49543861	24	0.167017	0.165859	2	2	AGAATTAAATTTGGACCGTATAAC	S	5p
536	gma-MIR9746a	gma-miR9746a	MIR9746	ACGGTTATCCAATTGAGATTCAAGCACTTTTCTATGTGGCTTTAAGGTGTGTTTGAATGGAACACCTTAAATCCATGAAGAAAAGTGTTTGAATCTCAATTAGATAACCA	110	Gm03	+	..(((((((.(((((((((((((((((((((((.(((((.((((((((((...........)))))))))).))))).))))))))))))))))))))))).))))))).	-62.5	AAAGTGTTTGAATCTCAATTAGAT	2808322-2808345	24	0	0.414648	0	5	AAAGTGTTTGAATCTCAATTAGAT	S	3p
537	gma-MIR9746b	gma-miR9746b	MIR9746	ACGGTTATCCAATTGAGATTCAAGCACTTTTCTATGTGGCTTTAAGGTGTGTTTGAATGGAACACCTTAAATCCATGAAGAAAAGTGTTTGAATCTCAATTAGATAACCA	110	Gm03	+	..(((((((.(((((((((((((((((((((((.(((((.((((((((((...........)))))))))).))))).))))))))))))))))))))))).))))))).	-62.5	AAAGTGTTTGAATCTCAATTAGAT	2812417-2812440	24	0	0.414648	0	5	AAAGTGTTTGAATCTCAATTAGAT	S	3p
538	gma-MIR9746c	gma-miR9746c	MIR9746	ACGGTTATCCAATTGAGATTCAAGCACTTTTCTATGTGGCTTTAAGGTGTGTTTGAATGGAACACCTTAAATCCATGAAGAAAAGTGTTTGAATCTCAATTAGATAACCA	110	Gm03	+	..(((((((.(((((((((((((((((((((((.(((((.((((((((((...........)))))))))).))))).))))))))))))))))))))))).))))))).	-62.5	AAAGTGTTTGAATCTCAATTAGAT	2821361-2821384	24	0	0.414648	0	5	AAAGTGTTTGAATCTCAATTAGAT	S	3p
539	gma-MIR9746d	gma-miR9746d	MIR9746	ACGGTTATCCAATTGAGATTCAAGCACTTTTCTATGTGGCTTTAAGGTGTGTTTGAATGGAACACCTTAAATCCATGAAGAAAAGTGTTTGAATCTCAATTAGATAACCA	110	Gm03	+	..(((((((.((.((((((((((((((((((((...(((.((((((((((...........)))))))))).)))...)))))))))))))))))))).)).))))))).	-57.1	AAAGTGTTTGAATCTCAATTAGAT	2825249-2825272	24	0	0.414648	0	5	AAAGTGTTTGAATCTCAATTAGAT	S	3p
540	gma-MIR9746e	gma-miR9746e	MIR9746	ACGGTTATCCAAGTGAGATTCAAGCACTTTTCTATGTGGCTTTAAGGTGTGTTTGAATGGAACACCTTAAATCCAAGAAGAAAAGTGTTTGAATCTCAATTAGATAACCA	110	Gm03	+	..(((((((.(((((((((((((((((((((((.(((((.((((((((((...........)))))))))).))))).))))))))))))))))))))))).))))))).	-53.1	AAAGTGTTTGAATCTCAATTAGAT	2854900-2854923	24	0	0.414648	0	5	AAAGTGTTTGAATCTCAATTAGAT	S	3p
541	gma-MIR9746f	gma-miR9746f	MIR9746	ACGGTTATCCAATTGAGATTCAAGCACTTTTCTATGTAGTTTTAAGGTGTGTTTGAATGGAACACCTTAAATCCATGAAGAAAAGTGTTTGAATCTCAATTAGATAACCA	110	Gm03	+	..(((((((.(((((((((((((((((((((((.(((.(.((((((((((...........)))))))))).).))).))))))))))))))))))))))).))))))).	-53.1	AAAGTGTTTGAATCTCAATTAGAT	2873803-2873826	24	0	0.414648	0	5	AAAGTGTTTGAATCTCAATTAGAT	S	3p
542	gma-MIR9746g	gma-miR9746g	MIR9746	ATGGTTATTCAATTGAGATTCAAGCACTTTTCTATGTGGCTTTAAGGTGTGTTTTATTGCATGAGCAAGATGTTGAATGCAGGGGGTTCATAAAACAAATTGTCAAACTTTTGCATACCTTAAGCTCTCATCTGAGAAGTTATTTTTTGACGGATTTGAAGTAACTTAACTAAATATATCACCTTAAAACAGAGCAGTACTCATCTATTGTTATTACTATTGCAGTGCAACAAATTTAATGTTAGAAGAATGACATTAAACTTGTTGTGTATAGTATTTGAGTACTCTTCTATTTTGAAGCAATATATGTGGTTAAGTTGTTTCAAATCCAACCTAAAATAGTTTAGCTTAAGACATGCAATTGTTTGACAATTTGTTCTATTAATTCATTGCATTCAA…	473	Gm03	+	.(((((((..(((((((((((((((((((((((.(((((.((((((((((.....(((((.(((((((((((((((((((((.(((((.(((.(((((((((((((((..((((((..(((((((((((....)))...(((((((..(..(((((((((((((((((((((.((((((..(.((((((.((((.((((((((..((((((.............(..((((((.((((((((((......)))))))))).))))))..)))))))..)))))))).)))).)))))).)..)))))).)))))))))))))))))))))..)..)))))))...))))))))..))))))..))))))))))))))).))).))))).))))))))))…	-211.73	AAAGTGTTTGAATCTCAATTAGAT	2877769-2877792	24	0	0.414648	0	5	AAAGTGTTTGAATCTCAATTAGAT	S	3p
543	gma-MIR9746h	gma-miR9746h	MIR9746	ACAGTTCTCCAATTGAGATTCAAGCACTTTTCTATGTGGCTTTAAGGTGTGTTTTATTGCATGAGCAAGATGTTGAATGCAGGGATTCATAAAACAAATTGTCATACTTTTGCATGCCTTAAGTTCTCAGCTGAGAAGTTATTTTTGGTCAGATTTAAAGCAACTTAACTACATATGTCACCTTAAAACAGAACAGTACTCATCTATTGCTATTACTATTGCGGTGCAACAAATTTAATGTTAGAAGAATGACATTAAACTTGTTGTGTATAGTATTTGAGTACTCTTCTATTTTGAAGCAATATAAGTGGTTAAGTTGTTTCGAATCCAACCAAAAATAGTTTAGCTTAAGGCATGCAATTGTTTGACAATTTGTTCTATTAATTCATTGCATTCAAC…	472	Gm08	-	...(((.((.(((((((((((((((((((((((.(((((.((((((((((.....(((((.((.(((((((((((((((((((((((.(((.((((((((((((.((..(((((((((((((((((((....))))..(((((((((((..((((..(((((((((((((((.(((((..(.((((((.((((.((((((((.....((((((..........(..((((((.((((((((((......)))))))))).))))))..)))))))..)))))))).)))).)))))).)..))))).)))))))))))))))..))))..)))))))))))....)))))))))))))))..)).)))))))))))).))).))))).)))))))))))…	-216.52	AAAGTGTTTGAATCTCAATTAGAT	11852972-11852995	24	0	0.414648	0	5	AAAGTGTTTGAATCTCAATTAGAT	S	3p
544	gma-MIR9746i	gma-miR9746i	MIR9746	ATATCAAGCTGTTTACGGTTATCCAATTGAGATTCAAGCACTTTTCTATGTGGCTTTAAGGTGTGTTTGAATGGAACACCTTAAATCCATGAAGAAAAGTGTTTGAATTTCAATTAGATAACCATAGACAACTTGATAT	139	Gm03	+	((((((((.((((((.(((((((.(((((((((((((((((((((((.(((((.((((((((((...........)))))))))).))))).))))))))))))))))))))))).))))))).)))))).))))))))	-73.7	AAAGTGTTTGAATTTCAATTAGAT	2866267-2866290	24	0.0835084	0.165859	1	2	AAAGTGTTTGAATTTCAATTAGAT	S	3p
545	gma-MIR9747	gma-miR9747	MIR9747	GCATTTAAAGTATTTAAATCGTTGCATTAATAAAAATGTCCTAAAATCAATAAAAATTGTCTCATTAATCAAAATTCTTGGTCAACTAAAGAAAAATAAATAAATTTATTGATTTGAGGACATTTTCATTCATGCGATGATTTAAATACTTTAAATG	157	Gm20	+	.((((((((((((((((((((((((((.(((.((((((((((.(((((((((((..(((..........)))..(((((((....)).)))))...........))))))))))).)))))))))).))).))))))))))))))))))))))))))	-57.9	ATGCGATGATTTAAATACTTTAAA	31059714-31059737	24	0	0.165859	0	2	CATGCGATGATTTAAATACTTT	D	3p
546	gma-MIR9749	gma-miR9749	MIR9749	GGGCGTATTAACTGAGAGTGTGAGAGGTGAAGGAAGCTAATCTTGACCATTCAATCTTAATAGGGATTCGGTGTTCGTGATTAGCTTCTTTCACCTTTCCCACTTTCACCTAATAGGCTC	120	Gm17	-	((((.(((((..((((((((.(((((((((((((((((((((.(((.(((..((((((....))))))..))).))).))))))))))))))))))))).))))))))..))))).))))	-65.2	TTAGCTTCTTTCACCTTTCCC	14170521-14170541	21	0.417542	0.497577	5	6	TTAGCTTCTTTCACCTTTCCC	S	3p
547	gma-MIR9750	gma-miR9750	MIR9750	CATTTCAGAGGCGCGTATGGACTTACGACCTGAAGATTATTTCTTCCTGATGAAGCTAAAGATCTGGATCGAGGAAGCAGAAGGCATGGTATAACTGCTCCTCTTCAAGAGCTTCATCACCAGCATTATCTTCAGGTGTAAGTCCATATGTGCTCTCTAAAAT	163	Gm06	-	.((((.((((((((((((((((((((.((((((((((.....((...((((((((((...(((....)))(((((.((((...((...))....)))))))))......))))))))))..))....)))))))))))))))))))))))))).)))).))))	-74.2	TGTAAGTCCATATGTGCTCT	14453339-14453358	20	0	0.248789	0	3	TGTAAGTCCATATGTGCTCTCT	D	3p
548	gma-MIR9751	gma-miR9751	MIR9751	TCAAGGTAATTTTAAACCTAAACCCTAAATTATTCTCATTCTGATTCATTTCTGCTCATAACCCTAATCTAGGGTTTAGGTTTAAAATTAATTCAGT	97	Gm02	-	......(((((((((((((((((((((.((((..........((......))............)))).))))))))))))))))))))).......	-27.85	GTAATTTTAAACCTAAACCCTAAA	14745354-14745377	24	0	0.165859	0	2	GTAATTTTAAACCTAAACCCTAAA	S	5p
549	gma-MIR9753	gma-miR9753	MIR9753	ACATTTTGTTTTCCTTCTTGTCGACTTCTTAAAGACTAAAACCCCAAAACCGAAGCTCCAAAATTAGCCCATCTATTGTAACCCTAAGTCCCAAATCGTGATATGTATTTATTAATACTTCTAATATATCACAATTTGGGACTTAGGGCTACAACAGAAGAGTTGGTTTTGGGGCTTGGGTTTTGTGGGCTTAGGCTTTAAGAAGCCCAAAAGGAGGAAAACAAAATGT	229	Gm14	-	(((((((((((((((((((...(.((((((((((.((((..((((((((((.((((((((((((((((.(.(((.(((((.(((((((((((((((.(((((((((.................))))))))).))))))))))))))).))))).))).).)))))))))))))))).))))))).))).)))).)))))))))).)...)))))))))))))))))))	-123.03	ATCACAATTTGGGACTTAGGGCTA	38887603-38887626	24	0.417542	0.165859	5	2	ACAATTTGGGACTTAGGGCTACAA	D	3p
550	gma-MIR9754	gma-miR9754	MIR9754	TTTCTATACTTTCGGTCAAACGTGGTCAAGTTCCCTTTACTTTCATATTGATGAATTGGGTCCCCAAACTTTAAAATACATGTGGATTTAGTCTCCCCGAACTCTAAAAATACGATGAATTCTTAGAAATGAGGGACTAAATCCCATGTTCTTTAAAGTTTGAGGGCCAAATTCATTGTATGAAAGTGTTGGGACCTTGACCACATTAGACTGAAAGTACAGAGTC	226	Gm01	-	.((((.(((((((((((.((.(((((((((.((((..(((((((((((.((((((((.(((((.(((((((((((..(((((.((((((((((.((.((...(((((.(((.......))).)))))..)).)))))))))))))))))..))))))))))).))))).)))))))))))))))))))..)))).))))))))).)).))))))))))).))))..	-112.4	TGACCACATTAGACTGAAAGTA	1380249-1380270	22	0.501051	0	6	0	TGACCACATTAGACTGAAAGTA	S	3p
551	gma-MIR9756	gma-miR9756	MIR9756	CTATGGCCCTGTTTGGGTAAAGTTCTCAATAAGCACTTATAGGAAAAGAAATAACAAGTTAAAATGAATTAAGCTTATCCCACAAGTTAAATTAGCTTTTGGAAAAAAATGAAAAAACTTCCATAAATTAGCTTATACATAAACTAATTTTAACTTATGAGGGAAGTTTAAATCATTTTCTATCTATTTTCTTCTTTTACAAGTGCTCATTGAGAACTTTATCCAAACAGAGCAATA	237	Gm18	+	.....((.((((((((((((((((((((((.(((((((.(((((.((((((.........(((((((.((((((((.(((((.((((((((..((((..(((((..............)))))......))))...............)))))))).)).))))))))))).)))))))........)))))).))))).))))))).)))))))))))))))))))))).))....	-81.7	TGAGAACTTTATCCAAACAGAG	47594066-47594087	22	1.33613	0.663436	16	8	TGAGAACTTTATCCAAACAGAG	S	3p
552	gma-MIR9757	gma-miR9757	MIR9757	CCAATGCTACCAAACACTGGCTCAACCCTCCTCAGTTAGATCTCGTCAAACAGCGAGGCGTGAATTCGCTCCTTGACTTACTTGCCTTGCTATTTAAGGAGATCCAATTGAGGAGGGTTGAGCCAGTTTTTGGTAGCATTGG	142	Gm02	+	((((((((((((((.((((((((((((((((((((((.((((((.(.(((.(((((((((..((.(((.....))).))...))))))))).))).).)))))).)))))))))))))))))))))).))))))))))))))	-93.5	CAACCCTCCTCAGTTAGATCTCGT	48299323-48299346	24	1.75368	2.48789	21	30	CAACCCTCCTCAGTTAGATCTC	D	5p
553	gma-MIR9759	gma-miR9759	MIR9759	ACTTCTTTTCATCATAAAAAAATTAACTTCTTCCATGCATTAAATTTTACTTGCTTATAGAAAAAAAAAGGAAAATAATATTAATAATCATTAATGATACATTAATAATATTAATAATCATTAATGATACATTAATAATTATTAATATTATTTTTCTTTTCTCTTTTTTTTTCTATAAGCAAGTAGAATTTAATGCATGGAAGAAGTTAATTTTTTTATGACGGAAGAAGT	231	Gm03	+	(((((((((..(((((((((((((((((((((((((((((((((((((((((((((((((((((((((((((((((((((((((((((.(((((((((.(((((((.((.......)).))))))))).))))))).)))))))))))))))))))).......))))))))))))))))))))))))))))))))))))))))))))))))))))))))).)))))))))	-112.01	TATAAGCAAGTAGAATTTAAT	45985249-45985269	21	8.85189	12.5224	106	151	TATAAGCAAGTAGAATTTAAT	S	3p
554	gma-MIR9760	gma-miR9760	MIR9760	CCTCAACAATCAAAACTACACCATCCAGAAAAAGCATGCAATTAGGGATAGTCGATTGTATGCCCTTGTTAAGCACATCCAAGAGACCAAGACTAAATTAAATAGGTAAGAACTAAAGGTTGGGCCTTGATGTAGTCCTATACTTTCAGGAAATTCCTAAGTCTTGCTTCTTCTGGATGATGTAGTTTTGATTGTTGAG	199	Gm05	+	.(((((((((((((((((((.(((((((((.(((((.....((((((((..((((..(((((..((((...........)))).......(((((.((((...((((...(((.....)))..)))))))).))))).)))))..)).))..))))))))....))))).))))))))).)))))))))))))))))))	-76.2	TGATGTAGTTTTGATTGTTGA	41683627-41683647	21	0.417542	0.165859	5	2	TGGATGATGTAGTTTTGATTG	D	3p
555	gma-MIR9761	gma-miR9761	MIR9761	GAGTTTGAAGGTCTAGGATATTTTGTATCTAGGATTTTCAATTGATTTGGCTTGGGACTTAATTGAGTTTTTATTTTGTTTTTGGGTCAGTGTCATGGACCCGTACAAAGATATCCAAAACACAAGCACTAACCACAAAAACATAAAATAAAAACTCAAATTAGTCCCAAGCCAAATTAATTGAAAACCCTAGATACAAAATGCCTTAGATATTCAAACTCA	222	Gm09	-	(((((((((.(((((((.(((((((((((((((.(((((((((((((((((((((((((...(((((((((((((((((((((((((.(((((..((((..(.......)...))))........))))).))).))))))))..))))))))))))))...))))))))))))))))))))))))).))))))))))))))).))))))).))))))))).	-114.2	TGAAGGTCTAGGATATTTTGT	5672590-5672610	21	0.0835084	0.0829296	1	1	TGAAGGTCTAGGATATTTTGT	S	5p
556	gma-MIR9762	gma-miR9762	MIR9762	TTACTTGTGCTTTTATTTTCTGTTTTCACTATTTAATTATAAAAATGTCATATTGTTTTCAATTTGTTTTCTGTTTCAAAGATTTGTACAGGAAACATTGAAAACAACTTTTTTTTGTTCTCTGTTTCCTTTACAGATCTTTGGAAACAGGCAACAGATTGAAAATAAGGTGTCAATTTTGTAATTAAAAAAAGAAAACCGGAAATAAATACACAAGTAA	220	Gm02	+	.((((((((..(((((((((.((((((....(((((((((((((.((.(((.((((((((((((((((.(((((((((((((((((((.((((((((..((.(((((.......))))).)))))))))).))))))))))).)))))))).)))))))))))))))).))).)).)))))))))))))....)))))).)))))))))..)))))))).	-93.8	TTACAGATCTTTGGAAACAGGC	42141459-42141480	22	1.75368	1.4098	21	17	TACAGATCTTTGGAAACAGGC	D	3p
557	gma-MIR9764	gma-miR9764	MIR9764	TAAAATGAGAAAGTTAGTGTGTATCCACTCTTGATTTGAATTATCCATTTCAAATCAAGGGTGGATACACTCTTACTTTCTCTCTTT	87	Gm05	+	......((((((((.((.((((((((((((((((((((((........)))))))))))))))))))))).)).)))))))).....	-48.6	TGGATACACTCTTACTTTCTC	34345229-34345249	21	0.0835084	0.0829296	1	1	TGGATACACTCTTACTTTCTC	S	3p
558	gma-MIR9765	gma-miR9765	MIR9765	TCCAGGTGTTATTAACTTGTCTTCAAATTCTGTATTACCTTGCAGCGGATTGAGATGCTGGATTCGGTAATACAGAATTCGGAGACAACTTAATAACAACTGGA	104	Gm10	+	(((((.(((((((((.((((((((.((((((((((((((.(.(((((........))))).)...)))))))))))))).)))))))).))))))))).)))))	-53.1	TAATACAGAATTCGGAGACAAC	3581764-3581785	22	0.835084	1.49273	10	18	TAATACAGAATTCGGAGACAAC	S	3p
559	gma-MIR9766	gma-miR9766	MIR9766	TACATCTTTGAAGGGAAGGAATGAAACAATGGTGATAAAAATAGTTTCCCGCAACAAAGAGAACTTGTCCTTTTTTGTTCCTTCTTATCTAATCCCTGACAATGATAAAAAAAAACAGGAACAAAAACAAGGATAAATTCTCTTTGTTGAAAAAGAAACTATTGTTTCATTCCTTCCCTTCAAAGATAC	189	Gm10	+	...(((((((((((((((((((((((((............((((((((...((((((((((((.((((((((((((((((((..(((((..............)))))........))))))))))..)))))))).)))))))))))).....)))))))))))))))))))))))))))))))))..	-83.44	TCTTTGAAGGGAAGGAATGAA	42726047-42726067	21	0.250525	0.0829296	3	1	TTTGAAGGGAAGGAATGAAAC	D	5p
560	gma-MIR9767	gma-miR9767	MIR9767	GTAATGGATGGAATGGTTACTTATGAAAAGAAGAAATTAATAATAAATCTCTAGCATATCCAACACAATCAAAGCATATCCAATTTTAGAGAGTTACTTTTGAGGATATGCTAGAGTGTCATTATTGCTTCCTTCTTTTCTTAATGTAACTATTCCATCCATTG	164	Gm10	+	.((((((((((((((((((((((.(((((((((.((.(((((((....(((((((((((((.......((((((....(((.......).)).....)))))))))))))))))))....))))))).)).))))))))).))).)))))))))))))))))))	-66.01	ATGGAATGGTTACTTATGAAAAGA	43993989-43994012	24	0.417542	0.248789	5	3	ATGGAATGGTTACTTATGAAAAGA	S	5p
a) Difference between the dominant mature sequence and miRBase mature sequence (D: different, S: same);
b )Arm of this mature miRNA.
	Known miRNAs in miRBase have no relevant information about the genome, and also have not been found in the present study.
	Known miRNAs in miRBase have no relevant information about the genome, but have been found in the present study.
	Known miRNAs in miRBase have no relevant information about the genome, but many of them have been found in the present study. Information provided for just one example.
	Conserved miRNA families.
	Non-conserved miRNA families.
	Legume-specific miRNA families.
