# Supplementary material for: Identification of miRNAs and their targets by high-throughput sequencing and degradome analysis in cytoplasmic male-sterile line NJCMS1A and its maintainer NJCMS1B of soybean
Source: BMC Genomics. 2016 Jan 5;17:24. doi: 10.1186/s12864-015-2352-0 (PMC4700598; doi:10.1186/s12864-015-2352-0)
Supplement: Additional file 1: — Table S1. Summary of small RNA annotations from NJCMS1A and NJCMS1B. Table S2. Known miRNAs identified in NJCMS1A and NJCMS1B. Table S3. Family member distribution in conserved miRNA families. Table S4. Summary of miRNA families found in NJCMS1A and NJCMS1B. Table S5. Novel miRNAs on the other arm of known pre-miRNAs. Table S6. Novel miRNAs identified in NJCMS1A and NJCMS1B. Table S7-1. High-confidence known miRNAs identified in NJCMS1A and NJCMS1B. Table S7-2. High-confidence novel miRNAs identified in NJCMS1A and NJCMS1B. Table S8-1. The up-regulated miRNAs identified in NJCMS1A and NJCMS1B. Table S8-2. The down-regulated miRNAs identified in NJCMS1A and NJCMS1B. Table S9. The targets of miRNAs identified in NJCMS1A and NJCMS1B. Table S10. Targets of novel miRNAs in NJCMS1A and NJCMS1B. Table S11. Primers used in this study. (ZIP 637 kb) [file 12864_2015_2352_MOESM1_ESM.zip › Table S3.xls]

## Sheet: Table S3
Table S3 Famliy members distribution in conserved miRNA families.
Gene family	Member numbers	Hairpin name	known_miRNA_name
MIR1507	2	gma-MIR1507a	gma-miR1507a
MIR1507		gma-MIR1507b	gma-miR1507b
MIR1508	3	gma-MIR1508a	gma-miR1508a
MIR1508		gma-MIR1508b	gma-miR1508b
MIR1508		gma-MIR1508c	gma-miR1508c
MIR1509	2	gma-MIR1509a	gma-miR1509a
MIR1509		gma-MIR1509b	gma-miR1509b
MIR1510	2	gma-MIR1510a	gma-miR1510a-3p
MIR1510		gma-MIR1510a	gma-miR1510a-5p
MIR1510		gma-MIR1510b	gma-miR1510b-3p
MIR1510		gma-MIR1510b	gma-miR1510b-5p
MIR1536	1	gma-MIR1536	gma-miR1536
MIR156	24	gma-MIR156a	gma-miR156a
MIR156		gma-MIR156b	gma-miR156b
MIR156		gma-MIR156c	gma-miR156c
MIR156		gma-MIR156d	gma-miR156d
MIR156		gma-MIR156e	gma-miR156e
MIR156		gma-MIR156f	gma-miR156f
MIR156		gma-MIR156g	gma-miR156g
MIR156		gma-MIR156h	gma-miR156h
MIR156		gma-MIR156i	gma-miR156i
MIR156		gma-MIR156j	gma-miR156j
MIR156		gma-MIR156k	gma-miR156k
MIR156		gma-MIR156l	gma-miR156l
MIR156		gma-MIR156m	gma-miR156m
MIR156		gma-MIR156n	gma-miR156n
MIR156		gma-MIR156o	gma-miR156o
MIR156		gma-MIR156p	gma-miR156p
MIR156		gma-MIR156q	gma-miR156q
MIR156		gma-MIR156s	gma-miR156s
MIR156		gma-MIR156t	gma-miR156t
MIR156		gma-MIR156u	gma-miR156u
MIR156		gma-MIR156v	gma-miR156v
MIR156		gma-MIR156w	gma-miR156w
MIR156		gma-MIR156x	gma-miR156x
MIR156		gma-MIR156y	gma-miR156y
MIR159	15	gma-MIR159a	gma-miR159a-3p
MIR159		gma-MIR159a	gma-miR159a-5p
MIR159		gma-MIR159d	gma-miR159d
MIR159		gma-MIR159e	gma-miR159e-3p
MIR159		gma-MIR159e	gma-miR159e-5p
MIR159		gma-MIR319a	gma-miR319a
MIR159		gma-MIR319b	gma-miR319b
MIR159		gma-MIR319d	gma-miR319d
MIR159		gma-MIR319e	gma-miR319e
MIR159		gma-MIR319g	gma-miR319g
MIR159		gma-MIR319h	gma-miR319h
MIR159		gma-MIR319i	gma-miR319i
MIR159		gma-MIR319j	gma-miR319j
MIR159		gma-MIR319k	gma-miR319k
MIR159		gma-MIR319m	gma-miR319m
MIR159		gma-MIR319o	gma-miR319o
MIR159		gma-MIR319q	gma-miR319q
MIR160	5	gma-MIR160a	gma-miR160a-3p
MIR160		gma-MIR160a	gma-miR160a-5p
MIR160		gma-MIR160b	gma-miR160b
MIR160		gma-MIR160c	gma-miR160c
MIR160		gma-MIR160d	gma-miR160d
MIR160		gma-MIR160e	gma-miR160e
MIR160		gma-MIR160f	gma-miR160f
MIR162_1	3	gma-MIR162a	gma-miR162a
MIR162_1		gma-MIR162b	gma-miR162b
MIR162_1		gma-MIR162c	gma-miR162c
MIR164	11	gma-MIR164a	gma-miR164a
MIR164		gma-MIR164b	gma-miR164b
MIR164		gma-MIR164c	gma-miR164c
MIR164		gma-MIR164d	gma-miR164d
MIR164		gma-MIR164e	gma-miR164e
MIR164		gma-MIR164f	gma-miR164f
MIR164		gma-MIR164g	gma-miR164g
MIR164		gma-MIR164h	gma-miR164h
MIR164		gma-MIR164i	gma-miR164i
MIR164		gma-MIR164j	gma-miR164j
MIR164		gma-MIR164k	gma-miR164k
MIR166	21	gma-MIR166a	gma-miR166a-3p
MIR166		gma-MIR166a	gma-miR166a-5p
MIR166		gma-MIR166b	gma-miR166b
MIR166		gma-MIR166c	gma-miR166c-3p
MIR166		gma-MIR166c	gma-miR166c-5p
MIR166		gma-MIR166d	gma-miR166d
MIR166		gma-MIR166e	gma-miR166e
MIR166		gma-MIR166f	gma-miR166f
MIR166		gma-MIR166g	gma-miR166g
MIR166		gma-MIR166h	gma-miR166h-3p
MIR166		gma-MIR166h	gma-miR166h-5p
MIR166		gma-MIR166i	gma-miR166i-3p
MIR166		gma-MIR166i	gma-miR166i-5p
MIR166		gma-MIR166j	gma-miR166j-3p
MIR166		gma-MIR166j	gma-miR166j-5p
MIR166		gma-MIR166k	gma-miR166k
MIR166		gma-MIR166l	gma-miR166l
MIR166		gma-MIR166m	gma-miR166m
MIR166		gma-MIR166n	gma-miR166n
MIR166		gma-MIR166o	gma-miR166o
MIR166		gma-MIR166p	gma-miR166p
MIR166		gma-MIR166q	gma-miR166q
MIR166		gma-MIR166r	gma-miR166r
MIR166		gma-MIR166s	gma-miR166s
MIR166		gma-MIR166t	gma-miR166t
MIR166		gma-MIR166u	gma-miR166u
MIR167_1	8	gma-MIR167a	gma-miR167a
MIR167_1		gma-MIR167b	gma-miR167b
MIR167_1		gma-MIR167c	gma-miR167c
MIR167_1		gma-MIR167d	gma-miR167d
MIR167_1		gma-MIR167e	gma-miR167e
MIR167_1		gma-MIR167f	gma-miR167f
MIR167_1		gma-MIR167g	gma-miR167g
MIR167_1		gma-MIR167j	gma-miR167j
MIR168	2	gma-MIR168a	gma-miR168a
MIR168		gma-MIR168b	gma-miR168b
MIR169_1	1	gma-MIR169t	gma-miR169t
MIR169_2	14	gma-MIR169a	gma-miR169a
MIR169_2		gma-MIR169b	gma-miR169b
MIR169_2		gma-MIR169c	gma-miR169c
MIR169_2		gma-MIR169d	gma-miR169d
MIR169_2		gma-MIR169f	gma-miR169f
MIR169_2		gma-MIR169g	gma-miR169g
MIR169_2		gma-MIR169j	gma-miR169j-3p
MIR169_2		gma-MIR169j	gma-miR169j-5p
MIR169_2		gma-MIR169k	gma-miR169k
MIR169_2		gma-MIR169l	gma-miR169l-3p
MIR169_2		gma-MIR169l	gma-miR169l-5p
MIR169_2		gma-MIR169m	gma-miR169m
MIR169_2		gma-MIR169n	gma-miR169n-3p
MIR169_2		gma-MIR169n	gma-miR169n-5p
MIR169_2		gma-MIR169s	gma-miR169s
MIR169_2		gma-MIR169u	gma-miR169u
MIR169_2		gma-MIR169v	gma-miR169v
MIR169_6	6	gma-MIR169e	gma-miR169e
MIR169_6		gma-MIR169h	gma-miR169h
MIR169_6		gma-MIR169i	gma-miR169i-3p
MIR169_6		gma-MIR169i	gma-miR169i-5p
MIR169_6		gma-MIR169o	gma-miR169o
MIR169_6		gma-MIR169p	gma-miR169p
MIR169_6		gma-MIR169r	gma-miR169r
MIR171_1	17	gma-MIR171a	gma-miR171a
MIR171_1		gma-MIR171c	gma-miR171c-3p
MIR171_1		gma-MIR171c	gma-miR171c-5p
MIR171_1		gma-MIR171d	gma-miR171d
MIR171_1		gma-MIR171e	gma-miR171e
MIR171_1		gma-MIR171f	gma-miR171f
MIR171_1		gma-MIR171g	gma-miR171g
MIR171_1		gma-MIR171i	gma-miR171i-3p
MIR171_1		gma-MIR171j	gma-miR171j-3p
MIR171_1		gma-MIR171j	gma-miR171j-5p
MIR171_1		gma-MIR171k	gma-miR171k-3p
MIR171_1		gma-MIR171k	gma-miR171k-5p
MIR171_1		gma-MIR171l	gma-miR171l
MIR171_1		gma-MIR171m	gma-miR171m
MIR171_1		gma-MIR171n	gma-miR171n
MIR171_1		gma-MIR171o	gma-miR171o-3p
MIR171_1		gma-MIR171o	gma-miR171o-5p
MIR171_1		gma-MIR171p	gma-miR171p
MIR171_1		gma-MIR171q	gma-miR171q
MIR171_1		gma-MIR171t	gma-miR171t
MIR171_1		gma-MIR171u	gma-miR171u
MIR171_2	4	gma-MIR171h	gma-miR171h
MIR171_2		gma-MIR171b	gma-miR171b-3p
MIR171_2		gma-MIR171b	gma-miR171b-5p
MIR171_2		gma-MIR171r	gma-miR171r
MIR171_2		gma-MIR171s	gma-miR171s
MIR172	12	gma-MIR172a	gma-miR172a
MIR172		gma-MIR172b	gma-miR172b-3p
MIR172		gma-MIR172b	gma-miR172b-5p
MIR172		gma-MIR172c	gma-miR172c
MIR172		gma-MIR172d	gma-miR172d
MIR172		gma-MIR172e	gma-miR172e
MIR172		gma-MIR172f	gma-miR172f
MIR172		gma-MIR172g	gma-miR172g
MIR172		gma-MIR172h	gma-miR172h-3p
MIR172		gma-MIR172h	gma-miR172h-5p
MIR172		gma-MIR172i	gma-miR172i-3p
MIR172		gma-MIR172i	gma-miR172i-5p
MIR172		gma-MIR172j	gma-miR172j
MIR172		gma-MIR172k	gma-miR172k
MIR172		gma-MIR172l	gma-miR172l
MIR2109	1	gma-MIR2109	gma-miR2109-3p
MIR2109		gma-MIR2109	gma-miR2109-5p
MIR2111	6	gma-MIR2111a	gma-miR2111a
MIR2111		gma-MIR2111b	gma-miR2111b
MIR2111		gma-MIR2111c	gma-miR2111c
MIR2111		gma-MIR2111d	gma-miR2111d
MIR2111		gma-MIR2111e	gma-miR2111e
MIR2111		gma-MIR2111f	gma-miR2111f
MIR2118	1	gma-MIR2118a	gma-miR2118a-3p
MIR2118		gma-MIR2118a	gma-miR2118a-5p
MIR2119	1	gma-MIR2119	gma-miR2119
MIR2606	2	gma-MIR2606a	gma-miR2606a
MIR2606		gma-MIR2606b	gma-miR2606b
MIR319	3	gma-MIR319l	gma-miR319l
MIR319		gma-MIR319n	gma-miR319n
MIR319		gma-MIR319p	gma-miR319p
MIR3522	1	gma-MIR3522	gma-miR3522
MIR390	7	gma-MIR390a	gma-miR390a-3p
MIR390		gma-MIR390a	gma-miR390a-5p
MIR390		gma-MIR390b	gma-miR390b-5p
MIR390		gma-MIR390c	gma-miR390c
MIR390		gma-MIR390d	gma-miR390d
MIR390		gma-MIR390e	gma-miR390e
MIR390		gma-MIR390f	gma-miR390f
MIR390		gma-MIR390g	gma-miR390g
MIR393	10	gma-MIR393a	gma-miR393a
MIR393		gma-MIR393c	gma-miR393c-3p
MIR393		gma-MIR393c	gma-miR393c-5p
MIR393		gma-MIR393d	gma-miR393d
MIR393		gma-MIR393e	gma-miR393e
MIR393		gma-MIR393f	gma-miR393f
MIR393		gma-MIR393g	gma-miR393g
MIR393		gma-MIR393h	gma-miR393h
MIR393		gma-MIR393i	gma-miR393i
MIR393		gma-MIR393j	gma-miR393j
MIR393		gma-MIR393k	gma-miR393k
MIR394	7	gma-MIR394a	gma-miR394a-3p
MIR394		gma-MIR394a	gma-miR394a-5p
MIR394		gma-MIR394b	gma-miR394b-3p
MIR394		gma-MIR394b	gma-miR394b-5p
MIR394		gma-MIR394c	gma-miR394c-5p
MIR394		gma-MIR394d	gma-miR394d
MIR394		gma-MIR394e	gma-miR394e
MIR394		gma-MIR394f	gma-miR394f
MIR394		gma-MIR394g	gma-miR394g
MIR395	7	gma-MIR395a	gma-miR395a
MIR395		gma-MIR395b	gma-miR395b
MIR395		gma-MIR395c	gma-miR395c
MIR395		gma-MIR395d	gma-miR395d
MIR395		gma-MIR395e	gma-miR395e
MIR395		gma-MIR395f	gma-miR395f
MIR395		gma-MIR395g	gma-miR395g
MIR396	11	gma-MIR396a	gma-miR396a-3p
MIR396		gma-MIR396a	gma-miR396a-5p
MIR396		gma-MIR396b	gma-miR396b-3p
MIR396		gma-MIR396b	gma-miR396b-5p
MIR396		gma-MIR396c	gma-miR396c
MIR396		gma-MIR396d	gma-miR396d
MIR396		gma-MIR396e	gma-miR396e
MIR396		gma-MIR396f	gma-miR396f
MIR396		gma-MIR396g	gma-miR396g
MIR396		gma-MIR396h	gma-miR396h
MIR396		gma-MIR396i	gma-miR396i-3p
MIR396		gma-MIR396i	gma-miR396i-5p
MIR396		gma-MIR396j	gma-miR396j
MIR396		gma-MIR396k	gma-miR396k-3p
MIR396		gma-MIR396k	gma-miR396k-5p
MIR397	2	gma-MIR397a	gma-miR397a
MIR397		gma-MIR397b	gma-miR397b-3p
MIR397		gma-MIR397b	gma-miR397b-5p
MIR398	4	gma-MIR398a	gma-miR398a
MIR398		gma-MIR398b	gma-miR398b
MIR398		gma-MIR398c	gma-miR398c
MIR398		gma-MIR398d	gma-miR398d
MIR399	9	gma-MIR399a	gma-miR399a
MIR399		gma-MIR399b	gma-miR399b
MIR399		gma-MIR399c	gma-miR399c
MIR399		gma-MIR399d	gma-miR399d
MIR399		gma-MIR399e	gma-miR399e
MIR399		gma-MIR399f	gma-miR399f
MIR399		gma-MIR399g	gma-miR399g
MIR399		gma-MIR399h	gma-miR399h
MIR399		gma-MIR399i	gma-miR399i
MIR403	2	gma-MIR403a	gma-miR403a
MIR403		gma-MIR403b	gma-miR403b
MIR408	4	gma-MIR408a	gma-miR408a-3p
MIR408		gma-MIR408a	gma-miR408a-5p
MIR408		gma-MIR408b	gma-miR408b-3p
MIR408		gma-MIR408b	gma-miR408b-5p
MIR408		gma-MIR408c	gma-miR408c-3p
MIR408		gma-MIR408c	gma-miR408c-5p
MIR408		gma-MIR408d	gma-miR408d
MIR4414	1	gma-MIR4414	gma-miR4414-3p
MIR4414		gma-MIR4414	gma-miR4414-5p
MIR477	1	gma-MIR5036	gma-miR5036
MIR482	6	gma-MIR2118b	gma-miR2118b-3p
MIR482		gma-MIR2118b	gma-miR2118b-5p
MIR482		gma-MIR482a	gma-miR482a-3p
MIR482		gma-MIR482a	gma-miR482a-5p
MIR482		gma-MIR482b	gma-miR482b-3p
MIR482		gma-MIR482b	gma-miR482b-5p
MIR482		gma-MIR482c	gma-miR482c-3p
MIR482		gma-MIR482c	gma-miR482c-5p
MIR482		gma-MIR482d	gma-miR482d-3p
MIR482		gma-MIR482d	gma-miR482d-5p
MIR482		gma-MIR482e	gma-miR482e
MIR5037	5	gma-MIR5037a	gma-miR5037a
MIR5037		gma-MIR5037b	gma-miR5037b
MIR5037		gma-MIR5037c	gma-miR5037c
MIR5037		gma-MIR5037d	gma-miR5037d
MIR5037		gma-MIR5044	gma-miR5044
MIR5225	1	gma-MIR5225	gma-miR5225
MIR530	5	gma-MIR530a	gma-miR530a
MIR530		gma-MIR530b	gma-miR530b
MIR530		gma-MIR530c	gma-miR530c
MIR530		gma-MIR530d	gma-miR530d
MIR530		gma-MIR530e	gma-miR530e
MIR5559	1	gma-MIR5559	gma-miR5559
MIR862_2	2	gma-MIR862a	gma-miR862a
MIR862_2		gma-MIR862b	gma-miR862b
MIR_1a)	1
MIR_2b)	2
MIR_3c)	3
MIR_4d)	4
a)	miRNA families that have only one member, including MIR1536, MIR169_1, MIR2109, MIR2118, MIR2119 , MIR3522, MIR4414, MIR477, MIR5225, MIR5559.
b)	miRNA families that have one member, including MIR1507, MIR1509, MIR1510, MIR168, MIR2606, MIR397, MIR403, MIR862_2.
c)	miRNA families that have two members, including MIR1508, MIR162_1, MIR319.
d)	miRNA families that have three members, including MIR171_2, MIR398, MIR408.
	Conserved miRNA families.
	Non-conserved miRNA families.
	Leguminous-specific miRNA families.
