# Supplementary material for: Identification of miRNAs and their targets by high-throughput sequencing and degradome analysis in cytoplasmic male-sterile line NJCMS1A and its maintainer NJCMS1B of soybean
Source: BMC Genomics. 2016 Jan 5;17:24. doi: 10.1186/s12864-015-2352-0 (PMC4700598; doi:10.1186/s12864-015-2352-0)
Supplement: Additional file 1: — Table S1. Summary of small RNA annotations from NJCMS1A and NJCMS1B. Table S2. Known miRNAs identified in NJCMS1A and NJCMS1B. Table S3. Family member distribution in conserved miRNA families. Table S4. Summary of miRNA families found in NJCMS1A and NJCMS1B. Table S5. Novel miRNAs on the other arm of known pre-miRNAs. Table S6. Novel miRNAs identified in NJCMS1A and NJCMS1B. Table S7-1. High-confidence known miRNAs identified in NJCMS1A and NJCMS1B. Table S7-2. High-confidence novel miRNAs identified in NJCMS1A and NJCMS1B. Table S8-1. The up-regulated miRNAs identified in NJCMS1A and NJCMS1B. Table S8-2. The down-regulated miRNAs identified in NJCMS1A and NJCMS1B. Table S9. The targets of miRNAs identified in NJCMS1A and NJCMS1B. Table S10. Targets of novel miRNAs in NJCMS1A and NJCMS1B. Table S11. Primers used in this study. (ZIP 637 kb) [file 12864_2015_2352_MOESM1_ESM.zip › Table S4.xlsx]

## Sheet: Table S4
Table S4 Summary of miRNA families found in NJCMS1A and NJCMS1B
Type	Highly conserved	Moderately conserved	Lowly conserved	Non-conserveda)	Non-conservedb)	Total
No. of known miRNAs	255	7	33	108	157	560
No. of known miRNAs families	27	4	12	36	143	222
a) Non-conserved soybean-specific miRNAs with miRNA family information in miRBase 21.0.
b) Non-conserved soybean-specific miRNAs, but no miRNA family information in miRBase 21.0.
