# Supplementary material for: Identification of miRNAs and their targets by high-throughput sequencing and degradome analysis in cytoplasmic male-sterile line NJCMS1A and its maintainer NJCMS1B of soybean
Source: BMC Genomics. 2016 Jan 5;17:24. doi: 10.1186/s12864-015-2352-0 (PMC4700598; doi:10.1186/s12864-015-2352-0)
Supplement: Additional file 1: — Table S1. Summary of small RNA annotations from NJCMS1A and NJCMS1B. Table S2. Known miRNAs identified in NJCMS1A and NJCMS1B. Table S3. Family member distribution in conserved miRNA families. Table S4. Summary of miRNA families found in NJCMS1A and NJCMS1B. Table S5. Novel miRNAs on the other arm of known pre-miRNAs. Table S6. Novel miRNAs identified in NJCMS1A and NJCMS1B. Table S7-1. High-confidence known miRNAs identified in NJCMS1A and NJCMS1B. Table S7-2. High-confidence novel miRNAs identified in NJCMS1A and NJCMS1B. Table S8-1. The up-regulated miRNAs identified in NJCMS1A and NJCMS1B. Table S8-2. The down-regulated miRNAs identified in NJCMS1A and NJCMS1B. Table S9. The targets of miRNAs identified in NJCMS1A and NJCMS1B. Table S10. Targets of novel miRNAs in NJCMS1A and NJCMS1B. Table S11. Primers used in this study. (ZIP 637 kb) [file 12864_2015_2352_MOESM1_ESM.zip › Table S5.xlsx]

## Sheet: Table S5
Table S5 Novel miRNAs on the other arm of known pre-miRNAs
Index	Hairpin name	known_miRNA_name	Gene family	Pre-miRNA_seq	Pre-miRNA Length	Structure	MFE(kcal/mol)	MFE(kcal/mol/nt)	genomeID	Strand	known_miRNA_sequence	Start-end	Length(nt)	NJCMS1A_std	NJCMS1B_std	NJCMS1A_total count	NJCMS1B_total count	3p/5pa)
1	gma-MIR1507a	gma-miR1507a-5p	MIR1507	CAGTGTTTGGCAGAGGTGTATGGAGTGAGAGAAGGGAAAGGGTATTTTCCGATTCTGTCGTTACTCTCTTCCCTCTCTCATTCCATACATCGTCTGACGAACGTATC	107	....(((((.((((((((((((((((((((((.(((((((((((.....((((...)))).)))))).))))))))))))))))))))))).)))).))))).....	-55.4	-0.517757	Gm13	+	AGAGGTGTATGGAGTGAGAGA	25849788-25849808	21	220.713	152.922	2643	1844	5p
2	gma-MIR1507b	gma-miR1507b-5p	MIR1507	GTTTGACAGAGATGTATGGAGTGAGAGAAGGGAAATGATATTTTCCGATCCCATCGTTACTCTCTTCCCTCTCTCATTCCATACATCGTCTGACGAAC	98	(((((.((((((((((((((((((((((.(((((..((....(..((((...))))..).))..))))))))))))))))))))))).)))).)))))	-48	-0.489796	Gm17	+	AGAGATGTATGGAGTGAGAGA	6190611-6190631	21	60.7941	47.6845	728	575	5p
3	gma-MIR1508b	gma-miR1508b-5p	MIR1508	AATTGCTATTCAACTGCTATTCCCATTTCTAAACCTTGTTACACGAGCATCTTGATCAATGGTCTAGAAAGGGGAATAGCAGTTGAGTGGTGCTT	95	....((((((((((((((((((((.((((((.((((((.....((((...))))..))).))).)))))).))))))))))))))))))))....	-45.3	-0.476842			ACTGCTATTCCCATTTCTAAA		21	0.334034	0.663436	4	8	5p
4	gma-MIR1511	gma-miR1511-5p	MIR1511	TCAGCCGTGGTATCAGGTCCTGCTTCATCAAGTGGTCTTGTGTTCAAATCCAGCCTCAAGCACATGGTTAACCAGGCTCTGATACCATGGTGAATATAA	99	(((.((((((((((((..((((.((.((((.(((..((((.(((.......)))..))))))).)))).)).))))..)))))))))))))))......	-38.6	-0.389899	Gm18	+	GTGGTATCAGGTCCTGCTTCA	21161242-21161262	21	8.9354	6.05386	107	73	5p
5	gma-MIR1513b	gma-miR1513b-5p	MIR1513	TGCGTTTGTAAATCATGACTTTCTCTTGTATCTCATCTGAGTATATGAGAGAAAGCCATGACTTACACAC	70	...((.(((((.(((((.((((((((..((((((....))).)))..)))))))).))))).))))).))	-30	-0.428571	Gm20	-	AAATCATGACTTTCTCTTGTA	223730-223750	21	0.250525	0.829296	3	10	5p
6	gma-MIR1535a	gma-miR1535a-5p	MIR1535	TAAGAGGCCTAGACATCACCACAAACAAGTCACCAAAGAAGGAAGAGTGTCACAGAATCCGGGTGATCTTGTTTGTGGTGATGTCTAGACCTTCCT	96	...((((.((((((((((((((((((((((((((......(((..............))).))))).))))))))))))))))))))).))))...	-50.04	-0.52125	Gm19	+	AGACATCACCACAAACAAGTC	43786823-43786843	21	0.0835084	0.248789	1	3	5p
7	gma-MIR159d	gma-miR159d-3p	MIR159	GGGTGAATTGAGCTGCTTAGCTATGGATCCCACAGTTCTACCCATCAATAAGTGCTTTTGTGGTAGTCTTGTGGCTTCCATATCTGGGGAGCTTCATTTGCCT	103	(((..(((.(((((.(((((.((((((..((((((..(((((((..............)).)))))..))))))..)))))).))))).))))).)))..)))	-47.24	-0.458641	Gm09	+	CTTCCATATCTGGGGAGCTTC	37672519-37672539	20	19.2904	17.4152	231	210	3p
8	gma-MIR160b	gma-miR160b-3p	MIR160	ATGTGTATGTGCCTGGCTCCCTGTATGCCATTTGCATAGTTCATTGAGCATCAATGATCTTTGTGAATGGCGTATGAGGAGCCAAGCATA	90	.......(((((.(((((((..((((((((((..((.((.((((((.....)))))).)).))..))))))))))..))))))).)))))	-49.8	-0.553333	Gm20	+	GCGTATGAGGAGCCAAGCATA	40554957-40554977	21	65.4706	37.4842	784	452	3p
9	gma-MIR160c	gma-miR160c-3p	MIR160	TGCCTGGCTCCCTGTATGCCATTTGCAGAGCCCATCAGGACAGTGATGGCCTTAACGAATGGCGTGCGAGGAGCCATGCATGTTGTGCGTT	91	(((.(((((((.(((((((((((((..(((.((((((......)))))).)))..))))))))))))).))))))).)))...........	-48.1	-0.528571	Gm19	-	GCGTGCGAGGAGCCATGCATG	43795954-43795974	21	0.250525	0.663436	3	8	3p
10	gma-MIR160d	gma-miR160d-3p	MIR160	TGCCTGGCTCCCTGTATGCCATTTGTAGACCCCATTACAAAGGTGATGGCCTTAGCAAATGGCGTATGAGGAGTCATGCATGCTGTGTTTT	91	(((.(((((((..(((((((((((((.((..(((((((....)))))))..)).)))))))))))))..))))))).)))...........	-44.6	-0.49011	Gm13	-	GCGTATGAGGAGTCATGCATG	23749985-23750005	21	1.16912	1.49273	14	18	3p
11	gma-MIR160f	gma-miR160f-3p	MIR160	TACATTGTGTGCCTGGCTCCCTGTATGCCATTTGTAGACCCCATCACAATGGTGATGGCCTTATCAAATGGCGTATGAGGAGTCATGCATGCTGTGT	97	.((((.((((((.(((((((..((((((((((((......(((((((....)))))))......))))))))))))..))))))).)))))).))))	-52.1	-0.537113	Gm10	-	GCGTATGAGGAGTCATGCATG	4733506-4733526	21	1.16912	1.49273	14	18	3p
12	gma-MIR162a	gma-miR162a-5p	MIR162_1	GTGAAGTCACTGGATGCAGCGGTTCATCGATCTCTTCCTGAATCGTTGTTTAACATCAGAACCATGAATCGATCGATAAACCTCTGCATCCAGCGCTCACTC	102	((((.(.(.((((((((((.((((.(((((((..(((.((..((..((.....))...))..)).)))..))))))).)))).)))))))))).))))))..	-43.7	-0.428431	Gm06	-	GGATGCAGCGGTTCATCGATC	20176308-20176328	21	1.41964	0.663436	17	8	5p
13	gma-MIR164a	gma-miR164a-3p	MIR164	AGCTCCTTGTTGGAGAAGCAGGGCACGTGCAAGTCTCTTGGATCTCAAATGCCACTGAACCCTTTGCACGTGCTCCCCTTCTCCAACACGGGTTT	95	(((.((.(((((((((((..(((((((((((((..((.(((..........)))..))....)))))))))))))..))))))))))).))))).	-45	-0.473684	Gm19	+	CACGTGCTCCCCTTCTCCAAC	49560567-49560587	21	1.58666	1.07808	19	13	3p
14	gma-MIR164b	gma-miR164b-3p	MIR164	GCTCCTTGTTGGAGAAGCAGGGCACGTGCAACTCTCTAGGCTCTCTTAAGCGCCATTGAACCCTTTGCACGTGCTCCCCTTCTCCAACAC	90	......(((((((((((..((((((((((((...((..(((.((....)).)))...)).....))))))))))))..))))))))))).	-43.6	-0.484444	Gm10	+	CACGTGCTCCCCTTCTCCAAC	1553941-1553961	21	1.58666	1.07808	19	13	3p
15	gma-MIR164d	gma-miR164d-3p	MIR164	GTTAACTCCTGTTGGAGAAGCAGGGCACGTGCAACTCACTTCTAGTTAATCTGATTTTGCACGTGCTCCCCTTCTCCAACACGATTTTCC	90	......((.(((((((((((..((((((((((((.(((.............)))..))))))))))))..))))))))))).))......	-39.62	-0.440222	Gm10	+	CACGTGCTCCCCTTCTCCAAC	38093116-38093136	21	1.58666	1.07808	19	13	3p
16	gma-MIR164e	gma-miR164e-3p	MIR164	GCTACTTGTTGGAGAAGCAGGGCACGTGCAACTCTCTCGGCTCTCTTTAAGCGCCATTGAACCCTTTGCACGTGCTCCCCTTCTCCAACACGGCT	95	(((...(((((((((((..((((((((((((...((..(((.((.....)).)))...)).....))))))))))))..))))))))))).))).	-46	-0.484211	Gm02	+	CACGTGCTCCCCTTCTCCAAC	1511659-1511679	21	1.58666	1.07808	19	13	3p
17	gma-MIR164f	gma-miR164f-3p	MIR164	AGGTCTTGCTGGAGAAGCAGGGCACGTGCAACTTCCCTCTCACTCAGAGACTCTATGCTTGTTCAAGCTGATTTTGCACGTGCTCTCCTTTTCCAGCTTGATT	103	.((((..((((((((((.(((((((((((((..((..((((.....))))......((((....)))).))..))))))))))))).))))))))))..))))	-51.4	-0.499029	Gm03	+	CACGTGCTCTCCTTTTCCAGC	45537844-45537864	21	0.751576	0.248789	9	3	3p
18	gma-MIR164g	gma-miR164g-3p	MIR164	GCTCCTTGTTGGAGAAGCAGGGCACGTGCAAGTCTCTTGGCTCTCAAATGCCACTGAACCCTTTGCACGTGCTCCCCTTCTCCAACACGGGT	92	..(((.(((((((((((..(((((((((((((..((.((((........))))..))....)))))))))))))..))))))))))).))).	-49.5	-0.538043	Gm03	+	CACGTGCTCCCCTTCTCCAAC	46896286-46896306	21	1.58666	1.07808	19	13	3p
19	gma-MIR164i	gma-miR164i-3p	MIR164	TTGTGCAAGATGGAGAAGCAGGGCACGTGCAATACTAACTCATGAACACTACACGGGGCGTGAACTCGGAGAATCATATTCTCTTCTGCTTCATTTCACCAACAAGAGAGATCCTATTAGTTAGTTCTTCATGTGCCCCTCTTCCCCATCATGACAA	157	.(((.((.(((((.((((..(((((((((....(((((((.(((..........((((((.((....(((((((...))))))))))))))).((((........)))).....))).)))))))....)))))))))..)))).))))).))))).	-53.5	-0.340764	Gm18	+	CATGTGCCCCTCTTCCCCATC	53779123-53779143	21	0	0.0829296	0	1	3p
20	gma-MIR164j	gma-miR164j-3p	MIR164	AGGTCTTGCTGGAGAAGCAGGGCACGTGCAACATTCCTGATGCTTGCTCCAGCTTATTTTGCACGTGCTCTCCTTTTCCAGCTTGATT	88	.((((..((((((((((.(((((((((((((.((..(((..(....)..)))...)).))))))))))))).))))))))))..))))	-45.9	-0.521591	Gm19	+	CACGTGCTCTCCTTTTCCAGC	48157264-48157284	21	0.751576	0.248789	9	3	3p
21	gma-MIR164k	gma-miR164k-3p	MIR164	AGGTCCTGTTGGAGAAGCAGGGCACGTGCAACTCAGTTCTAGTTCTAGCTCTATTATAGCTGCTCTAGTTTATCTGATTTTGCACGTGCTCCCCTTCTCCAACACGATT	109	.((((.(((((((((((..((((((((((((.((((..((((...(((((.......)))))..)))).....))))..))))))))))))..))))))))))).))))	-53.4	-0.489908	Gm20	-	CACGTGCTCCCCTTCTCCAAC	45788103-45788123	21	1.58666	1.07808	19	13	3p
22	gma-MIR166b	gma-miR166b-5p	MIR166	GCTTGCAAAGGTGAGGTTGAGAGGAATGTTGTCTGGCTCGAGGTCATGGAGGAGGAGGAGGAGTAGAGTACTGAGATCAGTGAAAGTTTCCAATGGAAATTTACCCTCTTACACAAAAAAATGATTCTCGGACCAGGCTTCATTCCCCCCACCCAACTTTTGCTTTT	167	....((((((((..(((.(.(.((((((..((((((..(((((((((........((((((.((((..(((((....)))))...((((((...))))))))))))))))..........)))).)))))..))))))..)))))).)).)))..))))))))....	-63.77	-0.381856	Gm08	-	GGAATGTTGTCTGGCTCGAGG	282516-282536	21	195.911	160.469	2346	1935	5p
23	gma-MIR166d	gma-miR166d-5p	MIR166	AGGAGTTGAGGGGAATGGTGTCTGGTTCGAGACCATTCTTCTGAAGCAAAGATCATCATCATCACCCTTGAGAATGATCTCGGACCAGGCTTCATTCCCCCTAGCTCAAA	110	..((((((.(((((((((.(((((((((((((.(((((((..(.......(((....)))......)..))))))).))))))))))))).))))))))).))))))…	-54.42	-0.494727	Gm20	-	GGAATGGTGTCTGGTTCGAGA	43105469-43105489	21	0.334034	0.331718	4	4	5p
24	gma-MIR166f	gma-miR166f-5p	MIR166	ATGAAGGAGTTGAGGGGAATGGTGTCTGGTTCGAGACCATTCTTCTGAAGCAAAGATCATCATCACCCTTGAGAATGATCTCGGACCAGGCTTCATTCCCCCTAGCTCAA	110	......((((((.(((((((((.(((((((((((((.(((((((...(((....(((....)))...)))))))))).))))))))))))).))))))))).))))))..	-54.7	-0.497273	Gm10	+	GGAATGGTGTCTGGTTCGAGA	41243373-41243393	21	0.334034	0.331718	4	4	5p
25	gma-MIR166g	gma-miR166g-5p	MIR166	AAAAGTTGAGGGGAATGTCGTTTGGTTCGAGATCATTCATGCAAGTAGTCTCAGACATAACTCTTCTGAGTGATTTCGGACCAGGCTTCATTCCCCTCAGCTACCAAGCA	110	...((((((((((((((..((((((((((((((((((((.(.(((.(((..........)))))))))))))))))))))))))))..))))))))))))))........	-57.6	-0.523636	Gm10	-	GGAATGTCGTTTGGTTCGAGA	2905392-2905412	21	1.0021	1.16101	12	14	5p
26	gma-MIR166k	gma-miR166k-5p	MIR166	GGGGGTGTTTGGAATGAGGTTTGATCCAAGATCATCACATCATATATATATCTTCTTCTTCAATTTCCCTTTCCTTCTTGATTTACTTACCTTCATACATATATTATTATTTTCATCACTTCATGCATGGGATGAGACTGATCTCGGACCAGGCTTCATTCCTCACACCTAA	172	..((((((..(((((((((((((.(((.((((((............................................(((...........)))...............(((((((.((........))))))))).)))))).))).)))))))))))))..))))))..	-47.2	-0.274419	Gm19	-	AATGAGGTTTGATCCAAGATC	36649829-36649849	21	0.167017	0.165859	2	2	5p
27	gma-MIR166n	gma-miR166n-5p	MIR166	AGGTTGAGAGGAATGTTGTCTGGCTCGAGGTCATGGAGGAAGAGGAGAGTACTGAGATCAGTGAAAGTTTCCAATGGAAATTTACCCTCTTAACACACACACAGAAAAAATGATTCTCGGACCAGGCTTCATTCCCCCCACCC	143	.(((.(.(.((((((..((((((..(((((((((.....((((((....(((((....))))).((((((((...))))))))..))))))..................)))).)))))..))))))..)))))).)).))).	-49.7	-0.347552	Gm05	-	GGAATGTTGTCTGGCTCGAGG	37747278-37747298	21	195.911	160.469	2346	1935	5p
28	gma-MIR166o	gma-miR166o-5p	MIR166	ATGTTGAGAGGAATGTTGTCTGGCTCGAGGTCATGATATGGAGATATATATGAAAGTGTTTCAGTTAAATTCCAGGGTATATAAATTAATGGAAATTAATTTATACCCTAAATGATTCTCGGACCAGGCTTCATTCCCCCCAGCC	145	..((((.(.((((((..((((((..(((((((((......(((((((........)))))))...........((((((((..(((((((....)))))))))))))))..)))).)))))..))))))..)))))).).)))).	-53.1	-0.366207	Gm06	-	GGAATGTTGTCTGGCTCGAGG	12992932-12992952	21	195.911	160.469	2346	1935	5p
29	gma-MIR166q	gma-miR166q-5p	MIR166	TGTTAGGTTGAGAGGAATGTTGTCTGGCTCGAGGTCATGAAGATATACATATGAAAGTGTTAACTTTTCAGTTAATTTCTAGGATAAATTAATGGAAATTAATTTATACCCTAAATGATTCTCGGACCAGGCTTCATTCCCCCCAGCCAACA	152	.(((.(((((.(.((((((..((((((..(((((((((..((..........((((((....)))))).((((((((((((..(.....)..))))))))))))......))..)))).)))))..))))))..)))))).).)))))))).	-53.3	-0.350658	Gm04	+	GGAATGTTGTCTGGCTCGAGG	44850198-44850218	21	195.911	160.469	2346	1935	5p
30	gma-MIR166r	gma-miR166r-5p	MIR166	CACGTCTTGAGGGGAATGCAGTGTGGTCCAAGGAGATGATATATCACTTCACCATACTCATATCTTCACAAACTCATCAGATTCAGATGTAATAATAATTTGTAATATATGCATATTATGTCTCCTCGGACCAGGCTTCATTCCCTTCAATTACA	155	...((.((((((((((((.(((.((((((.(((((((.....................................((((.......)))).....(((((.((((.....)))).)))))))))))).)))))).))).))))))))))))..)).	-52	-0.335484	Gm06	+	GGAATGCAGTGTGGTCCAAGG	10985741 10985761	21	1.0021	0.912225	12	11	5p
31	gma-MIR166u	gma-miR166u-5p	MIR166	GAGGTTGAGAGGAATGTTGTCTGGCTCGAGGTCATGGAGGAGGAGGAGAGTACTGAGATGAGTGAAAGTTTCCAATGGAAATTTACCCTCTTAACACAAAAAAAAATTGATTCTCGGACCAGGCTTCATTCCCCACACCCA	141	..((.((.(.((((((..((((((..((((((((((....((((((....((((......)))).((((((((...))))))))..))))))....)).........))).)))))..))))))..)))))).).)).)).	-47	-0.333333	Gm04	+	GGAATGTTGTCTGGCTCGAGG	25372884-25372904	21	195.911	160.469	2346	1935	5p
32	gma-MIR167e	gma-miR167e-3p	MIR167_1	TCATGCACCACTACCAGTTGAAGCTGCCAGCATGATCTTAACTTCCCTCACTTGCCGTGGAAAGATCAGATCATGTGGCAGTTTCACCTAGTAGTTGCTGGCCGCATGA	109	((((((.(((((((.((.(((((((((((.((((((((...(((.((.(.......).)).)))...))))))))))))))))))).)).)))))....))..))))))	-47.4	-0.434862	Gm20	+	ATCAGATCATGTGGCAGTTTCACC	37901960-37901983	24	58.957	45.6113	706	550	3p
33	gma-MIR167f	gma-miR167f-3p	MIR167_1	TCATGCACCACTACCAGTTGAAGCTGCCAGCATGATCTTAACTTCCCTCACTTGCTGTGGAAAGATCAGATCATGTGGCAGTTTCACCTAGTAGTTGTTGGCCGCATGA	109	((((((.(((((((.((.(((((((((((.((((((((...(((.((.((.....)).)).)))...))))))))))))))))))).)).)))))....))..))))))	-48.5	-0.444954	Gm10	-	ATCAGATCATGTGGCAGTTTCACC	46574271-46574294	24	58.957	45.6113	706	550	3p
34	gma-MIR167g	gma-miR167g-3p	MIR167_1	CAGCAGTTGAAGCTGCCAGCATGATCTGAGTTTACCTTCTATTGGTAAGAACAGATCATGTGGCTGCTTCACCTGTTG	78	((((((.((((((.((((.(((((((((..((((((.......))))))..))))))))))))).)))))).))))))	-44.9	-0.575641	Gm10	+	AACAGATCATGTGGCTGCTTCACC	39044926-39044949	24	0.584559	0.331718	7	4	3p
35	gma-MIR167j	gma-miR167j-3p	MIR167_1	CAGCAGTTGAAGCTGCCAGCATGATCTGAGTTTACCTTCTATTGGTAAGAACAGATCATGTGGCTGCTTCACCTGTTG	78	((((((.((((((.((((.(((((((((..((((((.......))))))..))))))))))))).)))))).))))))	-44.9	-0.575641	Gm20	+	AACAGATCATGTGGCTGCTTCACC	44765145-44765168	24	0.584559	0.331718	7	4	3p
36	gma-MIR168a	gma-miR168a-3p	MIR168	CACTGTGCGGTCTCTAATTCGCTTGGTGCAGGTCGGGAACCGGTTTTCGCGCGGAATGGAGGAGCGGTCGCCGGCGCCGAATTGGATCCCGCCTTGCATCAACTGAATCGGAGGCCGCGGTGAAC	125	((((..((((((((..(((((.((((((((((.(((((.(((((((..((((((..((......))....)).)))).))))))).))))).)))))))))).)))))..))))))))))))…	-66.2	-0.5296	Gm09	-	CCCGCCTTGCATCAACTGAAT	41353243-41353263	21	48.4349	58.3824	580	704	3p
37	gma-MIR168b	gma-miR168b-3p	MIR168	CGGTCTCTAATTCGCTTGGTGCAGGTCGGGAACCGGTTTTCGCGCGGAATGGAGGAACGGTCGCCGGCGGCGAATTGGATCCCGCCTTGCATCAACTGAATCGGAGGCCG	110	(((((((..(((((.((((((((((.(((((.(((((((((((.(((..((......))....))))))).))))))).))))).)))))))))).)))))..)))))))	-60.4	-0.549091	Gm01	-	CCCGCCTTGCATCAACTGAAT	48070320-48070340	21	48.4349	58.3824	580	704	3p
38	gma-MIR169a	gma-miR169a-3p	MIR169_2	AAGAGGAAGAGAGAGTGATGCAGCCAAGGATGACTTGCCGGCGTTATTATTTGCTCATGTTCATGCTCACCGGTTTCCTTGCCGGCAAGTTGTGTTTGGCTATGTTTTGCTCTCTTCTTCT	121	.((((((((((((...(((..(((((((.(..(((((((((((.....(((((..(((....)))..))..))).....)))))))))))..).)))))))..)))...))))))))))))	-57.2	-0.472727	Gm09	+	GGCAAGTTGTGTTTGGCTATG	35771887-35771907	21	4.927	5.888	59	71	3p
39	gma-MIR169c	gma-miR169c-3p	MIR169_2	AAGTGGGATGAAGCCAAGGATGACTTGCCGACATTAATTTGCCATTAAGCTAACGAGTTAGGTAGAATCATTTGTTAGATTTTCCCGGCAGGTCATCCTCTGGCTATATTTGGCT	115	.(((.(((((.(((((((((((((((((((...(((((.....))))).(((((((((...........))))))))).......)))))))))))))).))))).))))).)))	-46.4	-0.403478	Gm09	+	GGCAGGTCATCCTCTGGCTATA	5295175-5295196	22	0.501051	0.414648	6	5	3p
40	gma-MIR169f	gma-miR169f-3p	MIR169_2	GAACTTGCACGAAGAGGCAGAGAGTGTAGTGCAGCCAAGGATGACTTGCCGGCATTAGCCAAGTGAATGAGCATCATATATATATATATATATATATATATATATATGACTCATGTTCTTGTCGGCAAGTTGGCCTTGGCTATATTGGACTCTCTTCTTTTCATGTAAGT	170	..(((((((.(((((((.(((((((.(((((.((((((((..((((((((((((..(((.......(((((..((((((((((((((((....))))))))))))))))))))))))..))))))))))))..)))))))).))))).)))))))))))))).)))))))	-87.71	-0.515941	Gm10	-	GGCAAGTTGGCCTTGGCTATA	40332802-40332821	21	0	0.497577	0	6	3p
41	gma-MIR169v	gma-miR169v-3p	MIR169_2	CATGTAATGCAGCCAAGGATGACTTGCCGGCAAGCTTCTTTTGGCATTGTGAATCAAGTTTTAAACCGTGGTTGCAGTTTCATTGTGATAAATTGCGGATAAATGCGGCCAATGTGCAGCATTTTGGTCACAGTAACACCAAAAATCTTGATGCTGTGGTTGAAATCAGGACATGTGGACCGGTTTTTAAAACCTTGATTGTGAAGACCTAATCACATTAGTTATGCTCAAATGCACATTATGCTGCCTTAGAAGTCAAGTGTAACTAGTTGCCCGGCAAGTCGTCTCTGGCTACATAAAGG	302	......(((.(((((..((((((((((((((((((((((...((((..((((.(((((((((((((((..((((((((...)))))....)))..))).......((((((((((.(.(.(((((..((((((((.((..........)).))))))))..)))))).).)))).))).)))...))))))).))))).(((((........))))).......(((......)))..))))..))))..)))))).............))).)))))))))))))..))))).))).....	-101.11	-0.334801	Gm13	+	GGCAAGTCGTCTCTGGCTACA	5838950-5838970	21	2.0042	3.56597	24	43	3p
42	gma-MIR171e	gma-miR171e-5p	MIR171_1	ACATGGGGATGTTGGACGGTTCAATCAAATCAAATCTCCTAATGGCTGGGTCCTTTGGTATGATTGAGCCGTGCCAATATCAAATCCTGC	90	.((.(((((((((((((((((((((((.((((((...((((.....))))...)))))).)))))))))))).))))))))...))))).	-39.6	-0.44	Gm05	+	TGTTGGACGGTTCAATCAAA	41564665-41564684	20	1.50315	0.497577	18	6	5p
43	gma-MIR171m	gma-miR171m-5p	MIR171_1	GAAGTGTTGTATGAAGCACAAATCAAGGTATTGGCGTGCCTCAATTTGAAGACATGGTTAAGATGAAAACCAGCCATGTAATTTTAATTGAGCCGCGTCAATATCTCATCTTGCACTTCTTTCCATCTTCATC	133	((((((..(...((((..(((....(((((((((((((.(((((((.(((.((((((((............))))))))..))).))))))).)))))))))))))....)))..)))).)..)).))))…	-43.9	-0.330075	Gm12	+	AGGTATTGGCGTGCCTCAATT	8398842-8398862	21	1.58666	0.746366	19	9	5p
44	gma-MIR171n	gma-miR171n-5p	MIR171_1	ATACGAATTAGCACATGACAAATTAAGGTATTGGCGTGCCTCAATTTGAATACATGGCTATTATGACAAATCCAGCCTTGTAGTTTGATTGAGCCGCGTCAATATCTTATTTTGCTCTTCTTTTCCATCTCCTA	134	................((((((.(((((((((((((((.(((((((....((((.((((..............)))).))))....))))))).))))))))))))))).)))).)).................	-41.94	-0.312985	Gm12	+	AGGTATTGGCGTGCCTCAATT	35489099-35489119	21	1.67017	0.746366	20	9	5p
45	gma-MIR171t	gma-miR171t-5p	MIR171_1	GAAGTGCTGTATGAAGCACAAATCAAGGTATTGGCGCGCCTCAATTTGAAGTCATGGTTAACATGAAACAAGCCATGTAGTTTTAATTGAGCCGCGTCAATATCTCATCTTGCACTT	117	...(((((......)))))......(((((((((((((.(((((((.(((.((((((((...........))))))).).))).))))))).)))))))))))))............	-44.4	-0.379487	Gm06	-	AGGTATTGGCGCGCCTCAATT	48964845-48964865	21	1.0021	0.580507	12	7	5p
46	gma-MIR172c	gma-miR172c-5p	MIR172	AAATCAGTCACTGTTTGCCGGTGGAGCATCATCAAGATTCACAAGCTTTAGGGGCATTAATTTGTTTGAGGTGGTTCCTTATTGCTCCAAAACCAATTAGCCCTTTTGCTATGGGAATCTTGATGATGCTGCAGCAGCAATAAATGACTAATA	153	.....(((((....((((.(.((.((((((((((((((((.(((((...((((((..(((((..((((..(..((.....))..)..))))...)))))))))))..))).)).)))))))))))))))).)).).))))....)))))....	-64.7	-0.422876	Gm18	+	GGAGCATCATCAAGATTCACA	2969008-2969028	21	3.42385	6.46851	41	78	5p
47	gma-MIR172d	gma-miR172d-5p	MIR172	AAAACAGTCGCTGATTGCAGATGGAGCATCATCAAGATTCACAAGCTTCAGGGGTTTTTTGTTTGGGGTGGTCCCTTATTGCTCCCAAATGAATTAAGCCCTTTGATATGGGAATCTTGATGATGCTGCAGCAGCAATAAACGACTAACA	150	.....(((((...(((((...((.((((((((((((((((.((....((((((((((((..(((((((..((.....))..).))))))..))..)))))).))))..)).)))))))))))))))).))...)))))...)))))....	-66.9	-0.446	Gm14	+	GGAGCATCATCAAGATTCACA	5548774-5548794	21	3.42385	6.46851	41	78	5p
48	gma-MIR172e	gma-miR172e-5p	MIR172	AAAACAGTCACTGTTTGCCGGTGGAGCATCATCAAGATTCACAAGCTTTAGGGGGCATTAATTTGTTTGAGGTGGTCCCTTATTGATCCAAACCAATTAGCCCTTTTGCTATGGGAATCTTGATGATGCTGCAGCAGCAATAAATGACTAATA	153	.....(((((....((((.(.((.((((((((((((((((.(((((...(((((((..(((((.(((((.(((.(........).)))))))).)))))))))))).))).)).)))))))))))))))).)).).))))....)))))....	-64.7	-0.422876	Gm11	-	GGAGCATCATCAAGATTCACA	35957918-35957938	21	3.42385	6.46851	41	78	5p
49	gma-MIR172g	gma-miR172g-3p	MIR172	GCAGGTGCAGCACCATCAAGATTCACATGCAATTTACACCCTATAAGAGATTTTTGACAAAATTTCTTTCCTAGGAGAGTTTTGACTTGAGAATCTTGATGATGCTGCATCAGC	114	((.(((((((((.(((((((((((.((..(((...((.(((((.((((((((((....))))))))))...)))).).)).)))...)).))))))))))).))))))))).))	-47.8	-0.419298	Gm10	-	AGAATCTTGATGATGCTGCAT	31592580-31592600	21	365.85	395.076	4381	4764	3p
50	gma-MIR172j	gma-miR172j-3p	MIR172	GCAGGTGCAGCAGCATCAAGATTCACACACAGATTCCACCTCCTTGGGGGAGTGTTTAGGTGCTGAGAATCTTGATGATGCTGCATCAGC	90	((.(((((((((.(((((((((((.((((((.(((((.(((....)))))))).)....))).)).))))))))))).))))))))).))	-44.5	-0.494444	Gm20	-	AGAATCTTGATGATGCTGCAT	40895751-40895771	21	365.85	395.076	4381	4764	3p
51	gma-MIR2111a	gma-miR2111a-5p	MIR2111	ATTGCTGGGTCCGGATTAGGTAATCTGCATCCTGAGGTTTAGGACAATATCCTTTGTTTTGTTTCTAGTCCTTGGGATGCAGATTACGTCTTCCTTGCCAGCACTGTA	108	..((((((....(((..(.(((((((((((((..(((.(((((((((...........))).)))))).)))..))))))))))))).)..)))...)))))).....	-50.7	-0.469444	Gm01	+	TAATCTGCATCCTGAGGTTTA	31787463-31787483	21	2.08771	2.65375	25	32	5p
52	gma-MIR2111d	gma-miR2111d-5p	MIR2111	GAATGATTGCTGGGTCCGGATTAGGTAATCTGCATCCTGAGGTTTAGGACAATATCCTTTGTTTTGTTTCTAGTCCTTGGGATGCAGATTACGTCTTCCTTGCCAGCACTGTACAACA	118	.......((((((....(((..(.(((((((((((((..(((.(((((((((...........))).)))))).)))..))))))))))))).)..)))...))))))..........	-50.7	-0.429661	Gm01	+	TAATCTGCATCCTGAGGTTTA		21	2.08771	2.65375	25	32	5p
53	gma-MIR319a	gma-miR319a-5p	MIR159	CGTTGAAGACCCTAAGGTAAGAGAGCTTTCTTCAGTCCACTCATGGGTGACAGTAAGATTCAATTAGCTGCCGACTCATTCATCCAAATGTTGAGTGTAAGCGAATAAATATACTCAGCAGATGAGTGAATGATGCGGGAGACAAATTGAATCTTAAGTTTCCTGTACTTGGACTGAAGGGAGCTCCCTTTTCCTTTTGTCTCTTAC	207	......((((...((((.(((.(((((..((((((((((...(((((.(((..((((((((((((.(((.(((..(((((((..((..(((((((((((..........)))))))))))..))..)))))))..))).)).).)))))))))))).))).)))))...))))))))))..))))).)))..))))..)))).....	-93.2	-0.450242	Gm05	+	AGAGCTTTCTTCAGTCCACTC	40832105-40832125	21	0.167017	0.414648	2	5	5p
54	gma-MIR319b	gma-miR319b-5p	MIR159	TAAGTCCTAAGCGACGGTAAGAGAGCTTTCTTCAGTCCACTTATGGGTGACAATAAGATTTCAATTAGCTGCCGACTCATTCATCCAAATGCTGAGTGAAAGCGAAGAAAGATACTCAGCAAATGAGTGAATGATGCGGGAGACAAATTGATTCTTAAGTTTCCTGTACTTGGACTGAAGGGAGCTCCCTTTTTCTTTTGAATCTTCT	208	...........(((.((.(((.(((((..((((((((((..((((((.(((..(((((..((((((.(((.(((..(((((((..((..(((((((((....(.......).)))))))))..))..)))))))..))).)).).)))))).))))).))).))))))..))))))))))..))))).)))...)).)))........	-82	-0.394231	Gm08	-	AGAGCTTTCTTCAGTCCACTT	1647964-1647984	21	0.0835084	0.165859	1	2	5p
55	gma-MIR319o	gma-miR319o-5p	MIR159	GAGAGTGAAGGAGCTTCCTTCAGCCCATGCATGGATTCAAGGGATTAAAGGGTTGCTGGAGTATCTGCTGACTCATTCATACACACACAGTACGTAGTGCTTTCAAATTGCTAGTGTAATTGTGTGAATGAAGCAGGTGATATTTTGCACCCCTCTTTTCTCTGTGCTTGGACTGAAGGGGAGCTCCTTCTTTCT	195	.((((.(((((((((((((((((.(((.(((((((...(((((......((((.((.((((((((..(((..(((((((((((...(((.((.(((((........))))))).)))...)))))))))))..)))..)))))))))))))))))))...))))))).))).))))).)))))))))))).))))	-87.3	-0.447692	Gm06	-	AGGAGCTTCCTTCAGCCCATG	11433711-11433731	21	0.250525	0.165859	3	2
56	gma-MIR319q	gma-miR319q-5p	MIR159	GAGAGTGAAGGAGTTTCCCTCAGCCCATTCATGGATATAATGAAAGATTGGGTTGCTGAATTAACTGATTCATTCATACAATAGTATTCAATTAGGGTAATATTGTGTGAATGAAGAGAGTATAGTATCTATATTGGAACCCCCTCTTTCTCTGTGCTTGGACTGAAGGGAGCTCCTTCTTTTT	184	(((((.((((((((((((.((((.(((..((((((......((((((..(((((.(............(((((((((((((((.(((((.....))))).)))))))))))))))...(((((((...)))))))).)))))..))))))))))))..))).)))).)))))))))))))))))	-74.1	-0.402717	Gm02	+	AGGAGTTTCCCTCAGCCCATT	43885412-43885432	21	0.167017	0.331718	2	4
57	gma-MIR3522	gma-miR3522-3p	MIR3522	AGGATCGTCCTGAGACCAAATGAGCAGCTGACCACATGATGCAGCTATGTTTGCTATTCAGCTGCTCATCTGTTCTCAGGTCGCCCT	87	(((..((.(((((((.((.((((((((((((...((....(((....))).))....)))))))))))).)).))))))).)).)))	-40.3	-0.463218	Gm15	+	AGCTGCTCATCTGTTCTCAGG	4318846-4318866	21	0.417542	0.912225	5	11	3p
58	gma-MIR390c	gma-miR390c-5p	MIR390	TGTAAAGCTCAGGAGGGATAGCGCCATGGATGATCTCTTCTCCACTCTTGATCTTCTCTTGCGCTATCCATCCTGAGTTTCATGGCTTCT	90	.((.((((((((((.(((((((((...(((.((((..............)))).)))...))))))))).)))))))))).)).......	-38.54	-0.428222	Gm01	+	AAGCTCAGGAGGGATAGCGCC	42335625-42335645	21	249.857	304.103	2992	3667	5p
59	gma-MIR390d	gma-miR390d-3p	MIR390	GAGAATCTGTAAAGCTCAGGAGGGATAGCACCATGATACTGATGATGTTCATAGCAGTACAAACTTGGCGCTATCTATCTTGAGCTTCATGGCTTCT	97	.((((.((((.((((((((((.(((((((.(((((.((((((((.....)))..)))))))....))).))))))).)))))))))).)))).))))	-40.3	-0.415464	Gm02	+	CGCTATCTATCTTGAGCTTCA	44954825-44954845	21	0.250525	0.248789	3	3	3p
60	gma-MIR390f	gma-miR390f-3p	MIR390	AGAATCTGTAAAGCTCAGGAGGGATAGCGCCACAACACTCATGATTTTATATCATAATATATTTGGCGCTATCTATCCTGAGTTTCACGGGTTCTTCTTACGG	103	(((((((((.((((((((((.(((((((((((........(((((.....)))))........))))))))))).)))))))))).)))))))))........	-49.69	-0.482427	Gm11	+	TTGGCGCTATCTATCCTGAGT	30272824-30272844	21	0.751576	0.912225	9	11	3p
61	gma-MIR390g	gma-miR390g-3p	MIR390	ATCTGTAAAGCTCAGGAGGGATAGCGCCACGACACTCATGATTTTCACATCATAGTGTATTTGGCGCTATCTATCCTGAGTTTCACGGGTTTTTCTTACTGT	102	((((((.((((((((((.(((((((((((..(((((.(((((......))))))))))...))))))))))).)))))))))).))))))............	-51.7	-0.506863	Gm18	-	TTGGCGCTATCTATCCTGAGT	5047782-5047802	21	0.751576	0.912225	9	11	3p
62	gma-MIR393a	gma-miR393a-3p	MIR393	GGAGGAGGCATCCAAAGGGATCGCATTGATCCCAAATCCAAGCTTCAATATTCTTCTCTCTTTCCCACTCAAAATATTAATTTTATTTGGGATCATGCTATCCCTTTGGATTTCTCCTTT	120	.(((((((.((((((((((((.((((.((((((((((..(((.((.((((((....................)))))))).))))))))))))))))).)))))))))))).))))))).	-47.85	-0.39875	Gm11	+	ATCATGCTATCCCTTTGGATT	36567611-36567631	21	3.9249	4.89284	47	59	3p
63	gma-MIR393d	gma-miR393d-3p	MIR393	CTAGAGGAGGCATCCAAAGGGATCGCATTGATCCCAAATCCAAGCTTCAATGTTCTTCTATCTTTCTCACTCAAAATATTAATTTTATTTGGGATCATGCTATCCCTTTGGATTTCTCCTTTA	123	.(((((((((.((((((((((((.((((.(((((((((....(((......)))..................(((((....))))).))))))))))))).)))))))))))).)))))))))	-49.9	-0.405691	Gm10	+	ATCATGCTATCCCTTTGGATT	16966641-16966661	21	3.9249	4.89284	47	59	3p
64	gma-MIR393e	gma-miR393e-3p	MIR393	GGAGGAGGCATCCAAAGGGATCGCATTGATCCCAAATTTCAGATTTATAAATTTGTCTTTCTCTTCCCTTGTCAATATTTGGGATCATTTCTCTTCCCTTCTCAATATTTGGGATCATGCTATCCCTTTGGATTCCTCCTT	141	.(((((((.((((((((((((.((((.((((((((((..((((((....)))))).........((((..((....))..))))......................)))))))))))))).)))))))))))).)))))))	-58.9	-0.41773	Gm14	+	ATCATGCTATCCCTTTGGATT	5053533-5053553	21	3.84139	4.97577	46	60	3p
65	gma-MIR393f	gma-miR393f-3p	MIR393	GGAGGAGGCATCCAAAGGGATCGCATTGATCCCAAATCCAAGCTTTAATATTTTTCTCTCTTCTCACTCAATAATATTAATTTATTTGGGATCATGCTATCCCTTTGGATTTCTCCTT	118	.(((((((.((((((((((((.((((.((((((((((.......((((((((....................))))))))...)))))))))))))).)))))))))))).)))))))	-50.95	-0.43178	Gm18	-	ATCATGCTATCCCTTTGGATT	2409750-2409770	21	3.9249	4.89284	47	59	3p
66	gma-MIR394c	gma-miR394c-3p	MIR394	CAGAGTTTCTTGGCATTCTGTCCACCTCCACTTCCACTTTCAGTTCCATGGATCTCTCTCTCTTTTTGGCCCTATCTACGTACTCGGAGGTGGACATACTGCCAATAGAG	110	.....(((.((((((.(.(((((((((((............((..(((.(((........)))...)))..))............))))))))))).).)))))).))).	-34.35	-0.312273	Gm04	-	AGGTGGACATACTGCCAATA	1508881-1508900	20	0	0.580507	0	7	3p
67	gma-MIR395a	gma-miR395a-5p	MIR395	TCAGGTTTTCCCTAGAGTTCCCCTGAACGCTTCATTAAAGGGCTTTATTATCATATAGTCCCAAGTTAGTCCATACTGAAGTGTTTGGGGGAACTCCCGGTGATACTTGA	110	((((((.(..((..(((((((((..((((((((......(((((.(((....))).)))))..(((........)))))))))))..)))))))))..))..).))))))	-48.4	-0.44	Gm01	+	GTTCCCCTGAACGCTTCATTA	4818597-4818617	21	0.0835084	0.0829296	1	1	5p
68	gma-MIR395g	gma-miR395g-5p	MIR395	GGTTGTCTCTTGGAGTTCCTCTGAACACTTCACACGTGGGACTAGAGTAGTGGTATTGTATCCTTTAGATCATAGAATAGTCCTCATCATCACCAAGTGAAGTGTTTGGGGGAACTTTTAGGTACAAC	128	.(((((..((..(((((((((..((((((((((..(((((((((...(.(((((.(((.......)))))))).)..)))))).......)))...))))))))))..)))))))))..))..)))))	-51.11	-0.399297	Gm08	-	AGTTCCTCTGAACACTTCACA	40810666-40810686	21	0.250525	1.16101	3	14	5p
69	gma-MIR396d	gma-miR396d-5p	MIR396	GGTCATGCTTTTCCACAGCTTTCTTGAACTTCTTATGCATCTTATATCTCTCCACTTCCAGCATTTTAAGCCCTAGAAGCTCAAGAAAGCTGTGGGAGAATATGGCAA	108	.((((((.(((((((((((((((((((.(((((...((...............................))...))))).))))))))))))))))))).))))))..	-43.48	-0.402593	Gm17	-	TTCCACAGCTTTCTTGAACTT	9053126-9053146	21	32.2343	25.874	386	312	5p
70	gma-MIR396e	gma-miR396e-3p	MIR396	GTGATCTTCCACAGCTTTCTTGAACTGTGTTGTGAGGCTTCTCTCCAATGAAGGTTTATACCCTATGCAAAAGAAATTCTATGAGCACAATTCAAGATAGCTGTGGAAAATCAC	114	(((((.((((((((((.(((((((.(((((((((((.((((........)))).))))))...........((.....))....))))).))))))).)))))))))).)))))	-45.6	-0.4	Gm17	-	ATTCAAGATAGCTGTGGAAAA	35366549-35366569	21	2.50525	1.07808	30	13	3p
71	gma-MIR396h	gma-miR396h-3p	MIR396	GAATGGTCTTTTTCGTGATCTTCCACAGCTTTCTTGAACTGTGTTGTGTGAGGTTTCTCCAAGTGAAGGTTTAAGATCCCTTATGCAACATAAATTCTTTGAGCACAATTCAAGATAGCTGTGGAAAATCACTGAGATGATCTCGTTC	148	((((((((.((((.(((((.((((((((((.((((((..((((((((((((((..(((((.......))....)))..))))))))))))))......(((....))).)))))).)))))))))).))))).)))).))))..))))	-58.2	-0.393243	Gm14	+	ATTCAAGATAGCTGTGGAAAA	13971526-13971446	21	2.50525	1.07808	30	13	3p
72	gma-MIR396j	gma-miR396j-5p	MIR396	GGTTTTCGTGATCTTCCACAGTTTTCTTGAACTGCATGTGTGTTGTGAGGCTTCTCCAGTGAAGGTTTATCTCCTATGCAAGTGCAGATATTCTATGAGCACAATTCAAGATAGCTGTGGAAAATCACTGAGAT	134	.(((((.(((((.((((((((((.(((((((.((((((.(.(..(((((.((((......)))).)))))..)))))))).((((..(((...)))..))))..))))))).)))))))))).))))).)))))	-51.2	-0.38209	Gm16	+	TTCCACAGTTTTCTTGAACTG	31162290-31162310	21	0	0.0829296	0	1	5p
73	gma-MIR399a	gma-miR399a-5p	MIR399	AAAACAGCTATAGGGCTTCTCTTTATTGGCAGGAAATTATCATGACCACTTCATCAGATATCTTGCCAAAGGAGAGTTGCCCTGTTGCTACTTT	94	.....(((.(((((((..(((((..(((((((((...((((.(((........))))))))))))))))..)))))..))))))).))).....	-40.5	-0.430851	Gm10	+	GGGCTTCTCTTTATTGGCAGG	46275324-46275344	21	0.334034	0.248789	4	3	5p
74	gma-MIR399b	gma-miR399b-5p	MIR399	CAAATCAGCAATAGGGCACCTCTCTCCTGGCAGGTATTTTTGGAGCTACCAAAAATCAATGTCAATAACTTGCCAAAGGAGAGTTGCCCTGTGGCTGGTTT	101	.((((((((.((((((((.((((((..((((((((((((((((.....))))))))...........))))))))..)))))).)))))))).))))))))	-50.8	-0.50297	Gm16	+	GGGCACCTCTCTCCTGGCAGG	35612522-35612542	21	0.584559	1.16101	7	14	5p
75	gma-MIR399c	gma-miR399c-5p	MIR399	AAACCAGCTATAGGGCTTCTCTTTATTGGCAGGAAATTATCATGACCACTTCATCAGATATCTTGCCAAAGGAGAGTTGCCCTGTTGCTGCTTT	94	....((((.(((((((..(((((..(((((((((...((((.(((........))))))))))))))))..)))))..))))))).))))....	-42.8	-0.455319	Gm20	-	GGGCTTCTCTTTATTGGCAGG	38251248-38251268	21	0.334034	0.248789	4	3	5p
76	gma-MIR399e	gma-miR399e-5p	MIR399	GTGTGGATCTTCCCAGTTGCAGCTGCATTACAGGGCAAGTTCTCCATTGGCAGGTAGCCACTATGATATGCATCTCATAAATATTTGCAACTTTCTTAATGTGCAATCTGCCAAAGGAGATTTGCCCAGCGATTCTCCT	139	....(((((....((((....)))).......((((((((.((((.(((((((((.((((.((.((..((((.............))))....)).)).)).)).))))))))).))))))))))))...)))))....	-48.82	-0.351223	Gm05	-	GGGCAAGTTCTCCATTGGCAGG	34967737-34967758	22	0	0.165859	0	2	5p
77	gma-MIR399g	gma-miR399g-5p	MIR399	GTGTGGATCTTCCCAGTTGCAGCTGTATTACAGGGCAAGTTCTCCATTGGCAGGTAGCCACTATGATATGCATCTCATGTTTGCAACTTTCTTAGTATGCAATCTGCCAAAGGAGATTTGCCCAGCGATTCTCCT	135	....(((((....((((....)))).......((((((((.((((.(((((((((.((.((((.((..((((.........))))....)).))))..)).))))))))).))))))))))))...)))))....	-50.8	-0.376296	Gm08	-	GGGCAAGTTCTCCATTGGCAGG	9126599-9126620	22	0	0.165859	0	2	5p
78	gma-MIR399h	gma-miR399h-5p	MIR399	CAAATCAGCAATAGGGCACCTCTCTCCTGGCAGGAGAAAAAGATCAGCATTTTTGGAGTTACCAAAAGTCAGTGTCAATAACTTGCCAAAGGAGAGTTGCCCTGTGGCTGGTTT	114	.((((((((.((((((((.((((((..(((((((.......(((....((((((((.....))))))))....))).....)))))))..)))))).)))))))).))))))))	-51	-0.447368	Gm09	+	GGGCACCTCTCTCCTGGCAGG	34181534-34181554	21	0.584559	1.16101	7	14	5p
79	gma-MIR399i	gma-miR399i-5p	MIR399	GAATAACAGTGCAATTCTCCTTTGGCAGGTGTTGCATGTGTTCTCGCATGAGAATGACCTTTCTGCCAAAGGAGAATTGCCCTGCCATT	89	......(((.(((((((((((((((((((.(((.((((((....)))))).....)))...))))))))))))))))))).))).....	-43.9	-0.493258	Gm15	+	GTGCAATTCTCCTTTGGCAGG	6547451-6547471	21	0.0835084	0	1	0
80	gma-MIR4348b	gma-miR4348b-5p	MIR4348	TAGAAAGTAATAGTCAAACTCAAAAGATATTGAAAGATTATATGCTAGACTTGTAGGATGGTGATATTGTAGTGGTTATAGATATAAAAGTGACTTTCTACATGTTTAAAGCTATAACCAATGTAAAAAGTAACCTACATTCACAATCACCATAATGTGTGGTCATTTTACAAGTTTGACACATAATCTTTTATTATCTTTTGAATTTGACTATTAGTTTCTA	223	((((((.(((((((((((.((((((((((.(((((((((((.((.(((((((((((((((((((...((((((((((((((...((((.(((........))).))))...)))))))))..............))))).))))....(((((.....)))))))))))))))))))).)).))))))))))).)))))))))).))))))))))).))))))	-85.33	-0.382646	Gm13	+	AATAGTCAAACTCAAAAGATA	37642622-37642642	21	0.0835084	0	1	0
81	gma-MIR4377	gma-miR4377-5p	MIR4371	TTTATCTTCTGTTAAGTGATGACATGGCAGACGAACCACGTTATTATGTTTAATCACTGACACATCAGTATCACGTCATTGAGGGTAATGATATGATAATGAAGTGTCCATAACACGATGTGATGATGTGACATTATATATGCTACGTCATCGCTGAATGGAAGACGA	168	....(((((((((.(((((((((.(((((.......((((((((((((((........(((((.(((.(((((..((((((....))))))..))))).))).)))))........))))))))))))))..........))))).))))))))).)))))))))…	-62.52	-0.372143	Gm04	+	TCTTCTGTTAAGTGATGACATGGC	16731851-16731874	24	0.250525	0	3	0	5p
82	gma-MIR4378a	gma-miR4378a-3p	MIR4378	TCATAGGACTGTCTTAGAATGGTGTACATTCTAAAACAGTCTCCAACACAAACTCGTCTTAGAATGTCATACATTTTAAGACGGGCTTATGTCATACACTCTAAGATGGATTTATCCTGGGGATTGTCTTAGAATGTACAACATTATAAGACGGTCTGCGTGA	163	((((.(((((((((((.((((.((((((((((((.(((((((((.(((.((.((((((((((((((.....)))))))))))))).)).)))...............(((....))).))))))))).)))))))))))).)))).)))))))))))..))))	-74.1	-0.454601	Gm10	-	TGTACAACATTATAAGACGGTCTG	43808137-43808160	24	0.417542	0.248789	5	3	3P
83	gma-MIR4387e	gma-miR4387e-5p	MIR4387	ACAAATGGAGTGTTATATTATCACGCCTAATCACTGACGCATCATTGTCACATCATTGAAGGTGAAGGCGTGACAATGAGGTGTTAGTGATAAGGCGTGATGATGTGATTTGTTATATCATC	122	....((((...(((((((((((((((((.(((((((((((.((((((((((.((((.....))))....)))))))))).))))))))))).)))))))))))))))))...))))......	-59.9	-0.490984	Gm03	+	TCACGCCTAATCACTGACGCA	25186889-25186909	21	3.59086	2.73668	43	33	5p
84	gma-MIR4407	gma-miR4407-5p	MIR4407	AAGTTGTCTGGGTTGAGGTAAAGTGTTGCTTCGTCTAAGTAATTAATGTTGCCTTCATTCAATTCAATTTGAGTTACGCTACGTGCATTACACTCAGAGGAAGCAGCACTTGTACCTCAACTAATTAACTT	131	((((((....((((((((((((((((((((((.(((.(((...((((((.((....((((((......))))))...)).....)))))).))).))).)))))))))))).))))))))))...))))))	-53	-0.40458	Gm20	+	TAAAGTGTTGCTTCGTCTAAG	46020253-46020273	21	0.250525	0.331718	3	4	5P
85	gma-MIR4416a	gma-miR4416a-5p	MIR4416	CTTTGATCTGGGTGAGAGAAACGCGTATCGATGGATTGGGTTCAGTTCTGGTCTCACACGGTTTGTTCTAACAATTTGTACTGACTGTGTTTTGATCGATACGGGTCGCTCTCACCTAGGCCAGAGTTGC	130	(((((..(((((((((((..((.(((((((((.(((..((......))..)))..((((((((.((.(.........).)).))))))))....))))))))).))..)))))))))))..)))))....	-59.7	-0.459231	Gm19	-	TGGGTGAGAGAAACGCGTATCG	40699180-40699201	22	4.75998	4.64406	57	56	5p
86	gma-MIR4416c	gma-miR4416c-3p	MIR4416	TCATTTTTCTGTGGTCACTTCTGCTCTGGGTGAGAGAAACACGTATTGAAGAAGGTTCATGGCTTAGACAATAAGTTGCTACTTTGCTGAACTCACCATTTTATGTGAAGAAGTGGCTATGCTAATTGTTTGATTCTGTACACGTACGATACGGGTCGCTCTCACCTGGAGTAGGGCTGCCCAAAGCTTTGATAAA	196	(((.....((.(((.((.((((((((..((((((((..((.(((((((......((.((.(..(((((((((.(((.((((((((.......((((........)))).))))))))...))).)))))))))..))).)).....))))))).))..))))))))..)))))))).)).))).))...)))....	-71.3	-0.363776	Gm02	-	ACGGGTCGCTCTCACCTGGAG	30498965-30498985	21	3.75788	1.24394	45	15	3P
87	gma-MIR4996	gma-miR4996-5p	MIR4996	TTTCTCCTAACTTTGAGAGCATGGGTAACTTCTATTTTTTTGGCGCTGTCCCCTTCTCCATCATCTTTACTTCAACCTTTAAACTTCCTTTTTCAACTATTAAAATTCCTGACTATGTTGAGGAAATTAAGAAAATGGGTTTGTTGCCGATGCCAGCAGAATAGAAGCTCCCCATGTTCTCACCGTTAGC	190	......(((((..((((((((((((...((((((((((.(((((((.((..(...(.((((..((((..(((((((........................................))))))).....))))..)))))...)..)).).)))))).))))))))))...))))))))))))..))))).	-56.6	-0.297895	Gm15	+	AGAGCATGGGTAACTTCTATT	5418791-5418811	21	2.75578	3.81476	33	46	5p
88	gma-MIR4998	gma-miR4998-3p	MIR4998	ACTTTGGGAGAAGGGCGCGGTCTAGGTCGAGAGTTTCGTGACTACAACTTCTGAAACGCGTCTTATTTATGTGAAGATGACGTGCTTCAGAAGCTGTAGTCACGAAACCCTCGACCTTGACGGCGTCCTT	130	..........((((((((.(((.((((((((.((((((((((((((.((((((((.((((((...(((....)))...)))))).)))))))).)))))))))))))).)))))))).))).))))))))	-80.7	-0.620769	Gm15	-	CAGAAGCTGTAGTCACGAAACCCT	16900203-16900226	24	2.33824	6.71729	28	81	3p
89	gma-MIR5671b	gma-miR5671b-3p	MIR5671	TGGTTCGTCATGGAAGTGAATCGGGTGACTCTTCCGCGTTGATCTTATCGGAAAAAACCCAAGTCTCACGTCTGCCAAAGATAAAGTATATAAGTGAGGAATAATCCTAAAAACTAGTTTTTAGAGTTGAATTAGATCCAAATTCAGATTCTATAACATCTCTCCTCCACCACCTCCTTAAGGGTCATGTCAAATTTTTGAGTTACCCGAATTTGCTTCCATGATGAATC	230	.(((((((((((((((..(((((((((((((.((((.((.......))))))....((((.........((((.....))))........((((.((((.......(((((((....)))))))....(((((.((.......)).))))).....................)))))))).))))..............)))))))))).)))..)))))))))))))))	-74	-0.321739	Gm18	+	CATGGAAGTGAATCGGGTGAC	4340519-4340539	21	18.2048	25.2106	218	304	3p
90	gma-MIR862a	gma-miR862a-5p	MIR862_2	AGTCTTCGTGTTCCCTCAAAGGCTTCCAGTATTCATTCATACCTAACTAGTTGCTTGAATGCTGGATGTCTTTGAAGGAATTTGAAAGCT	90	((..((((.(((((.((((((((.(((((((((((..((............))..))))))))))).)))))))).))))).))))..))	-39.6	-0.44	Gm18	-	TCCCTCAAAGGCTTCCAGTAT	61624664-61624684	21	17.0357	8.04417	204	97	5p
91	gma-MIR862b	gma-miR862b-5p	MIR862_2	GTTCCCTCAAAGGCTTCCAGTATTCCCGTATTCATTCATATATACCTAGCTAGAATTGATTGAATGCTGGATGTCTTTGAAGGAAC	86	(((((.((((((((.((((((((((....(((.((((...............)))).))).)))))))))).)))))))).)))))	-33.16	-0.385581	Gm08	+	TCCCTCAAAGGCTTCCAGTAT	46853908-46853928	21	17.0357	8.04417	204	97	5p
92	gma-MIR9731	gma-miR9731-3p	MIR9731	TCTGCATACATATCGTGTTGCCAAGCCGTCTCCATCAAAACAGGGACCAAGCGTGCCTGGAGACAGCAAGGCAGAACGATATGTACGCAGAT	92	(((((.((((((((((.(((((..((.(((((((........((.((.....)).))))))))).))..))))).)))))))))).))))).	-45.6	-0.495652	Gm13	+	AAGGCAGAACGATATGTACGC	41358421-41358441	21	1.92069	2.98546	23	36	3p
93	gma-MIR9732	gma-miR9732-5p	MIR9732	TTCTTGAGATTGCACACAATATCTTTGCCTTACTTTACAATATCTCTCCTTAAGGGGGTACTGTACGGGTTAAAAAGGCAAGGGTATGATGTGCAATCTTAAGA	104	.(((((((((((((((..(((((((((((((((((((((.(((((((......))))))).)))).))))....)))))))))))))..)))))))))))))))	-50.6	-0.486538	Gm14	-	ATTGCACACAATATCTTTGCC	18484078-18484098	21	0	0.0829296	0	1	5p
94	gma-MIR9738	gma-miR9738-5p	MIR9738	GCGATGGAAGAGTTCATGTCGTGTTTCAGAATGATTCAGACATCTAAGAAGGTCATTCAGATGTTGTTGAAGACATATACAGTTAGAAATGACCCTCTCATTTTGTGCCATAACCGTCTATTTCTTCAATGATACTGGAATCATTCTGAAACATGATGTGGACTCTTCCATGG	173	.(.((((((((((((((((((((((((((((((((((.(((..........)))...(((.(((..(((((((.(((.((.(((((((((((.....)))))))......)))).)).))).)))))))..)))))))))))))))))))))))))))))))))))))))).)	-78.2	-0.452023	Gm16	+	AGAGTTCATGTCGTGTTTCAGAAT	31883932-31883955	24	0.751576	0.497577	9	6	5p
95	gma-MIR9740	gma-miR9740-3p	MIR9740	ATCTATGTAGGTTCCAGTGAGGGAAATCAAAGTGAAGGGTCCATAAACAATGAAAGAAGCTTGGTATGAGAGAGTGGGCAAGAGTGGTGTTAGTACGAATCATTTCTACCCTTCACTTTCATTTCCTTCACTGGCACCCACATAAATA	148	...(((((.(((.((((((((((((((.((((((((((((..................(((((.(.......).)))))..(((((((..........)))))))..)))))))))))).)))))))))))))).))).)))))....	-57.6	-0.389189	Gm16	+	TCCTTCACTGGCACCCACATA	4644495-4644515	21	0.0835084	0.331718	1	4	3p
96	gma-MIR9746a	gma-miR9746a-5p	MIR9746	ACGGTTATCCAATTGAGATTCAAGCACTTTTCTATGTGGCTTTAAGGTGTGTTTGAATGGAACACCTTAAATCCATGAAGAAAAGTGTTTGAATCTCAATTAGATAACCA	110	..(((((((.(((((((((((((((((((((((.(((((.((((((((((...........)))))))))).))))).))))))))))))))))))))))).))))))).	-62.5	-0.568182	Gm03	+	CCAATTGAGATTCAAGCACTTTTC	2808249-2808272	24	0.417542	0.663436	5	8	5p
97	gma-MIR9746b	gma-miR9746b-5p	MIR9746	ACGGTTATCCAATTGAGATTCAAGCACTTTTCTATGTGGCTTTAAGGTGTGTTTGAATGGAACACCTTAAATCCATGAAGAAAAGTGTTTGAATCTCAATTAGATAACCA	110	..(((((((.(((((((((((((((((((((((.(((((.((((((((((...........)))))))))).))))).))))))))))))))))))))))).))))))).	-62.5	-0.568182	Gm03	+	CCAATTGAGATTCAAGCACTTTTC	2812344-2812367	24	0.417542	0.663436	5	8	5p
98	gma-MIR9746c	gma-miR9746c-5p	MIR9746	ACGGTTATCCAATTGAGATTCAAGCACTTTTCTATGTGGCTTTAAGGTGTGTTTGAATGGAACACCTTAAATCCATGAAGAAAAGTGTTTGAATCTCAATTAGATAACCA	110	..(((((((.(((((((((((((((((((((((.(((((.((((((((((...........)))))))))).))))).))))))))))))))))))))))).))))))).	-62.5	-0.568182	Gm03	+	CCAATTGAGATTCAAGCACTTTTC	2821288- 2821311	24	0.417542	0.663436	5	8	5p
99	gma-MIR9746f	gma-miR9746f-5p	MIR9746	ACGGTTATCCAATTGAGATTCAAGCACTTTTCTATGTAGTTTTAAGGTGTGTTTGAATGGAACACCTTAAATCCATGAAGAAAAGTGTTTGAATCTCAATTAGATAACCA	110	..(((((((.(((((((((((((((((((((((.(((.(.((((((((((...........)))))))))).).))).))))))))))))))))))))))).))))))).	-53.1	-0.482727	Gm03	+	CCAATTGAGATTCAAGCACTTTTC	2873730-2873753	24	0.334034	0.663436	4	8	5p
100	gma-MIR9746g	gma-miR9746g-5p	MIR9746	ATGGTTATTCAATTGAGATTCAAGCACTTTTCTATGTGGCTTTAAGGTGTGTTTTATTGCATGAGCAAGATGTTGAATGCAGGGGGTTCATAAAACAAATTGTCAAACTTTTGCATACCTTAAGCTCTCATCTGAGAAGTTATTTTTTGACGGATTTGAAGTAACTTAACTAAATATATCACCTTAAAACAGAGCAGTACTCATCTATTGTTATTACTATTGCAGTGCAACAAATTTAATGTTAGAAGAATGACATTAAACTTGTTGTGTATAGTATTTGAGTACTCTTCTATTTTGAAGCAATATATGTGGTTAAGTTGTTTCAAATCCAACCTAAAATAGTTTAGCTTAAGACATGCAATTGTTTGACAATTTGTTCTATTAATTCATTGCATTCAA…	473	.(((((((..(((((((((((((((((((((((.(((((.((((((((((.....(((((.(((((((((((((((((((((.(((((.(((.(((((((((((((((..((((((..(((((((((((....)))...(((((((..(..(((((((((((((((((((((.((((((..(.((((((.((((.((((((((..((((((.............(..((((((.((((((((((......)))))))))).))))))..)))))))..)))))))).)))).)))))).)..)))))).)))))))))))))))))))))..)..)))))))...))))))))..))))))..))))))))))))))).))).))))).))))))))))…	-211.73	-0.447632	Gm03	+	TCAATTGAGATTCAAGCACTTTTC	2866194-2866217	24	0.751576	1.24394	9	15	5p
101	gma-MIR9746h	gma-miR9746h-5p	MIR9746	ACAGTTCTCCAATTGAGATTCAAGCACTTTTCTATGTGGCTTTAAGGTGTGTTTTATTGCATGAGCAAGATGTTGAATGCAGGGATTCATAAAACAAATTGTCATACTTTTGCATGCCTTAAGTTCTCAGCTGAGAAGTTATTTTTGGTCAGATTTAAAGCAACTTAACTACATATGTCACCTTAAAACAGAACAGTACTCATCTATTGCTATTACTATTGCGGTGCAACAAATTTAATGTTAGAAGAATGACATTAAACTTGTTGTGTATAGTATTTGAGTACTCTTCTATTTTGAAGCAATATAAGTGGTTAAGTTGTTTCGAATCCAACCAAAAATAGTTTAGCTTAAGGCATGCAATTGTTTGACAATTTGTTCTATTAATTCATTGCATTCAAC…	472	...(((.((.(((((((((((((((((((((((.(((((.((((((((((.....(((((.((.(((((((((((((((((((((((.(((.((((((((((((.((..(((((((((((((((((((....))))..(((((((((((..((((..(((((((((((((((.(((((..(.((((((.((((.((((((((.....((((((..........(..((((((.((((((((((......)))))))))).))))))..)))))))..)))))))).)))).)))))).)..))))).)))))))))))))))..))))..)))))))))))....)))))))))))))))..)).)))))))))))).))).))))).)))))))))))…	-216.52	-0.458729	Gm08	-	CCAATTGAGATTCAAGCACTTTTC	11853407-11853430	24	0.417542	0.663436	5	8	5p
102	gma-MIR9746i	gma-miR9746i-5p	MIR9746	ATATCAAGCTGTTTACGGTTATCCAATTGAGATTCAAGCACTTTTCTATGTGGCTTTAAGGTGTGTTTGAATGGAACACCTTAAATCCATGAAGAAAAGTGTTTGAATTTCAATTAGATAACCATAGACAACTTGATAT	139	((((((((.((((((.(((((((.(((((((((((((((((((((((.(((((.((((((((((...........)))))))))).))))).))))))))))))))))))))))).))))))).)))))).))))))))	-73.7	-0.530216	Gm03	+	CCAATTGAGATTCAAGCACTTTTC	2866194- 2866217	24	0.417542	0.663436	5	8	5p
103	gma-MIR9747	gma-miR9747-5p	MIR9747	GCATTTAAAGTATTTAAATCGTTGCATTAATAAAAATGTCCTAAAATCAATAAAAATTGTCTCATTAATCAAAATTCTTGGTCAACTAAAGAAAAATAAATAAATTTATTGATTTGAGGACATTTTCATTCATGCGATGATTTAAATACTTTAAATG	157	.((((((((((((((((((((((((((.(((.((((((((((.(((((((((((..(((..........)))..(((((((....)).)))))...........))))))))))).)))))))))).))).))))))))))))))))))))))))))	-57.9	-0.36879	Gm20	+	TTAAAGTATTTAAATCGTTGCA	31059587-31059608	22	3.9249	1.65859	47	20	5p
104	gma-MIR9757	gma-miR9757-3p	MIR9757	CCAATGCTACCAAACACTGGCTCAACCCTCCTCAGTTAGATCTCGTCAAACAGCGAGGCGTGAATTCGCTCCTTGACTTACTTGCCTTGCTATTTAAGGAGATCCAATTGAGGAGGGTTGAGCCAGTTTTTGGTAGCATTGG	142	((((((((((((((.((((((((((((((((((((((.((((((.(.(((.(((((((((..((.(((.....))).))...))))))))).))).).)))))).)))))))))))))))))))))).))))))))))))))	-93.5	-0.658451	Gm02	+	GAGATCCAATTGAGGAGGGTTGAG	48299399-48299422	24	0.334034	0.580507	4	7	3p
105	gma-MIR9763	gma-miR9763-3p	MIR9763	TCCAAACCCATCCAACTCTGAAGATAATTTGGTTCATAGTTATCAAGAGAAACTGAACCATATTATCTTTAGAGTTGGACTGGTTTGGGT	90	((((((((..((((((((((((((((((.(((((((..(((.((....)))))))))))).))))))))))))))))))..)))))))).	-48.8	-0.542222	Gm04	+	TCTTTAGAGTTGGACTGGTTT	5936805-5936825	21	0.250525	0.580507	3	7	3p
a) Arm of this mature miRNA.
	Conserved miRNA families.
	Non-conserved miRNA families.
	Legume-specific miRNA families.
