# Supplementary material for: Identification of miRNAs and their targets by high-throughput sequencing and degradome analysis in cytoplasmic male-sterile line NJCMS1A and its maintainer NJCMS1B of soybean
Source: BMC Genomics. 2016 Jan 5;17:24. doi: 10.1186/s12864-015-2352-0 (PMC4700598; doi:10.1186/s12864-015-2352-0)
Supplement: Additional file 1: — Table S1. Summary of small RNA annotations from NJCMS1A and NJCMS1B. Table S2. Known miRNAs identified in NJCMS1A and NJCMS1B. Table S3. Family member distribution in conserved miRNA families. Table S4. Summary of miRNA families found in NJCMS1A and NJCMS1B. Table S5. Novel miRNAs on the other arm of known pre-miRNAs. Table S6. Novel miRNAs identified in NJCMS1A and NJCMS1B. Table S7-1. High-confidence known miRNAs identified in NJCMS1A and NJCMS1B. Table S7-2. High-confidence novel miRNAs identified in NJCMS1A and NJCMS1B. Table S8-1. The up-regulated miRNAs identified in NJCMS1A and NJCMS1B. Table S8-2. The down-regulated miRNAs identified in NJCMS1A and NJCMS1B. Table S9. The targets of miRNAs identified in NJCMS1A and NJCMS1B. Table S10. Targets of novel miRNAs in NJCMS1A and NJCMS1B. Table S11. Primers used in this study. (ZIP 637 kb) [file 12864_2015_2352_MOESM1_ESM.zip › Table S6.xlsx]

## Sheet: Table S6
Table S6 Novel miRNAs identified in NJCMS1A and NJCMS1B
Index	miRNA_name	Family	Precursor sequence	Structure	Genome ID	Strand	Start	End	HairpinLen	CG%	MFE(kcal/mol)	MFE(kcal/mol/nt)	MFEI	Novel_miRNA_sequence	Length(nt)	NJCMS1A_std	NJCMS1B_std	NJCMS1A_total count	NJCMS1B_total count	3p/5pa)
1	novel_mir_001	MIR1	ACAATGTGGATCTGAAGGACTTTGTTCGGCTTGCAACCAAGAAAAACCATGAATTTATTTCTAGCCCAGCCTCATTACAAGCCGAACAAAGTCCTTCAGATTCACATTGTG	(((((((((((((((((((((((((((((((((......((.........(((.....))).........)).....))))))))))))))))))))))))))))))))).	Gm01	-	2408563	2408673	111	0.4144	-57	-0.513514	1.23917	TCTGAAGGACTTTGTTCGGCTT	22	1.92069	3.15132	23	38	5p
2	novel_mir_002	MIR2	TGAAAAACTATGTATCAAACTTACAAGATGATAATATTAGGTGTTGGATACTCTCACATATTGATCTTGCTATTCTGAATGCTTCCAACTATCATAATAATATCATCTTGCAAGTTTGACACATAGTCTTCTA	......(((((((.((((((((.((((((((((.((((((((((((((..(..(((...................)))..)..)))))).))).))))).)))))))))).)))))))).)))))))......	Gm01	-	6834958	6835090	133	0.3008	-44.2	-0.332331	1.10482	TCATCTTGCAAGTTTGACACA	21	1.41964	1.4098	17	17	3p
3	novel_mir_003a	MIR3	ATTACCATTTCTGTGTAATCGATTACATAGTGTTAATTTTAAGTTCTAATGTGCAATGGCTGTTGTAATTCATTTTTGGGCACTAGTAATCGATTACATACTTTGGTAA	.((((((....(((((((((((((((.(((((((.......((((.(((((.((....))))))).))))........))))))))))))))))))))))...))))))	Gm01	-	11661885	11661993	109	0.3028	-35.2	-0.322936	1.0665	TGGGCACTAGTAATCGATTACAT	23	14.0294	11.8589	168	143	3p
4	novel_mir_003b	MIR3	ATTACCAGTTGTGTGTAATCGATTACATAGTGCTACCTGCTACTAGTAATCGATTACAATTTATGTGTAATCGATTACACAGTGTAATTTGTAGATTCCAATGTGCAAAGGCTGAGTAATTCATTTTTGGGCACTAGTAATCGATTACATACTTTGGTAA	.(((((((..((((((((((((((((.(((((((...((.((((.(((((((((((((.......))))))))))))).((((.(...(((((.((....)).)))))).))))))))...))......))))))))))))))))))))))).)))))))	Gm18	-	35233760	35233919	160	0.3375	-61.3	-0.383125	1.13519	TGGGCACTAGTAATCGATTACAT	23	14.1129	11.8589	169	143	3p
5	novel_mir_004	MIR4	GAAACTAATTCCCAAAAGGGGGCTGTTTTGAAACTTTTTCCAGGGGGAAATTAGTTTCTAAAATAGACCCCCTAGAAAAAGTTTCAAAACAGCCACCTTTTGGGAATTAGTTTCT	(((((((((((((((((((.((((((((((((((((((((.((((((.........((((...)))))))))).)))))))))))))))))))).))))))))))))))))))).	Gm09	+	24854059	24854173	115	0.3739	-73.1	-0.635652	1.70006	CCCAAAAGGGGGCTGTTTTGAA	22	0.835084	0	10	0	5p
6	novel_mir_005	MIR5	CATTTTCGTCTCTGAATGTGTAGAGCGTTGATCAATTCGTCCATGAATGTGTCATGTAAACTTTTTCATTAACGGTAACAAACAAAATTTAATAGATGAATGAATTTGTCATATTTTTTTCATTTTCGGAGACTAAAATTTAAATTTTCATCTCTTAGGGACGAATTTATCAACATTCTACATATTTAGAGATGAAAATGA	(((((((((((((((((((((((((.((((((.(((((((((.(((((.(((..(((..(((.((.....)).))).))).)))..)))))..(((((((.(((..........))).)))))))..(((((..(((((....)))))..)))))...))))))))).)))))).))))))))))))))))))))))))).	Gm01	-	48119992	48120192	201	0.2836	-68.3	-0.339801	1.19817	TCTGAATGTGTAGAGCGTTGA	21	0.751576	0	9	0	5p
7	novel_mir_006-5p	MIR6	GTTGATTATTGTCACGTGTCACTTTTTTATTGAATGATGACTTTCACGTGTCATGTTTTGATGGGTCAATGAAAACAACAATGTATTTCATCTTTTATGGAATTAACATCCACATGATACGTGACAATCATCATTCAATAAGAAAGTGACACATGGTAGTCAA	.(((((((((((...(((((((((((((((((((((((((...(((((((((((((...((((..((((((((((((....))).))))))......)))......)))).)))))))))))))...))))))))))))))))))))))))))))))))))))	Gm01	-	52322401	52322563	163	0.3252	-68.6	-0.420859	1.29415	TGTCACTTTTTTATTGAATGA	21	0.417542	0	5	0	5p
8	novel_mir_006-3p	MIR6	GTTGATTATTGTCACGTGTCACTTTTTTATTGAATGATGACTTTCACGTGTCATGTTTTGATGGGTCAATGAAAACAACAATGTATTTCATCTTTTATGGAATTAACATCCACATGATACGTGACAATCATCATTCAATAAGAAAGTGACACATGGTAGTCAA	.(((((((((((...(((((((((((((((((((((((((...(((((((((((((...((((..((((((((((((....))).))))))......)))......)))).)))))))))))))...))))))))))))))))))))))))))))))))))))	Gm01	-	52322401	52322563	163	0.3252	-68.6	-0.420859	1.29415	ATTCAATAAGAAAGTGACACA	21	1.50315	0	18	0	3p
9	novel_mir_007	MIR7	ATGAATTGAACTTTTCCGATAAGCTAAAATCAACTTATGCACTTAAGTTTTTGGAAAGTTAAATGAGAGAACTTCTATAGAAGTTAAGTGCATAAGCTGATTTTAGCTTATGGAAGAAGCTCAATCCTT	....(((((.(((((((.((((((((((((((.(((((((((((((.(((((((((.(((.........)))))))).)))).))))))))))))).)))))))))))))))).))))).)))))....	Gm02	+	13629480	13629608	129	0.3101	-53.1	-0.411628	1.3274	TGATTTTAGCTTATGGAAGAAG	22	0.751576	0.580507	9	7	3p
10	novel_mir_008a	MIR8	AGTTTATATTTTAATTCTCAAAAGGTCTCTGCCATTAAAATTCTTTAACTAATAGAGTTAAAAAAAATTTAACGACACAGACCTTTTGGAAATTAAAATATAAACTT	((((((((((((((((.(((((((((((.((.(.(((((....(((((((.....))))))).....))))).).)).))))))))))).)))))))))))))))).	Gm02	-	8937303	8937409	107	0.2243	-35.6	-0.33271	1.48333	TTAATTCTCAAAAGGTCTCTGC	22	1.16912	0.829296	14	10	5p
11	novel_mir_008b	MIR8	AGTTTACATTTTAATTCTCAAAAGGTCTCTGCCGTTAAAATTCTTTAACTAGCGGAGTTAAAAAAATTTAACGGCAGGAATCTTTTGGAAATTAAAATGTAAATTT	((((((((((((((((.(((((((((.((((((((((((.((.(((((((.....))))))).)).)))))))))))).))))))))).)))))))))))))))).	Gm12	-	5035508	5035613	106	0.2736	-46.2	-0.435849	1.59302	TTAATTCTCAAAAGGTCTCTGC	22	1.16912	0.829296	14	10	5p
12	novel_mir_009	MIR9	TCCAGTGTAATTGATTACACAAGAACAGGAAGTCTGTAATCGATTACAACATCCTGTAATCGATTACCAGAAGGCTTATTACTCATGTAATCGATTACCAAGCC	......(((((((((((((..((((.(((...((((((((((((((((......)))))))))))).))))...))).)).))..)))))))))))))......	Gm03	+	26728709	26728812	104	0.375	-36.6	-0.351923	0.938462	TTGATTACACAAGAACAGGAAG	22	2.17122	0	26	0	5p
13	novel_mir_010	MIR10	GTGAGTGACCCATTTAATGGATCTAGGATAGACTCTGATACCACTTAGAAATATATATTTGGACCTAACTCAACTCTAAAAGTTAGCTCATAAAATGAGGGTTTCCTCCCACATATATATTCTATTGTGGCCTTATCTCTAACCGATATGGGACTTAAGTTTTTCTCAACACATCCCCTCATGCTTAGCACTATTGGGCTTGATGCGTGGATGTCAACCCTCACCCCATGAGCTAGCTTTTGGGGTCGAGTTAGGCCCAAATCCACATTCTAAGATGATATCAAAGCCTATCCTAGATCTATTAAATGGGCCACCCACC	(((.(((.(((((((((((((((((((((((.((.(((((.(((((((((......((((((.((((((((.(((((((((((((((((((....((((((((.....(((((............)))))((.((((.......)))).))(((....))).........(((((((((((.((((((.....)))))).))).).).)))))).))))))))....))))))))))))))))))).)))))))).)))))).....))))))).)).))))).)).))))))))))))))))))))))).))).))).	Gm03	+	31579169	31579487	319	0.4169	-142.3	-0.446082	1.07	CATTTAATGGATCTAGGATAGA	22	0.668067	0	8	0	5p
14	novel_mir_011	MIR11	TTGGTGTTCTTCAATTAGAATTGGAGTTTTACCTATGTAATATATGTTGATCTTTTATAGAAGATTTTATTACGTGGATTATCAAGATGAAACTCCAATTCTGATCGGAGAACAACAC	.((.((((((((.((((((((((((((((((.((..(((((.(((((.(((((((....))))))).....))))).)))))..)).)))))))))))))))))).)))))))).)).	Gm03	-	31536622	31536739	118	0.3051	-44.1	-0.373729	1.22494	TGAAACTCCAATTCTGATCGG	21	0.417542	0	5	0	3p
15	novel_mir_012a	MIR12	TCATCATTTATTTTCTTGAGATCTAATGGTTATGGTAAGTAAGTAACTAATTTTAGCCATTAGATTTCAAGAAAATGAATTATTAGATGAA	((((((((((((((((((((((((((((((((.(((.(((.....))).))).))))))))))))))))))))))))))).....))))).	Gm04	+	8655908	8655998	91	0.2418	-39.8	-0.437363	1.80878	TTTTCTTGAGATCTAATGGTT	21	0.584559	0	7	0	5p
16	novel_mir_012b	MIR12	TCACCATTTATTTTCTTGAGATCTAATGGTTAAGATTAGTTACTTGTTACAATCATTAGATCTTAAGAAGATGAATGATGAG	(((.(((((((((((((((((((((((((((..(((.((...)).)))..))))))))))))))))))))))))))).))).	Gm16	+	4517365	4517446	82	0.2805	-35.9	-0.437805	1.5608	TTTTCTTGAGATCTAATGGTT	21	0.584559	0	7	0	5p
17	novel_mir_012c	MIR12	TTATTATTTATTTTCTTGAGATCTAATGGTTACAATAAGTAATTAATCTTAACCATTAAATTTCAAGAAAATAAAAGATAAG	(((((.((((((((((((((((.(((((((((...(((....)))....))))))))).)))))))))))))))).))))).	Gm18	-	33775698	33775779	82	0.1829	-27.6	-0.336585	1.84027	TTTTCTTGAGATCTAATGGTT	21	0.584559	0	7	0	5p
18	novel_mir_013a-5p	MIR13	GGGTTTAACAAAGGGTTGCTTACAGAGTTTCTTGGCATTCTGTCCACCTCCACTTCTTGGCCCTATCTACGTACTCGGAGGTGGATATACTGCCAATAGAGCTGTGTTGGCTTCTCTTTGTCAAGCCTC	((((((.((((((((..(((.(((.(((((.((((((...(((((((((((....(.(((......))).).....)))))))))))...))))))..))))).))).)))..)))))))).)))))).	Gm06	-	1502435	1502563	129	0.4806	-57.8	-0.448062	0.932297	AAGGGTTGCTTACAGAGTTTC	21	8.76839	5.63921	105	68	5p
19	novel_mir_013a-3p	MIR13	GGGTTTAACAAAGGGTTGCTTACAGAGTTTCTTGGCATTCTGTCCACCTCCACTTCTTGGCCCTATCTACGTACTCGGAGGTGGATATACTGCCAATAGAGCTGTGTTGGCTTCTCTTTGTCAAGCCTC	((((((.((((((((..(((.(((.(((((.((((((...(((((((((((....(.(((......))).).....)))))))))))...))))))..))))).))).)))..)))))))).)))))).	Gm06	-	1502435	1502563	129	0.4806	-57.8	-0.448062	0.932297	AGCTGTGTTGGCTTCTCTTTG	21	0.334034	0.165859	4	2	3p
20	novel_mir_014	MIR14	TTTTTCTAATTTTAGTCTCTGTAAGTTGGCATTTTTCCAATTTTGGTTACTGTAAGTTTTTTTGTTCATTTTTAGTTCTTATAAGTTTGTGCCTTTTCAATTTTAGTCCCTTTAAGATTCCAATTTTTTCCATTATAGTCCCCATAAGTTTGCGCTTACAAGGATCAAAATTGGAAAAATGCAAACTTACAGGGACTAAAAATGAGCAAA	.........((((((((((((((((((.((((((((((((((((((((..(((((((......((.((..((((.......))))..)).))......((((((((.....))))))))..................................)))))))..)))))))))))))))))))).)))))))))))))))))).........	Gm04	-	7273706	7273915	210	0.2952	-61.3	-0.291905	0.988837	TTTAGTCTCTGTAAGTTGGCATT	23	1.50315	0	18	0	5p
21	novel_mir_015a	MIR15	ATTGAATGTTTTATTGTTGTAATAGTTCCGGTCAAGTAACCGGTACTGAAGCAAATAGTGAAATTTTCGGTT	((((((.(((((((((((((..((((.(((((......))))).))))..)).))))))))))).)))))).	Gm05	+	11341303	11341374	72	0.3333	-23.2	-0.322222	0.966763	TTATTGTTGTAATAGTTCCGGT	22	1.58666	1.07808	19	13	5p
22	novel_mir_015b	MIR15	GTTGAATGTTTTATTGTTGTAATAGTTCCGGTCAAGTAACCGGTACTGTAGCAAATAGTGAAATTTTTGGT	.(((((.(((((((((((((.(((((.(((((......))))).))))).)).))))))))))).))))).	Gm05	-	11332310	11332380	71	0.338	-22.3	-0.314085	0.929244	TTATTGTTGTAATAGTTCCGGT	22	1.58666	1.32687	19	16	5p
23	novel_mir_016	MIR16	TCGCGATTGATAATGATATGTCTTGCAGTTTTGCAATGACAACAAGGCTCTTGAAATCATCAAGCAAAGATGCAATCCGTATCATTATGAATCGTAA	..((((((.(((((((((((..(((((.((((((.((((...((((...))))...))))...)))))).)))))..))))))))))).))))))..	Gm05	+	38897703	38897799	97	0.3608	-36.6	-0.37732	1.04579	TAATGATATGTCTTGCAGTTT	21	0.417542	0.497577	5	6	5p
24	novel_mir_017	MIR17	TTTGTCTCTAAAAGTGTGAGGCGTTGACAAATTGGTCCTTGAAAGATGAAAAATTCAAATTTAGTACCTGAATGTGCAAAAAGTGTGACAAATTAGATTTAATGACAAATTGGTCCTTAAACTTTGCAACTTATTGTCAAATTGGTCCTCAAAAAATACAACTTATTGTCAAATTGGTCTTTGAATATTACAACTTAATGACAAAATGGTCTGACAAATTTAATGACAGGATTAATTTATTGTACTTTTTGCACATTCAGGAAATAAATTTATATTTTTCATCTTCTAGGAACCAATTTGTTACCTCATCACACTTTCAAGGACGAAT	(((((((...(((((((((.(.(.(((((((((((((((.(((.((((((((((..(((((((...(((((((((((((((((((((((((...((.(((((.(((......))).)))))))..........))))))((((((((((((..((((........((((((.(((((((.((((..........)))).)))....)))).))))))))))..)))..))))))))).....)))))))))))))))))))...)))))))..))))))))))))).))).)))))))))))).).).)))))))))...))))))).	Gm17	-	23369931	23370258	328	0.2957	-104.4	-0.318293	1.0764	AAAGTGTGAGGCGTTGACAAATT	23	1.33613	0	16	0	5p
25	novel_mir_018a	MIR18	ACACTTATTTTTAGCCTTTGATAAATTAGAAAATTTTGTGTTTGCTTCATGATAAATATTTCGCATATGTTATTAATCCAGACTAAAACAAAATTTGCTAATTTATTAGGAAACAAACACAAAATATTCTAATTTATCAGGGACTAAAATAAAATAT	........((((((.((((((((((((((((.((((((((((((.(((.((((((((.....(((..((((.(((........))))))).....)))..)))))))).))).)))))))))))).)))))))))))))))).))))))........	Gm05	-	9977544	9977700	157	0.2229	-44.8	-0.28535	1.28017	TTCTAATTTATCAGGGACTAA	21	0.417542	0	5	0	3p
26	novel_mir_018b	MIR18	CCACTTATTTTTAGTTCTTGGTAAATTAGCAAATTTTATGTTTATTCTATAATAAATATTTCTCATTTATTATTAATACAGACAAAAATGAAATTTGTTAATTTATTAAGAAGCAAATACAAAATTTTCTAATTTATCAGGGACTAAAATAAAATAT	........(((((((((((((((((((((.(((((((.(((((.((((.(((((((((((((...........................)))))......))))))))))))..))))).))))))).)))))))))))))))))))))........	Gm07	+	17786347	17786503	157	0.1783	-35.9	-0.228662	1.28246	TTCTAATTTATCAGGGACTAA	21	0.501051	0	6	0	3p
27	novel_mir_018c	MIR18	ACACTTATTTTTAGCTCCTAATAAATTAACAAATTTTGTGTTTGCTCTATGATAAATATTTCTCATTTGTTATTAATACAAACTAAAATAAAATTTGTTAACATATTAGGAAGCAAACATAAAATTTTCTAATTTATCAGGGACTAAAAAAAAATAT	.......(((((((.((((.((((((((..(((((((((((((((((((((((((((((((....(((((.......)))))...)))))...)))))))......)))..))))))))))))))))..)))))))).)))).))))))).......	Gm12	+	6923744	6923900	157	0.1975	-36	-0.229299	1.16101	TTCTAATTTATCAGGGACTAA	21	0.501051	1.32687	6	16	3p
28	novel_mir_018d	MIR18	TGACACATTTTTTAGTTCTTGATAAATTAATGAATTTTGTTTTTGCTCCTTGATAATTTTTTTTTCATTTGTGAGTGGTCCTTTTCAAAGGGACAAATAACAAATGAAATTTTTATTAGGGAGCAAATACAAAATTTTCTAATTTATCAGGGACTAAAAGAAGTGTC	.(((((.((((((((((((((((((((((..(((((((((.(((((((((((((((......((((((((((.....(((((((...))))))).....))))))))))...))))))))))))))).)))))))))..)))))))))))))))))))))).)))))	Gm16	+	8096019	8096185	167	0.2635	-78.4	-0.469461	1.78164	TTCTAATTTATCAGGGACTAA	21	0.501051	1.4098	6	17	3p
29	novel_mir_018e	MIR18	ACACTTATTTTTAGTCTAGAATAAATTAGTAAATTTTGTGTTTGCTTCATGATAAATATTTTCCATTTGTTATTAATACAGACTAAAACAAAATTTACTAACGTATTAGAAAGGAAACATAAAATTTTCTAATTTATCAGGGACTAAAATAGAATAT	........(((((((((...(((((((((.(((((((((((((.(((..(((((...........((((((.(((........)))))))))...........)))))..))).))))))))))))).)))))))))...)))))))))........	Gm16	-	7410804	7410960	157	0.2102	-38	-0.242038	1.15147	TTCTAATTTATCAGGGACTAA	21	0.668067	1.32687	8	16	3p
30	novel_mir_018f	MIR18	ACACTTATTTTTAGTCCCTAATAAATTATCAAATTTTGTGTTTGCTACATGATAAATATTTCTCATTTATTATTAATACAGACTAAAAAAATTTTCTAATTTGTTAGGAAGCAAACACAAAATTTTCTAATTTATCAGGGACTAAAACAAAACAT	........(((((((((((.((((((((..((((((((((((((((.((((((((((.......))))))))).........((((..(((((....))))).))))).))))))))))))))))..)))))))).)))))))))))........	Gm17	+	19846250	19846404	155	0.2194	-45.3	-0.292258	1.33208	TTCTAATTTATCAGGGACTAA	21	0	1.4098	0	17	3p
31	novel_mir_019	MIR19	AATGAACAAGTTTCTTAACTATTTGTCCTTAAGATTTTACTATTTCTTTTTGCTAATATGTAAATATAAATGGTGTAAGGGCTAAAGGACAAATAGTTAAGAAAGTTGTTCAT	.((((((((.((((((((((((((((((((.((.(((((((((((...(((((......)))))...)))))))).)))..)).)))))))))))))))))))).))))))))	Gm05	-	14712478	14712590	113	0.2566	-48.8	-0.431858	1.683	TAAAGGACAAATAGTTAAGAA	21	1.75368	1.49273	21	18	3p
32	novel_mir_020	MIR20	TCTTTCCTTTTTCCACCCCCATCCATGTCGCCCCCGTGTGGCGACATGGATGGGGGTGAAAAAAGTAGCTC	......((((((.(((((((((((((((((((.......))))))))))))))))))).))))))......	Gm05	-	18299263	18299333	71	0.5493	-45.5	-0.640845	1.16666	GGCGACATGGATGGGGGTGAAA	22	0.835084	0	10	0	3p
33	novel_mir_021	MIR21	AAGGTTATTAATTTGGTCCCTATATCTGCAAACATTATCGATTTGGTCCCTTCCGTTGTGACACCATTTATGCATTCTTAATTCTTACAGGAACCAAACTGAGAATGCACTACACATGGAGCGACTAAATTAAGAATGCACTGCACATGTAGGAAATAAATTAAGAGTGTGTAAACGACATCGTAACGATAAGAACCAAATTGATAATGTTTGCACGTACAGGGACCAATTTAATAAGTGT	..(.(((((((.(((((((((.(((.(((((((((((((((((((((..(((.((((((((...(.(((((((((((((((((....(((........)))........(((((..((.((.(.(............)).)).))..)))))......))))))))))))))))).)...))))))))..))).))))))))))))))))))))).))).))))))))).))))))).)..	Gm05	-	28630035	28630275	241	0.361	-85.3	-0.353942	0.980449	TTTGCACGTACAGGGACCAATT	22	4.0084	3.56597	48	43	3p
34	novel_mir_022	MIR22	ATTTCTTCAACAAGAGCCTAAATCAAATGTTGTGAAACCAAAATAATGTCCTAGGAAGTAGCTCATCTAATGAAATTGGTGACATTGATGGGCTATCCGTCTATTAGATAATTGTTTATTTAGTCCATCAATGTCACCAATTTCATTATATGAGCTACTTCCTTGGCTATTATTTGGTTTGGCAACATTTGATTTAGGCTCGTTGAAGAAA	.((((((((((..((((((((((((((((((((.((((((((.(((((.((.((((((((((((((.((((((((((((((((((((((((((((...........(((((....))))))))))))))))))))))))))))))))).)))))))))))))).)).))))))))))))).))))))))))))))))))))))))))))))	Gm05	-	41474507	41474717	211	0.3365	-129.1	-0.611848	1.81827	TGGCAACATTTGATTTAGGCTC	22	0.668067	0	8	0	3p
35	novel_mir_023	MIR23	ATTATTATGTGCTTCCATGTTGTTTTAACTACCCACACTGACTTGACAAATTTTACAATATACCCCAAGTTGTGGCTATTCCTCACAAATTTTACAATAGGTCCTATGGTAGGAATAGCCACAACCAGGGGTATATTGTAAAATTTGTGAGGTTATTGTGGGTAGTCAAAACAATGTGGAAGCACATAATAA	.(((((((((((((((((((((((((.((((((((((.((((((.(((((((((((((((((((((..(((((((((((((((..((...................))..)))))))))))))))..))))))))))))))))))))).)))))).)))))))))).)))))))))))))))))))))))))	Gm06	+	34803580	34803771	192	0.3542	-118.7	-0.618229	1.74542	GGTAGTCAAAACAATGTGGAAG	22	1.50315	0	18	0	3p
36	novel_mir_024a	MIR24	TTGCCTTGCAATACAGGTATGGTAAAACAGAAAGCAACAAGCAATTTCCACTATTACCGGGTCACTGGTGTTGCCTTGGAAGTGTCAAATTGAGTCCACCATTTAATAAAAGCATGTCGCTGTAATAGTGGAAATTGCTTGTTGCTTTCTGTTTTACCATACCTGTATTGCCATGAGA	.......((((((((((((((((((((((((((((((((((((((((((((((((((.(.(.((((..(((((...(((..(..(((...)))..)..)))..)))))..))..)).).).)))))))))))))))))))))))))))))))))))))))))))))))))).......	Gm06	+	35824572	35824749	178	0.3989	-94.9	-0.533146	1.33654	TTCTGTTTTACCATACCTGTAT	22	7.59927	5.30749	91	64	3p
37	novel_mir_024b	MIR24	TCTCATGGCAATACAGGTATGGTAAAACAGAAAGCAACAAGCAATTTCCACTATTACAGCGACATGCTTTTATTAAATGGTGGACTCAATTTGACACTTCCAAGGCAACACCAGTGACCCGGTAATAGTGGAAATTGCTTGTTGCTTTCTGTTTTACCATACCTGTATTGCAAGGCAA	.......(((((((((((((((((((((((((((((((((((((((((((((((((((((.....))).........(((.((..(((...)))..)).))).((..((....))..))..)))))))))))))))))))))))))))))))))))))))))))))))))).......	Gm06	-	35824572	35824749	178	0.3989	-94.4	-0.530337	1.3295	TTCTGTTTTACCATACCTGTAT	22	7.18172	0	86	0	3p
38	novel_mir_025	MIR25	AATTGAAAATTTTGAGGATTCTAAGATGGTTTTTTAAAGAATCATCTTAGAATGTCTTTTTTTTAAAA	..(((((((....((..((((((((((((((((....)))))))))))))))).))...)))))))..	Gm06	+	39647616	39647683	68	0.2059	-20.7	-0.304412	1.47844	TTTGAGGATTCTAAGATGGTTTT	23	0.835084	0	10	0	5p
39	novel_mir_026	MIR26	TTCTTCCGTATGAACATACGGAAGAACCTTCTTCTGTATAAGCGTACAAAAGAACCTTCTTTCGTAGGCAGCAAATCATTCATATAGAAGAAGATTCTTCTGTGAGTTCATATGGAAGAAC	(((((((((((((((.((((((((((.((((((((((((..((.(((.(((((....))))).))).))............)))))))))))).)))))))))).))))))))))))))).	Gm06	+	45977770	45977890	121	0.3719	-57.4	-0.47438	1.27556	TGAACATACGGAAGAACCTTC	21	0.501051	0	6	0	5p
40	novel_mir_027	MIR27	CGACGGGTCCCAAAAACACCGTCTTTGAAAGTGAGCAACTTTCAAAGACGGTGCTGATGTAAGCACCGTCT	.(((((((..((..(.((((((((((((((((.....)))))))))))))))).)..))...)).))))).	Gm06	-	18211969	18212039	71	0.493	-33.6	-0.473239	0.959918	CAAAAACACCGTCTTTGAAAG	21	0.584559	0	7	0	5p
41	novel_mir_028a	MIR28	CTGATCCGTAAGCATGTTTTGGATCAAGTTGATCCAGAAGATGCTTACGGATCAAGTTGATCTGTAAACTATTTGTTAGTAGCTTACAGATCACGTGATTCGTAAGCATTTTCCGGATCAAGTTGATCCGGAAGATGCTTACGGATCA	.((((((((((((((.(((((((((((.(((((((.((((((((((((((((((.((.(((((((((.(((((....))))).))))))))))).)))))))))))))))))).))))))).))))))))))).))))))))))))))	Gm06	-	23921294	23921441	148	0.4054	-98.4	-0.664865	1.64002	TCAAGTTGATCCGGAAGATGC	21	0.918593	0	11	0	3p
42	novel_mir_028b	MIR28	ATTTTCTGGATCAAGTTGATCCGGAAGATGCTTACGGATCAAGTGATCTGTAAACTATTTGTTAGTAGTTTACAGATCAAGTGATCCATAAGCATTTTGCGGATCAACTTGATCCGGAAAATG	(((((((((((((((((((((((.((((((((((.((((((..((((((((((((((((....))))))))))))))))..)))))).)))))))))).))))))))))))))))))))))).	Gm11	+	18086975	18087097	123	0.374	-85	-0.691057	1.84775	TCAAGTTGATCCGGAAGATGC	21	0.835084	0	10	0	5p
43	novel_mir_028c	MIR28	GAAGTTGTGAGTCTTACGGATCAAGTTGATTCGTAAGCATGATACGGATCAAGTTGATCCGGAAGATGCTTACGGATCT	....((((((((((..((((((((.((((((((((.......)))))))))).))))))))..))..))))))))....	Gm14	-	24802026	24802104	79	0.4304	-34.9	-0.441772	1.02642	TCAAGTTGATCCGGAAGATGC	21	0.918593	0	11	0	3p
44	novel_mir_029	MIR29	CTCACAAATTTTACAATATACCCCTGGTTGTGGCTATTCCTACCATAGGACCTATTGTAAAATTTGTGAGGAATAGCCACAACTTGGGGTATATTGTAAAATTTGTCAA	...(((((((((((((((((((((.((((((((((((((((..(((((...............))))))))))))))))))))).)))))))))))))))))))))...	Gm06	-	34803622	34803730	109	0.3578	-59.3	-0.544037	1.52051	TTACAATATACCCCTGGTTGTG	22	0.417542	0	5	0	5p
45	novel_mir_030	MIR30	AAGGTTTGTGTGAGCAAATTAGTCCTTCAAAAGTTTGAAGTGACATCGATTAAAATTGATTTCACTTTAAATCTTTGAAAGGCTGATTTGATAGCACAATATTT	.....((((((...((((((((((.((((((.(((((((((((.((((((....)))))).))))))))))).)))))).))))))))))...)))))).....	Gm06	-	50369116	50369219	104	0.2981	-41.6	-0.4	1.34183	TTTGAAAGGCTGATTTGATAG	21	0.417542	0	5	0	3p
46	novel_mir_031	MIR31	AAAGACGGTTATTTAGTAATAACCGTCTTTGAATATAAAAATCAGAAACCTTTTAAAGACGGTTATTATGAAATAACTGTCTTT	.(((((((((((((.((((((((((((((((((..................)))))))))))))))))).))))))))))))).	Gm07	+	4099031	4099114	84	0.2619	-37.6	-0.447619	1.70912	TTTAAAGACGGTTATTATGAAAT	23	0.751576	0	9	0	3p
47	novel_mir_032a	MIR32	TCGTAGTTATTTATCAGTAGCATCATCATCAAAGTTCTTTACATGAAAGTTTGATGATGATGTTACCGATAATGAGCTACGAG	((((((((..(((((.(((((((((((((((((.(((.......)))..))))))))))))))))).)))))..)))))))).	Gm07	+	10001915	10001997	83	0.3373	-42.3	-0.509639	1.51094	TTATCAGTAGCATCATCATCA	21	4.75998	4.80991	57	58	5p
48	novel_mir_032b	MIR32	TCGTAGTTATTTATCAGTAGCATCATCATCAAAGTTCTTAACATAAAAGTTTGATGATGATGTTACCGATAAAGAGCTACGAG	((((((((.((((((.(((((((((((((((((.((..........)).))))))))))))))))).)))))).)))))))).	Gm07	+	10004527	10004609	83	0.3253	-40.5	-0.487952	1.50001	TTATCAGTAGCATCATCATCA	21	4.84349	0	58	0	5p
49	novel_mir_032c	MIR32	TCGTAGTTATTTATCAGTAGCATCATCATCAAAGTTCTTTACATGAAAGTTTGATGATGATGTTACCGATAAAGAGCTACGAG	((((((((.((((((.(((((((((((((((((.(((.......)))..))))))))))))))))).)))))).)))))))).	Gm14	+	13819007	13819089	83	0.3373	-42	-0.506024	1.50022	TTATCAGTAGCATCATCATCA	21	4.84349	0	58	0	5p
50	novel_mir_033	MIR33	TGTGCTTCTTCCTCGTCTATCAGGTCAATATCTTTCCTTTCAACTTTTGTTTTGTAAATTACAGTGTAGTTTACAAAAACAAAGGTGAAACGAAAGATATTGAGCTGGTAGCGGAGGAACAGGCAC	.((((((.((((((..(((((((.((((((((((((.(((((.(((((((((((((((((((...))))))))).))))))))))))))).)))))))))))).)))))))..)))))).))))))	Gm07	+	12413066	12413191	126	0.381	-68.4	-0.542857	1.42482	AGATATTGAGCTGGTAGCGGAG	22	6.59717	0	79	0	3p
51	novel_mir_034	MIR34	TCGTAGCTCATTATCGGTAACATCATCATCAAACTTTCATGTAAAGAACTTTGATGATGATGCTACTGATAAATAACTACGAG	((((((....(((((((((.(((((((((((((..(((.......))).))))))))))))).)))))))))....)))))).	Gm07	-	10001914	10001996	83	0.3373	-34.9	-0.420482	1.24661	TTATCGGTAACATCATCATC	20	0.835084	0	10	0	5p
52	novel_mir_035a	MIR35	CTCGTAGCTCTTTATCGGTAACATCATCATCAAACTTTCATGTAAAGAACTTTGATGATGATGTTACTGATAAATAACTACGAGA	(((((((...((((((((((((((((((((((((..(((.......))).))))))))))))))))))))))))...))))))).	Gm07	-	10003211	10003295	85	0.3294	-44	-0.517647	1.57148	TTTATCGGTAACATCATCATC	21	21.4617	33.6694	257	406	5p
53	novel_mir_035b-5p	MIR35	CTCGTAGCTCTTTATCGGTAACATCATCATCAAACTTTTATGTTAAGAACTTTGATGATGATGCTACTGATAAATAACTACGAGA	(((((((...((((((((((.(((((((((((((.((((......)))).))))))))))))).))))))))))...))))))).	Gm07	-	10004525	10004609	85	0.3294	-40.6	-0.477647	1.45005	TTTATCGGTAACATCATCATC	21	21.7957	34.4987	261	416	5p
54	novel_mir_035b-3p	MIR35	CTCGTAGCTCTTTATCGGTAACATCATCATCAAACTTTTATGTTAAGAACTTTGATGATGATGCTACTGATAAATAACTACGAGA	(((((((...((((((((((.(((((((((((((.((((......)))).))))))))))))).))))))))))...))))))).	Gm07	-	10004525	10004609	85	0.3294	-40.6	-0.477647	1.45005	TGATGATGCTACTGATAAATA	21	0.334034	0.912225	4	11	3p
55	novel_mir_035c	MIR35	CTCAAAGCTCTTTATCGGTAACATCATCATCAAACTTTTATGTAAAGAACATTGATGATGATGTTAATGATAAATAACTACGAGA	(((..((...(((((((.(((((((((((((((..((((......))))..))))))))))))))).)))))))...))..))).	Gm12	+	33058057	33058141	85	0.2941	-28.8	-0.338824	1.15207	TTTATCGGTAACATCATCATC	21	21.3782	33.5035	256	404	5p
56	novel_mir_035d-5p	MIR35	CTCGTAGCTCTTTATCGGTAACATCATCATCAAACTTTCATGTAAAGAACTTTGATGATGATGCTACTGATAAATAACTACGAGA	(((((((...((((((((((.(((((((((((((..(((.......))).))))))))))))).))))))))))...))))))).	Gm14	-	13819005	13819089	85	0.3412	-39.7	-0.467059	1.36887	TTTATCGGTAACATCATCATC	21	21.7957	34.4987	261	416	5p
57	novel_mir_035d-3p	MIR35	CTCGTAGCTCTTTATCGGTAACATCATCATCAAACTTTCATGTAAAGAACTTTGATGATGATGCTACTGATAAATAACTACGAGA	(((((((...((((((((((.(((((((((((((..(((.......))).))))))))))))).))))))))))...))))))).	Gm14	-	13819005	13819089	85	0.3412	-39.7	-0.467059	1.36887	TGATGATGCTACTGATAAATA	21	0.334034	0.912225	4	11	5p
58	novel_mir_035e	MIR35	CTCGTAGCTCTTTATCGGTAACATCATCATCAAACTTTTATGTAAAGAACATTGATGATGATGTTACTGATAAATAACTACGAGA	(((((((...(((((((((((((((((((((((..((((......))))..)))))))))))))))))))))))...))))))).	Gm14	-	13820347	13820431	85	0.3176	-43.3	-0.509412	1.60394	TTTATCGGTAACATCATCATC	21	21.4617	33.5865	257	405	5p
59	novel_mir_036	MIR36	TTGGTCCCTAAATTTCTAAACACTCCAATTAGGTCCTCTAATTTTTAAAAATGCTTCAATCGGGTCCTTTCCACTAAATTCTGGCGATTTTTACTTACAAATAATGACGGTTTTCATTAACGGTTTCAGTTTCAATTTGACGAAAAGGTCTTGATTGAAGCCTTTTTAAAAATTAGAGGATCTAATTGGAGTGTTTGGAAATTTAGAGACCA	.(((((.((((((((((((((((((((((((((((((((((((((((((((.((((((((((((.((((((((........))).....................(((.(((......))).)))((((.......))))...))))).)))))))))))).)))))))))))))))))))))))))))))))))))))))))))).)))))	Gm08	+	42942147	42942358	212	0.3302	-100.5	-0.474057	1.43567	TCTAATTGGAGTGTTTGGAAAT	22	0.417542	0	5	0	3p
60	novel_mir_037-5p	MIR37	AAGAAAAATATCTTGGGACAGAGGTATCAATACTAAATTTTTTATTGAATTCCATCAAATAACAATGACAAATTTTCCTTATAACTCTTTGAATGACTTAACACAATTTATCCTTGTTATTTGATGGAGTTTAATAAAAAATTTAGTTTTGATATCACTGTCCAAGATATTTTTCTTA	((((((((((((((((.((((.((((((((.((((((((((((((((((((((((((((((((((.((.(((((.......(((.((.......)).)))....))))).)).)))))))))))))))))))))))))))))))))).)))))))).)))))))))))))))))))).	Gm08	-	4270886	4271063	178	0.2416	-78.2	-0.439326	1.8184	TCTTGGGACAGAGGTATCAATAC	23	18.1213	11.6101	217	140	5p
61	novel_mir_037-3p	MIR37	AAGAAAAATATCTTGGGACAGAGGTATCAATACTAAATTTTTTATTGAATTCCATCAAATAACAATGACAAATTTTCCTTATAACTCTTTGAATGACTTAACACAATTTATCCTTGTTATTTGATGGAGTTTAATAAAAAATTTAGTTTTGATATCACTGTCCAAGATATTTTTCTTA	((((((((((((((((.((((.((((((((.((((((((((((((((((((((((((((((((((.((.(((((.......(((.((.......)).)))....))))).)).)))))))))))))))))))))))))))))))))).)))))))).)))))))))))))))))))).	Gm08	-	4270886	4271063	178	0.2416	-78.2	-0.439326	1.8184	TTTGATATCACTGTCCAAGATA	22	0.0835084	0.331718	1	4	5p
62	novel_mir_038	MIR38	AAAAAGTTTAATTAGGTCCCATAATTTTCAAAACTGATGCAATGTTATCCTTTCCGTTAGCACTATAACGGAAGTGTCCTACATGACAACTAGCACACAGCAACATCATTTCCCACAATTGGACGGAAAAGGAAATGTTGCAGCTGTTTTGAAAATTGTGGGATGAAATTGAACTATTT	....(((((((((..(((((((((((((((((((...(((((((((.((((((((((((......)))))))).((((......))))....((.....)).......(((((...........))))))))))))))))))...)))))))))))))))))))..)))))))))....	Gm08	-	46321055	46321233	179	0.3575	-64.5	-0.360335	1.00793	TTGAAAATTGTGGGATGAAAT	21	0.751576	0	9	0	3p
63	novel_mir_039	MIR39	CACTTTGAAATTTGAATTTTTAAGACTGGTAATCGATTACCAATACATTATAATCGATTACATAACTTTGAAATTTAAATTCAAATTT	...((((((.((((((((((.(((....(((((((((((...........)))))))))))....))).))))))))))))))))...	Gm15	+	14715873	14715960	88	0.2159	-22.8	-0.259091	1.20005	TTTGAATTTTTAAGACTGGTAAT	23	0	2.2391	0	27	5p
64	novel_mir_040	MIR40	CAGGAAAATAAAATGAATTAAGCTTCTCCATAAGTTAAAATTAGCTTAAGCATAAGCTAATTCATAGAATTTCTCTCATTTAGCTTCTCCAAAATCTAATTTTAACTTGGACATAAGCTAATTTAACTTATGGAAGAAGCTCAATTCATTTTTTCTTC	.(((((((...((((((((.((((((((((((((((((((((((((((....)))))))))....(((.....)))...(((((((.(((((..............)))))...))))))))))))))))))).))))))).))))))))))))))).	Gm09	-	109565	109722	158	0.2722	-51.9	-0.328481	1.20676	CTTATGGAAGAAGCTCAATTCA	22	1.50315	1.82445	18	22	3p
65	novel_mir_041a	MIR41	AATAAATGGCACTACCTCTGCTCCTATTTTTATAAGAAACAAGTTATATAGTGTAAAATACACTACATCTTGTTTCTTATAAATAGGACCAGAGGTAGTATTAATTAT	.((((.(((.((((((((((.(((((((..(((((((((((((.....(((((((...)))))))...)))))))))))))))))))).)))))))))).))).))))	Gm10	+	893455	893562	108	0.2778	-46.6	-0.431481	1.55321	TATAAATAGGACCAGAGGTAG	21	1.58666	1.16101	19	14	3p
66	novel_mir_041b	MIR41	ATGTTATATGCTAATACCTCCAGTCCTATTTATAAGAAACAAGTTGTAATGTAAATACACTACAACTTGTTCCTTATAAATAGGACCAGAGGTAGTATTTAGGGA	.(.(((.(((((...(((((..((((((((((((((.(((((((((((.(((....))).))))))))))).))))))))))))))..)))))))))).))).).	Gm11	-	36844937	36845041	105	0.3143	-46.7	-0.444762	1.41509	TATAAATAGGACCAGAGGTAG	21	1.58666	1.16101	19	14	3p
67	novel_mir_041c	MIR41	TTACTATAATACTACCTATGGTCCTATTTATAAGAAACAAGTTGTAGTGTATAAATAGGACCAGAGGTAGTAATAAAGTA	.((((.((.((((((((.((((((((((((((....(((...)))....)))))))))))))).)))))))).)).))))	Gm13	+	37718475	37718554	80	0.2875	-34.2	-0.4275	1.48696	TATAAATAGGACCAGAGGTAG	21	1.58666	0	19	0	3p
68	novel_mir_041d	MIR41	AATACAAATATTACCTATGTTCCTATTTATAAGAAACAAATTGTAGTGTAAAATATATAACAAATTTTTTCTTATAAATAGGACCAGAGGTAGTATTAGAAAA	......((((((((((.((.((((((((((((((((.((.((((.(((((...))))).)))).)).)))))))))))))))).)).))))))))))......	Gm20	-	39792640	39792742	103	0.2136	-36	-0.349515	1.6363	TATAAATAGGACCAGAGGTAG	21	1.58666	1.16101	19	14	3p
69	novel_mir_042	MIR42	ATTTTGTTTTTGGTCCTTGATACTTTTTTTTAGTCCTTGATAAATTAGCAAATTTTATGTTTGCTCCTTCATAAATTGTTTTCATTTGTTATTAGTGCCTTTGAAAATGACTAATAACAAATGAAAAAAGAATTATCAGGGAGCAAACGCTAAATTCACTAATTTATCAAGGACTAAAAAAAAGTGTCAAGGACCAAAAACAGAA	.(((((((((((((((((((((((((((((((((((((((((((((((..(((((..((((((((((((.((((.((.((((((((((((((((((.............))))))))))))))))))..)).)))).))))))))))))..)))))..)))))))))))))))))))))))))))))))))))))))))))))))	Gm10	+	22986573	22986777	205	0.2732	-111.4	-0.543415	1.98907	CTAAAAAAAAGTGTCAAGGACC	22	0.751576	0	9	0	3p
70	novel_mir_043	MIR43	TGCAATAGGAGTAACTTTTGGATCACATGGACTCTGACAACTTCGATAGGAGTAATCCTCTTGTGTTGATGCCACCATTTTTTAGTATGTACTCATAAACATTTCCTCCAAGTCTACATTTACATGTTTTTTTTTTTATATATATATATAGTTGTTGCTTTGATGCTTATGAGTACATTGTAAAAAATGGTGGCATCAACACAAAAGAGGATTAGGATTACTCTTAATGAGGTTGTTAGGGTCCATGTGATTCAAATGTTACTCCTATTGAT	..(((((((((((((.(((((((((((((((((((((((((((((.((((((((((((((((((((((((((((((((((((((..((((((((((((.((.....((.((((..(((.(((.((((................)))).))).))).)))).)))).))))))))))))..)))))))))))))))))))))))..)))))))......)))))))).))))))))))))))))))))))))))))).)))))))))))))..	Gm10	+	37478059	37478330	272	0.3309	-144.3	-0.530515	1.60325	GTAACTTTTGGATCACATGGAC	22	0.417542	0	5	0	5p
71	novel_mir_044a	MIR44	ATCAGCAATAGGGCTCCTCTCTCCTGGCATGTAAACTGTCATTATTTTGGTAGTTTCCTACCAAAAGTTAGTATTAGCAACATGCCAAGGGAGAGTTGCCCTTTGGCTGCT	..((((...(((((..(((((((.((((((((...(((..(((((((((((((....)))))))))..))))..)))..)))))))).)))))))..)))))...))))..	Gm10	+	46279387	46279497	111	0.4414	-52.5	-0.472973	1.07153	GGGCTCCTCTCTCCTGGCATG	21	1.75368	0	21	0	5p
72	novel_mir_044b-5p	MIR44	ATCAGCAATAGGGCTCCTCTCTCCTGGCATGCAGACAGACATTATTTTGGTAGTTACCTACCAAAAGTTGGTATTAACAACATGCCAAGGGAGAGTTGCCCTGTGGCTGCT	..((((.(((((((..(((((((.(((((((.......((....(((((((((....)))))))))....))........))))))).)))))))..))))))).))))..	Gm20	-	38248028	38248138	111	0.4685	-54.2	-0.488288	1.04224	GGGCTCCTCTCTCCTGGCATG	21	1.67017	2.07324	20	25	5p
73	novel_mir_044b-3p	MIR44	ATCAGCAATAGGGCTCCTCTCTCCTGGCATGCAGACAGACATTATTTTGGTAGTTACCTACCAAAAGTTGGTATTAACAACATGCCAAGGGAGAGTTGCCCTGTGGCTGCT	..((((.(((((((..(((((((.(((((((.......((....(((((((((....)))))))))....))........))))))).)))))))..))))))).))))..	Gm20	-	38248028	38248138	111	0.4685	-54.2	-0.488288	1.04224	TGCCAAGGGAGAGTTGCCCTG	21	0	0.165859	0	2	3p
74	novel_mir_045	MIR45	CTTCTTCCGTTGACACTCGTGGAAGAAATGTTCCGCGGGCATCCGCGGAAGACCCTTCTTCCGCAATTGATGGAAGAAGGTTCTTCCGTGGATGCCCGCGGAACATTTCTTTCGCAAGTGTCAACGGAAGAAGG	(((((((((((((((((.((((((((((((((((((((((((((((((((((.(((((((((((....).)))))))))).)))))))))))))))))))))))))))))))))).))))))))))))))))).	Gm10	-	9006841	9006974	134	0.5299	-115.8	-0.864179	1.63083	TGACACTCGTGGAAGAAATGTT	22	1.58666	0	19	0	5p
75	novel_mir_046	MIR46	GGGAAATAAGAGTGATCTGGACTAGACGGAATCCGAGGGAGATTTATTTCAGGAAATTTGCGTCTTGGATTCTCTCTAGTCAAGATCACTCTTACTCCCT	((((..((((((((((((.(((((((.(((((((((((.((((((........)))))).)..)))))))))).))))))).)))))))))))).)))).	Gm10	-	12672185	12672284	100	0.43	-51.8	-0.518	1.20465	AGTGATCTGGACTAGACGGAA	21	0.668067	0	8	0	5p
76	novel_mir_047a	MIR47	ATGGGCCATGCCTGCACCCAATCAGCCAGTGGTATAAGATAAGATCATGGGCTGCTGCAGCTCCAAATTTCTTTTAGCTGATTGGAGTGCAGGCATATAGGCCGAG	.(.(((((((((((((((((((((((..............((((...(((((((...)))).)))....))))...))))))))).))))))))))...)))).).	Gm10	-	42983548	42983653	106	0.5	-49.8	-0.469811	0.939623	GCTGATTGGAGTGCAGGCAT	20	1.08561	0.580507	13	7	3p
77	novel_mir_047b	MIR47	ATGGGCCATGCCTGCACCCAATCAGCCAGTGGTATAAGATAAGATCATGGGCTGCTGCAGCTCCAAATTTCTTTTAGCTGATTGGAGTGCAGGCATATAGGCCGAG	.(.(((((((((((((((((((((((..............((((...(((((((...)))).)))....))))...))))))))).))))))))))...)))).).	Gm20	-	41423823	41423928	106	0.5	-49.8	-0.469811	0.939623	GCTGATTGGAGTGCAGGCAT	20	1.08561	0.580507	13	7	3p
78	novel_mir_048	MIR48	AATCAAGTCCCTCCATCTTGATTTCGTCCAATATTTAACGTAATTAGCTGACGTGACAATCTGGACATGACATAGCAGTGAGTAAATACAGTGTACTAGCTAAAAAACATAGAATAGTTGAACTAAATGACCTAAAATATTGCTTTGGCTGTATTTACTTAATTGTGGTGTTGACGATGCTTGTGGGTAAATTATTATTTTTATGATAGCATCATAGCAGTGAACAACAGAAGGATGACTTAAAATATTGGATGGAATCAGGATGGAGGGACCTGAT	.((((.((((((((((((((((((((((((((((((....(((((.(((.(((.(.((.(((.(((((.(((......((((((((((((((.....(((.........(((....(((......)))...))).......)))...))))))))))))))..))).))))).).))))).))).))).)))))(((((.(((((((...))))))).))))).......(((.....))).)))))))))))))))))))))))))))))).))))	Gm10	-	50870524	50870800	277	0.3502	-94.3	-0.340433	0.972111	TATTGGATGGAATCAGGATGGA	22	0.751576	0.663436	9	8	3p
79	novel_mir_049	MIR49	TTAGTGTTTCAATCTATTTAAGATTGACGTCGTGAATCATTTAAGAATGATTTTTTTTTTCTTTAAATGAAGTGTAGGGGAAGAGAATAAAACTGAACTAAAAAGTTTATTTTGAAATGATTAATGAAGTCTATCTTAAATAGATTGAAGGATCAA	...((.((((((((((((((((((.(((.((((.((((((((.(((((((..(((((((((((((.........)))))))))))))...................))))))).)))))))).)))).))).)))))))))))))))))).))...	Gm12	-	10788009	10788164	156	0.25	-46.6	-0.298718	1.19487	AATCTATTTAAGATTGACGTCGT	23	0.584559	0	7	0	5p
80	novel_mir_050	MIR50	AGAGAAGATCTGGAGAGGGAGGAAGAATCAGAGAGAAGAATTGTTTTTTCTTTAGACATGCATCGCATAGAGCATGTTTCATGGTTGATGGTTCAACATTGCATTACCATGCTTTCTGATTCTTCCTTTCTCTCCATGTTTTCTCTT	(((((((((.((((((((((((((((((((((((((((((.......))))).((((((((.((.....))))))))))((((((.((((...........))))))))))))))))))))))))))))))))))).))))))))).	Gm13	+	4157133	4157279	147	0.3878	-74.9	-0.509524	1.31388	TGGAGAGGGAGGAAGAATCAG	21	8.51786	4.89284	102	59	5p
81	novel_mir_051-5p	MIR51	ATTCTTCTCTTAAACGTTTGATCCCTTGTATTTCAAGATTTGATTCTTACGTTGAAATTGAAATACAAGGGATCAAACATTTAAGTGAAGAAC	.((((((.((((((.(((((((((((((((((((((..((((((......)))))).))))))))))))))))))))).)))))).)))))).	Gm13	+	40760283	40760375	93	0.3011	-46.2	-0.496774	1.64986	TAAACGTTTGATCCCTTGTAT	21	0.668067	0	8	0	5p
82	novel_mir_051-3p	MIR51	ATTCTTCTCTTAAACGTTTGATCCCTTGTATTTCAAGATTTGATTCTTACGTTGAAATTGAAATACAAGGGATCAAACATTTAAGTGAAGAAC	.((((((.((((((.(((((((((((((((((((((..((((((......)))))).))))))))))))))))))))).)))))).)))))).	Gm13	+	40760283	40760375	93	0.3011	-46.2	-0.496774	1.64986	ACAAGGGATCAAACATTTAAG	21	0.0835084	0	1	0	5p
83	novel_mir_052	MIR52	TCATCCATGCTAATAGATTCAACAAGGGCAGAGTCCAATGTGATCACTTCAGCAGGTACTGGAAAAATTCTTCCTGGTGTGGAGCACTGGACTCTACCCTTGCTAAATCTATTAACACCCTGGATGAT	(((((((((.(((((((((...((((((.((((((((.(((..((((.((((.(((.............))).)))).)))).))).)))))))).))))))...))))))))).))...))))))).	Gm13	-	12837362	12837489	128	0.4375	-53.4	-0.417187	0.953571	TAATAGATTCAACAAGGGCAGAG	23	0.417542	0	5	0	5p
84	novel_mir_053	MIR53	TCATTATGAATTCTTTGAATTTCTATACCTGAAAAGTTAGTCATTGGCTTGAGCAACATGTAAATTGGGTATTCAGTATCAATGAAAAGATGCAATTAATCAAAAAGAGGAGAACTGGTTTAGAAGAAGCAATGACTACCTTTTCAGGTATAGAAATTCAAGGAATTCATAATGC	.(((((((((((((((((((((((((((((((((((.(((((((((.(((........(.((((((((...(((.(((((........)))))......((.....)))))...)))))))).)..)))))))))))).))))))))))))))))))))))))))))))))))).	Gm13	-	20945701	20945875	175	0.3143	-71.4	-0.408	1.29812	CTTTGAATTTCTATACCTGAA	21	7.43225	5.97093	89	72	5p
85	novel_mir_054	MIR54	TATCACATTCTTTTTATACACTGTTGATGGCTGAAGGATTATTATTTTGAACTTATTGCTTTCATCATACATAAAAACTAGGAAGTCATTTTTTTTTTAAAACAGCATATAGAAAAGACTGTTTAATTTTTCAGTATAAGGAAAGAATGACTTAAAAATCATCAACTTTCAACTATCAACATGTATGAAAGACTTGTGGTAA	(((((((...((((((((((.(((((((((.((((((......(((((....(((((.(((((...((((..(((((.((((.((((.((((((................)))))))))).)))).)))))..))))...))))))))))....)))))......)))))).)))))))))))))))))))...))))))).	Gm14	+	4331499	4331700	202	0.2624	-51.1	-0.25297	0.964064	TTTTTATACACTGTTGATGGCT	22	9.51996	10.5321	114	127	5p
86	novel_mir_055	MIR55	AGACATAGACTTCTTTGATGGTGAGACATTTGACTGCTATCAAGTGTTTCAAAATTCTGGATTAGTTGATTTTATGTCC	.(((((((((((((..(((..((((((((((((......))))))))))))..)))..)))..)))).....)))))).	Gm14	+	20271945	20272023	79	0.3418	-23.1	-0.292405	0.855486	TTCTTTGATGGTGAGACATTTG	22	0.751576	0.912225	9	11	5p
87	novel_mir_056	MIR56	CATTTTTTTAAGGGTTTGTTTATTTATTTCTCTGGAAAATTCTTTGCTTTGCGTGCAATTTTCTAGATGTTTTTGGACTTTACGAGAGCAAGGAGGAAGTTGCCAAAAGGGAAGAGGTTTTTCATCGACTTGGAGAGGTAAATGGAGAGATAGAGAGAGTT	.((((((((....((((.(((((((((((((((((((((((((((.((((..(.((((((((((...((((((((.......))))))))...))))))))))).)))).))))).)))))))........))))))))))))))).)))).)))))))).	Gm14	-	9053997	9054157	161	0.3665	-50.6	-0.314286	0.857533	TGGAGAGGTAAATGGAGAGAT	21	0.501051	0	6	0	3p
88	novel_mir_057	MIR57	CCACTAGGGAAATAATCATTTCTTACAATGAAGCGCAAGTTGGGAGTTCTTGATATCCACTCTCCAACTTGAGGGGGAGTGTTAGAAAAGTAAATATTCTATGATTCTTGTTATTATGAGAGTTAATTGTATCCCATGATTCTTACTTTAAATATGGTAACAGTCAGTCATATTAAAATGGCTTGATTGTAGGAATAGATTGTTTGAGTTATAG	((....)).((((((((..((((((((((.((((.((((((((((((...........)))).)))))))).(((((((((((.........)))))))..((((((((((....))))))))))......)))).(((((.(((((........))))).)))))..(((......))))))).))))))))))..)))))))).........	Gm14	-	9383639	9383852	214	0.3318	-60.2	-0.281308	0.847825	TGATTGTAGGAATAGATTGTT	21	0.668067	0	8	0	3p
89	novel_mir_058	MIR58	GAAACTTAAAAAGATTGTTCAAGACAGACATTTATTCTCAAATGTCTACCTGAACAATCTTTGTAAGTTCC	..((((((.((((((((((((.(..((((((((......))))))))..))))))))))))).))))))..	Gm14	-	49069111	49069181	71	0.3099	-27.1	-0.38169	1.23166	AAGATTGTTCAAGACAGACATT	22	0.918593	1.74152	11	21	5p
90	novel_mir_059	MIR59	TTTACAAAAATTGTTCAAGACAGACATTTGTGGATCCGTGTTTATGAGAAATATGAATATGATCGCTTTGTAGGTGATGTATATTATCATGTCATTTTTTTACATGTATACATTCATTTTAAATATACATTTTATTATTCTTATTTTAAATGAATGAATACCTGTACAAAAATGACATGATAATATACAATATCTACAAAGCGATCATAGTCATCTTTCTCATAAACACGAATTCACAAATGTCTGTCTTGAACAATCTTTGTAAGT	.(((((((.((((((((((((((((((((((((((.(((((((((((((((.((((.(((((((((((((((((((.((((((((((((((((((((((.((((.((((.(((((((((.(((((................))))).))))))))).)))).)))).)))))))))))))))))))))).))))))))))))))))))).)))).))))))))))))))).)))))))))))))))))))))))))).)))))))..	Gm14	-	49072331	49072597	267	0.2622	-149.9	-0.561423	2.1412	TTGTTCAAGACAGACATTTGTG	22	1.16912	1.16101	14	14	5p
91	novel_mir_060	MIR60	GAAAGTGGAATGAAGCCAAGGATGACTTGCAGGCATTAATTTGCTATTAAGCTAGCAAGTTAGGTAGTTTCATTTGTTGGATTTTCCCGGCAAGTCATCCTGTGGTTATATTTGGCTTT	.(((((.(((((.(((((((((((((((((.((..(((((((((((......))))))))))).....((((.....)))).....)).)))))))))))).))))).))))).)))))	Gm15	+	14197495	14197613	119	0.395	-46.7	-0.392437	0.993511	GGCAAGTCATCCTGTGGTTAT	21	0.584559	0.663436	7	8	3p
92	novel_mir_061	MIR61	AGGTGCAGTTAAAGATGTCAACTATTATAAGAACCTTATTAGAACACATAGAAAACATGCTTCTGAGAACCATGTGCTCTAATAAGGTTCTTATAATCGTTAACATTTTAACGACAGC	.(.((..(((((.(((((.(((.((((((((((((((((((((.(((((((((.......)))).......))))).)))))))))))))))))))).))).))))))))))..)).)	Gm16	+	35368870	35368987	118	0.3305	-43.4	-0.367797	1.11285	TTCTTATAATCGTTAACATTT	21	2.50525	1.49273	30	18	3p
93	novel_mir_062	MIR62	ATTTCACATGCACTAAGTGGATATTTGATGTTTGCGGTTGAAAATAAATTTAATTGAATTGGTAGAAGCCCAATCCAATTAAATTTTAGAGGGGGAGGTGAACATTTGTTTACTACATCTCATTGCCACATCATATAGTCACACTTTGTGCATGTCCTTC	.....((((((((.((((((((((.((((((..(((((.......(((((((((((.(((((.......))))).)))))))))))..((((.(..(((((((....))))))).).))))))))).)))))).)).))).))))).)))))))).....	Gm18	-	42656920	42657079	160	0.35	-50.9	-0.318125	0.908929	CACTAAGTGGATATTTGATGTT	22	0.835084	0.829296	10	10	5p
94	novel_mir_063	MIR63	AGAATAAATTTGACGAACTCTTTCCCTTTCAATTTCTTGTTTTTTTCCCAGCACAAACTTGTGTTTTAAAAAACAAAATATTGAATGGGAATGAGTTCGTCGATTTTCTTC	.(((.(((.(((((((((((.(((((.((((((...(((((((((....((((((....))))))..)))))))))...)))))).))))).))))))))))).))).)))	Gm15	-	1947395	1947505	111	0.3063	-45.2	-0.407207	1.32944	TTGAATGGGAATGAGTTCGTC	21	6.26313	3.6489	75	44	3p
95	novel_mir_064	MIR64	GCTCCCTGAATGCCATGTAAGAAGCTTGTCAAAAAGAATTGACAGCCTTTTTATTTGGCATGAGGGGAGTC	(((((((..((((((.((((((((.(((((((......))))))).)))))))).))))))..))))))).	Gm15	-	9547199	9547269	71	0.4366	-38.2	-0.538028	1.23231	TGCCATGTAAGAAGCTTGTC	20	0.584559	0	7	0	5p
96	novel_mir_065a	MIR65	GGGTGTTTGGAATGAAGTTTGATCCGAAATCATTGTCTCAGTTTCATTCATTTAATTTTAACTTTGCTTGTTGTCAGAGAGAGAGAGATTTGTCATGATCTGAGAAGGAAAGGGGGTGTGTGGAATGAGGTTTGATCCAAGATCATCACATCATATATATATATATATATATATATATATATATATATATATATATATATATATATATATATATATATATATATATCTTCTTCAATTTCCCTTTCCTTCTTGATTTAATTACTTACCTTCATACATATACTGTTATTATTATCATCTCTTAATTCATGCATTGGATGGGACTGATCTCGGACCAGGCTTCATTCCTCACACCTA	((((((..(((((((((((((.(((((..........(((((((((((((...........((((((.....).)))))(((((.(((((......))))).((((((((((((((..((.(((((((.((.(((((...)))))..)).))))((((((((((((((((((((((((((((((((((....))))))))))))))))))))))))))))))))))..))).))..))))))))))))))((((.((((.((...................)).))))..)))))))))............)))))))))))))..))))).)))))))))))))..)))))).	Gm16	+	3661260	3661613	354	0.2966	-123.9	-0.35	1.18004	AATGAAGTTTGATCCGAAATC	21	0.584559	0	7	0	5p
97	novel_mir_065b	MIR65	GGGTGTCTGGAATGAAGTTTGATCCGAAATCATTGTCTCAGTTTCGTTCATTTTAACTTTGCTTGTTGTCAAAGAGAGGCAGAAAGAGAGAGAGAGAGAGAGATTGGTCATGATCTGAGAAGGAAAGGGGGTGTTTGGAATGAGGTTTGATCCAAGATCATCACATCATATATATATCTTCTTCTTCAATTTCCCTTTCCTTCTTGATTTACTTACCTTCATACATATATTATTATTTTCATCACTTCATGCATGGGATGAGACTGATCTCGGACCAGGCTTCATTCCTCACACCTA	((((((..(((((((((((((.(((((.((((..(((((..((((.(((.((((...(((((((.((......)).))))))).)))).))).))))..))))).(((...((((.(((((((((((((((.....((((.((((..(((((...))))).................)))))))).....))))))))))))))))))).....)))...................(((((((.((........))))))))).)))).))))).)))))))))))))..)))))).	Gm19	-	36649691	36649987	297	0.3872	-102	-0.343434	0.886969	AATGAAGTTTGATCCGAAATC	21	0	0.912225	0	11	5p
98	novel_mir_066	MIR66	TTTTTTGTTTCTAGTCCTTGTAAATTATGTTTGTTCTGTTATTAGTCCTTAAAGGACTTTAGATTGTGCTTTGAACAGTGGAAAAAGCGTTATCTAAAGCGTCATAAGGATGAAAAACAAAACAAATATAATTTGCAAGGACTAAAAACAAAAA	.(((((((((.((((((((((((((((((((((((.((((....(((((((.(.(.((((((((..((((((...........))))))..))))))))).)..)))))))....)))).)))))))))))))))))))))))).)))))))))	Gm16	+	37167925	37168078	154	0.2857	-64.5	-0.418831	1.46598	CAAATATAATTTGCAAGGACTA	22	0.417542	0.414648	5	5	3p
99	novel_mir_067	MIR67	ATGCAAACCAACCAACAAATCTCTACTAAGTAGGGAGTCCCTATTCAAAAAATTGGGGAAGGCAAATCCCTACTTCTTAAAGATTTGTTGGTTGGTTTGCAC	.(((((((((((((((((((((.((..(((((((((.((((((..........)))))).......)))))))))..)).))))))))))))))))))))).	Gm17	+	13479260	13479361	102	0.3922	-53.2	-0.521569	1.32985	TACTTCTTAAAGATTTGTTGGT	22	0.835084	0	10	0	3p
100	novel_mir_068	MIR68	TATACTTGGAGAGGACAACCATGAGGATGACCGCAGCAGACCTCTTATTCAAATCTGAATTTGAGCTTGAAGACATGCTCAAAGTCAAGGCGAGAGTGATGATATGACCACAAATTAGGATTATCATATCTAAATCTTGAATTATTTAGTTTATCTTTTCTGATTTCATATTCTTATTTAAACGAGGTTTTTTGCAGCCATCCTCATTATTGTTCTCTTTAGGTATT	.(((((((((((((((((..(((((((((.(.((((.(((((((((((((...(((((.(((((((.((....)).))))))).)).)))...)))))).(((((((.....((((((((.........((((((........))))))........)))))))))))))))...........))))))).)))).).)))))))))..))))))))))))))))).	Gm17	+	35114947	35115173	227	0.3436	-74.5	-0.328194	0.955162	GAGGACAACCATGAGGATGAC	21	0.668067	0	8	0	5p
101	novel_mir_069	MIR69	TTTAATAATACTACCTCTGGTCCCTATTATAAGCAACAAGTGTAATGTATTTTTACACTACACTTATTACTTATAATAAGGACCGGTGGTAGTATCATGTTT	.......((((((((.(((((((.(((((((((.((.(((((((.((((....)))).))))))).)).))))))))).))))))).)))))))).......	Gm17	+	38880695	38880796	102	0.3039	-45.5	-0.446078	1.46785	TATAATAAGGACCGGTGGTAG	21	1.41964	1.24394	17	15	3p
102	novel_mir_070-5p	MIR70	TTTGGATAAATTTCTCCATAAGCACTTGTAGAAGAAAAAAAATAAGAAGGTAAACTAATACATTTTCCTTCTTATTTTCTTCTCCTATAAGGGCTTACGGAGAAGTTTATCCAA	.((((((((((((((((.(((((.(((((((.((((..((((((((((((.(((........))).)))))))))))).)))).))))))).))))).))))))))))))))))	Gm17	-	3812353	3812466	114	0.2982	-53	-0.464912	1.55906	CTCCATAAGCACTTGTAGAAGA	22	0	0.0829296	0	1	5p
103	novel_mir_070-3p	MIR70	TTTGGATAAATTTCTCCATAAGCACTTGTAGAAGAAAAAAAATAAGAAGGTAAACTAATACATTTTCCTTCTTATTTTCTTCTCCTATAAGGGCTTACGGAGAAGTTTATCCAA	.((((((((((((((((.(((((.(((((((.((((..((((((((((((.(((........))).)))))))))))).)))).))))))).))))).))))))))))))))))	Gm17	-	3812353	3812466	114	0.2982	-53	-0.464912	1.55906	TCCTATAAGGGCTTACGGAGAA	22	0.501051	0.580507	6	7	3p
104	novel_mir_071	MIR71	CTCCATACGAATCATCAATCTGTATGGTTCATACGAATTGACAATTCGGATGAACCATACGGATTGATGATAGGTATGATT	...(((((..(((((((((((((((((((((..((((((...))))))..)))))))))))))))))))))..)))))...	Gm18	+	13366940	13367020	81	0.3704	-45.8	-0.565432	1.52654	TGAACCATACGGATTGATGAT	21	0.417542	0	5	0	3p
105	novel_mir_072-5p	MIR72	GTGTCACCTAGTGTTCCCTCGAACACTTCAACGAGGAAAGCAGTTTTGAAATTATATACCTTCGTTTCTCCTCTCTGAAGTGTTTGGGGGAACCCCTGGTAGCA	.(((.(((..(.((((((((((((((((((..(((((((((......................)))).)))))..)))))))))))))))))).)..))).)))	Gm18	-	16316070	16316173	104	0.4615	-44.1	-0.424038	0.918827	TTCCCTCGAACACTTCAACGA	21	0.0835084	0	1	0	5p
106	novel_mir_072-3p	MIR72	GTGTCACCTAGTGTTCCCTCGAACACTTCAACGAGGAAAGCAGTTTTGAAATTATATACCTTCGTTTCTCCTCTCTGAAGTGTTTGGGGGAACCCCTGGTAGCA	.(((.(((..(.((((((((((((((((((..(((((((((......................)))).)))))..)))))))))))))))))).)..))).)))	Gm18	-	16316070	16316173	104	0.4615	-44.1	-0.424038	0.918827	TCTGAAGTGTTTGGGGGAACC	21	0.668067	1.16101	8	14	3p
107	novel_mir_073	MIR73	ATTTAATGTCTTTTTCATTTTCGTCCCTACAATTTTTTTTTTGTCTTAGATCTTGCAAAATGTGTTTGCTTGTTTTTCGTCCTTAAAACATTTTAGATAGTGTTTTGAACAATACAAAAATATTTTATATAATGAAAAATGATATCTAAAGTGTTTTAAGGAAAAAAATAAAACAAACACATTTTAAAAGAAGTAACAATTTTATTTTTACAGGGATGAAAATGAAAAAAAAATACTAAATT	(((((.(((.((((((((((((((((((............((((..((..((((..((((((((((((.((((((((..((((((((((((((((((((..(((((.....(((.((((...)))).))).....)))))..)))))))))))))))))))).))))))))..))))))))))))..))))..))))))............))))))))))))))))))...))).))))).	Gm19	+	2427879	2428120	242	0.2107	-72.9	-0.30124	1.42971	TTTTTCATTTTCGTCCCTACA	21	0.584559	0.497577	7	6	5p
108	novel_mir_074a	MIR74	CTGAGAATGTAACACATTCTACATCGGTCCTATACACATAACCGTCTTAGAATGTAACACATTCTAAGATGATCATTGCAACAACCGTCTTAGTATGAAATACATTTTAAGATGGTTGTGTGTATAGGACCGATGTAGAATGTGTTACATTCTAAG	...(((((((((((((((((((((((((((((((((((((((((((((((((((((...(((.((((((((..............)))))))).)))...)))))))))))))))))))))))))))))))))))))))))))))))))))))...	Gm19	+	11095285	11095440	156	0.3526	-98.8	-0.633333	1.79618	TAGGACCGATGTAGAATGTGTT	22	0.835084	0	10	0	3p
109	novel_mir_074b	MIR74	GTTATGTGTATAGGACCGATGTAGAATGTGTTACATTCTCAGACAGTTACATTCTAAGACGGTCGCAGAGACAACTGTCATAGAATGTTTGCACATTCTAAGACGGTTGTTAACAACCATC	......(((..(.(((((...((((((((((.(((((((..(((((((...((((..((...))..))))..)))))))..)))))))..))))))))))...))))).)..)))......	Gm19	-	11095206	11095326	121	0.3967	-41.7	-0.344628	0.868737	TAGGACCGATGTAGAATGTGTT	22	0.835084	0	10	0	5p
110	novel_mir_075	MIR75	TTCTTACGATATAGATATAGGTAGATAGATATAGGCCTCCATAGAAAATTACATCAATATATCCCTTGCACCTTACTTTTGAGTAGCATATATATAAACATATAAATTTCAAGGTTAGAGAATTAAAAAAGAATACATCAATTAAGCTCAAAGTAAGGTGTAAGGGATAAAAAAATGTAGGGTAGGCTTTTTGGGTCTTAGGTAAACATGCAAACTTGACCTTAATTATTTCAATGCATATAATTGCAATCAATCTGTAAGAGATTTAGTCAAAGTCTACTGTAAGTGAAATAAGAGTGTCTCTCAATATATATTTGTATCATTATAAGGAT	((((((.((((((((((((.((.((.((((((((((((((........((((((.....((((((((((((((((((((.((((....(((((......)))))..((((.......))))........................)))))))))))))))))))))))).....)))))))).))))))...(((((....(((....)))......)))))...((((((((.((((......))))......((...((((((((.....)))))).))...))))))))))..)))))).)).)).))))))))))))....)))))).	Gm19	+	30722592	30722923	332	0.2892	-83	-0.25	0.864454	ATAGATATAGGTAGATAGATA	21	1.50315	3.31718	18	40	5p
111	novel_mir_076	MIR76	AGAACAATACTTGGAGGACTACAATGCCCAATTAATGGAAGAGTTATTACACAAAATGCAATATCCTTATTATCCTTATTATCATCTAGTGTATGGAAGTCTTATCCAATATCCTTATTATCCTTATTATCATCTAGTGTATGGAAGTCTTATCATCTTTGTGTAATAACTCTTCCATCAATTGGGCATTGTAGTCCTCCAAGTCTTGTTCTA	(((((((.(((((((((((((((((((((((((.((((((((((((((((((((((((..............(((.(((...........))).)))((.((..((((.(((.((....................)).))))))))).))...))).))))))))))))))))))))).))))))))))))))))))))))))).))))))).	Gm19	-	26108154	26108366	213	0.3286	-92.8	-0.435681	1.32587	TTGGAGGACTACAATGCCCAAT	22	0.501051	0	6	0	5p
112	novel_mir_077	MIR77	TGCAGAGTGTTAATAGATTCAACAAGGGCAGAGTCCAATGTGATCACTTCAGCAGGTACTGGAAAATTATTCCTGGTGTGGAGCACTGGACTCTACCCTTGCTAAATCTATTTACTCTCTGGA	..(((((.((.((((((((...((((((.((((((((.(((..((((...(.((((...............)))).))))).))).)))))))).))))))...)))))))).)).)))))..	Gm20	+	21905814	21905936	123	0.4309	-52.3	-0.425203	0.986779	TAATAGATTCAACAAGGGCAG	21	0.417542	0	5	0	5p
113	novel_mir_078	MIR78	AAGACGGTGCTTACCTCAGCACTGTCTTAGAAAGCTGACTTTCAAAGACGGTGTTGACATAAACATCGTCT	.((((((((.(((..(((((((((((((.(((((....))))).)))))))))))))..))).))))))))	Gm20	-	5006257	5006327	71	0.4366	-36.2	-0.509859	1.16779	TTCAAAGACGGTGTTGACATA	21	0.417542	0	5	0	3p
114	novel_mir_079	MIR79	TGTTTGAATACAAATCATATATTCTTTTGAGAGCTTCTCTACTGAAAATATTCTCTATATTTCCAATAAAGAAGCTCTCAAAAGAGCTTATGACTTGTATGTAAATC	.(((((.((((((.(((((..(((((((((((((((((.((.((.((((((.....)))))).)).)).)))))))))))))))))..))))).)))))).))))).	Gm20	-	43282236	43282342	107	0.2804	-41.9	-0.391589	1.39654	TCTCAAAAGAGCTTATGACTTG	22	1.33613	1.24394	16	15	3p
115	novel_mir_080	MIR80	ACCAATGTATGGTGATTCACCGGCACCAAAAGCTCACTTTCGTGTAAAGGTGATGGAAATGTCAGAAATTAAACTAGAGATTAAACTCAAAAGATAATAGAAGCTTATATATGTGTTAAACTTGCAAGATGACATTATTATGATAGTTGTAGAAACATTTAGAATAGCAAGACCAGTATGTGAGAGTATTCAACATCGTAATATTATCATCTTGTAAGTTTAACACATAATTTTTTATTATCTTGAGTTTAAATCGTAATTTCTATGATATTATCATCACTTGTGTATGAGTGAGCTTTCGGTGTCGGTGAATTGCCCTACATTAAT	...((((((.(((((((((((((((((.(((((((((..(((((((.(((((((((.((((((((((((((.....((..(((((((((..((((((((((((...((.(((((((((((((((((((((((...(((((((((.((((.....((.((((.(...((.......)).).)))).))...)))))))))))))...)))))))))))))))))))))))))))))))))))))))))))))).)).)))))))..))))))).))))))))).)))))))))))))))).))))))))))))))))).))))))...	Gm02	+	10789389	10789715	327	0.3119	-135.8	-0.415291	1.33149	TTTCGGTGTCGGTGAATTGCC	21	0	2.07324	0	25	3p
116	novel_mir_081	MIR81	TTTGGAAAAATCCCATACGGATCATCAATCCGTATGTGTCATACGGACAATCCGTATGACCCATAAGGATTGCAGATTTATATGGTTTTTTTTGTTT	....((((((..(((((.(((((..((((((.((((.((((((((((...)))))))))).)))).))))))..))))).)))))..))))))....	Gm01	+	30081334	30081430	97	0.3608	-40.5	-0.417526	1.15722	AAGGATTGCAGATTTATATGGTT	23	0	2.32203	0	28	3p
117	novel_mir_082	MIR82	TGTAGAATAGGTATATTCTACATCGGTTATTAGCATAAACCGATGTAGAATGGTATAGTATACTAC	.((((.(((.((((((((((((((((((.........)))))))))))))).))))..))).))))	Gm01	+	41975910	41975975	66	0.3182	-24.1	-0.365152	1.14755	AAACCGATGTAGAATGGTAT	20	0	0.829296	0	10	3p
118	novel_mir_083	MIR83	TGAATTGAATTTCTCCGATAAGCTAAAATCAACTTATGCACCTCAAATTTTGGAGAAGTTAAATGATAGAGCTTCTGCGAAAGTTAAGTACATAAGTTGATTTTAGTTTATGGGAGAAGTTCAATTTAT	((((((((((((((((.(((((((((((((((((((((.((......(((((.(((((((.........))))))).))))).....)).))))))))))))))))))))).)))))))))))))))).	Gm01	-	3072559	3072687	129	0.3023	-62.1	-0.481395	1.59244	TTCTCCGATAAGCTAAAATCAAC	23	0	0.497577	0	6	5p
119	novel_mir_084a	MIR84	AGTTTTCTTTGACTATTTGTCCTTAAGATTTTAATTGTTTCTTTTTGCTAATATGTAAATATAAATGGTATAAGGGTATTCTGTAAAAACATGGTCTATATTTACTTCTAAGATTGTTAGTGGTAAAAATGACCATGTCCTTATGGCATAGCCTTATATTATTTATATTTACATATAAGAAAAAAAAACAGTAAAATCTGAAGGACAAATAATTAAGAAAGTT	..(((((((.((.(((((((((((.((((((((.((((((.(((((.((.(((((((((((((((((((((((((.(((.((((((..((((((((.((.((((((.((((.....)))).)))))).))))))))))..)))))).))).))))))))))))))))))))))))).))))))).)))))))))))))).))))))))))).)))))))))..	Gm01	-	33000863	33001085	223	0.2422	-91	-0.408072	1.68485	TAAAATCTGAAGGACAAATAAT	22	0	3.73183	0	45	3p
120	novel_mir_084b	MIR84	AAGTTTCTTAACTATTTGTCCTTAAGATTTTACTGTTTCTTTTTGCTAATATGTAAATATAAATGGTATAAGGGTATTCCGTAAAAACATGGTATATATTTACTTCTAAGATTGTTAGGGGTAAAAATTACGATGTGCATATGCCATAGCCTTATATTATTTATATTTACATATAAGAAACAAAATAGTAAAATCTGAAGGACAAATAATTAAGAAAGTT	.(.((((((((.(((((((((((.((((((((((((((..((((....(((((((((((((((((((((((((.(((..((((...((((.(((....(((((((((((.....)))))))))))...))).))))...))))..))).)))))))))))))))))))))))))..))))..)))))))))))))).))))))))))).)))))))).).	Gm07	+	28833877	28834096	220	0.2455	-90.5	-0.411364	1.67562	TAAAATCTGAAGGACAAATAAT	22	0	3.6489	0	44	3p
121	novel_mir_084c	MIR84	AAGTTTCTTAACTATTTGTCCTTAAGATTTTACTGTTTCTTTTTGCTAATATGTAAATATAAATGGTATAAGGGTATCGCGTAAAAACATGATCTATATTTACTTCTAAGATTGTTAGGGGTAAAAATGACCATGTCCATAAGCCATAGCCTTATATTATTTATATTTACATATAAGAAAAAAAAATAGTAAAATCTGAAGGACAAATAATTAAGAAAGTT	.(.((((((((.(((((((((((.((((((((((((((.(((((.((.(((((((((((((((((((((((((.(((.((......(((((.((.((.(((((((((((.....))))))))))).)))).)))))......)).))).))))))))))))))))))))))))).))))))).)))))))))))))).))))))))))).)))))))).).	Gm18	-	39348469	39348689	221	0.2489	-93	-0.420814	1.6907	TAAAATCTGAAGGACAAATAAT	22	0	3.56597	0	43	3p
122	novel_mir_085	MIR85	AATGAATTTAGCCTTTCCCATAAGCTAACACTAACTTATGCATCATAGTTTTTTAAGTTAAATGAAGGACTTCTATAAAAGTTAAGTATGATAAGTTGATTTTAGTTTATGGGAGAAGCTTAATTTAT	.(((((((.(((.(((((((((((((((...((((((((.((((.((((((((.(((((........)))))....)))))))).).)))))))))))...))))))))))))))).))).)))))))	Gm04	+	8764439	8764566	128	0.2656	-38	-0.296875	1.11775	TGATTTTAGTTTATGGGAGAAG	22	0	0.497577	0	6	3p
123	novel_mir_086	MIR86	TAGAACAATTTATTCTACCAGAAGAACCTTCTTTTGGAGAAGCTATCGAAGAAGTTCTTTTGGTAACTTCTCCGGAAGAAGATTCTTCCGGATGAACAAATTGTTCT	.((((((((((.(((..((.((((((.(((((((((((((((.((((((((......)))))))).))))))))))))))).)))))).))..))).))))))))))	Gm06	+	16447898	16448004	107	0.3645	-50.6	-0.472897	1.29739	AAGAAGATTCTTCCGGATGAAC	22	0	0.995155	0	12	3p
124	novel_mir_087a	MIR87	CAGAAACCTTTTAAAGACGGTTATTATGAAATAACTGTCTTTGAATGTCAAAAGAAGAAATCTTTTAGAGACGGTTATTTCGTAATAACCATCTTTAAATGTCAAAAAAAAGAAACTTTCAAAGACGATTATTTCATAATAACCGTCTTTAAATGTTAAAA	....(((..(((((((((((((((((((((((((.((((((((((.((.............(.((((((((.(((((((....))))))).)))))))).).............)).)))))))))).))))))))))))))))))))))))).)))....	Gm06	+	38577518	38577678	161	0.2609	-60.6	-0.376398	1.44269	TTAAAGACGGTTATTATGAAATA	23	0	0.995155	0	12	5p
125	novel_mir_087b	MIR87	TCAAAGACGGTTATTTAGTAATAACCGTCTTTGAATATAAAAATCAGAAACCTTTTAAAGACGGTTATTATGAAATAACTGTCTTTG	.(((((((((((((((.((((((((((((((((((..................)))))))))))))))))).)))))))))))))))	Gm07	+	4099029	4099115	87	0.2759	-40.1	-0.46092	1.6706	TTAAAGACGGTTATTATGAAATA	23	0	0.746366	0	9	3p
126	novel_mir_087c	MIR87	TCAAAGACAGTTATTTGATAATAACCGTCTTTGAATGTGAAAATAAAAAATCTTTATAATAACCGTCTTTGTATGTCAAACAAAAAAATCTTTCAAAGACGATTATTTCTTAATAACCGTCTTTGAATGTGAAAATCATGAACCTTTTAAAGACGGTTATTATGAAATAACCGTCTTTG	.(((((((.(((((((.((((((((((((((((((((((((.((.....)).)))))).........(((((.......))))).......((((((((((.(((((....))))).))))))))))(((((...))))).....)))))))))))))))))).))))))).)))))))	Gm13	+	3533298	3533476	179	0.2682	-55.2	-0.30838	1.14981	TTAAAGACGGTTATTATGAAATA	23	0	0.829296	0	10	3p
127	novel_mir_087d	MIR87	CAAGGACGCTTATTTCGTAATAACCGTTTTTAAATGTGAAAACCAAAAACCTTTCAAAGACGGTTATTATAAAATAACTATCTTTGTATGTCAAACGAAGAAACCTTTCAAAGACGGTTATTTCATAATAACTGTCAGAATGAAGAAACTTTTAAAGACGGTTATTATGAAATAATTGTCTTTC	.(((((((.(((((((((((((((((((((((((.((..............(((((..((((((((((((.((((((((.((((((..........((((....)))))))))).)))))))).))))))))))))....)))))..)).))))))))))))))))))))))))).))))))).	Gm18	+	10069240	10069423	184	0.288	-63.4	-0.344565	1.19641	TTAAAGACGGTTATTATGAAATA	23	0	0.746366	0	9	3p
128	novel_mir_088	MIR88	ATCTGTAAATTGTTTGTTAGTAGTTTACGGATCCCCTGATCCGTAAGCCTCTTACGGATCAAGTTGATCTGTAAACTACTAACAAACAGTTTACGGATC	(((((((((((((((((((((((((((((((((..((((((((((((...)))))))))).))..))))))))))))))))))))))))))))))))).	Gm06	-	42506494	42506592	99	0.3838	-62.9	-0.635354	1.65543	TGTTTGTTAGTAGTTTACGGAT	22	0	1.32687	0	16	5p
129	novel_mir_089	MIR89	ATCACACAATCATACATGGATAGTTAGGATTAAAAAAATATTTAATGATGACAAAACACATGATTTTGTGATTTAATTCTAACTATCCATGTAAGATTATATGGTT	((((...((((.((((((((((((((((((((((...(((...(((.(((........))).))).)))..)))))))))))))))))))))).))))...)))).	Gm07	+	9488831	9488936	106	0.2453	-35.6	-0.335849	1.36914	CATACATGGATAGTTAGGATTA	22	0	0.829296	0	10	5p
130	novel_mir_090	MIR90	TCGGTTGTTTTAAAACCGATGTAGAAAGTGCCCTGATAATATCGATTTTGACTGAAACCGATGTCATAAGAACATTCAACATCGGTTTTGTCAAACACCGATGTTGTATATGCACTTTCTACATCAGTTAGGCTTAAAACCGATGTTATAAGGGCACTTTCTACATCGGTTTTCTTAAAACCGAT	((((((.....(((((((((((((((((((((((.(((((((((.((((((((..(((.(((((...(((..(((.((((((((((.((....)).))))))))))...)))..)))...))))).))).)).)))))).))))))))).))))))))))))))))))))))).....)))))).	Gm07	+	34600197	34600381	185	0.3676	-87	-0.47027	1.2793	TAAAACCGATGTAGAAAGTGCC	22	0	1.57566	0	19	5p
131	novel_mir_091a	MIR91	AATGTAATATTCCGGAAGTTACTAAGGCTCATTTCCGAAAGTTGTTCCGGAAAACAATTCCGGAACTACTTCTTCCGGAATTGAGCTTAGTAACTTCCGGAAGAAGTACTTC	...(((...(((((((((((((((((.((((.(((((.((((.(((((((((.....))))))))).))))....))))).)))))))))))))))))))))....)))...	Gm07	+	40774465	40774576	112	0.4018	-58.5	-0.522321	1.29995	TCCGGAAGTTACTAAGGCTCA	21	0	0.746366	0	9	5p
132	novel_mir_091b	MIR91	AAGAACTTCTTCCGGAAGTTACTAAGGCTCATTCTGGAAGAAGTACTTCCGGAAGTACTTCTTCCGGAATGAGCCGTAGTAACTTTCGGAAGCACTTCTTCCGGAAGTAACTATGGCCCATTCCGGAAGAAGTAGTTCCGGAAGTTTCTCCCGGAAGTACTTCTTCCGGAATGAGCCTTAGTAACTTCCGGAAGTTTACATT	........((((((((((((((((((((((((((((((((((((((((((((((.((((((((((((((((.((((((((.(((((((((((.....))))))))))).)))))))).)))))))))))))))).))))(((......))).))))))))))))))))))))))))))))))))))))))))))........	Gm11	+	22123946	22124147	202	0.4554	-144.7	-0.716337	1.57298	TCCGGAAGTTACTAAGGCTCA	21	0	0.995155	0	12	5p
133	novel_mir_091c	MIR91	AATGTAAACTTCCGGAAGTTACTAAGGCTCATTCCGGAAGAAGTACTTCCGGGAGAAACTTCCGGAACTACTTCTTCCGGAATGGGCCATAGTTACTTCCGGAAGAAGTGCTTCCGAAAGTTACTACGGCTCATTCCGGAAGAAGTACTTCCGGAAGTACTTCTTCCAGAATGAGCCTTAGTAACTTCCGGAAGAAGTTCTT	........((((((((((((((((((((((((((.((((((((((((((((((((.............((((((((((((((((((((.((((.((((.((((((.....)))))).)))).)))).)))))))))))))))))))))))))))))))))))))))).))))))))))))))))))))))))))........	Gm11	-	22123946	22124147	202	0.4554	-138.4	-0.685149	1.5045	TCCGGAAGTTACTAAGGCTCA	21	0	0.912225	0	11	5p
134	novel_mir_091d	MIR91	AAGCACTTCTTCCGGAAGTTACTAAGGCTCATTCCGGAAGAAGTACTTTCGGAACTACTTCTTCCGGAATGGGCCTTAGTAACTTTCGGAAGTACTTCTT	........(((((((((((((((((((((((((((((((((((((..........)))))))))))))))))))))))))))))))))))))........	Gm14	+	30132372	30132471	100	0.44	-64.9	-0.649	1.475	TCCGGAAGTTACTAAGGCTCA	21	0	0.995155	0	12	5p
135	novel_mir_092	MIR92	GTTTTTGCTAATAACCGATGTAGAATGGGTACTTTCTACATCGTTTCTTGAGACAACTGTCGTAGATGTCAGCATTCTACATCGGTTTTTGCTTATAACT	(((...((....(((((((((((((((...((..(((((..((((((....)).))).)..))))).))...)))))))))))))))...))....))).	Gm07	-	12403313	12403412	100	0.37	-32.1	-0.321	0.867568	ATAACCGATGTAGAATGGGTA	21	0	0.663436	0	8	5p
136	novel_mir_093a	MIR93	TAAAAAGTTTTACACAGTCATCCAATCACAACCCACCATGTATATTAAGTTTGTTGACTTTTAAAATAATTATCTTAAAATAATTCAAATGGTAATTTGTGATTGGATGACGGTGTAAAACTGTTTT	.....((((((((((.(((((((((((((((...(((((.......(((((....))))).......((((((......))))))...)))))...))))))))))))))).)))))))))).....	Gm08	+	13300396	13300522	127	0.2677	-43.4	-0.341732	1.27655	TTGTGATTGGATGACGGTGTA	21	0	0.829296	0	10	3p
137	novel_mir_093b	MIR93	GTAAAATAATTTTACTCCGCCATCCAATTACAAATCATTCTTGATATGACTTTTAAAATAATTATCATAAAAGTCGACAATCTTACCATAATCTTACCATTTATGGTGAGTTGTGATTGGATGACGGTGTAAAATTTTTTA	.(((((.((((((((.(((.(((((((((((((((((....)))).(((((((((............))))))))).....((((((((((.........))))))))))))))))))))))).))).)))))))))))))	Gm08	+	35017372	35017512	141	0.2766	-48.9	-0.346809	1.25383	TTGTGATTGGATGACGGTGTA	21	0	0.829296	0	10	3p
138	novel_mir_094	MIR94	ACATCGGTTATTAGAACAACCAATGTAGAAATCTGCCCATTTTAAAATTTTCTACATCGGTTGTCATGGGTGACCAATGTA	((((.(((((((...((((((.(((((((((.................))))))))).))))))....))))))).)))).	Gm08	+	37065080	37065160	81	0.358	-27.5	-0.339506	0.948341	TTAGAACAACCAATGTAGAAATC	23	0	0.829296	0	10	5p
139	novel_mir_095a	MIR95	CTATATATAATATGGATAACATGCAGAAGCTTTGTACTATGTTCTACAAGAATAAAAGCTTTTTATTCTCTAAATGTAGTGCAAAGCTTCTATTTGTATCCATGTTAGTGTGC	.(((((.(((((((((((.((...(((((((((((((((((((.....(((((((((...)))))))))...)))))))))))))))))))...)))))))))))))))))).	Gm08	+	37275118	37275230	113	0.3009	-44.4	-0.39292	1.30582	TATGGATAACATGCAGAAGCT	21	0	1.07808	0	13	5p
140	novel_mir_095b	MIR95	CTATATATAATATGGATAACATGCAGAAGCTTTGTACTACGTTCTACAAGAATAAAAGCTTTTTATTCTCTAAATGTAGTACAAAGCTTCTATATGTTATCCATGTTAGTGTGC	.(((((.((((((((((((((((.(((((((((((((((((((.....(((((((((...)))))))))...))))))))))))))))))).))))))))))))))))))))).	Gm18	+	34200523	34200636	114	0.2982	-54.6	-0.478947	1.60613	TATGGATAACATGCAGAAGCT	21	0	1.07808	0	13	5p
141	novel_mir_096	MIR96	AAAGGATGCATGTCCTTACTACATCTTTGAAGGGAAGGAATGAAACAATGGTGATAAAAATAGTTTCCCGCAACAAAGAGAACTTGTCCTTTTTTGTTCCTTCTTATCTAATCCCTGACAATGATAAAAAAAAACAGGAACAAAAACAAGGATAAATTCTCTTTGTTGAAAAAGAAACTATTGTTTCATTCCTTCCCTTCAAAGATACGGTAAGGACATGTGTACAGT	.....(((((((((((((((..(((((((((((((((((((((((((............((((((((...((((((((((((.((((((((((((((((((..(((((..............)))))........))))))))))..)))))))).)))))))))))).....)))))))))))))))))))))))))))))))))..))))))))))))))).....	Gm10	+	42726024	42726251	228	0.3377	-105.2	-0.461404	1.36631	CTTCAAAGATACGGTAAGGACA	22	0	0.746366	0	9	3p
142	novel_mir_097	MIR97	AAAATTGTTTTTGGTCCTTGACACTTTTTTTAGTCCTTGATAATTAGCGAATTTTGTGTTTGTTCCCTGGTAATTTTTTTTCCATTTGTTATTAGTCCCTTTAAAAAAGAATAAAAAATGAAAAAAATTTATCAAGGAATAAACACAAAACTCGCTAATTATCATTGACTAAAAAAAGTATCAAGGACTAAAACCAAAATT	....(((.(((((((((((((.(((((((((((((..(((((((((((((.(((((((((((((((.((((((.((((((((.((((.(((((................))))).)))))))))))).)))))).))))))))))))))).)))))))))))))..))))))))))))).))))))))))))).)))....	Gm10	-	34828625	34828825	201	0.2537	-89.5	-0.445274	1.75512	TAAAAAAAGTATCAAGGACTAA	22	0	1.07808	0	13	3p
143	novel_mir_098	MIR98	GAAAGGACTGGGAGCATGGATCAAGAGGCTGAGATTAAGCCTACAAAGAAAGTCTTACAAATTTATTCATGTATGCCTAGTAACAGCCTGAACTCGTAAAACTTTACTTTTGGGCTTAATCTTAGCTTCTTGATCCATGCTTCCAGTGCTATCA	((.((.(((((((((((((((((((((((((((((((((((((.(((((((((.((((...((((....(((.(((...))))))...))))...)))).))))).))))))))))))))))))))))))))))))))))))))))).)).)).	Gm11	+	33167338	33167491	154	0.3961	-81.3	-0.527922	1.3328	GGAGCATGGATCAAGAGGCTG	21	0	0.497577	0	6	5p
144	novel_mir_099	MIR99	ATTGTCCCTAAATACTACCTCTGGTCCTATTTATAAGGAACAAGTTGTAGTGTATTTACATTACAACTTGTTTCTTATAAATAGGACTGGAGGTATTAGCATATAA	.......((((....((((((((((((((((((((((((((((((((((((((....)))))))))))))))))))))))))))))))))))))))))).......	Gm11	+	36844933	36845038	106	0.3113	-57.6	-0.543396	1.74557	TATAAATAGGACTGGAGGTAT	21	0	0.746366	0	9	3p
145	novel_mir_100a	MIR100	AGATAGTTGTTAGCTAATAACCGTCTTAGAAATGATACTTTCTAAGACGATCTTTACCTAGGACCGTCTTAGAAAGTGTTAGACTAGCAACCTTTTAAGACGGTTGTTTGCTAACAACCGTCTTAGATAGTACCCTTTCTAAGACGGTTGTTAGCTAACATAAGTC	.(((...((((((((((((((((((((((((((((((((((((((((((.((((.....)))).)))))))))))))))))........((..(((((((((((((((....)))))))))))))))..))....)))))))))))))))))))))))))...)))	Gm12	+	16890840	16891005	166	0.3735	-85.7	-0.516265	1.38224	TTTCTAAGACGGTTGTTAGCT	21	0	0.912225	0	11	3p
146	novel_mir_100b	MIR100	GAAAGTATCCTTTCTAAGACGGTTGTTAGCTAACAACCGTCTTAGAAAGTTGTTTGTCTAAGACTTTATAAGAAGGTTGCGGGTAACAACTGTCTTAGAAAACGTACACTTTCT	((((((((..((((((((((((((((((.((..(((((.(((((.((((((..........)))))).))))).))))).)).))))))))))))))))))..))..)))))).	Gm13	+	3760705	3760818	114	0.3684	-46.8	-0.410526	1.11435	TTTCTAAGACGGTTGTTAGCT	21	0	0.829296	0	10	5p
147	novel_mir_101	MIR101	CGGTATCTGTTTACCAAAACAATCATCTTTGGTAAATTGATACCGAAGATGATTGTTTTGGTAGACAGATACC	.(((((((((((((((((((((((((((((((((......)))))))))))))))))))))))))))))))))	Gm12	-	11734108	11734180	73	0.3562	-52.2	-0.715068	2.00749	CCGAAGATGATTGTTTTGGTA	21	0	0.497577	0	6	3p
148	novel_mir_102	MIR102	CTCATACAAGAGTAATGGTAATGTCATAGAAAGTAATAGTCAAACTCAAAAGATATTGAAAGATTATATGCTAGACTTGTAGGATGGTGATATTGTAGTGGTTATAGATATAAAAGTGACTTTCTACATGTTTAAAGCTATAACCAATGTAAAAAGTAACCTACATTCACAATCACCATAATGTGTGGTCATTTTACAAGTTTGACACATAATCTTTTATTATCTTTTGAATTTGACTATTAGTTTCTACGATACTACCATCACTTTTATATGAA	.(((((.((((((.((((((.((((.((((((.(((((((((((.((((((((((.(((((((((((.((.(((((((((((((((((((...((((((((((((((...((((.(((........))).))))...)))))))))..............))))).))))....((((((...))))))))))))))))))))).)).))))))))))).)))))))))).))))))))))).)))))).)))).)))))).)))))).))))).	Gm13	+	37642588	37642862	275	0.2836	-105.8	-0.384727	1.35658	TTTCTACGATACTACCATCACT	22	0	0.663436	0	8	3p
149	novel_mir_103	MIR103	TAATATATTTTGCTCATTTTTAGTCCTTGTAAGCTTGTGTTTTTCTAATTTTGGTCCCTATAAGCACGAACTTATAGGGACTATAACTTAAAAAATTAGAATCTTATAGGGACCAATATTGAAAAAATGCAAACTTTCAGGGACTAAAAATGGGCAAAATATCTTT	....(((((((((((((((((((((((((.(((.((((((((((.((((.((((((((((((((..........((((........))))............)))))))))))))).)))).)))))))))).))).)))))))))))))))))))))))))....	Gm13	+	43364912	43365077	166	0.2892	-70.9	-0.427108	1.47686	TTCAGGGACTAAAAATGGGCA	21	0	8.79053	0	106	3p
150	novel_mir_104	MIR104	GAAAAAACAAAATGTCAAGCTTCCCTCCTTCACATAAAAAGAAAATCTCTAGCTTTCCTCTTTTCCCAAAAGACCAAATTACATCTAAGCTTCTCACACATACTGCTTTGAAACAATTGACACCATATATAGTTCCTACTATTCTCTACTTGTATGGCATACTGTATGGGTTCTACCCATAAGATCCAAATGCAATATACTTTGAATCTTCTGATCCATTGTTTCAAAGCAGTATTGGAGGGAAGCTTGAGATTGAATTTGGTCTTTTGGTGAAAGAGGAAAGCTTGAGGTTTTCCTTATTTGTGAAGGAGGGAAGCTTGACATTTTGTTTTTT	.(((((((((((((((((((((((((((((((((......(((((((((.((((((((((((((.(((((((((((((((..(((((((((((((.((.((((((((((((((((((.(((((((((((.(((..............)))))))))).......(((((((...)))))))((((.((((..........)))).))))..)).)).))))))))))))))))))))..))))))))).))))..))))))))))))))).)))))))))))))).)))))))))......)))))))))))))))))))))))))))))))))	Gm14	+	26871028	26871361	334	0.3563	-172.2	-0.515569	1.44701	TGAAGGAGGGAAGCTTGACAT	21	0	1.4098	0	17	3p
151	novel_mir_105	MIR105	CCATTACTTCTTTCAGCTACATGTTTTACCATCTAAAATGCACATATAAAAAATATAAAAGGAATAAAAGATGTAGATGAAGTTACTCTGAGCACTGAGAGTCATATGTATAGAAATCATTTCCTTGTCATCTCTATTTATAGAGTTGAGTTGGAGATTTTCATACATGTGCCTCTTCGTCGCTCAGATTAACTTCATCTTGGTCTCTTCACTCCTTACCATTTTTTGTGTGTCTGCAGTTTGTTGATGGTGATACATGTAGTTGCAGAAGGTCATG	......(((((..(((((((((((.((((((((((((.((((((((((((((((....(((((.....((((..(((((((((((.(((((((((.(((((.(((((((((.((((..((((((...(((.(((((....))))).)))...))))))))))))))))))).))))).)).))))))).)))))))))))..))))......)))))...)))))))))))))..))).))))..)))))))).))))))))))).)))))......	Gm14	-	6304107	6304383	277	0.3502	-116.1	-0.419134	1.19684	ATGGTGATACATGTAGTTGCA	21	0	4.97577	0	60	3p
152	novel_mir_106	MIR106	CCTCTTTGGTTTATGCTTCTGTGTTTTCTTCCATGCTTCCTCCTTATAATTCTCAGATTTATTGGAGGTCCCACTAGAAGGATCAGCACCAATCCGTGCCTGTTCCTCCTCTACCAGCTCAATATCTTTCCTTTCACCTTTGCTTTTGAAAACTACACTGTAATTTACAAAACAAAAGTTGAAAGGAAAGATATTGACCTGATAGACGAGGAAGAAGCACAGATTGGTGGTGATCGTTCTAGTGCAACCTCGAATAAAGCTGAGATTTATAACGAGGAGGCACGGAAGAAAACACAGAAGCATTTGACAATGAG	.(((.(((....((((((((((((((((((((.(((((((((.((((((.((((((.((((((.(((((..((((((((.(((((.((((((((.((((.(.((((((.((((.(((.((((((((((((((((((.((((..(((((.(((.(((...))).))).)))))..)))).)))))))))))))))))).))).)))).)))))).).)))).)))))))).))))).))))))))..))))).)))))).)))))).)))))).))))))))).))))))))))))))))))))....))).)))	Gm15	-	40206886	40207199	314	0.4076	-181.1	-0.576752	1.41499	ACGGAAGAAAACACAGAAGCATT	23	0	0.414648	0	5	3p
153	novel_mir_108	MIR108	CTTAACGCAATGTTTGACAGAGATGTATGGAGTGAGAGAAGGGAAATGATATTTTCCGATCCCATCGTTACTCTCTTCCCTCTCTCATTCCATACATCGTCTGACGAACCTAGCGTTGAT	.(((((((...(((((.((((((((((((((((((((((.(((((..((.......((((...))))....))..))))))))))))))))))))))).)))).)))))...))))))).	Gm17	+	6190593	6190712	120	0.4333	-57.1	-0.475833	1.09816	TTCCATACATCGTCTGACGAACC	23	0	1.07808	0	13	3p
154	novel_mir_109	MIR109	ACAAGAAAGCAATGGTTGCAGAGTTAGGGCAATAGACGGTGGAGCTATCCATCCTCGTCACACACGCCGCTAATGGTAAGTCCTCCGATTCGTTAGCGCCGCTAACATATCAGCGGACTTATCGTTAGCAGCATGTGTGACAAGGGTGGATAGCTCCACCATCTATTGCCCTAACACTGCAGCCATTGCTTTCTTGTT	(((((((((((((((((((((.((((((((((((((.((((((((((((((((((.((((((((.((.(((((((((((((((.(.(((..((((((...))))))..))).).))))))))))))))).)).)))))))).)))))))))))))))))).)))))))))))))).))))))))))))))))))))).	Gm18	+	11146382	11146579	198	0.4949	-150.5	-0.760101	1.53587	AATGGTTGCAGAGTTAGGGC	20	0	0.414648	0	5	5p
155	novel_mir_110	MIR110	CAATAATCCATATGAACCATACGGATTGGCAATCCGTATGGCCATAACGGATTGTCAATCCGTATGATTCATTCGGATTGCCA	...((((((..(((((.((((((((((((((((((((.........)))))))))))))))))))).)))))..))))))...	Gm18	+	23714079	23714161	83	0.4217	-44.2	-0.53253	1.26282	TATGAACCATACGGATTGGCAA	22	0	0.580507	0	7	5p
156	novel_mir_111-5p	MIR111	TGTAATTACTTACTCCCTCTGGTCTCGAATATAAGGAAAGATAAACTAACTTACATTGTCTTATGCTTATATTCGAGACTGGAGGGAGTATAAGTGTTTGTC	..(((.(((((((((((((((((((((((((((((.((((((((...........))))))).).)))))))))))))))))))))))))..)))).)))..	Gm20	+	2071925	2072026	102	0.3529	-49	-0.480392	1.36127	TACTCCCTCTGGTCTCGAATA	21	0	0.0829296	0	1	5p
157	novel_mir_111-3p	MIR111	TGTAATTACTTACTCCCTCTGGTCTCGAATATAAGGAAAGATAAACTAACTTACATTGTCTTATGCTTATATTCGAGACTGGAGGGAGTATAAGTGTTTGTC	..(((.(((((((((((((((((((((((((((((.((((((((...........))))))).).)))))))))))))))))))))))))..)))).)))..	Gm20	+	2071925	2072026	102	0.3529	-49	-0.480392	1.36127	TTCGAGACTGGAGGGAGTATA	21	0	0.414648	0	5	5p
158	novel_mir_112	MIR112	AAATTTTTTTGTCTATTTTTCGTCCTTCTAATTTTGAAATTCACCACTTTTGTTCCTCAAGCACTATCTAAACCACTTTTCATCCCTCTATTAAGCTCTATCTAAACCACTTTGAAGACCAAAAGGTTGTGCGTTTCAAAATTAGAGGGACAAAAAACGGACAAATTTTTTT	.......(((((((.(((((.(((((((((((((((((((.(((..((((((.((.(((((..............(((..............)))...............))))).)).))))))...))).))))))))))))))))))).))))).))))))).......	Gm20	-	45376134	45376305	172	0.3198	-46.5	-0.270349	0.845368	TTAGAGGGACAAAAAACGGAC	21	0	0.497577	0	6	3p
a) Arm of this mature miRNA.
