# Supplementary material for: Identification of miRNAs and their targets by high-throughput sequencing and degradome analysis in cytoplasmic male-sterile line NJCMS1A and its maintainer NJCMS1B of soybean
Source: BMC Genomics. 2016 Jan 5;17:24. doi: 10.1186/s12864-015-2352-0 (PMC4700598; doi:10.1186/s12864-015-2352-0)
Supplement: Additional file 1: — Table S1. Summary of small RNA annotations from NJCMS1A and NJCMS1B. Table S2. Known miRNAs identified in NJCMS1A and NJCMS1B. Table S3. Family member distribution in conserved miRNA families. Table S4. Summary of miRNA families found in NJCMS1A and NJCMS1B. Table S5. Novel miRNAs on the other arm of known pre-miRNAs. Table S6. Novel miRNAs identified in NJCMS1A and NJCMS1B. Table S7-1. High-confidence known miRNAs identified in NJCMS1A and NJCMS1B. Table S7-2. High-confidence novel miRNAs identified in NJCMS1A and NJCMS1B. Table S8-1. The up-regulated miRNAs identified in NJCMS1A and NJCMS1B. Table S8-2. The down-regulated miRNAs identified in NJCMS1A and NJCMS1B. Table S9. The targets of miRNAs identified in NJCMS1A and NJCMS1B. Table S10. Targets of novel miRNAs in NJCMS1A and NJCMS1B. Table S11. Primers used in this study. (ZIP 637 kb) [file 12864_2015_2352_MOESM1_ESM.zip › Table S7.xlsx]

## Sheet: Sheet1
Hairpin name	known_miRNA_name	1A_total count	1B_total count	1C_total count	Gene family	Pre-miRNA_seq	Pre-miRNA Length	Structure	MFE(kcal/mol)	genomeID	Strand	known_miRNA_sequence	Start-end	Length(nt)	1A_std	1B_std	1C_std	sequence in miRBase	D/Sa)	3p/5pb)
gma-MIR1507a	gma-miR1507a	601283	478468	628994	MIR1507	CAGTGTTTGGCAGAGGTGTATGGAGTGAGAGAAGGGAAAGGGTATTTTCCGATTCTGTCGTTACTCTCTTCCCTCTCTCATTCCATACATCGTCTGACGAACGTATC	107	....(((((.((((((((((((((((((((((.(((((((((((.....((((...)))).)))))).))))))))))))))))))))))).)))).))))).....	-55.4	Gm13	+	TCTCATTCCATACATCGTCTGA	22584985-225849873	22	50212.2	39679.1	52099.6	TCTCATTCCATACATCGTCTGA	S	3p
gma-MIR1507a	gma-miR1507a-5p	2643	1844	2346	MIR1507	CAGTGTTTGGCAGAGGTGTATGGAGTGAGAGAAGGGAAAGGGTATTTTCCGATTCTGTCGTTACTCTCTTCCCTCTCTCATTCCATACATCGTCTGACGAACGTATC	107	....(((((.((((((((((((((((((((((.(((((((((((.....((((...)))).)))))).))))))))))))))))))))))).)))).))))).....	-55.4	Gm13	+	AGAGGTGTATGGAGTGAGAGA	25849788-25849808	21	220.713	152.922	194.319	5p
gma-MIR1507b	gma-miR1507b	601281	478467	628993	MIR1507	GTTTGACAGAGATGTATGGAGTGAGAGAAGGGAAATGATATTTTCCGATCCCATCGTTACTCTCTTCCCTCTCTCATTCCATACATCGTCTGACGAAC	98	(((((.((((((((((((((((((((((.(((((..((....(..((((...))))..).))..))))))))))))))))))))))).)))).)))))	-48	Gm17	+	TCTCATTCCATACATCGTCTGA	6190675-6190696	22	50212	39679.1	52099.5	TCTCATTCCATACATCGTCTG	D	3p
gma-MIR1507b	gma-miR1507b-5p	728	575	700	MIR1507	GTTTGACAGAGATGTATGGAGTGAGAGAAGGGAAATGATATTTTCCGATCCCATCGTTACTCTCTTCCCTCTCTCATTCCATACATCGTCTGACGAAC	98	(((((.((((((((((((((((((((((.(((((..((....(..((((...))))..).))..))))))))))))))))))))))).)))).)))))	-48	Gm17	+	AGAGATGTATGGAGTGAGAGA	6190611-6190631	21	60.7941	47.6845	57.9811	5p
gma-MIR1507c	gma-miR1507c-3p	236	314	309	MIR1507	TGCTAGAGGTGTTTGGGATGAGAGAATAGAATTTTTTCAAATGCTTGAAAGTGATCTCTTCCCTCATTCCAAACATCATCTAACACACAT	90	((.(((((((((((((((((((.(((.(((...(((((((....)))))))...))).))).))))))))))))))).)))).)).....	-35.8	Gm09	-	CCTCATTCCAAACATCATCTAA	16565940-16565961	22	19.708	26.0399	25.5945	CCTCATTCCAAACATCATCT	D	3p
gma-MIR1507c	gma-miR1507c-5p	388	308	531	MIR1507	TGCTAGAGGTGTTTGGGATGAGAGAATAGAATTTTTTCAAATGCTTGAAAGTGATCTCTTCCCTCATTCCAAACATCATCTAACACACAT	90	((.(((((((((((((((((((.(((.(((...(((((((....)))))))...))).))).))))))))))))))).)))).)).....	-35.8	Gm09	-	AGAGGTGTTTGGGATGAGAGA	16565998-16566018	21	32.4013	25.5423	43.9828	GAGGTGTTTGGGATGAGAGAA	D	5p
gma-MIR1508a	gma-miR1508a	6281	5782	6960	MIR1508	AATTGCTATCCAACTGCTATTCCCATTTCTAAACCTTGTTACACGAGCATCTTGATCAATGGTCTAGAAAGGGAAATAGCAGTTGAGTGGTGCTT	95	....((((..((((((((((((((.((((((.((((((.....((((...))))..))).))).))))))))).)))))))))))..))))....	-37.1	Gm16	+	TAGAAAGGGAAATAGCAGTTG	32903801-32903821	21	524.516	479.499	576.497	TCTAGAAAGGGAAATAGCAGTTG	D	3p
gma-MIR1508a	gma-miR1508a-5p	6	8	4	MIR1508	AATTGCTATCCAACTGCTATTCCCATTTCTAAACCTTGTTACACGAGCATCTTGATCAATGGTCTAGAAAGGGAAATAGCAGTTGAGTGGTGCTT	95	....((((..((((((((((((((.((((((.((((((.....((((...))))..))).))).))))))))).)))))))))))..))))....	-37.1	Gm16	+	ACTGCTATTCCCATTTCTAAA	32903749-32903769	21	0.501051	0.663436	0.33132	5p
gma-MIR1510a	gma-miR1510a-3p	296	320	307	MIR1510	TTATGGAACTGGAGGGATAGGTAAAACAATGACTGCTGTATAAGTAATTGTTATAGTTAGTTGTTGTTTTACCTATTCCACCCATTCCATGTA	93	.(((((((..((.((((((((((((((((..((((((((((((....))).))))).))))..)))))))))))))))).))..)))))))..	-44.8	Gm16	+	TGTTGTTTTACCTATTCCACC	31518969-31518989	21	24.7185	26.5375	25.4288	TTGTTGTTTTACCTATTCCACCC	D	3p
gma-MIR1510a	gma-miR1510a-5p	421	25	37	MIR1510	TTATGGAACTGGAGGGATAGGTAAAACAATGACTGCTGTATAAGTAATTGTTATAGTTAGTTGTTGTTTTACCTATTCCACCCATTCCATGTA	93	.(((((((..((.((((((((((((((((..((((((((((((....))).))))).))))..)))))))))))))))).))..)))))))..	-44.8	Gm16	+	AGGGATAGGTAAAACAATGAC	31518920-31518940	21	35.157	2.07324	3.06471	AGGGATAGGTAAAACAATGACTGC	D	5p
gma-MIR1510b	gma-miR1510b-3p	270	294	287	MIR1510	TTATGGAACTGGAGGGATAGGTAAAACAATGACTGCTGTATAAGTAATTGTTATAGTTAGTTGTTGTTTTACCTATTCCACCCATTCCATGTA	94	...((((((.(((.(((((((((((((((((.(((.((((((.........))))))..))).))))))))))))))))).))).))))))…	-42.2	Gm02	+	TGTTGTTTTACCTATTCCACC	6599361-6599381	21	22.5473	24.3813	23.7722	TGTTGTTTTACCTATTCCACC	S	3p
gma-MIR1510b	gma-miR1510b-5p	39636	14135	48719	MIR1510	TTATGGAACTGGAGGGATAGGTAAAACAATGACTGCTGTATAAGTAATTGTTATAGTTAGTTGTTGTTTTACCTATTCCACCCATTCCATGTA	94	...((((((.(((.(((((((((((((((((.(((.((((((.........))))))..))).))))))))))))))))).))).))))))…	-42.2	Gm02	+	AGGGATAGGTAAAACAACTAC	6599312-6599332	21	3309.94	1172.21	4035.4	AGGGATAGGTAAAACAACTACT	D	5p
gma-MIR1511	gma-miR1511	1268	1344	1202	MIR1511	TCAGCCGTGGTATCAGGTCCTGCTTCATCAAGTGGTCTTGTGTTCAAATCCAGCCTCAAGCACATGGTTAACCAGGCTCTGATACCATGGTGAATATAA	99	(((.((((((((((((..((((.((.((((.(((..((((.(((.......)))..))))))).)))).)).))))..)))))))))))))))......	-38.6	Gm18	+	AACCAGGCTCTGATACCATGG	21161305-21161325	21	105.889	111.457	99.5618	AACCAGGCTCTGATACCATG	D	3p
gma-MIR1511	gma-miR1511-5p	107	73	110	MIR1511	TCAGCCGTGGTATCAGGTCCTGCTTCATCAAGTGGTCTTGTGTTCAAATCCAGCCTCAAGCACATGGTTAACCAGGCTCTGATACCATGGTGAATATAA	99	(((.((((((((((((..((((.((.((((.(((..((((.(((.......)))..))))))).)))).)).))))..)))))))))))))))......	-38.6	Gm18	+	GTGGTATCAGGTCCTGCTTCA	21161242-21161262	21	8.9354	6.05386	9.11131	5p
gma-MIR1513b	gma-miR1513b	37	65	33	MIR1513	TGCGTTTGTAAATCATGACTTTCTCTTGTATCTCATCTGAGTATATGAGAGAAAGCCATGACTTACACAC	70	...((.(((((.(((((.((((((((..((((((....))).)))..)))))))).))))).))))).))	-30	Gm20	-	TGAGAGAAAGCCATGACTTAC	223694-223714	21	3.08981	5.39042	2.73339	TGAGAGAAAGCCATGACTTAC	S	3p
gma-MIR1513b	gma-miR1513b-5p	3	10	8	MIR1513	TGCGTTTGTAAATCATGACTTTCTCTTGTATCTCATCTGAGTATATGAGAGAAAGCCATGACTTACACAC	70	...((.(((((.(((((.((((((((..((((((....))).)))..)))))))).))))).))))).))	-30	Gm20	-	AAATCATGACTTTCTCTTGTA	223730-223750	21	0.250525	0.829296	0.662641	5p
gma-MIR1514a	gma-miR1514a-3p	4	4	5	MIR1514	CTTTGCTATTTTCATTTTTAAAATAGGCATTGGGGTCCCTTCTTGTTCCTCCTTTTCCTTTCCTATCCCAATGCCTATTTTAAAATGAAAACAACGATA	99	........((((((((((.(((((((((((((((((............................)))))))))))))))))))))))))))........	-30.79	Gm07	-	ATGCCTATTTTAAAATGAAAA	43175818-43175838	21	0.334034	0.331718	0.41415	ATGCCTATTTTAAAATGAAAA	S	3p
gma-MIR1514a	gma-miR1514a-5p	306	264	313	MIR1514	CTTTGCTATTTTCATTTTTAAAATAGGCATTGGGGTCCCTTCTTGTTCCTCCTTTTCCTTTCCTATCCCAATGCCTATTTTAAAATGAAAACAACGATA	99	........((((((((((.(((((((((((((((((............................)))))))))))))))))))))))))))........	-30.79	Gm07	-	TTCATTTTTAAAATAGGCATTG	43175877-43175898	22	25.5536	21.8934	25.9258	TTCATTTTTAAAATAGGCATT	D	5p
gma-MIR1514b	gma-miR1514b-3p	3	4	5	MIR1514	CTTTGCTATTTTCATTTTTAAAATAGACATTGGGCTTCTTCTTGTTCCTCTTTTTTCCTTCCAATTCCGATTTGGTCCTAATGCCTATTTTAAAATGAAAACAATGATA	109	........((((((((((.(((((((.(((((((((...((...........................))...)).))))))).)))))))))))))))))........	-22.03	Gm17	+	ATGCCTATTTTAAAATGAAAA	1497748-1497768	21	0.250525	0.331718	0.41415	TTCATTTTTAAAATAGACATT	S	3p
gma-MIR1514b	gma-miR1514b-5p	11	13	18	MIR1514	CTTTGCTATTTTCATTTTTAAAATAGACATTGGGCTTCTTCTTGTTCCTCTTTTTTCCTTCCAATTCCGATTTGGTCCTAATGCCTATTTTAAAATGAAAACAATGATA	109	........((((((((((.(((((((.(((((((((...((...........................))...)).))))))).)))))))))))))))))........	-22.03	Gm17	+	TTCATTTTTAAAATAGACATTG	1497678-1497699	22	0.918593	1.07808	1.49094	TTCATTTTTAAAATAGACATT	D	5p
gma-MIR1531	gma-miR1531-3p	2	6	0	MIR1531	AAGTCTTCCCATATGGACGAAGAGATAGGTAAATGTTGAAGTAGGCCTGTGGGTTTCTTGGCTTCAACCTTTACCAATCCCTTCGTCCATATGGGAAGACTTGTCTCTCGACTTC	115	((((((((((((((((((((((.(((.((((((.(((((((((((((....)))))....)))))))).)))))).))).))))))))))))))))))))))(((....)))…	-65.3	Gm20	+	TTCGTCCATATGGGAAGACTTGTC	40357109-40357132	24	0.167017	0.497577	0	TCGTCCATATGGGAAGACTTGTC	D	3p
gma-MIR1531	gma-miR1531-5p	225	277	222	MIR1531	AAGTCTTCCCATATGGACGAAGAGATAGGTAAATGTTGAAGTAGGCCTGTGGGTTTCTTGGCTTCAACCTTTACCAATCCCTTCGTCCATATGGGAAGACTTGTCTCTCGACTTC	115	((((((((((((((((((((((.(((.((((((.(((((((((((((....)))))....)))))))).)))))).))).))))))))))))))))))))))(((....)))…	-65.3	Gm20	+	ATATGGACGAAGAGATAGGTAAAT	40357113-40357134	24	18.7894	22.9715	18.3883	ATATGGACGAAGAGATAGGTAAAT	S	5p
gma-MIR159a	gma-miR159a-3p	686	1376	468	MIR159	AATTAAAGGGGATTATGAAGTGGAGCTCCTTGAAGTCCAATTGAGGATCTTACTGGGTGAATTGAGCTGCTTAGCTATGGATCCCACAGTTCTACCCATCAATAAGTGCTTTTGTGGTAGTCTTGTGGCTTCCATATTTGGGGAGCTTCATTTGCCTTTATAGTATTAACCTTCTTTGGATTGAAGGGAGCTCTACACCCTTCTCTTCTTTTCT	214	....((((((((.......((((((((((((..(((((((..((((....(((((((..(((.(((((.(((((.((((((..((((((..(((((((..............)).)))))..))))))..)))))).))))).))))).)))..)))....))))....))))..)))))))..)))))))))))).......))))))))...	-89.98	Gm09	+	TTTGGATTGAAGGGAGCTCTA	37672565-37672585	21	57.2868	114.111	38.7645	TTTGGATTGAAGGGAGCTCTA	S	3p
gma-MIR159a	gma-miR159a-5p	10	6	17	MIR159	AATTAAAGGGGATTATGAAGTGGAGCTCCTTGAAGTCCAATTGAGGATCTTACTGGGTGAATTGAGCTGCTTAGCTATGGATCCCACAGTTCTACCCATCAATAAGTGCTTTTGTGGTAGTCTTGTGGCTTCCATATTTGGGGAGCTTCATTTGCCTTTATAGTATTAACCTTCTTTGGATTGAAGGGAGCTCTACACCCTTCTCTTCTTTTCT	214	....((((((((.......((((((((((((..(((((((..((((....(((((((..(((.(((((.(((((.((((((..((((((..(((((((..............)).)))))..))))))..)))))).))))).))))).)))..)))....))))....))))..)))))))..)))))))))))).......))))))))...	-89.98	Gm09	+	GAGCTCCTTGAAGTCCAATTG	37672413-37672433	21	0.835084	0.497577	1.40811	GAGCTCCTTGAAGTCCAATTG	S	5p
gma-MIR159d	gma-miR159d	4	10	27	MIR159	GGGTGAATTGAGCTGCTTAGCTATGGATCCCACAGTTCTACCCATCAATAAGTGCTTTTGTGGTAGTCTTGTGGCTTCCATATCTGGGGAGCTTCATTTGCCT	103	(((..(((.(((((.(((((.((((((..((((((..(((((((..............)).)))))..))))))..)))))).))))).))))).)))..)))	-47.24	Gm09	+	AGCTGCTTAGCTATGGATCCC	37672455-37672475	21	0.334034	0.829296	2.23641	AGCTGCTTAGCTATGGATCCC	S	5p
gma-MIR159d	gma-miR159d-3p	231	210	273	MIR159	GGGTGAATTGAGCTGCTTAGCTATGGATCCCACAGTTCTACCCATCAATAAGTGCTTTTGTGGTAGTCTTGTGGCTTCCATATCTGGGGAGCTTCATTTGCCT	103	(((..(((.(((((.(((((.((((((..((((((..(((((((..............)).)))))..))))))..)))))).))))).))))).)))..)))	-47.24	Gm09	+	CTTCCATATCTGGGGAGCTTC	37672519-37672539	20	19.2904	17.4152	22.6126	3p
gma-MIR159e	gma-miR159e-3p	686	1376	468	MIR159	CAAAGGGGGTTATGGAGTGGAGCTCCTTGAAGTCCAATTGAGGATCTTACTGGGTGGATTGAGCTGCTTAGCTATGGATCCCACAGTTCTACCCATCATTAAGTGCTTTTGTGGTAGTCTTGTGGCTTCCATATCTGGGGAGCTTCATTTGCCTTTATAGTATTATCCTTCTTTGGATTGAAGGGAGCTCTACACCCTTCTCCCCTTTTGT	211	(((((((((....((.((((((((((((..(((((((..((((((..(((((((..(((.(((((.(((((.((((((..((((((..(((((((..............)).)))))..))))))..)))))).))))).))))).)))..)))....))))..))))))..)))))))..)))))))))))).)).....))))))))).	-108.04	Gm07	-	TTTGGATTGAAGGGAGCTCTA	9524936-9524956	21	57.2868	114.111	38.7645	TTTGGATTGAAGGGAGCTCTA	S	3p
gma-MIR159e	gma-miR159e-5p	10	6	17	MIR159	CAAAGGGGGTTATGGAGTGGAGCTCCTTGAAGTCCAATTGAGGATCTTACTGGGTGGATTGAGCTGCTTAGCTATGGATCCCACAGTTCTACCCATCATTAAGTGCTTTTGTGGTAGTCTTGTGGCTTCCATATCTGGGGAGCTTCATTTGCCTTTATAGTATTATCCTTCTTTGGATTGAAGGGAGCTCTACACCCTTCTCCCCTTTTGT	211	(((((((((....((.((((((((((((..(((((((..((((((..(((((((..(((.(((((.(((((.((((((..((((((..(((((((..............)).)))))..))))))..)))))).))))).))))).)))..)))....))))..))))))..)))))))..)))))))))))).)).....))))))))).	-108.04	Gm07	-	GAGCTCCTTGAAGTCCAATT	9525088-9525107	20	0.835084	0.497577	1.40811	GAGCTCCTTGAAGTCCAATT	S	5p
gma-MIR160a	gma-miR160a-3p	788	454	1097	MIR160	CATGCATACATATGTGTATGTGCCTGGCTCCCTGTATGCCATTTGTAGAGCTCATCGAAGCATCAATGACCTTTGTGGATGGCGTATGAGGAGCCAAGCATATTTCATATACATACATG	119	((((.((..(((((...((((((.(((((((..((((((((((..(((((.((((.((....)).)))).)))))..))))))))))..))))))).))))))..)))))..)).))))	-55.3	Gm10	-	GCGTATGAGGAGCCAAGCATA	43851656-43851676	21	65.8046	37.65	90.8646	GCGTATGAGGAGCCAAGCATA	S	3p
gma-MIR160a	gma-miR160a-5p	205	327	112	MIR160	CATGCATACATATGTGTATGTGCCTGGCTCCCTGTATGCCATTTGTAGAGCTCATCGAAGCATCAATGACCTTTGTGGATGGCGTATGAGGAGCCAAGCATATTTCATATACATACATG	119	((((.((..(((((...((((((.(((((((..((((((((((..(((((.((((.((....)).)))).)))))..))))))))))..))))))).))))))..)))))..)).))))	-55.3	Gm10	-	TGCCTGGCTCCCTGTATGCCA	43851717-43851737	21	17.1192	27.118	9.27697	TGCCTGGCTCCCTGTATGCCA	S	5p
gma-MIR160b	gma-miR160b	205	328	112	MIR160	ATGTGTATGTGCCTGGCTCCCTGTATGCCATTTGCATAGTTCATTGAGCATCAATGATCTTTGTGAATGGCGTATGAGGAGCCAAGCATA	90	.......(((((.(((((((..((((((((((..((.((.((((((.....)))))).)).))..))))))))))..))))))).)))))	-49.8	Gm20	+	TGCCTGGCTCCCTGTATGCCA	40554897-40554917	21	17.1192	27.2009	9.27697	TGCCTGGCTCCCTGTATGCC	D	5p
gma-MIR160b	gma-miR160b-3p	784	452	1086	MIR160	ATGTGTATGTGCCTGGCTCCCTGTATGCCATTTGCATAGTTCATTGAGCATCAATGATCTTTGTGAATGGCGTATGAGGAGCCAAGCATA	90	.......(((((.(((((((..((((((((((..((.((.((((((.....)))))).)).))..))))))))))..))))))).)))))	-49.8	Gm20	+	GCGTATGAGGAGCCAAGCATA	40554957-40554977	21	65.4706	37.4842	89.9535	3p
gma-MIR160c	gma-miR160c	203	326	112	MIR160	TGCCTGGCTCCCTGTATGCCATTTGCAGAGCCCATCAGGACAGTGATGGCCTTAACGAATGGCGTGCGAGGAGCCATGCATGTTGTGCGTT	91	(((.(((((((.(((((((((((((..(((.((((((......)))))).)))..))))))))))))).))))))).)))...........	-48.1	Gm19	-	TGCCTGGCTCCCTGTATGCCA	43796015-43796035	21	16.9522	27.035	9.27697	TGCCTGGCTCCCTGTATGCC	D	5p
gma-MIR160c	gma-miR160c-3p	3	8	3	MIR160	TGCCTGGCTCCCTGTATGCCATTTGCAGAGCCCATCAGGACAGTGATGGCCTTAACGAATGGCGTGCGAGGAGCCATGCATGTTGTGCGTT	91	(((.(((((((.(((((((((((((..(((.((((((......)))))).)))..))))))))))))).))))))).)))...........	-48.1	Gm19	-	GCGTGCGAGGAGCCATGCATG	43795954-43795974	21	0.250525	0.663436	0.24849	3p
gma-MIR160d	gma-miR160d	203	326	112	MIR160	TGCCTGGCTCCCTGTATGCCATTTGTAGACCCCATTACAAAGGTGATGGCCTTAGCAAATGGCGTATGAGGAGTCATGCATGCTGTGTTTT	91	(((.(((((((..(((((((((((((.((..(((((((....)))))))..)).)))))))))))))..))))))).)))...........	-44.6	Gm13	-	TGCCTGGCTCCCTGTATGCCA	23750046-23750066	21	16.9522	27.035	9.27697	TGCCTGGCTCCCTGTATGCC	D	5p
gma-MIR160d	gma-miR160d-3p	14	18	19	MIR160	TGCCTGGCTCCCTGTATGCCATTTGTAGACCCCATTACAAAGGTGATGGCCTTAGCAAATGGCGTATGAGGAGTCATGCATGCTGTGTTTT	91	(((.(((((((..(((((((((((((.((..(((((((....)))))))..)).)))))))))))))..))))))).)))...........	-44.6	Gm13	-	GCGTATGAGGAGTCATGCATG	23749985-23750005	21	1.16912	1.49273	1.57377	3p
gma-MIR160f	gma-miR160f	204	326	112	MIR160	TACATTGTGTGCCTGGCTCCCTGTATGCCATTTGTAGACCCCATCACAATGGTGATGGCCTTATCAAATGGCGTATGAGGAGTCATGCATGCTGTGT	97	.((((.((((((.(((((((..((((((((((((......(((((((....)))))))......))))))))))))..))))))).)))))).))))	-52.1	Gm10	-	TGCCTGGCTCCCTGTATGCCA	4733567-4733587	21	17.0357	27.035	9.27697	TGCCTGGCTCCCTGTATGCCA	S	5p
gma-MIR160f	gma-miR160f-3p	14	18	19	MIR160	TACATTGTGTGCCTGGCTCCCTGTATGCCATTTGTAGACCCCATCACAATGGTGATGGCCTTATCAAATGGCGTATGAGGAGTCATGCATGCTGTGT	97	.((((.((((((.(((((((..((((((((((((......(((((((....)))))))......))))))))))))..))))))).)))))).))))	-52.1	Gm10	-	GCGTATGAGGAGTCATGCATG	4733506-4733526	21	1.16912	1.49273	1.57377	3p
gma-MIR162a	gma-miR162a	225	271	265	MIR162_1	GTGAAGTCACTGGATGCAGCGGTTCATCGATCTCTTCCTGAATCGTTGTTTAACATCAGAACCATGAATCGATCGATAAACCTCTGCATCCAGCGCTCACTC	102	((((.(.(.((((((((((.((((.(((((((..(((.((..((..((.....))...))..)).)))..))))))).)))).)))))))))).))))))..	-43.7	Gm06	-	TCGATAAACCTCTGCATCCAG	20176247-20176267	21	18.7894	22.4739	21.95	TCGATAAACCTCTGCATCCA	D	3p
gma-MIR162a	gma-miR162a-5p	17	8	6	MIR162_1	GTGAAGTCACTGGATGCAGCGGTTCATCGATCTCTTCCTGAATCGTTGTTTAACATCAGAACCATGAATCGATCGATAAACCTCTGCATCCAGCGCTCACTC	102	((((.(.(.((((((((((.((((.(((((((..(((.((..((..((.....))...))..)).)))..))))))).)))).)))))))))).))))))..	-43.7	Gm06	-	GGATGCAGCGGTTCATCGATC	20176308-20176328	21	1.41964	0.663436	0.49698	5p
gma-MIR164a	gma-miR164a	21077	24365	18047	MIR164	AGCTCCTTGTTGGAGAAGCAGGGCACGTGCAAGTCTCTTGGATCTCAAATGCCACTGAACCCTTTGCACGTGCTCCCCTTCTCCAACACGGGTTT	95	(((.((.(((((((((((..(((((((((((((..((.(((..........)))..))....)))))))))))))..))))))))))).))))).	-45	Gm19	+	TGGAGAAGCAGGGCACGTGCA	49560511-49560531	21	1760.11	2020.58	1494.83	TGGAGAAGCAGGGCACGTGCA	S	5p
gma-MIR164a	gma-miR164a-3p	19	13	17	MIR164	AGCTCCTTGTTGGAGAAGCAGGGCACGTGCAAGTCTCTTGGATCTCAAATGCCACTGAACCCTTTGCACGTGCTCCCCTTCTCCAACACGGGTTT	95	(((.((.(((((((((((..(((((((((((((..((.(((..........)))..))....)))))))))))))..))))))))))).))))).	-45	Gm19	+	CACGTGCTCCCCTTCTCCAAC	49560567-49560587	21	1.58666	1.07808	1.40811	3p
gma-MIR164b	gma-miR164b	21076	24372	18049	MIR164	GCTCCTTGTTGGAGAAGCAGGGCACGTGCAACTCTCTAGGCTCTCTTAAGCGCCATTGAACCCTTTGCACGTGCTCCCCTTCTCCAACAC	90	......(((((((((((..((((((((((((...((..(((.((....)).)))...)).....))))))))))))..))))))))))).	-43.6	Gm10	+	TGGAGAAGCAGGGCACGTGCA	1553883-1553903	21	1760.02	2021.16	1495	TGGAGAAGCAGGGCACGTGC	D	5p
gma-MIR164b	gma-miR164b-3p	19	13	17	MIR164	GCTCCTTGTTGGAGAAGCAGGGCACGTGCAACTCTCTAGGCTCTCTTAAGCGCCATTGAACCCTTTGCACGTGCTCCCCTTCTCCAACAC	90	......(((((((((((..((((((((((((...((..(((.((....)).)))...)).....))))))))))))..))))))))))).	-43.6	Gm10	+	CACGTGCTCCCCTTCTCCAAC	1553941-1553961	21	1.58666	1.07808	1.40811	3p
gma-MIR164d	gma-miR164d	20994	24298	17911	MIR164	GTTAACTCCTGTTGGAGAAGCAGGGCACGTGCAACTCACTTCTAGTTAATCTGATTTTGCACGTGCTCCCCTTCTCCAACACGATTTTCC	90	......((.(((((((((((..((((((((((((.(((.............)))..))))))))))))..))))))))))).))......	-39.62	Gm10	+	TGGAGAAGCAGGGCACGTGCA	38093069-38093089	21	1753.18	2015.02	1483.57	TGGAGAAGCAGGGCACGTGC	D	5p
gma-MIR164d	gma-miR164d-3p	19	13	17	MIR164	GTTAACTCCTGTTGGAGAAGCAGGGCACGTGCAACTCACTTCTAGTTAATCTGATTTTGCACGTGCTCCCCTTCTCCAACACGATTTTCC	90	......((.(((((((((((..((((((((((((.(((.............)))..))))))))))))..))))))))))).))......	-39.62	Gm10	+	CACGTGCTCCCCTTCTCCAAC	38093116-38093136	21	1.58666	1.07808	1.40811	3p
gma-MIR164e	gma-miR164e	21076	24372	18049	MIR164	GCTACTTGTTGGAGAAGCAGGGCACGTGCAACTCTCTCGGCTCTCTTTAAGCGCCATTGAACCCTTTGCACGTGCTCCCCTTCTCCAACACGGCT	95	(((...(((((((((((..((((((((((((...((..(((.((.....)).)))...)).....))))))))))))..))))))))))).))).	-46	Gm02	+	TGGAGAAGCAGGGCACGTGCA	1511600-1511620	21	1760.02	2021.16	1495	TGGAGAAGCAGGGCACGTGCA	S	5p
gma-MIR164e	gma-miR164e-3p	19	13	17	MIR164	GCTACTTGTTGGAGAAGCAGGGCACGTGCAACTCTCTCGGCTCTCTTTAAGCGCCATTGAACCCTTTGCACGTGCTCCCCTTCTCCAACACGGCT	95	(((...(((((((((((..((((((((((((...((..(((.((.....)).)))...)).....))))))))))))..))))))))))).))).	-46	Gm02	+	CACGTGCTCCCCTTCTCCAAC	1511659-1511679	21	1.58666	1.07808	1.40811	3p
gma-MIR164f	gma-miR164f	20961	24272	17894	MIR164	AGGTCTTGCTGGAGAAGCAGGGCACGTGCAACTTCCCTCTCACTCAGAGACTCTATGCTTGTTCAAGCTGATTTTGCACGTGCTCTCCTTTTCCAGCTTGATT	103	.((((..((((((((((.(((((((((((((..((..((((.....))))......((((....)))).))..))))))))))))).))))))))))..))))	-51.4	Gm03	+	TGGAGAAGCAGGGCACGTGCA	45537777-45537797	21	1750.42	2012.87	1482.16	TGGAGAAGCAGGGCACGTGCA	S	5p
gma-MIR164f	gma-miR164f-3p	9	3	3	MIR164	AGGTCTTGCTGGAGAAGCAGGGCACGTGCAACTTCCCTCTCACTCAGAGACTCTATGCTTGTTCAAGCTGATTTTGCACGTGCTCTCCTTTTCCAGCTTGATT	103	.((((..((((((((((.(((((((((((((..((..((((.....))))......((((....)))).))..))))))))))))).))))))))))..))))	-51.4	Gm03	+	CACGTGCTCTCCTTTTCCAGC	45537844-45537864	21	0.751576	0.248789	0.24849	3p
gma-MIR164g	gma-miR164g	21077	24365	18047	MIR164	GCTCCTTGTTGGAGAAGCAGGGCACGTGCAAGTCTCTTGGCTCTCAAATGCCACTGAACCCTTTGCACGTGCTCCCCTTCTCCAACACGGGT	92	..(((.(((((((((((..(((((((((((((..((.((((........))))..))....)))))))))))))..))))))))))).))).	-49.5	Gm03	+	TGGAGAAGCAGGGCACGTGCA	46896230-46896250	21	1760.11	2020.58	1494.83	TGGAGAAGCAGGGCACGTGCA	S	5p
gma-MIR164g	gma-miR164g-3p	19	13	17	MIR164	GCTCCTTGTTGGAGAAGCAGGGCACGTGCAAGTCTCTTGGCTCTCAAATGCCACTGAACCCTTTGCACGTGCTCCCCTTCTCCAACACGGGT	92	..(((.(((((((((((..(((((((((((((..((.((((........))))..))....)))))))))))))..))))))))))).))).	-49.5	Gm03	+	CACGTGCTCCCCTTCTCCAAC	46896286-46896306	21	1.58666	1.07808	1.40811	3p
gma-MIR164j	gma-miR164j	20960	24266	17889	MIR164	AGGTCTTGCTGGAGAAGCAGGGCACGTGCAACATTCCTGATGCTTGCTCCAGCTTATTTTGCACGTGCTCTCCTTTTCCAGCTTGATT	88	.((((..((((((((((.(((((((((((((.((..(((..(....)..)))...)).))))))))))))).))))))))))..))))	-45.9	Gm19	+	TGGAGAAGCAGGGCACGTGCA	48157212-48157232	21	1750.34	2012.37	1481.75	TGGAGAAGCAGGGCACGTGCA	S	5p
gma-MIR164j	gma-miR164j-3p	9	3	3	MIR164	AGGTCTTGCTGGAGAAGCAGGGCACGTGCAACATTCCTGATGCTTGCTCCAGCTTATTTTGCACGTGCTCTCCTTTTCCAGCTTGATT	88	.((((..((((((((((.(((((((((((((.((..(((..(....)..)))...)).))))))))))))).))))))))))..))))	-45.9	Gm19	+	CACGTGCTCTCCTTTTCCAGC	48157264-48157284	21	0.751576	0.248789	0.24849	3p
gma-MIR164k	gma-miR164k	20994	24298	17911	MIR164	AGGTCCTGTTGGAGAAGCAGGGCACGTGCAACTCAGTTCTAGTTCTAGCTCTATTATAGCTGCTCTAGTTTATCTGATTTTGCACGTGCTCCCCTTCTCCAACACGATT	109	.((((.(((((((((((..((((((((((((.((((..((((...(((((.......)))))..)))).....))))..))))))))))))..))))))))))).))))	-53.4	Gm20	-	TGGAGAAGCAGGGCACGTGCA	45788176-45788196	21	1753.18	2015.02	1483.57	TGGAGAAGCAGGGCACGTGCA	S	5p
gma-MIR164k	gma-miR164k-3p	19	13	17	MIR164	AGGTCCTGTTGGAGAAGCAGGGCACGTGCAACTCAGTTCTAGTTCTAGCTCTATTATAGCTGCTCTAGTTTATCTGATTTTGCACGTGCTCCCCTTCTCCAACACGATT	109	.((((.(((((((((((..((((((((((((.((((..((((...(((((.......)))))..)))).....))))..))))))))))))..))))))))))).))))	-53.4	Gm20	-	CACGTGCTCCCCTTCTCCAAC	45788103-45788123	21	1.58666	1.07808	1.40811	3p
gma-MIR166a	gma-miR166a-3p	278774	282656	315685	MIR166	ACGGAAGCTTTGTCTTTTGAGGGGAATGTTGTCTGGCTCGAGGACCCTTCTTCATCTTGATCTTGTGTAGACTACTATGCTTGTGGTCAAGGAATACATAGTGTTGTCGGACCAGGCTTCATTCCCCCCAATTATATGCTTCCAAA	146	..((((((..(((...(((.((((((((..((((((..(((.(((.((......((((((((..((((((....))))))....)))))))).......)).))).)))..))))))..)))))))).)))..))).))))))…	-62.12	Gm16	-	TCGGACCAGGCTTCATTCCCC	1912589-1912609	21	23280	23440.5	26148.2	TCGGACCAGGCTTCATTCCCC	S	3p
gma-MIR166a	gma-miR166a-5p	2331	1930	2202	MIR166	ACGGAAGCTTTGTCTTTTGAGGGGAATGTTGTCTGGCTCGAGGACCCTTCTTCATCTTGATCTTGTGTAGACTACTATGCTTGTGGTCAAGGAATACATAGTGTTGTCGGACCAGGCTTCATTCCCCCCAATTATATGCTTCCAAA	146	..((((((..(((...(((.((((((((..((((((..(((.(((.((......((((((((..((((((....))))))....)))))))).......)).))).)))..))))))..)))))))).)))..))).))))))…	-62.12	Gm16	-	GGAATGTTGTCTGGCTCGAGG	1912673-1912693	21	194.658	160.054	182.392	GGAATGTTGTCTGGCTCGAGG	S	5p
gma-MIR166b	gma-miR166b	289311	296050	325454	MIR166	GCTTGCAAAGGTGAGGTTGAGAGGAATGTTGTCTGGCTCGAGGTCATGGAGGAGGAGGAGGAGTAGAGTACTGAGATCAGTGAAAGTTTCCAATGGAAATTTACCCTCTTACACAAAAAAATGATTCTCGGACCAGGCTTCATTCCCCCCACCCAACTTTTGCTTTT	167	....((((((((..(((.(.(.((((((..((((((..(((((((((........((((((.((((..(((((....)))))...((((((...))))))))))))))))..........)))).)))))..))))))..)))))).)).)))..))))))))....	-63.77	Gm08	-	TCGGACCAGGCTTCATTCCCC	282411-282431	21	24159.9	24551.3	26957.4	TCGGACCAGGCTTCATTCCCC	S	3p
gma-MIR166b	gma-miR166b-5p	2346	1935	2200	MIR166	GCTTGCAAAGGTGAGGTTGAGAGGAATGTTGTCTGGCTCGAGGTCATGGAGGAGGAGGAGGAGTAGAGTACTGAGATCAGTGAAAGTTTCCAATGGAAATTTACCCTCTTACACAAAAAAATGATTCTCGGACCAGGCTTCATTCCCCCCACCCAACTTTTGCTTTT	167	....((((((((..(((.(.(.((((((..((((((..(((((((((........((((((.((((..(((((....)))))...((((((...))))))))))))))))..........)))).)))))..))))))..)))))).)).)))..))))))))....	-63.77	Gm08	-	GGAATGTTGTCTGGCTCGAGG	282516-282536	21	195.911	160.469	182.226	5p
gma-MIR166c	gma-miR166c-3p	285394	289940	323738	MIR166	GCTTTGTGTTTTGAGGGGAATGTTGTCTGGCTCGAGGACCCTTCTTCTTCTTGATCTTGTGTAGACTGCTATACCTGTGGTCAAGGAATGCTTAGTGTTTTCGGACCAGGCTTCATTCCCCCCAATTATA	130	....((((..(((.((((((((..((((((..(((((((.((.....(((((((((..((((((....))))))....)))))))))......)).)))))))..))))))..)))))))).))).))))	-53.7	Gm07	-	TCGGACCAGGCTTCATTCCCC	4453662-4453682	21	23832.8	24044.6	26815.2	TCGGACCAGGCTTCATTCCCC	S	3p
gma-MIR166c	gma-miR166c-5p	2331	1930	2202	MIR166	GCTTTGTGTTTTGAGGGGAATGTTGTCTGGCTCGAGGACCCTTCTTCTTCTTGATCTTGTGTAGACTGCTATACCTGTGGTCAAGGAATGCTTAGTGTTTTCGGACCAGGCTTCATTCCCCCCAATTATA	130	....((((..(((.((((((((..((((((..(((((((.((.....(((((((((..((((((....))))))....)))))))))......)).)))))))..))))))..)))))))).))).))))	-53.7	Gm07	-	GGAATGTTGTCTGGCTCGAGG	4453746-4453766	21	194.658	160.054	182.392	GGAATGTTGTCTGGCTCGAGG	S	5p
gma-MIR166d	gma-miR166d	289332	296090	325492	MIR166	AGGAGTTGAGGGGAATGGTGTCTGGTTCGAGACCATTCTTCTGAAGCAAAGATCATCATCATCACCCTTGAGAATGATCTCGGACCAGGCTTCATTCCCCCTAGCTCAAA	110	..((((((.(((((((((.(((((((((((((.(((((((..(.......(((....)))......)..))))))).))))))))))))).))))))))).))))))…	-54.42	Gm20	-	TCGGACCAGGCTTCATTCCCC	43105401-43105421	21	24161.7	24554.6	26960.5	TCGGACCAGGCTTCATTCCCC	S	3p
gma-MIR166d	gma-miR166d-5p	4	4	12	MIR166	AGGAGTTGAGGGGAATGGTGTCTGGTTCGAGACCATTCTTCTGAAGCAAAGATCATCATCATCACCCTTGAGAATGATCTCGGACCAGGCTTCATTCCCCCTAGCTCAAA	110	..((((((.(((((((((.(((((((((((((.(((((((..(.......(((....)))......)..))))))).))))))))))))).))))))))).))))))…	-54.42	Gm20	-	GGAATGGTGTCTGGTTCGAGA	43105469-43105489	21	0.334034	0.331718	0.993961	5p
gma-MIR166f	gma-miR166f	289332	296090	325492	MIR166	ATGAAGGAGTTGAGGGGAATGGTGTCTGGTTCGAGACCATTCTTCTGAAGCAAAGATCATCATCACCCTTGAGAATGATCTCGGACCAGGCTTCATTCCCCCTAGCTCAA	110	......((((((.(((((((((.(((((((((((((.(((((((...(((....(((....)))...)))))))))).))))))))))))).))))))))).))))))..	-54.7	Gm10	+	TCGGACCAGGCTTCATTCCCC	41243438-41243458	21	24161.7	24554.6	26960.5	TCGGACCAGGCTTCATTCCCC	S	3p
gma-MIR166f	gma-miR166f-5p	4	4	12	MIR166	ATGAAGGAGTTGAGGGGAATGGTGTCTGGTTCGAGACCATTCTTCTGAAGCAAAGATCATCATCACCCTTGAGAATGATCTCGGACCAGGCTTCATTCCCCCTAGCTCAA	110	......((((((.(((((((((.(((((((((((((.(((((((...(((....(((....)))...)))))))))).))))))))))))).))))))))).))))))..	-54.7	Gm10	+	GGAATGGTGTCTGGTTCGAGA	41243373-41243393	21	0.334034	0.331718	0.993961	5p
gma-MIR166g	gma-miR166g	285615	290084	324007	MIR166	AAAAGTTGAGGGGAATGTCGTTTGGTTCGAGATCATTCATGCAAGTAGTCTCAGACATAACTCTTCTGAGTGATTTCGGACCAGGCTTCATTCCCCTCAGCTACCAAGCA	110	...((((((((((((((..((((((((((((((((((((.(.(((.(((..........)))))))))))))))))))))))))))..))))))))))))))........	-57.6	Gm10	-	TCGGACCAGGCTTCATTCCCC	2905328 2905348	21	23851.3	24056.5	26837.5	TCGGACCAGGCTTCATTCCCC	S	3p
gma-MIR166g	gma-miR166g-5p	12	14	18	MIR166	AAAAGTTGAGGGGAATGTCGTTTGGTTCGAGATCATTCATGCAAGTAGTCTCAGACATAACTCTTCTGAGTGATTTCGGACCAGGCTTCATTCCCCTCAGCTACCAAGCA	110	...((((((((((((((..((((((((((((((((((((.(.(((.(((..........)))))))))))))))))))))))))))..))))))))))))))........	-57.6	Gm10	-	GGAATGTCGTTTGGTTCGAGA	2905392-2905412	21	1.0021	1.16101	1.49094	5p
gma-MIR166h	gma-miR166h-3p	37010	42741	44403	MIR166	TGGGGATGATGGGAATGTTGTTTGGCTCGAGGTAACTGCATGGTCTTAATTTTGTTCATCTTTTGAAGCTTTAATTTATTTATGGGTTTCAATCTTTTTTGATCCCTTGAAACAGAAAAAGCTTTAAAGGTTGGATTTTGAGGCTATCCCTTTATGTGATCTCGGACCAGGCTTCATTCCCGTCAACCTT	190	.((((.(((((((((((..((((((..((((((.((.(.((((((((((....(((((.(((((((((((((......((((.(((..((((......)))).))).))))......))))))))))))).))))).)))))))))).)......)).))))))..))))))..))))))))))).))))	-76.3	Gm08	+	TCGGACCAGGCTTCATTCCCG	14990705-14990725	21	3090.65	3544.49	3677.9	TCTCGGACCAGGCTTCATTCC	D	3p
gma-MIR166h	gma-miR166h-5p	63	60	63	MIR166	TGGGGATGATGGGAATGTTGTTTGGCTCGAGGTAACTGCATGGTCTTAATTTTGTTCATCTTTTGAAGCTTTAATTTATTTATGGGTTTCAATCTTTTTTGATCCCTTGAAACAGAAAAAGCTTTAAAGGTTGGATTTTGAGGCTATCCCTTTATGTGATCTCGGACCAGGCTTCATTCCCGTCAACCTT	190	.((((.(((((((((((..((((((..((((((.((.(.((((((((((....(((((.(((((((((((((......((((.(((..((((......)))).))).))))......))))))))))))).))))).)))))))))).)......)).))))))..))))))..))))))))))).))))	-76.3	Gm08	+	GGAATGTTGTTTGGCTCGAGG	14990555-14990575	21	5.26103	4.97577	5.21829	GGAATGTTGTTTGGCTCGAGG	S	5p
gma-MIR166i	gma-miR166i-3p	285615	290084	324007	MIR166	GTTGAGGGGAATGTCGTCTGGTTCGAGACCATTCATGCAAGTAGTCTCAGACATGACTCTTCTGAGTGATTTCGGACCAGGCTTCATTCCCCTCAGC	97	(((((((((((((..(((((((((((((.((((((.(.(((.((((........)))))))))))))).)))))))))))))..)))))))))))))	-58	Gm02	+	TCGGACCAGGCTTCATTCCCC	14340838-14340858	21	23851.3	24056.5	26837.5	TCGGACCAGGCTTCATTCCCC	S	3p
gma-MIR166i	gma-miR166i-5p	23	14	34	MIR166	GTTGAGGGGAATGTCGTCTGGTTCGAGACCATTCATGCAAGTAGTCTCAGACATGACTCTTCTGAGTGATTTCGGACCAGGCTTCATTCCCCTCAGC	97	(((((((((((((..(((((((((((((.((((((.(.(((.((((........)))))))))))))).)))))))))))))..)))))))))))))	-58	Gm02	+	GGAATGTCGTCTGGTTCGAGA	14340774-14340794	21	1.92069	1.16101	2.81622	GGAATGTCGTCTGGTTCGAG	D	5p
gma-MIR166j	gma-miR166j-3p	37007	42739	44402	MIR166	GGTTGATGGGAATGTTGTTTGGCTCGAGGTAACTATGCATGGTCTTAATTTTGTTCATCTTTGAAGCTTTAATTTATGGGTTTCGATCTCTTTGATCCCTTGAAACAAAGAAAGCTTTAAAGGTTGGATTTTGAGGCTTTCTCGGACCAGGCTTCATTCCCGTAAACC	168	((((.(((((((((..((((((..(((((...........((((((((....((((((((((((((((((..((((.(((..((((.....)))).))).))))......))))))))))))).))))).)))))))).)))))..))))))..))))))))).))))	-65.9	Gm15	-	TCGGACCAGGCTTCATTCCCG	3688770-3688790	21	3090.4	3544.33	3677.82	TCGGACCAGGCTTCATTCCCG	S	3p
gma-MIR166j	gma-miR166j-5p	63	60	63	MIR166	GGTTGATGGGAATGTTGTTTGGCTCGAGGTAACTATGCATGGTCTTAATTTTGTTCATCTTTGAAGCTTTAATTTATGGGTTTCGATCTCTTTGATCCCTTGAAACAAAGAAAGCTTTAAAGGTTGGATTTTGAGGCTTTCTCGGACCAGGCTTCATTCCCGTAAACC	168	((((.(((((((((..((((((..(((((...........((((((((....((((((((((((((((((..((((.(((..((((.....)))).))).))))......))))))))))))).))))).)))))))).)))))..))))))..))))))))).))))	-65.9	Gm15	-	GGAATGTTGTTTGGCTCGAGG	3688903-3688923	21	5.26103	4.97577	5.21829	GGAATGTTGTTTGGCTCGAGG	S	5p
gma-MIR166n	gma-miR166n	289311	296050	325454	MIR166	AGGTTGAGAGGAATGTTGTCTGGCTCGAGGTCATGGAGGAAGAGGAGAGTACTGAGATCAGTGAAAGTTTCCAATGGAAATTTACCCTCTTAACACACACACAGAAAAAATGATTCTCGGACCAGGCTTCATTCCCCCCACCC	143	.(((.(.(.((((((..((((((..(((((((((.....((((((....(((((....))))).((((((((...))))))))..))))))..................)))).)))))..))))))..)))))).)).))).	-49.7	Gm05	-	TCGGACCAGGCTTCATTCCCC	37747171-37747191	21	24159.9	24551.3	26957.4	TCGGACCAGGCTTCATTCCCC	S	3p
gma-MIR166n	gma-miR166n-5p	2346	1935	2200	MIR166	AGGTTGAGAGGAATGTTGTCTGGCTCGAGGTCATGGAGGAAGAGGAGAGTACTGAGATCAGTGAAAGTTTCCAATGGAAATTTACCCTCTTAACACACACACAGAAAAAATGATTCTCGGACCAGGCTTCATTCCCCCCACCC	143	.(((.(.(.((((((..((((((..(((((((((.....((((((....(((((....))))).((((((((...))))))))..))))))..................)))).)))))..))))))..)))))).)).))).	-49.7	Gm05	-	GGAATGTTGTCTGGCTCGAGG	37747278-37747298	21	195.911	160.469	182.226	5p
gma-MIR166o	gma-miR166o	289311	296049	325454	MIR166	ATGTTGAGAGGAATGTTGTCTGGCTCGAGGTCATGATATGGAGATATATATGAAAGTGTTTCAGTTAAATTCCAGGGTATATAAATTAATGGAAATTAATTTATACCCTAAATGATTCTCGGACCAGGCTTCATTCCCCCCAGCC	145	..((((.(.((((((..((((((..(((((((((......(((((((........)))))))...........((((((((..(((((((....)))))))))))))))..)))).)))))..))))))..)))))).).)))).	-53.1	Gm06	-	TCGGACCAGGCTTCATTCCCC	12992823-12992843	21	24159.9	24551.2	26957.4	TCGGACCAGGCTTCATTCCCC	S	3p
gma-MIR166o	gma-miR166o-5p	2346	1935	2200	MIR166	ATGTTGAGAGGAATGTTGTCTGGCTCGAGGTCATGATATGGAGATATATATGAAAGTGTTTCAGTTAAATTCCAGGGTATATAAATTAATGGAAATTAATTTATACCCTAAATGATTCTCGGACCAGGCTTCATTCCCCCCAGCC	145	..((((.(.((((((..((((((..(((((((((......(((((((........)))))))...........((((((((..(((((((....)))))))))))))))..)))).)))))..))))))..)))))).).)))).	-53.1	Gm06	-	GGAATGTTGTCTGGCTCGAGG	12992932-12992952	21	195.911	160.469	182.226	5p
gma-MIR166q	gma-miR166q	289311	296049	325454	MIR166	TGTTAGGTTGAGAGGAATGTTGTCTGGCTCGAGGTCATGAAGATATACATATGAAAGTGTTAACTTTTCAGTTAATTTCTAGGATAAATTAATGGAAATTAATTTATACCCTAAATGATTCTCGGACCAGGCTTCATTCCCCCCAGCCAACA	152	.(((.(((((.(.((((((..((((((..(((((((((..((..........((((((....)))))).((((((((((((..(.....)..))))))))))))......))..)))).)))))..))))))..)))))).).)))))))).	-53.3	Gm04	+	TCGGACCAGGCTTCATTCCCC	44850306-44850326	21	24159.9	24551.2	26957.4	TCGGACCAGGCTTCATTCCC	D	3p
gma-MIR166q	gma-miR166q-5p	2346	1935	2200	MIR166	TGTTAGGTTGAGAGGAATGTTGTCTGGCTCGAGGTCATGAAGATATACATATGAAAGTGTTAACTTTTCAGTTAATTTCTAGGATAAATTAATGGAAATTAATTTATACCCTAAATGATTCTCGGACCAGGCTTCATTCCCCCCAGCCAACA	152	.(((.(((((.(.((((((..((((((..(((((((((..((..........((((((....)))))).((((((((((((..(.....)..))))))))))))......))..)))).)))))..))))))..)))))).).)))))))).	-53.3	Gm04	+	GGAATGTTGTCTGGCTCGAGG	44850198-44850218	21	195.911	160.469	182.226	5p
gma-MIR166r	gma-miR166r	4487	4425	4418	MIR166	CACGTCTTGAGGGGAATGCAGTGTGGTCCAAGGAGATGATATATCACTTCACCATACTCATATCTTCACAAACTCATCAGATTCAGATGTAATAATAATTTGTAATATATGCATATTATGTCTCCTCGGACCAGGCTTCATTCCCTTCAATTACA	155	...((.((((((((((((.(((.((((((.(((((((.....................................((((.......)))).....(((((.((((.....)))).)))))))))))).)))))).))).))))))))))))..)).	-52	Gm06	+	TCGGACCAGGCTTCATTCCCT	10985854-10985874	21	374.702	366.963	365.943	TCGGACCAGGCTTCATTCCC	D	3p
gma-MIR166r	gma-miR166r-5p	12	11	7	MIR166	CACGTCTTGAGGGGAATGCAGTGTGGTCCAAGGAGATGATATATCACTTCACCATACTCATATCTTCACAAACTCATCAGATTCAGATGTAATAATAATTTGTAATATATGCATATTATGTCTCCTCGGACCAGGCTTCATTCCCTTCAATTACA	155	...((.((((((((((((.(((.((((((.(((((((.....................................((((.......)))).....(((((.((((.....)))).)))))))))))).)))))).))).))))))))))))..)).	-52	Gm06	+	GGAATGCAGTGTGGTCCAAGG	10985741 10985761	21	1.0021	0.912225	0.579811	5p
gma-MIR166u	gma-miR166u	289385	296116	325511	MIR166	GAGGTTGAGAGGAATGTTGTCTGGCTCGAGGTCATGGAGGAGGAGGAGAGTACTGAGATGAGTGAAAGTTTCCAATGGAAATTTACCCTCTTAACACAAAAAAAAATTGATTCTCGGACCAGGCTTCATTCCCCACACCCA	141	..((.((.(.((((((..((((((..((((((((((....((((((....((((......)))).((((((((...))))))))..))))))....)).........))).)))))..))))))..)))))).).)).)).	-47	Gm04	+	TCGGACCAGGCTTCATTCCCC	25372987-25373007	21	24166.1	24556.8	26962.1	TCTCGGACCAGGCTTCATTC	D	3p
gma-MIR166u	gma-miR166u-5p	2346	1935	2200	MIR166	GAGGTTGAGAGGAATGTTGTCTGGCTCGAGGTCATGGAGGAGGAGGAGAGTACTGAGATGAGTGAAAGTTTCCAATGGAAATTTACCCTCTTAACACAAAAAAAAATTGATTCTCGGACCAGGCTTCATTCCCCACACCCA	141	..((.((.(.((((((..((((((..((((((((((....((((((....((((......)))).((((((((...))))))))..))))))....)).........))).)))))..))))))..)))))).).)).)).	-47	Gm04	+	GGAATGTTGTCTGGCTCGAGG	25372884-25372904	21	195.911	160.469	182.226	5p
gma-MIR167e	gma-miR167e	281033	277042	413255	MIR167_1	TCATGCACCACTACCAGTTGAAGCTGCCAGCATGATCTTAACTTCCCTCACTTGCCGTGGAAAGATCAGATCATGTGGCAGTTTCACCTAGTAGTTGCTGGCCGCATGA	109	((((((.(((((((.((.(((((((((((.((((((((...(((.((.(.......).)).)))...))))))))))))))))))).)).)))))....))..))))))	-47.4	Gm20	+	TGAAGCTGCCAGCATGATCTT	37901914-37901934	21	23468.6	22975	34229.9	TGAAGCTGCCAGCATGATCTT	S	5p
gma-MIR167e	gma-miR167e-3p	706	550	1275	MIR167_1	TCATGCACCACTACCAGTTGAAGCTGCCAGCATGATCTTAACTTCCCTCACTTGCCGTGGAAAGATCAGATCATGTGGCAGTTTCACCTAGTAGTTGCTGGCCGCATGA	109	((((((.(((((((.((.(((((((((((.((((((((...(((.((.(.......).)).)))...))))))))))))))))))).)).)))))....))..))))))	-47.4	Gm20	+	ATCAGATCATGTGGCAGTTTCACC	37901960-37901983	24	58.957	45.6113	105.608	3p
gma-MIR167f	gma-miR167f	281033	277042	413255	MIR167_1	TCATGCACCACTACCAGTTGAAGCTGCCAGCATGATCTTAACTTCCCTCACTTGCTGTGGAAAGATCAGATCATGTGGCAGTTTCACCTAGTAGTTGTTGGCCGCATGA	109	((((((.(((((((.((.(((((((((((.((((((((...(((.((.((.....)).)).)))...))))))))))))))))))).)).)))))....))..))))))	-48.5	Gm10	-	TGAAGCTGCCAGCATGATCTT	46574320-46574340	21	23468.6	22975	34229.9	TGAAGCTGCCAGCATGATCTT	S	5p
gma-MIR167f	gma-miR167f-3p	706	550	1275	MIR167_1	TCATGCACCACTACCAGTTGAAGCTGCCAGCATGATCTTAACTTCCCTCACTTGCTGTGGAAAGATCAGATCATGTGGCAGTTTCACCTAGTAGTTGTTGGCCGCATGA	109	((((((.(((((((.((.(((((((((((.((((((((...(((.((.((.....)).)).)))...))))))))))))))))))).)).)))))....))..))))))	-48.5	Gm10	-	ATCAGATCATGTGGCAGTTTCACC	46574271-46574294	24	58.957	45.6113	105.608	3p
gma-MIR167g	gma-miR167g	4015	3251	4442	MIR167_1	CAGCAGTTGAAGCTGCCAGCATGATCTGAGTTTACCTTCTATTGGTAAGAACAGATCATGTGGCTGCTTCACCTGTTG	78	((((((.((((((.((((.(((((((((..((((((.......))))))..))))))))))))).)))))).))))))	-44.9	Gm10	+	TGAAGCTGCCAGCATGATCTG	39044884-39044904	21	335.286	269.604	367.931	TGAAGCTGCCAGCATGATCTGA	D	5p
gma-MIR167g	gma-miR167g-3p	7	4	4	MIR167_1	CAGCAGTTGAAGCTGCCAGCATGATCTGAGTTTACCTTCTATTGGTAAGAACAGATCATGTGGCTGCTTCACCTGTTG	78	((((((.((((((.((((.(((((((((..((((((.......))))))..))))))))))))).)))))).))))))	-44.9	Gm10	+	AACAGATCATGTGGCTGCTTCACC	39044926-39044949	24	0.584559	0.331718	0.33132	3p
gma-MIR167j	gma-miR167j	4015	3251	4442	MIR167_1	CAGCAGTTGAAGCTGCCAGCATGATCTGAGTTTACCTTCTATTGGTAAGAACAGATCATGTGGCTGCTTCACCTGTTG	78	((((((.((((((.((((.(((((((((..((((((.......))))))..))))))))))))).)))))).))))))	-44.9	Gm20	+	TGAAGCTGCCAGCATGATCTG	44765103-44765123	21	335.286	269.604	367.931	TGAAGCTGCCAGCATGATCTG	S	5p
gma-MIR167j	gma-miR167j-3p	7	4	4	MIR167_1	CAGCAGTTGAAGCTGCCAGCATGATCTGAGTTTACCTTCTATTGGTAAGAACAGATCATGTGGCTGCTTCACCTGTTG	78	((((((.((((((.((((.(((((((((..((((((.......))))))..))))))))))))).)))))).))))))	-44.9	Gm20	+	AACAGATCATGTGGCTGCTTCACC	44765145-44765168	24	0.584559	0.331718	0.33132	3p
gma-MIR168a	gma-miR168a	34528	34902	36193	MIR168	CACTGTGCGGTCTCTAATTCGCTTGGTGCAGGTCGGGAACCGGTTTTCGCGCGGAATGGAGGAGCGGTCGCCGGCGCCGAATTGGATCCCGCCTTGCATCAACTGAATCGGAGGCCGCGGTGAAC	125	((((..((((((((..(((((.((((((((((.(((((.(((((((..((((((..((......))....)).)))).))))))).))))).)))))))))).)))))..))))))))))))…	-66.2	Gm09	-	TCGCTTGGTGCAGGTCGGGAA	41353312-41353332	21	2883.38	2894.41	2997.87	TCGCTTGGTGCAGGTCGGGAA	S	5p
gma-MIR168a	gma-miR168a-3p	580	704	589	MIR168	CACTGTGCGGTCTCTAATTCGCTTGGTGCAGGTCGGGAACCGGTTTTCGCGCGGAATGGAGGAGCGGTCGCCGGCGCCGAATTGGATCCCGCCTTGCATCAACTGAATCGGAGGCCGCGGTGAAC	125	((((..((((((((..(((((.((((((((((.(((((.(((((((..((((((..((......))....)).)))).))))))).))))).)))))))))).)))))..))))))))))))…	-66.2	Gm09	-	CCCGCCTTGCATCAACTGAAT	41353243-41353263	21	48.4349	58.3824	48.7869	3p
gma-MIR168b	gma-miR168b	34417	34797	36106	MIR168	CGGTCTCTAATTCGCTTGGTGCAGGTCGGGAACCGGTTTTCGCGCGGAATGGAGGAACGGTCGCCGGCGGCGAATTGGATCCCGCCTTGCATCAACTGAATCGGAGGCCG	110	(((((((..(((((.((((((((((.(((((.(((((((((((.(((..((......))....))))))).))))))).))))).)))))))))).)))))..)))))))	-60.4	Gm01	-	TCGCTTGGTGCAGGTCGGGAA	48070389-48070409	21	2874.11	2885.7	2990.66	TCGCTTGGTGCAGGTCGGG	D	5p
gma-MIR168b	gma-miR168b-3p	580	704	589	MIR168	CGGTCTCTAATTCGCTTGGTGCAGGTCGGGAACCGGTTTTCGCGCGGAATGGAGGAACGGTCGCCGGCGGCGAATTGGATCCCGCCTTGCATCAACTGAATCGGAGGCCG	110	(((((((..(((((.((((((((((.(((((.(((((((((((.(((..((......))....))))))).))))))).))))).)))))))))).)))))..)))))))	-60.4	Gm01	-	CCCGCCTTGCATCAACTGAAT	48070320-48070340	21	48.4349	58.3824	48.7869	3p
gma-MIR169a	gma-miR169a	415	603	691	MIR169_2	AAGAGGAAGAGAGAGTGATGCAGCCAAGGATGACTTGCCGGCGTTATTATTTGCTCATGTTCATGCTCACCGGTTTCCTTGCCGGCAAGTTGTGTTTGGCTATGTTTTGCTCTCTTCTTCT	121	.((((((((((((...(((..(((((((.(..(((((((((((.....(((((..(((....)))..))..))).....)))))))))))..).)))))))..)))...))))))))))))	-57.2	Gm09	+	CAGCCAAGGATGACTTGCCGG	35771824-35771844	21	34.656	50.0065	57.2356	CAGCCAAGGATGACTTGCCGG	S	5p
gma-MIR169a	gma-miR169a-3p	59	71	90	MIR169_2	AAGAGGAAGAGAGAGTGATGCAGCCAAGGATGACTTGCCGGCGTTATTATTTGCTCATGTTCATGCTCACCGGTTTCCTTGCCGGCAAGTTGTGTTTGGCTATGTTTTGCTCTCTTCTTCT	121	.((((((((((((...(((..(((((((.(..(((((((((((.....(((((..(((....)))..))..))).....)))))))))))..).)))))))..)))...))))))))))))	-57.2	Gm09	+	GGCAAGTTGTGTTTGGCTATG	35771887-35771907	21	4.927	5.888	7.45471	3p
gma-MIR169c	gma-miR169c	86	152	61	MIR169_2	AAGTGGGATGAAGCCAAGGATGACTTGCCGACATTAATTTGCCATTAAGCTAACGAGTTAGGTAGAATCATTTGTTAGATTTTCCCGGCAGGTCATCCTCTGGCTATATTTGGCT	115	.(((.(((((.(((((((((((((((((((...(((((.....))))).(((((((((...........))))))))).......)))))))))))))).))))).))))).)))	-46.4	Gm09	+	AAGCCAAGGATGACTTGCCGA	5295099-5295119	21	7.18172	12.6053	5.05263	AAGCCAAGGATGACTTGCCGA	S	5p
gma-MIR169c	gma-miR169c-3p	6	5	3	MIR169_2	AAGTGGGATGAAGCCAAGGATGACTTGCCGACATTAATTTGCCATTAAGCTAACGAGTTAGGTAGAATCATTTGTTAGATTTTCCCGGCAGGTCATCCTCTGGCTATATTTGGCT	115	.(((.(((((.(((((((((((((((((((...(((((.....))))).(((((((((...........))))))))).......)))))))))))))).))))).))))).)))	-46.4	Gm09	+	GGCAGGTCATCCTCTGGCTATA	5295175-5295196	22	0.501051	0.414648	0.24849	3p
gma-MIR169f	gma-miR169f	419	608	691	MIR169_2	GAACTTGCACGAAGAGGCAGAGAGTGTAGTGCAGCCAAGGATGACTTGCCGGCATTAGCCAAGTGAATGAGCATCATATATATATATATATATATATATATATATATGACTCATGTTCTTGTCGGCAAGTTGGCCTTGGCTATATTGGACTCTCTTCTTTTCATGTAAGT	170	..(((((((.(((((((.(((((((.(((((.((((((((..((((((((((((..(((.......(((((..((((((((((((((((....))))))))))))))))))))))))..))))))))))))..)))))))).))))).)))))))))))))).)))))))	-87.71	Gm10	-	CAGCCAAGGATGACTTGCCGG	40332893-40332913	21	34.99	50.4212	57.2356	CAGCCAAGGATGACTTGCCGG	S	5p
gma-MIR169f	gma-miR169f-3p	0	6	0	MIR169_2	GAACTTGCACGAAGAGGCAGAGAGTGTAGTGCAGCCAAGGATGACTTGCCGGCATTAGCCAAGTGAATGAGCATCATATATATATATATATATATATATATATATATGACTCATGTTCTTGTCGGCAAGTTGGCCTTGGCTATATTGGACTCTCTTCTTTTCATGTAAGT	170	..(((((((.(((((((.(((((((.(((((.((((((((..((((((((((((..(((.......(((((..((((((((((((((((....))))))))))))))))))))))))..))))))))))))..)))))))).))))).)))))))))))))).)))))))	-87.71	Gm10	-	GGCAAGTTGGCCTTGGCTATA	40332802-40332821	21	0	0.497577	0	3p
gma-MIR169g	gma-miR169g	413	606	693	MIR169_2	AAGTAGAGTGCAGCCAAGGATGACTTGCCGGAGCAATAAGAATAAACAATAAAATGTATCTATTTATAACATTCTTCTTCTTCTTCTTCTTCTTTCACGCCGGCAAGTTGTTCTTGGCTACATTTTGTTT	130	...(((((((.(((((((((..(((((((((((.((.(((((..........(((((...........)))))..........))))).))))......)))))))))..))))))))).)))))))…	-41.95	Gm17	-	CAGCCAAGGATGACTTGCCGG	4861924-4861944	21	34.489	50.2553	57.4012	CAGCCAAGGATGACTTGCCGG	S	5p
gma-MIR169j	gma-miR169j-3p	11	13	9	MIR169_2	GTAGCCAAGAATGACTTGCCGGAATGCATGCATTTATTAGGTACCAAGGTGTATTGTATGATTTCGACGAGTTGTTCTTGGCTAC	85	(((((((((((..(((((.((((((.((((((..((((.........))))...)))))))))))).)))))..)))))))))))	-39.1	Gm02	-	CGACGAGTTGTTCTTGGCTAC	46876643-46876663	21	0.918593	1.07808	0.745471	TTTCGACGAGTTGTTCTTGGC	D	3p
gma-MIR169j	gma-miR169j-5p	62	74	45	MIR169_2	GTAGCCAAGAATGACTTGCCGGAATGCATGCATTTATTAGGTACCAAGGTGTATTGTATGATTTCGACGAGTTGTTCTTGGCTAC	85	(((((((((((..(((((.((((((.((((((..((((.........))))...)))))))))))).)))))..)))))))))))	-39.1	Gm02	-	TAGCCAAGAATGACTTGCCGG	46876706-46876726	21	5.17752	6.13679	3.72735	TAGCCAAGAATGACTTGCCGG	S	5p
gma-MIR169l	gma-miR169l-3p	23	21	31	MIR169_2	GAGTGATTTGCAGCCAAGAATGACTTGCCGGAATGCATATATATGCATTAGGTACCAACATATATAGTTGTATTGTATAATTTCGGGCAAGTTGTTTTTGGCTACATTTATCTC	114	(((.....((.(((((((((..(((((((.(((.((((....))))....(((((.(((.......)))))))).......))).)))))))..))))))))).)).....)))	-41.3	Gm14	+	CGGGCAAGTTGTTTTTGGCTAC	5324881-5324902	22	1.92069	1.74152	2.56773	CGGGCAAGTTGTTTTTGGCTAC	S	3p
gma-MIR169l	gma-miR169l-5p	44	72	24	MIR169_2	GAGTGATTTGCAGCCAAGAATGACTTGCCGGAATGCATATATATGCATTAGGTACCAACATATATAGTTGTATTGTATAATTTCGGGCAAGTTGTTTTTGGCTACATTTATCTC	114	(((.....((.(((((((((..(((((((.(((.((((....))))....(((((.(((.......)))))))).......))).)))))))..))))))))).)).....)))	-41.3	Gm14	+	CAGCCAAGAATGACTTGCCGG	5324808-5324828	21	3.67437	5.97093	1.98792	CAGCCAAGAATGACTTGCCGG	S	5p
gma-MIR169t	gma-miR169t	7	7	9	MIR169_1	TCATGTCTGGTAGCCAAGGATGGACTTGCCTAACTATTCCATTCTACGGGACTTTATTTAATTAATTTGTCTCATATGAAGACCCTTGTTTGGTAAATTGGCAAGCTTCCTCGGCTATTTGCATGC	126	.(((((..(((((((.((((.((.((((((........(((..(...(((.((((((..................)))))).)))..)..)))......)))))))))))).))))))).))))).	-41.71	Gm05	-	TAGCCAAGGATGGACTTGCCTAA	41794221-41794243	23	0.584559	0.580507	0.745471	TAGCCAAGGATGGACTTGCCTA	D	5p
gma-MIR169t	gma-miR169t-3p	7	2	10	MIR169_1	TCATGTCTGGTAGCCAAGGATGGACTTGCCTAACTATTCCATTCTACGGGACTTTATTTAATTAATTTGTCTCATATGAAGACCCTTGTTTGGTAAATTGGCAAGCTTCCTCGGCTATTTGCATGC	126	.(((((..(((((((.((((.((.((((((........(((..(...(((.((((((..................)))))).)))..)..)))......)))))))))))).))))))).))))).	-41.71	Gm05	-	TGGCAAGCTTCCTCGGCTATT	41794135-41794155	21	0.584559	0.165859	0.828301	3p
gma-MIR169v	gma-miR169v	415	604	690	MIR169_2	CATGTAATGCAGCCAAGGATGACTTGCCGGCAAGCTTCTTTTGGCATTGTGAATCAAGTTTTAAACCGTGGTTGCAGTTTCATTGTGATAAATTGCGGATAAATGCGGCCAATGTGCAGCATTTTGGTCACAGTAACACCAAAAATCTTGATGCTGTGGTTGAAATCAGGACATGTGGACCGGTTTTTAAAACCTTGATTGTGAAGACCTAATCACATTAGTTATGCTCAAATGCACATTATGCTGCCTTAGAAGTCAAGTGTAACTAGTTGCCCGGCAAGTCGTCTCTGGCTACATAAAGG	302	......(((.(((((..((((((((((((((((((((((...((((..((((.(((((((((((((((..((((((((...)))))....)))..))).......((((((((((.(.(.(((((..((((((((.((..........)).))))))))..)))))).).)))).))).)))...))))))).))))).(((((........))))).......(((......)))..))))..))))..)))))).............))).)))))))))))))..))))).))).....	-101.11	Gm13	+	CAGCCAAGGATGACTTGCCGG	5838684-5838704	21	34.656	50.0895	57.1528	CAGCCAAGGATGACTTGCC	D	5p
gma-MIR169v	gma-miR169v-3p	24	43	52	MIR169_2	CATGTAATGCAGCCAAGGATGACTTGCCGGCAAGCTTCTTTTGGCATTGTGAATCAAGTTTTAAACCGTGGTTGCAGTTTCATTGTGATAAATTGCGGATAAATGCGGCCAATGTGCAGCATTTTGGTCACAGTAACACCAAAAATCTTGATGCTGTGGTTGAAATCAGGACATGTGGACCGGTTTTTAAAACCTTGATTGTGAAGACCTAATCACATTAGTTATGCTCAAATGCACATTATGCTGCCTTAGAAGTCAAGTGTAACTAGTTGCCCGGCAAGTCGTCTCTGGCTACATAAAGG	302	......(((.(((((..((((((((((((((((((((((...((((..((((.(((((((((((((((..((((((((...)))))....)))..))).......((((((((((.(.(.(((((..((((((((.((..........)).))))))))..)))))).).)))).))).)))...))))))).))))).(((((........))))).......(((......)))..))))..))))..)))))).............))).)))))))))))))..))))).))).....	-101.11	Gm13	+	GGCAAGTCGTCTCTGGCTACA	5838950-5838970	21	2.0042	3.56597	4.30716	3p
gma-MIR171b	gma-miR171b-3p	887	571	854	MIR171_2	TAGACACGGCGTGATATTGGTACGGCTCATCTTAATTCAACCATTATATCAACAATTGAGACGAGCCGAATCAATATCACTCTTGTTTGCTT	92	((((((.((.(((((((((((.((((((.((((((((................)))))))).)))))).))))))))))).))))))))...	-36.39	Gm04	+	CGAGCCGAATCAATATCACTC	46988640-46988660	21	74.072	47.3528	70.7369	CGAGCCGAATCAATATCACTC	S	3p
gma-MIR171b	gma-miR171b-5p	807	404	600	MIR171_2	TAGACACGGCGTGATATTGGTACGGCTCATCTTAATTCAACCATTATATCAACAATTGAGACGAGCCGAATCAATATCACTCTTGTTTGCTT	92	((((((.((.(((((((((((.((((((.((((((((................)))))))).)))))).))))))))))).))))))))...	-36.39	Gm04	+	CGTGATATTGGTACGGCTCATC	46988588-46988609	22	67.3913	33.5035	49.698	ACGGCGTGATATTGGTACGGCTC	D	5p
gma-MIR171c	gma-miR171c-3p	306	416	286	MIR171_1	TTAAGAACTTGAGATATTGGTGCGGTTCAATCAGAAGGCAGTGTTTTATGATCCAAAAGCTCTGTGTTATTTGATTGAGCCGTGCCAATATCACATGTTATTGA	104	((((.(((.((.((((((((..((((((((((((((.((((.(((((........))))).)))).)..)))))))))))))..)))))))).)).))).))))	-46.9	Gm07	-	TGATTGAGCCGTGCCAATATC	43679660-43679680	21	25.5536	34.4987	23.6894	TTGAGCCGTGCCAATATCACA	D	3p
gma-MIR171c	gma-miR171c-5p	29	39	30	MIR171_1	TTAAGAACTTGAGATATTGGTGCGGTTCAATCAGAAGGCAGTGTTTTATGATCCAAAAGCTCTGTGTTATTTGATTGAGCCGTGCCAATATCACATGTTATTGA	104	((((.(((.((.((((((((..((((((((((((((.((((.(((((........))))).)))).)..)))))))))))))..)))))))).)).))).))))	-46.9	Gm07	-	AGATATTGGTGCGGTTCAATC	43679720-43679740	21	2.42174	3.23425	2.4849	AGATATTGGTGCGGTTCAATC	S	5p
gma-MIR171e	gma-miR171e	275	388	259	MIR171_1	ACATGGGGATGTTGGACGGTTCAATCAAATCAAATCTCCTAATGGCTGGGTCCTTTGGTATGATTGAGCCGTGCCAATATCAAATCCTGC	90	.((.(((((((((((((((((((((((.((((((...((((.....))))...)))))).)))))))))))).))))))))...))))).	-39.6	Gm05	+	TGATTGAGCCGTGCCAATATC	41564716-41564736	21	22.9648	32.1767	21.453	TGATTGAGCCGTGCCAATATC	S	3p
gma-MIR171e	gma-miR171e-5p	18	6	12	MIR171_1	ACATGGGGATGTTGGACGGTTCAATCAAATCAAATCTCCTAATGGCTGGGTCCTTTGGTATGATTGAGCCGTGCCAATATCAAATCCTGC	90	.((.(((((((((((((((((((((((.((((((...((((.....))))...)))))).)))))))))))).))))))))...))))).	-39.6	Gm05	+	TGTTGGACGGTTCAATCAAA	41564665-41564684	20	1.50315	0.497577	0.993961	5p
gma-MIR171i	gma-miR171i-3p	12	16	15	MIR171_1	TTAAAGGCAAGCTTGGTGGAAATGAGAGGTAGAGGGGACCGGTTCAACGGGATATTGGTCCGGTTCAATAAGAAAGCAATGCTCAAAATGTTATTGGGTCCTGTTTTTTCATTGAGCCGTGCCAATATCACGAAACACTTCTCTTCATACC	151	..............(((((((..(((((((........(((......)))((((((((..(((((((((.((((((((..((((((.......))))))..)))))))).)))))))))..)))))))).......)))))))))).))))	-55.2	Gm06	-	TTGAGCCGTGCCAATATCAC	48920632-48920651	20	1.0021	1.32687	1.24245	TTGAGCCGTGCCAATATCACG	D	3p
gma-MIR171k	gma-miR171k-3p	14	13	12	MIR171_1	GAGAAAGCGATGTTGGTGAGGTTCAATCCGAAGACGGATTTACATGTAGAAGCAGTAAAATACGATCTCAGATTGAGCCGCGCCAATATCACTTTATC	98	((.((((.((((((((((.(((((((((.((.((((..(((((.(((....))))))))...)).)))).))))))))).)))))))))).)))).))	-41.2	Gm13	+	TTGAGCCGCGCCAATATCACT	26271207-26271227	21	1.16912	1.07808	0.993961	TTGAGCCGCGCCAATATCACT	S	3p
gma-MIR171k	gma-miR171k-5p	5	2	3	MIR171_1	GAGAAAGCGATGTTGGTGAGGTTCAATCCGAAGACGGATTTACATGTAGAAGCAGTAAAATACGATCTCAGATTGAGCCGCGCCAATATCACTTTATC	98	((.((((.((((((((((.(((((((((.((.((((..(((((.(((....))))))))...)).)))).))))))))).)))))))))).)))).))	-41.2	Gm13	+	CGATGTTGGTGAGGTTCAATC	26271142-26271162	21	0.417542	0.165859	0.24849	CGATGTTGGTGAGGTTCAATC	S	5p
gma-MIR171m	gma-miR171m	996	862	982	MIR171_1	GAAGTGTTGTATGAAGCACAAATCAAGGTATTGGCGTGCCTCAATTTGAAGACATGGTTAAGATGAAAACCAGCCATGTAATTTTAATTGAGCCGCGTCAATATCTCATCTTGCACTTCTTTCCATCTTCATC	133	((((((..(...((((..(((....(((((((((((((.(((((((.(((.((((((((............))))))))..))).))))))).)))))))))))))....)))..)))).)..)).))))…	-43.9	Gm12	+	TTGAGCCGCGTCAATATCTCA	8398904-8398924	21	83.1744	71.4853	81.3391	TTGAGCCGCGTCAATATCTCA	S	3p
gma-MIR171m	gma-miR171m-5p	19	9	23	MIR171_1	GAAGTGTTGTATGAAGCACAAATCAAGGTATTGGCGTGCCTCAATTTGAAGACATGGTTAAGATGAAAACCAGCCATGTAATTTTAATTGAGCCGCGTCAATATCTCATCTTGCACTTCTTTCCATCTTCATC	133	((((((..(...((((..(((....(((((((((((((.(((((((.(((.((((((((............))))))))..))).))))))).)))))))))))))....)))..)))).)..)).))))…	-43.9	Gm12	+	AGGTATTGGCGTGCCTCAATT	8398842-8398862	21	1.58666	0.746366	1.90509	5p
gma-MIR171n	gma-miR171n	143	115	123	MIR171_1	ATACGAATTAGCACATGACAAATTAAGGTATTGGCGTGCCTCAATTTGAATACATGGCTATTATGACAAATCCAGCCTTGTAGTTTGATTGAGCCGCGTCAATATCTTATTTTGCTCTTCTTTTCCATCTCCTA	134	................((((((.(((((((((((((((.(((((((....((((.((((..............)))).))))....))))))).))))))))))))))).)))).)).................	-41.94	Gm12	+	TTGAGCCGCGTCAATATCTTA	35489162-35489182	21	11.9417	9.5369	10.1881	TTGAGCCGCGTCAATATCTTA	S	3p
gma-MIR171n	gma-miR171n-5p	20	9	25	MIR171_1	ATACGAATTAGCACATGACAAATTAAGGTATTGGCGTGCCTCAATTTGAATACATGGCTATTATGACAAATCCAGCCTTGTAGTTTGATTGAGCCGCGTCAATATCTTATTTTGCTCTTCTTTTCCATCTCCTA	134	................((((((.(((((((((((((((.(((((((....((((.((((..............)))).))))....))))))).))))))))))))))).)))).)).................	-41.94	Gm12	+	AGGTATTGGCGTGCCTCAATT	35489099-35489119	21	1.67017	0.746366	2.07075	5p
gma-MIR171o	gma-miR171o-3p	306	416	286	MIR171_1	TAAGGGCTTGAGATATTGGTACGGTTCAATCAGAAGACAGTGCTTTATGATTCTAAAGCTCTCTTATTTGATTGAGCCGTGCCAATATCACATGCAAACTTT	102	.(((.((.((.(((((((((((((((((((((((.((.((.((((((......)))))).)).)).))))))))))))))))))))))).)).))...))).	-49.7	Gm13	+	TGATTGAGCCGTGCCAATATC	30650859-30650879	21	25.5536	34.4987	23.6894	TTGAGCCGTGCCAATATCACA	D	3p
gma-MIR171o	gma-miR171o-5p	301	263	343	MIR171_1	TAAGGGCTTGAGATATTGGTACGGTTCAATCAGAAGACAGTGCTTTATGATTCTAAAGCTCTCTTATTTGATTGAGCCGTGCCAATATCACATGCAAACTTT	102	.(((.((.((.(((((((((((((((((((((((.((.((.((((((......)))))).)).)).))))))))))))))))))))))).)).))...))).	-49.7	Gm13	+	AGATATTGGTACGGTTCAATC	30650859-30650879	21	25.136	21.8105	28.4107	TTGAGCCGTGCCAATATCACA	S	5p
gma-MIR171t	gma-miR171t	996	862	982	MIR171_1	GAAGTGCTGTATGAAGCACAAATCAAGGTATTGGCGCGCCTCAATTTGAAGTCATGGTTAACATGAAACAAGCCATGTAGTTTTAATTGAGCCGCGTCAATATCTCATCTTGCACTT	117	...(((((......)))))......(((((((((((((.(((((((.(((.((((((((...........))))))).).))).))))))).)))))))))))))............	-44.4	Gm06	-	TTGAGCCGCGTCAATATCTCA	48964784-48964804	21	83.1744	71.4853	81.3391	TTGAGCCGCGTCAATATCTCA	S	3p
gma-MIR171t	gma-miR171t-5p	12	7	6	MIR171_1	GAAGTGCTGTATGAAGCACAAATCAAGGTATTGGCGCGCCTCAATTTGAAGTCATGGTTAACATGAAACAAGCCATGTAGTTTTAATTGAGCCGCGTCAATATCTCATCTTGCACTT	117	...(((((......)))))......(((((((((((((.(((((((.(((.((((((((...........))))))).).))).))))))).)))))))))))))............	-44.4	Gm06	-	AGGTATTGGCGCGCCTCAATT	48964845-48964865	21	1.0021	0.580507	0.49698	5p
gma-MIR172c	gma-miR172c	31	46	33	MIR172	AAATCAGTCACTGTTTGCCGGTGGAGCATCATCAAGATTCACAAGCTTTAGGGGCATTAATTTGTTTGAGGTGGTTCCTTATTGCTCCAAAACCAATTAGCCCTTTTGCTATGGGAATCTTGATGATGCTGCAGCAGCAATAAATGACTAATA	153	.....(((((....((((.(.((.((((((((((((((((.(((((...((((((..(((((..((((..(..((.....))..)..))))...)))))))))))..))).)).)))))))))))))))).)).).))))....)))))....	-64.7	Gm18	+	GGAATCTTGATGATGCTGCAG	2969099-2969119	21	2.58876	3.81476	2.73339	GGAATCTTGATGATGCTGCAG	S	3p
gma-MIR172c	gma-miR172c-5p	41	78	95	MIR172	AAATCAGTCACTGTTTGCCGGTGGAGCATCATCAAGATTCACAAGCTTTAGGGGCATTAATTTGTTTGAGGTGGTTCCTTATTGCTCCAAAACCAATTAGCCCTTTTGCTATGGGAATCTTGATGATGCTGCAGCAGCAATAAATGACTAATA	153	.....(((((....((((.(.((.((((((((((((((((.(((((...((((((..(((((..((((..(..((.....))..)..))))...)))))))))))..))).)).)))))))))))))))).)).).))))....)))))....	-64.7	Gm18	+	GGAGCATCATCAAGATTCACA	2969008-2969028	21	3.42385	6.46851	7.86886	5p
gma-MIR172d	gma-miR172d	31	46	33	MIR172	AAAACAGTCGCTGATTGCAGATGGAGCATCATCAAGATTCACAAGCTTCAGGGGTTTTTTGTTTGGGGTGGTCCCTTATTGCTCCCAAATGAATTAAGCCCTTTGATATGGGAATCTTGATGATGCTGCAGCAGCAATAAACGACTAACA	150	.....(((((...(((((...((.((((((((((((((((.((....((((((((((((..(((((((..((.....))..).))))))..))..)))))).))))..)).)))))))))))))))).))...)))))...)))))....	-66.9	Gm14	+	GGAATCTTGATGATGCTGCAG	5548862-5548882	21	2.58876	3.81476	2.73339	GGAATCTTGATGATGCTGCAGCAG	D	3p
gma-MIR172d	gma-miR172d-5p	41	78	95	MIR172	AAAACAGTCGCTGATTGCAGATGGAGCATCATCAAGATTCACAAGCTTCAGGGGTTTTTTGTTTGGGGTGGTCCCTTATTGCTCCCAAATGAATTAAGCCCTTTGATATGGGAATCTTGATGATGCTGCAGCAGCAATAAACGACTAACA	150	.....(((((...(((((...((.((((((((((((((((.((....((((((((((((..(((((((..((.....))..).))))))..))..)))))).))))..)).)))))))))))))))).))...)))))...)))))....	-66.9	Gm14	+	GGAGCATCATCAAGATTCACA	5548774-5548794	21	3.42385	6.46851	7.86886	5p
gma-MIR172e	gma-miR172e	31	46	33	MIR172	AAAACAGTCACTGTTTGCCGGTGGAGCATCATCAAGATTCACAAGCTTTAGGGGGCATTAATTTGTTTGAGGTGGTCCCTTATTGATCCAAACCAATTAGCCCTTTTGCTATGGGAATCTTGATGATGCTGCAGCAGCAATAAATGACTAATA	153	.....(((((....((((.(.((.((((((((((((((((.(((((...(((((((..(((((.(((((.(((.(........).)))))))).)))))))))))).))).)).)))))))))))))))).)).).))))....)))))....	-64.7	Gm11	-	GGAATCTTGATGATGCTGCAG	35957827-35957847	21	2.58876	3.81476	2.73339	GGAATCTTGATGATGCTGCAGCAG	D	3p
gma-MIR172e	gma-miR172e-5p	41	78	95	MIR172	AAAACAGTCACTGTTTGCCGGTGGAGCATCATCAAGATTCACAAGCTTTAGGGGGCATTAATTTGTTTGAGGTGGTCCCTTATTGATCCAAACCAATTAGCCCTTTTGCTATGGGAATCTTGATGATGCTGCAGCAGCAATAAATGACTAATA	153	.....(((((....((((.(.((.((((((((((((((((.(((((...(((((((..(((((.(((((.(((.(........).)))))))).)))))))))))).))).)).)))))))))))))))).)).).))))....)))))....	-64.7	Gm11	-	GGAGCATCATCAAGATTCACA	35957918-35957938	21	3.42385	6.46851	7.86886	5p
gma-MIR172g	gma-miR172g	40	108	125	MIR172	GCAGGTGCAGCACCATCAAGATTCACATGCAATTTACACCCTATAAGAGATTTTTGACAAAATTTCTTTCCTAGGAGAGTTTTGACTTGAGAATCTTGATGATGCTGCATCAGC	114	((.(((((((((.(((((((((((.((..(((...((.(((((.((((((((((....))))))))))...)))).).)).)))...)).))))))))))).))))))))).))	-47.8	Gm10	-	GCAGCACCATCAAGATTCACA	31592663-31592683	21	3.34034	8.95639	10.3538	GCAGCACCATCAAGATTCAC	D	5p
gma-MIR172g	gma-miR172g-3p	4381	4764	6557	MIR172	GCAGGTGCAGCACCATCAAGATTCACATGCAATTTACACCCTATAAGAGATTTTTGACAAAATTTCTTTCCTAGGAGAGTTTTGACTTGAGAATCTTGATGATGCTGCATCAGC	114	((.(((((((((.(((((((((((.((..(((...((.(((((.((((((((((....))))))))))...)))).).)).)))...)).))))))))))).))))))))).))	-47.8	Gm10	-	AGAATCTTGATGATGCTGCAT	31592580-31592600	21	365.85	395.076	543.117	3p
gma-MIR172h	gma-miR172h-3p	4381	4763	6557	MIR172	GCAGGTGCAGCAGCATCAAGATTCACACACAGATTTACCTCCTTGGGGGCGTGTGTTTCGGTGCTGAGAATCTTGATGATGCTGCATCAGC	91	((.(((((((((.(((((((((((.(((((.((..((((.((.....)).).)))..)).))).)).))))))))))).))))))))).))	-44.8	Gm10	+	AGAATCTTGATGATGCTGCAT	43474799-43474819	21	365.85	394.993	543.117	AGAATCTTGATGATGCTGCAT	S	3p
gma-MIR172h	gma-miR172h-5p	33	22	52	MIR172	GCAGGTGCAGCAGCATCAAGATTCACACACAGATTTACCTCCTTGGGGGCGTGTGTTTCGGTGCTGAGAATCTTGATGATGCTGCATCAGC	91	((.(((((((((.(((((((((((.(((((.((..((((.((.....)).).)))..)).))).)).))))))))))).))))))))).))	-44.8	Gm10	+	GCAGCAGCATCAAGATTCACA	43474739-43474759	21	2.75578	1.82445	4.30716	GCAGCAGCATCAAGATTCACA	S	5p
gma-MIR172i	gma-miR172i-3p	4	17	3	MIR172	GCAGGTGCAGCAGCATCAAGATTCACACCGCCTAATTTGCTAGGACTTCAGGACTGCACACGCTTAATTATACATACATATATACATATATGTTAGCTCTTTGTGGAGTGCGGAATAAAGTTCTATTTTAGATGTGGGAATCTTGATGATGCTGCATCAGC	161	((.(((((((((.(((((((((((.(((...((((.....((((((((.(...((((((.(((............(((((((....))))))).........)))..))))))..).))))))))..))))..))).))))))))))).))))))))).))	-60.1	Gm15	-	GGAATCTTGATGATGCTGCAT	2892966-2892986	21	0.334034	1.4098	0.24849	GGAATCTTGATGATGCTGCAT	S	3p
gma-MIR172i	gma-miR172i-5p	33	22	52	MIR172	GCAGGTGCAGCAGCATCAAGATTCACACCGCCTAATTTGCTAGGACTTCAGGACTGCACACGCTTAATTATACATACATATATACATATATGTTAGCTCTTTGTGGAGTGCGGAATAAAGTTCTATTTTAGATGTGGGAATCTTGATGATGCTGCATCAGC	161	((.(((((((((.(((((((((((.(((...((((.....((((((((.(...((((((.(((............(((((((....))))))).........)))..))))))..).))))))))..))))..))).))))))))))).))))))))).))	-60.1	Gm15	-	GCAGCAGCATCAAGATTCACA	2893096-2893116	21	2.75578	1.82445	4.30716	GCAGCAGCATCAAGATTCACA	S	5p
gma-MIR172j	gma-miR172j	33	22	52	MIR172	GCAGGTGCAGCAGCATCAAGATTCACACACAGATTCCACCTCCTTGGGGGAGTGTTTAGGTGCTGAGAATCTTGATGATGCTGCATCAGC	90	((.(((((((((.(((((((((((.((((((.(((((.(((....)))))))).)....))).)).))))))))))).))))))))).))	-44.5	Gm20	-	GCAGCAGCATCAAGATTCACA	40895810-40895830	21	2.75578	1.82445	4.30716	GCAGCAGCATCAAGATTCACA	S	5p
gma-MIR172j	gma-miR172j-3p	4381	4764	6557	MIR172	GCAGGTGCAGCAGCATCAAGATTCACACACAGATTCCACCTCCTTGGGGGAGTGTTTAGGTGCTGAGAATCTTGATGATGCTGCATCAGC	90	((.(((((((((.(((((((((((.((((((.(((((.(((....)))))))).)....))).)).))))))))))).))))))))).))	-44.5	Gm20	-	AGAATCTTGATGATGCTGCAT	40895751-40895771	21	365.85	395.076	543.117	3p
gma-MIR2109	gma-miR2109-3p	6	19	11	MIR2109	GGTGCGAGTGTCTTCGCCTCTGAGAGAGATACTATGAGATCTCAAGCCTCGGAGGCGTAGATACTCACACC	71	((((.((((((((.((((((((((.(((((........)))))....)))))))))).)))))))).))))	-41.8	Gm04	-	GGAGGCGTAGATACTCACACC	28532454-28532474	21	0.501051	1.57566	0.911131	GGAGGCGTAGATACTCACACC	S	3p
gma-MIR2109	gma-miR2109-5p	352	536	368	MIR2109	GGTGCGAGTGTCTTCGCCTCTGAGAGAGATACTATGAGATCTCAAGCCTCGGAGGCGTAGATACTCACACC	71	((((.((((((((.((((((((((.(((((........)))))....)))))))))).)))))))).))))	-41.8	Gm04	-	TGCGAGTGTCTTCGCCTCTGA	28532502-28532522	21	29.395	44.4502	30.4815	TGCGAGTGTCTTCGCCTCTG	D	5p
gma-MIR2111a	gma-miR2111a	32	100	38	MIR2111	ATTGCTGGGTCCGGATTAGGTAATCTGCATCCTGAGGTTTAGGACAATATCCTTTGTTTTGTTTCTAGTCCTTGGGATGCAGATTACGTCTTCCTTGCCAGCACTGTA	108	..((((((....(((..(.(((((((((((((..(((.(((((((((...........))).)))))).)))..))))))))))))).)..)))...)))))).....	-50.7	Gm01	+	GTCCTTGGGATGCAGATTACG	31787510-31787530	21	2.67227	8.29296	3.14754	GTCCTTGGGATGCAGATTACG	S	3p
gma-MIR2111a	gma-miR2111a-5p	25	32	19	MIR2111	ATTGCTGGGTCCGGATTAGGTAATCTGCATCCTGAGGTTTAGGACAATATCCTTTGTTTTGTTTCTAGTCCTTGGGATGCAGATTACGTCTTCCTTGCCAGCACTGTA	108	..((((((....(((..(.(((((((((((((..(((.(((((((((...........))).)))))).)))..))))))))))))).)..)))...)))))).....	-50.7	Gm01	+	TAATCTGCATCCTGAGGTTTA	31787463-31787483	21	2.08771	2.65375	1.57377	5p
gma-MIR2111d	gma-miR2111d	32	100	38	MIR2111	GAATGATTGCTGGGTCCGGATTAGGTAATCTGCATCCTGAGGTTTAGGACAATATCCTTTGTTTTGTTTCTAGTCCTTGGGATGCAGATTACGTCTTCCTTGCCAGCACTGTACAACA	118	.......((((((....(((..(.(((((((((((((..(((.(((((((((...........))).)))))).)))..))))))))))))).)..)))...))))))..........	-50.7	Gm01	+	GTCCTTGGGATGCAGATTACG	31787510-31787530	21	2.67227	8.29296	3.14754	GTCCTTGGGATGCAGATTACG	S	3p
gma-MIR2111d	gma-miR2111d-5p	25	32	19	MIR2111	GAATGATTGCTGGGTCCGGATTAGGTAATCTGCATCCTGAGGTTTAGGACAATATCCTTTGTTTTGTTTCTAGTCCTTGGGATGCAGATTACGTCTTCCTTGCCAGCACTGTACAACA	118	.......((((((....(((..(.(((((((((((((..(((.(((((((((...........))).)))))).)))..))))))))))))).)..)))...))))))..........	-50.7	Gm01	+	TAATCTGCATCCTGAGGTTTA		21	2.08771	2.65375	1.57377	5p
gma-MIR2118a	gma-miR2118a-3p	15540	13473	12663	MIR2118	AAGGGAAAGGGAGAAGAGCTTGAGGAAGTGATGGGAGATGGGAGGGTCGGTAAAGAATATATCTGAGACTCGACTCAATCTCGATCTCTCTCAGTGTTGTGTTGTTTTGTTTATCCTTTTGCCGATTCCACCCATTCCTATGATTTCCTTCGGTTCCTCTCTTTCCACTC	170	...((((((((((..(((((.((((((((.(((((((.((((.((((((((((((((((((.((((((.((((.......))))....))))))...)))))).............))))))))).))).))))))))))).)))))))).)))))))))))))))....	-73.11	Gm20	+	TTGCCGATTCCACCCATTCCTA	35349844-35349865	22	1297.72	1117.31	1048.88	TTGCCGATTCCACCCATTCCT	D	3p
gma-MIR2118a	gma-miR2118a-5p	2121	2380	2308	MIR2118	AAGGGAAAGGGAGAAGAGCTTGAGGAAGTGATGGGAGATGGGAGGGTCGGTAAAGAATATATCTGAGACTCGACTCAATCTCGATCTCTCTCAGTGTTGTGTTGTTTTGTTTATCCTTTTGCCGATTCCACCCATTCCTATGATTTCCTTCGGTTCCTCTCTTTCCACTC	170	...((((((((((..(((((.((((((((.(((((((.((((.((((((((((((((((((.((((((.((((.......))))....))))))...)))))).............))))))))).))).))))))))))).)))))))).)))))))))))))))....	-73.11	Gm20	+	GGAGATGGGAGGGTCGGTAAAG	35349759-35349780	22	177.121	197.372	191.172	GGAGATGGGAGGGTCGGTAAAG	S	5p
gma-MIR2118b	gma-miR2118b-3p	15540	13473	12663	MIR482	TGAGGAAGTGATGGGAGATGGGAGGGTCGGTAAAGGATAACAGCGTCTCTATGATTAATTGTTGTGTTGTTTATTCTTTTGCCGATTCCACCCATTCCTATGATTTTCTT	110	.((((((((.(((((((.((((.((((((((((((((.(((((((.(..((........))..))))))))...))))))))))).))).))))))))))).))))))))	-47.8	Gm10	-	TTGCCGATTCCACCCATTCCTA	48574033-48574054	22	1297.72	1117.31	1048.88	TTGCCGATTCCACCCATTCCT	D	3p
gma-MIR2118b	gma-miR2118b-5p	2142	2415	2350	MIR482	TGAGGAAGTGATGGGAGATGGGAGGGTCGGTAAAGGATAACAGCGTCTCTATGATTAATTGTTGTGTTGTTTATTCTTTTGCCGATTCCACCCATTCCTATGATTTTCTT	110	.((((((((.(((((((.((((.((((((((((((((.(((((((.(..((........))..))))))))...))))))))))).))).))))))))))).))))))))	-47.8	Gm10	-	GGAGATGGGAGGGTCGGTAAAG	48574098-48574119	22	178.875	200.275	194.651	GGAGATGGGAGGGTCGGTAAAG	S	5p
gma-MIR319a	gma-miR319a	93	141	61	MIR159	CGTTGAAGACCCTAAGGTAAGAGAGCTTTCTTCAGTCCACTCATGGGTGACAGTAAGATTCAATTAGCTGCCGACTCATTCATCCAAATGTTGAGTGTAAGCGAATAAATATACTCAGCAGATGAGTGAATGATGCGGGAGACAAATTGAATCTTAAGTTTCCTGTACTTGGACTGAAGGGAGCTCCCTTTTCCTTTTGTCTCTTAC	207	......((((...((((.(((.(((((..((((((((((...(((((.(((..((((((((((((.(((.(((..(((((((..((..(((((((((((..........)))))))))))..))..)))))))..))).)).).)))))))))))).))).)))))...))))))))))..))))).)))..))))..)))).....	-93.2	Gm05	+	TTGGACTGAAGGGAGCTCCCT	40832252-40832272	21	7.76628	11.6931	5.05263	TTGGACTGAAGGGAGCTCCC	D	3p
gma-MIR319a	gma-miR319a-5p	2	5	5	MIR159	CGTTGAAGACCCTAAGGTAAGAGAGCTTTCTTCAGTCCACTCATGGGTGACAGTAAGATTCAATTAGCTGCCGACTCATTCATCCAAATGTTGAGTGTAAGCGAATAAATATACTCAGCAGATGAGTGAATGATGCGGGAGACAAATTGAATCTTAAGTTTCCTGTACTTGGACTGAAGGGAGCTCCCTTTTCCTTTTGTCTCTTAC	207	......((((...((((.(((.(((((..((((((((((...(((((.(((..((((((((((((.(((.(((..(((((((..((..(((((((((((..........)))))))))))..))..)))))))..))).)).).)))))))))))).))).)))))...))))))))))..))))).)))..))))..)))).....	-93.2	Gm05	+	AGAGCTTTCTTCAGTCCACTC	40832105-40832125	21	0.167017	0.414648	0.41415	5p
gma-MIR319q	gma-miR319q	6	4	4	MIR159	GAGAGTGAAGGAGTTTCCCTCAGCCCATTCATGGATATAATGAAAGATTGGGTTGCTGAATTAACTGATTCATTCATACAATAGTATTCAATTAGGGTAATATTGTGTGAATGAAGAGAGTATAGTATCTATATTGGAACCCCCTCTTTCTCTGTGCTTGGACTGAAGGGAGCTCCTTCTTTTT	184	(((((.((((((((((((.((((.(((..((((((......((((((..(((((.(............(((((((((((((((.(((((.....))))).)))))))))))))))...(((((((...)))))))).)))))..))))))))))))..))).)))).)))))))))))))))))	-74.1	Gm02	+	TGGACTGAAGGGAGCTCCTTC	43885562-43885582	21	0.501051	0.331718	0.33132	TGGACTGAAGGGAGCTCCTTC	S	3p
gma-MIR319q	gma-miR319q	6	4	4	MIR159	GAGAGTGAAGGAGTTTCCCTCAGCCCATTCATGGATATAATGAAAGATTGGGTTGCTGAATTAACTGATTCATTCATACAATAGTATTCAATTAGGGTAATATTGTGTGAATGAAGAGAGTATAGTATCTATATTGGAACCCCCTCTTTCTCTGTGCTTGGACTGAAGGGAGCTCCTTCTTTTT	184	(((((.((((((((((((.((((.(((..((((((......((((((..(((((.(............(((((((((((((((.(((((.....))))).)))))))))))))))...(((((((...)))))))).)))))..))))))))))))..))).)))).)))))))))))))))))	-74.1	Gm17	-	TGGACTGAAGGGAGCTCCTTC	9436191-9436211	21	0.501051	0.331718	0.33132	TGGACTGAAGGGAGCTCCTTC	S	3p
gma-MIR3522	gma-miR3522	21045	86839	41348	MIR3522	AGGATCGTCCTGAGACCAAATGAGCAGCTGACCACATGATGCAGCTATGTTTGCTATTCAGCTGCTCATCTGTTCTCAGGTCGCCCT	87	(((..((.(((((((.((.((((((((((((...((....(((....))).))....)))))))))))).)).))))))).)).)))	-40.3	Gm15	+	TGAGACCAAATGAGCAGCTGA	4318797-4318817	21	1757.43	7201.52	3424.86	AGACCAAATGAGCAGCTGA	D	5p
gma-MIR3522	gma-miR3522-3p	5	11	14	MIR3522	AGGATCGTCCTGAGACCAAATGAGCAGCTGACCACATGATGCAGCTATGTTTGCTATTCAGCTGCTCATCTGTTCTCAGGTCGCCCT	87	(((..((.(((((((.((.((((((((((((...((....(((....))).))....)))))))))))).)).))))))).)).)))	-40.3	Gm15	+	AGCTGCTCATCTGTTCTCAGG	4318846-4318866	21	0.417542	0.912225	1.15962	3p
gma-MIR390a	gma-miR390a-3p	36	91	114	MIR390	AGAATCTGTAAAGCTCAGGAGGGATAGCGCCATGGATGATCTTCTCTTCACTCTTGATCTTCTCTTGCGCTATCCATCCTGAGTTTCATGGCTTCTATCTTCACA	105	((((.((((.((((((((((.(((((((((...(((.((((..............)))).)))...))))))))).)))))))))).)))).)))).........	-44.44	Gm03	-	CGCTATCCATCCTGAGTTTCA	6558192-6558212	21	3.0063	7.54659	9.44263	CGCTATCCATCCTGAGTTTC	D	3p
gma-MIR390a	gma-miR390a-5p	2992	3669	5866	MIR390	AGAATCTGTAAAGCTCAGGAGGGATAGCGCCATGGATGATCTTCTCTTCACTCTTGATCTTCTCTTGCGCTATCCATCCTGAGTTTCATGGCTTCTATCTTCACA	105	((((.((((.((((((((((.(((((((((...(((.((((..............)))).)))...))))))))).)))))))))).)))).)))).........	-44.44	Gm03	-	AAGCTCAGGAGGGATAGCGCC	6558249-6558269	21	249.857	304.269	485.881	AAGCTCAGGAGGGATAGCGCC	S	5p
gma-MIR390c	gma-miR390c	39	91	114	MIR390	TGTAAAGCTCAGGAGGGATAGCGCCATGGATGATCTCTTCTCCACTCTTGATCTTCTCTTGCGCTATCCATCCTGAGTTTCATGGCTTCT	90	.((.((((((((((.(((((((((...(((.((((..............)))).)))...))))))))).)))))))))).)).......	-38.54	Gm01	+	CGCTATCCATCCTGAGTTTCA	42335682-42335702	21	3.25683	7.54659	9.44263	CGCTATCCATCCTGAGTTTC	D	3p
gma-MIR390c	gma-miR390c-5p	2992	3667	5864	MIR390	TGTAAAGCTCAGGAGGGATAGCGCCATGGATGATCTCTTCTCCACTCTTGATCTTCTCTTGCGCTATCCATCCTGAGTTTCATGGCTTCT	90	.((.((((((((((.(((((((((...(((.((((..............)))).)))...))))))))).)))))))))).)).......	-38.54	Gm01	+	AAGCTCAGGAGGGATAGCGCC	42335625-42335645	21	249.857	304.103	485.716	5p
gma-MIR390f	gma-miR390f	3005	3682	5882	MIR390	AGAATCTGTAAAGCTCAGGAGGGATAGCGCCACAACACTCATGATTTTATATCATAATATATTTGGCGCTATCTATCCTGAGTTTCACGGGTTCTTCTTACGG	103	(((((((((.((((((((((.(((((((((((........(((((.....)))))........))))))))))).)))))))))).)))))))))........	-49.69	Gm11	+	AAGCTCAGGAGGGATAGCGCC	30272772-30272792	21	250.943	305.347	487.207	AAGCTCAGGAGGGATAGCGCC	S	5p
gma-MIR390f	gma-miR390f-3p	9	11	30	MIR390	AGAATCTGTAAAGCTCAGGAGGGATAGCGCCACAACACTCATGATTTTATATCATAATATATTTGGCGCTATCTATCCTGAGTTTCACGGGTTCTTCTTACGG	103	(((((((((.((((((((((.(((((((((((........(((((.....)))))........))))))))))).)))))))))).)))))))))........	-49.69	Gm11	+	TTGGCGCTATCTATCCTGAGT	30272824-30272844	21	0.751576	0.912225	2.4849	3p
gma-MIR390g	gma-miR390g	3007	3690	5913	MIR390	ATCTGTAAAGCTCAGGAGGGATAGCGCCACGACACTCATGATTTTCACATCATAGTGTATTTGGCGCTATCTATCCTGAGTTTCACGGGTTTTTCTTACTGT	102	((((((.((((((((((.(((((((((((..(((((.(((((......))))))))))...))))))))))).)))))))))).))))))............	-51.7	Gm18	-	AAGCTCAGGAGGGATAGCGCC	5047835-5047855	21	251.11	306.01	489.774	AAGCTCAGGAGGGATAGCGCC	S	5p
gma-MIR390g	gma-miR390g-3p	9	11	30	MIR390	ATCTGTAAAGCTCAGGAGGGATAGCGCCACGACACTCATGATTTTCACATCATAGTGTATTTGGCGCTATCTATCCTGAGTTTCACGGGTTTTTCTTACTGT	102	((((((.((((((((((.(((((((((((..(((((.(((((......))))))))))...))))))))))).)))))))))).))))))............	-51.7	Gm18	-	TTGGCGCTATCTATCCTGAGT	5047782-5047802	21	0.751576	0.912225	2.4849	3p
gma-MIR393a	gma-miR393a	21	28	14	MIR393	GGAGGAGGCATCCAAAGGGATCGCATTGATCCCAAATCCAAGCTTCAATATTCTTCTCTCTTTCCCACTCAAAATATTAATTTTATTTGGGATCATGCTATCCCTTTGGATTTCTCCTTT	120	.(((((((.((((((((((((.((((.((((((((((..(((.((.((((((....................)))))))).))))))))))))))))).)))))))))))).))))))).	-47.85	Gm11	+	TCCAAAGGGATCGCATTGATC	36567530-36567550	21	1.75368	2.32203	1.15962	TCCAAAGGGATCGCATTGATC	S	5p
gma-MIR393a	gma-miR393a-3p	47	59	31	MIR393	GGAGGAGGCATCCAAAGGGATCGCATTGATCCCAAATCCAAGCTTCAATATTCTTCTCTCTTTCCCACTCAAAATATTAATTTTATTTGGGATCATGCTATCCCTTTGGATTTCTCCTTT	120	.(((((((.((((((((((((.((((.((((((((((..(((.((.((((((....................)))))))).))))))))))))))))).)))))))))))).))))))).	-47.85	Gm11	+	ATCATGCTATCCCTTTGGATT	36567611-36567631	21	3.9249	4.89284	2.56773	3p
gma-MIR393c	gma-miR393c-3p	46	60	31	MIR393	GGAGGAGGCATCCAAAGGGATCGCATTGATCCCAAATTTCAGATTTATAAATTTTTCTCTTTCCCTCCCCTTCTCAATATTTGGGATCATGCTATCCCTTTGGATTCCTCCTT	113	.(((((((.((((((((((((.((((.((((((((((...(((............................)))....)))))))))))))).)))))))))))).)))))))	-52.09	Gm02	-	ATCATGCTATCCCTTTGGATT	47136213-47136233	21	3.84139	4.97577	2.56773	ATCATGCTATCCCTTTGGATT	S	3p
gma-MIR393c	gma-miR393c-5p	21	28	14	MIR393	GGAGGAGGCATCCAAAGGGATCGCATTGATCCCAAATTTCAGATTTATAAATTTTTCTCTTTCCCTCCCCTTCTCAATATTTGGGATCATGCTATCCCTTTGGATTCCTCCTT	113	.(((((((.((((((((((((.((((.((((((((((...(((............................)))....)))))))))))))).)))))))))))).)))))))	-52.09	Gm02	-	TCCAAAGGGATCGCATTGATCC	47136287-47136308	22	1.75368	2.32203	1.15962	TCCAAAGGGATCGCATTGATCC	S	5p
gma-MIR393d	gma-miR393d	21	28	14	MIR393	CTAGAGGAGGCATCCAAAGGGATCGCATTGATCCCAAATCCAAGCTTCAATGTTCTTCTATCTTTCTCACTCAAAATATTAATTTTATTTGGGATCATGCTATCCCTTTGGATTTCTCCTTTA	123	.(((((((((.((((((((((((.((((.(((((((((....(((......)))..................(((((....))))).))))))))))))).)))))))))))).)))))))))	-49.9	Gm10	+	TCCAAAGGGATCGCATTGATCC	16966560-16966581	22	1.75368	2.32203	1.15962	TCCAAAGGGATCGCATTGATCC	S	5p
gma-MIR393d	gma-miR393d-3p	47	59	31	MIR393	CTAGAGGAGGCATCCAAAGGGATCGCATTGATCCCAAATCCAAGCTTCAATGTTCTTCTATCTTTCTCACTCAAAATATTAATTTTATTTGGGATCATGCTATCCCTTTGGATTTCTCCTTTA	123	.(((((((((.((((((((((((.((((.(((((((((....(((......)))..................(((((....))))).))))))))))))).)))))))))))).)))))))))	-49.9	Gm10	+	ATCATGCTATCCCTTTGGATT	16966641-16966661	21	3.9249	4.89284	2.56773	3p
gma-MIR393e	gma-miR393e	21	28	14	MIR393	GGAGGAGGCATCCAAAGGGATCGCATTGATCCCAAATTTCAGATTTATAAATTTGTCTTTCTCTTCCCTTGTCAATATTTGGGATCATTTCTCTTCCCTTCTCAATATTTGGGATCATGCTATCCCTTTGGATTCCTCCTT	141	.(((((((.((((((((((((.((((.((((((((((..((((((....)))))).........((((..((....))..))))......................)))))))))))))).)))))))))))).)))))))	-58.9	Gm14	+	TCCAAAGGGATCGCATTGATCC	5053430-5053451	22	1.75368	2.32203	1.15962	TCCAAAGGGATCGCATTGATCC	S	5p
gma-MIR393e	gma-miR393e-3p	46	60	31	MIR393	GGAGGAGGCATCCAAAGGGATCGCATTGATCCCAAATTTCAGATTTATAAATTTGTCTTTCTCTTCCCTTGTCAATATTTGGGATCATTTCTCTTCCCTTCTCAATATTTGGGATCATGCTATCCCTTTGGATTCCTCCTT	141	.(((((((.((((((((((((.((((.((((((((((..((((((....)))))).........((((..((....))..))))......................)))))))))))))).)))))))))))).)))))))	-58.9	Gm14	+	ATCATGCTATCCCTTTGGATT	5053533-5053553	21	3.84139	4.97577	2.56773	3p
gma-MIR393f	gma-miR393f	21	28	14	MIR393	GGAGGAGGCATCCAAAGGGATCGCATTGATCCCAAATCCAAGCTTTAATATTTTTCTCTCTTCTCACTCAATAATATTAATTTATTTGGGATCATGCTATCCCTTTGGATTTCTCCTT	118	.(((((((.((((((((((((.((((.((((((((((.......((((((((....................))))))))...)))))))))))))).)))))))))))).)))))))	-50.95	Gm18	-	TCCAAAGGGATCGCATTGATCC	2409829-2409850	22	1.75368	2.32203	1.15962	TCCAAAGGGATCGCATTGATCC	S	5p
gma-MIR393f	gma-miR393f-3p	47	59	31	MIR393	GGAGGAGGCATCCAAAGGGATCGCATTGATCCCAAATCCAAGCTTTAATATTTTTCTCTCTTCTCACTCAATAATATTAATTTATTTGGGATCATGCTATCCCTTTGGATTTCTCCTT	118	.(((((((.((((((((((((.((((.((((((((((.......((((((((....................))))))))...)))))))))))))).)))))))))))).)))))))	-50.95	Gm18	-	ATCATGCTATCCCTTTGGATT	2409750-2409770	21	3.9249	4.89284	2.56773	3p
gma-MIR394a	gma-miR394a-3p	1710	2200	2120	MIR394	ATCATGAGGGTTTAGCAAAGTGTTGCTAACAGAGTTTATTGGCATTCTGTCCACCTCCACTTCCTACTCTCTCTCTCTCTCTCTCTACCCATGAATATGGAGGTGGGCATACTGTCAACTGAGCTCTGTTGGCTACACTTTGTAAAGCCTTCATGAT	157	(((((((((((((.(((((((((.((((((((((((((((((((.(.((((((((((((.(((.............................)))..)))))))))))).).)))))).)))))))))))))).))))))))).)))))))))))))	-78.95	Gm17	+	AGCTCTGTTGGCTACACTTTG	41783868-41783888	21	142.799	182.445	175.6	AGCTCTGTTGGCTACACTTT	D	3p
gma-MIR394a	gma-miR394a-5p	21	146	32	MIR394	ATCATGAGGGTTTAGCAAAGTGTTGCTAACAGAGTTTATTGGCATTCTGTCCACCTCCACTTCCTACTCTCTCTCTCTCTCTCTCTACCCATGAATATGGAGGTGGGCATACTGTCAACTGAGCTCTGTTGGCTACACTTTGTAAAGCCTTCATGAT	157	(((((((((((((.(((((((((.((((((((((((((((((((.(.((((((((((((.(((.............................)))..)))))))))))).).)))))).)))))))))))))).))))))))).)))))))))))))	-78.95	Gm17	+	TTGGCATTCTGTCCACCTCC	41783868-41783888	20	1.75368	12.1077	2.65056	TTGGCATTCTGTCCACCTCC	S	5p
gma-MIR394b	gma-miR394b-3p	53	87	64	MIR394	TAACAGAGTTTATTGGCATTCTGTCCACCTCCACTTCCTACTCTCTCTCTGAGCCACATGTTCGTGAAGTTGGAGGTGGGCATACTGTCAACTGAGTTCTGTTG	104	(((((((..(((((((((.(.(((((((((((((((((.((.(((.....)))......))..).)))).)))))))))))).).)))))).)))..)))))))	-42.4	Gm14	-	AGGTGGGCATACTGTCAACT	48984889-48984908	20	4.42595	7.21487	5.30113	AGGTGGGCATACTGTCAACT	S	3p
gma-MIR394b	gma-miR394b-5p	21	146	32	MIR394	TAACAGAGTTTATTGGCATTCTGTCCACCTCCACTTCCTACTCTCTCTCTGAGCCACATGTTCGTGAAGTTGGAGGTGGGCATACTGTCAACTGAGTTCTGTTG	104	(((((((..(((((((((.(.(((((((((((((((((.((.(((.....)))......))..).)))).)))))))))))).).)))))).)))..)))))))	-42.4	Gm14	-	TTGGCATTCTGTCCACCTCC	48984950-48984969	20	1.75368	12.1077	2.65056	TTGGCATTCTGTCCACCTCC	S	5p
gma-MIR394c	gma-miR394c-5p	21	146	32	MIR394	CAGAGTTTCTTGGCATTCTGTCCACCTCCACTTCCACTTTCAGTTCCATGGATCTCTCTCTCTTTTTGGCCCTATCTACGTACTCGGAGGTGGACATACTGCCAATAGAG	110	.....(((.((((((.(.(((((((((((............((..(((.(((........)))...)))..))............))))))))))).).)))))).))).	-34.35	Gm04	-	TTGGCATTCTGTCCACCTCC	1508959-1508978	20	1.75368	12.1077	2.65056	TTGGCATTCTGTCCACCTCC	S	5p
gma-MIR394c	gma-miR394c-3p	0	7	3	MIR394	CAGAGTTTCTTGGCATTCTGTCCACCTCCACTTCCACTTTCAGTTCCATGGATCTCTCTCTCTTTTTGGCCCTATCTACGTACTCGGAGGTGGACATACTGCCAATAGAG	110	.....(((.((((((.(.(((((((((((............((..(((.(((........)))...)))..))............))))))))))).).)))))).))).	-34.35	Gm04	-	AGGTGGACATACTGCCAATA	1508881-1508900	20	0	0.580507	0.24849	3p
gma-MIR395g	gma-miR395g	11	24	25	MIR395	GGTTGTCTCTTGGAGTTCCTCTGAACACTTCACACGTGGGACTAGAGTAGTGGTATTGTATCCTTTAGATCATAGAATAGTCCTCATCATCACCAAGTGAAGTGTTTGGGGGAACTTTTAGGTACAAC	128	.(((((..((..(((((((((..((((((((((..(((((((((...(.(((((.(((.......)))))))).)..)))))).......)))...))))))))))..)))))))))..))..)))))	-51.11	Gm08	-	TGAAGTGTTTGGGGGAACTTT	40810582-40810602	21	0.918593	1.99031	2.07075	TGAAGTGTTTGGGGGAACTTT	S	3p
gma-MIR395g	gma-miR395g-5p	3	14	15	MIR395	GGTTGTCTCTTGGAGTTCCTCTGAACACTTCACACGTGGGACTAGAGTAGTGGTATTGTATCCTTTAGATCATAGAATAGTCCTCATCATCACCAAGTGAAGTGTTTGGGGGAACTTTTAGGTACAAC	128	.(((((..((..(((((((((..((((((((((..(((((((((...(.(((((.(((.......)))))))).)..)))))).......)))...))))))))))..)))))))))..))..)))))	-51.11	Gm08	-	AGTTCCTCTGAACACTTCACA	40810666-40810686	21	0.250525	1.16101	1.24245	5p
gma-MIR396a	gma-miR396a-3p	234	242	194	MIR396	TCATGGCTCTCTTTGTATTCTTCCACAGCTTTCTTGAACTGCATCCAAAGAGTTCCTTTGCATGCATGCCATGGCACTCTTACTCCCAAATCTTGTTTTGCGGTTCAATAAAGCTGTGGGAAGATACAGATAGGGTCAAC	140	...(((((((.(((((((..((((((((((((.((((((((((....((((((.((...(((....)))...)).)))))).....((.....))...)))))))))).))))))))))))..))))))).)))))))..	-61.9	Gm13	-	TTCAATAAAGCTGTGGGAAG	26338152-26338171	20	19.541	20.069	16.069	TTCAATAAAGCTGTGGGAAG	S	3p
gma-MIR396a	gma-miR396a-5p	480	476	525	MIR396	TCATGGCTCTCTTTGTATTCTTCCACAGCTTTCTTGAACTGCATCCAAAGAGTTCCTTTGCATGCATGCCATGGCACTCTTACTCCCAAATCTTGTTTTGCGGTTCAATAAAGCTGTGGGAAGATACAGATAGGGTCAAC	140	...(((((((.(((((((..((((((((((((.((((((((((....((((((.((...(((....)))...)).)))))).....((.....))...)))))))))).))))))))))))..))))))).)))))))..	-61.9	Gm13	-	TTCCACAGCTTTCTTGAACTG	26338233-26338253	21	40.084	39.4745	43.4858	TTCCACAGCTTTCTTGAACTG	S	5p
gma-MIR396b	gma-miR396b-3p	4886	2210	5505	MIR396	CTCAAGTCCTGGTCATGCTTTTCCACAGCTTTCTTGAACTTCTTATGCATCTTATATCTCTCCACCTCCAGGATTTTAAGCCCTAGAAGCTCAAGAAAGCTGTGGGAGAATATGGCAATTCAGGCT	126	....((.((((((((((.(((((((((((((((((((.(((((...((.......(((.((........))))).....))...))))).))))))))))))))))))).))))))....))))))	-49.3	Gm13	+	GCTCAAGAAAGCTGTGGGAGA	26330019-26330039	21	408.022	183.274	455.98	GCTCAAGAAAGCTGTGGGAGA	S	3p
gma-MIR396b	gma-miR396b-5p	386	312	332	MIR396	CTCAAGTCCTGGTCATGCTTTTCCACAGCTTTCTTGAACTTCTTATGCATCTTATATCTCTCCACCTCCAGGATTTTAAGCCCTAGAAGCTCAAGAAAGCTGTGGGAGAATATGGCAATTCAGGCT	126	....((.((((((((((.(((((((((((((((((((.(((((...((.......(((.((........))))).....))...))))).))))))))))))))))))).))))))....))))))	-49.3	Gm13	+	TTCCACAGCTTTCTTGAACTT	26329951-26329971	21	32.2343	25.874	27.4996	TTCCACAGCTTTCTTGAACTT	S	5p
gma-MIR396d	gma-miR396d	4906	2226	5516	MIR396	GGTCATGCTTTTCCACAGCTTTCTTGAACTTCTTATGCATCTTATATCTCTCCACTTCCAGCATTTTAAGCCCTAGAAGCTCAAGAAAGCTGTGGGAGAATATGGCAA	108	.((((((.(((((((((((((((((((.(((((...((...............................))...))))).))))))))))))))))))).))))))..	-43.48	Gm17	-	GCTCAAGAAAGCTGTGGGAGA	9053058-9053078	21	409.692	184.601	456.891	AAGAAAGCTGTGGGAGAATATGGC	D	3p
gma-MIR396d	gma-miR396d-5p	386	312	332	MIR396	GGTCATGCTTTTCCACAGCTTTCTTGAACTTCTTATGCATCTTATATCTCTCCACTTCCAGCATTTTAAGCCCTAGAAGCTCAAGAAAGCTGTGGGAGAATATGGCAA	108	.((((((.(((((((((((((((((((.(((((...((...............................))...))))).))))))))))))))))))).))))))..	-43.48	Gm17	-	TTCCACAGCTTTCTTGAACTT	9053126-9053146	21	32.2343	25.874	27.4996	5p
gma-MIR396e	gma-miR396e	479	474	519	MIR396	GTGATCTTCCACAGCTTTCTTGAACTGTGTTGTGAGGCTTCTCTCCAATGAAGGTTTATACCCTATGCAAAAGAAATTCTATGAGCACAATTCAAGATAGCTGTGGAAAATCAC	114	(((((.((((((((((.(((((((.(((((((((((.((((........)))).))))))...........((.....))....))))).))))))).)))))))))).)))))	-45.6	Gm17	-	TTCCACAGCTTTCTTGAACTG	35366632-35366652	21	40.0005	39.3086	42.9888	TTCCACAGCTTTCTTGAACTGT	D	5p
gma-MIR396e	gma-miR396e-3p	30	13	43	MIR396	GTGATCTTCCACAGCTTTCTTGAACTGTGTTGTGAGGCTTCTCTCCAATGAAGGTTTATACCCTATGCAAAAGAAATTCTATGAGCACAATTCAAGATAGCTGTGGAAAATCAC	114	(((((.((((((((((.(((((((.(((((((((((.((((........)))).))))))...........((.....))....))))).))))))).)))))))))).)))))	-45.6	Gm17	-	ATTCAAGATAGCTGTGGAAAA	35366549-35366569	21	2.50525	1.07808	3.56169	3p
gma-MIR396h	gma-miR396h	479	474	519	MIR396	GAATGGTCTTTTTCGTGATCTTCCACAGCTTTCTTGAACTGTGTTGTGTGAGGTTTCTCCAAGTGAAGGTTTAAGATCCCTTATGCAACATAAATTCTTTGAGCACAATTCAAGATAGCTGTGGAAAATCACTGAGATGATCTCGTTC	148	((((((((.((((.(((((.((((((((((.((((((..((((((((((((((..(((((.......))....)))..))))))))))))))......(((....))).)))))).)))))))))).))))).)))).))))..))))	-58.2	Gm14	+	TTCCACAGCTTTCTTGAACTG	13971439-13971459	21	40.0005	39.3086	42.9888	TCCACAGCTTTCTTGAACTG	D	5p
gma-MIR396h	gma-miR396h-3p	30	13	43	MIR396	GAATGGTCTTTTTCGTGATCTTCCACAGCTTTCTTGAACTGTGTTGTGTGAGGTTTCTCCAAGTGAAGGTTTAAGATCCCTTATGCAACATAAATTCTTTGAGCACAATTCAAGATAGCTGTGGAAAATCACTGAGATGATCTCGTTC	148	((((((((.((((.(((((.((((((((((.((((((..((((((((((((((..(((((.......))....)))..))))))))))))))......(((....))).)))))).)))))))))).))))).)))).))))..))))	-58.2	Gm14	+	ATTCAAGATAGCTGTGGAAAA	13971526-13971446	21	2.50525	1.07808	3.56169	3p
gma-MIR396i	gma-miR396i-3p	234	242	194	MIR396	TGGCCCTCTTTGTATTCTTCCACAGCTTTCTTGAACTGCATCCATAGAGTTCCTTTGCATGCATGCCAAGGCACTCTTGCTCCCACACCTTGTTTTGCGGTTCAATAAAGCTGTGGGAAGATACAGATAGGGTCA	135	.((((((.(((((((..((((((((((((.((((((((((..((.(((((.((((.(((....))).)))).))))).............))...)))))))))).))))))))))))..))))))).)))))).	-66.24	Gm17	+	GTTCAATAAAGCTGTGGGAAG	9044949-9044969	21	19.541	20.069	16.069	GTTCAATAAAGCTGTGGGAAG	S	3p
gma-MIR396i	gma-miR396i-5p	480	476	525	MIR396	TGGCCCTCTTTGTATTCTTCCACAGCTTTCTTGAACTGCATCCATAGAGTTCCTTTGCATGCATGCCAAGGCACTCTTGCTCCCACACCTTGTTTTGCGGTTCAATAAAGCTGTGGGAAGATACAGATAGGGTCA	135	.((((((.(((((((..((((((((((((.((((((((((..((.(((((.((((.(((....))).)))).))))).............))...)))))))))).))))))))))))..))))))).)))))).	-66.24	Gm17	+	TTCCACAGCTTTCTTGAACTG	9044867-9044887	21	40.084	39.4745	43.4858	TTCCACAGCTTTCTTGAACTG	S	5p
gma-MIR396k	gma-miR396k-3p	4886	2210	5505	MIR396	TTCCTCTCAAGTCCTGGTCATGCTTTTCCACAGCTTTCTTGAACTTCTTATGCATCTTATATCTCTCCACTTCCAGCATTTTAAGCCCTAGAAGCTCAAGAAAGCTGTGGGAGAATATGGCAATTCAGGCTTTTAATTG	139	........(((.((((((((((.(((((((((((((((((((.(((((...((...............................))...))))).))))))))))))))))))).))))))....))))))).......	-48.18			GCTCAAGAAAGCTGTGGGAGA		21	408.022	183.274	455.98	GCTCAAGAAAGCTGTGGGAGA	S	3p
gma-MIR396k	gma-miR396k-5p	386	312	332	MIR396	TTCCTCTCAAGTCCTGGTCATGCTTTTCCACAGCTTTCTTGAACTTCTTATGCATCTTATATCTCTCCACTTCCAGCATTTTAAGCCCTAGAAGCTCAAGAAAGCTGTGGGAGAATATGGCAATTCAGGCTTTTAATTG	139	........(((.((((((((((.(((((((((((((((((((.(((((...((...............................))...))))).))))))))))))))))))).))))))....))))))).......	-48.18			TTCCACAGCTTTCTTGAACTT		21	32.2343	25.874	27.4996	TTCCACAGCTTTCTTGAACTT	S	5p
gma-MIR397b	gma-miR397b-3p	61	201	159	MIR397	GGAGAAACATCATTGAGTGCAGCGTTGATGAAGTCCTAAATAGTAAATAGCAACTACCCCTCGTGTTTCTCAGGTAGATGCTTAAATGGTTTTATTGACGCTGCACTCAATCATGTTTTTTT	122	.(((((((((.((((((((((((((..((((((.((............((((.(((((..............))))).)))).....))))))))..)))))))))))))).))))))))).	-51.17	Gm13	-	TATTGACGCTGCACTCAATCA	34383008-34383028	21	5.09401	16.6688	13.17	TATTGACGCTGCACTCAATCA	S	3p
gma-MIR397b	gma-miR397b-5p	45	167	102	MIR397	GGAGAAACATCATTGAGTGCAGCGTTGATGAAGTCCTAAATAGTAAATAGCAACTACCCCTCGTGTTTCTCAGGTAGATGCTTAAATGGTTTTATTGACGCTGCACTCAATCATGTTTTTTT	122	.(((((((((.((((((((((((((..((((((.((............((((.(((((..............))))).)))).....))))))))..)))))))))))))).))))))))).	-51.17	Gm13	-	ATTGAGTGCAGCGTTGATGAA	34383091-34383111	21	3.75788	13.8492	8.44867	TCATTGAGTGCAGCGTTGATG	S	5p
gma-MIR398b	gma-miR398b	11	5	2	MIR398	AGTCCAAATGGTTTATCTCAGAGGAGTGGATCTGAGAACACAAGGCTGGTTTGCACTGCTATATTATGATCGATTGGTATAAGGTGAATTTACTTTGTGTTCTCAGGTCACCCCTTTGAGCCAACCTGTTGACAT	135	.(((.....((((...((((((((.(((.((((((((((((((((..((((..(.((..(((((((........))))))))))..))))..))))))))))))))))))).))))))))..))))....)))..	-56.9	Gm02	-	TTTGTGTTCTCAGGTCACCCC	10988454-10988474	21	0.918593	0.414648	0.16566	TGTGTTCTCAGGTCACCCCTT	D	3p
gma-MIR398b	gma-miR398b-5p	88	58	72	MIR398	AGTCCAAATGGTTTATCTCAGAGGAGTGGATCTGAGAACACAAGGCTGGTTTGCACTGCTATATTATGATCGATTGGTATAAGGTGAATTTACTTTGTGTTCTCAGGTCACCCCTTTGAGCCAACCTGTTGACAT	135	.(((.....((((...((((((((.(((.((((((((((((((((..((((..(.((..(((((((........))))))))))..))))..))))))))))))))))))).))))))))..))))....)))..	-56.9	Gm02	-	AGTGGATCTGAGAACACAAGGC	10988524-10988545	22	7.34874	4.80991	5.96377	5p
gma-MIR399b	gma-miR399b	165	100	63	MIR399	CAAATCAGCAATAGGGCACCTCTCTCCTGGCAGGTATTTTTGGAGCTACCAAAAATCAATGTCAATAACTTGCCAAAGGAGAGTTGCCCTGTGGCTGGTTT	101	.((((((((.((((((((.((((((..((((((((((((((((.....))))))))...........))))))))..)))))).)))))))).))))))))	-50.8	Gm16	+	TGCCAAAGGAGAGTTGCCCTG	35612579-35612599	21	13.7789	8.29296	5.21829	TGCCAAAGGAGAGTTGCCCTG	S	3p
gma-MIR399b	gma-miR399b-5p	7	14	5	MIR399	CAAATCAGCAATAGGGCACCTCTCTCCTGGCAGGTATTTTTGGAGCTACCAAAAATCAATGTCAATAACTTGCCAAAGGAGAGTTGCCCTGTGGCTGGTTT	101	.((((((((.((((((((.((((((..((((((((((((((((.....))))))))...........))))))))..)))))).)))))))).))))))))	-50.8	Gm16	+	GGGCACCTCTCTCCTGGCAGG	35612522-35612542	21	0.584559	1.16101	0.41415	5p
gma-MIR399e	gma-miR399e	205	216	71	MIR399	GTGTGGATCTTCCCAGTTGCAGCTGCATTACAGGGCAAGTTCTCCATTGGCAGGTAGCCACTATGATATGCATCTCATAAATATTTGCAACTTTCTTAATGTGCAATCTGCCAAAGGAGATTTGCCCAGCGATTCTCCT	139	....(((((....((((....)))).......((((((((.((((.(((((((((.((((.((.((..((((.............))))....)).)).)).)).))))))))).))))))))))))...)))))....	-48.82	Gm05	-	TGCCAAAGGAGATTTGCCCAG	34967662-34967682	21	17.1192	17.9128	5.88094	TGCCAAAGGAGATTTGCCCAG	S	3p
gma-MIR399e	gma-miR399e-5p	0	2	0	MIR399	GTGTGGATCTTCCCAGTTGCAGCTGCATTACAGGGCAAGTTCTCCATTGGCAGGTAGCCACTATGATATGCATCTCATAAATATTTGCAACTTTCTTAATGTGCAATCTGCCAAAGGAGATTTGCCCAGCGATTCTCCT	139	....(((((....((((....)))).......((((((((.((((.(((((((((.((((.((.((..((((.............))))....)).)).)).)).))))))))).))))))))))))...)))))....	-48.82	Gm05	-	GGGCAAGTTCTCCATTGGCAGG	34967737-34967758	22	0	0.165859	0	5p
gma-MIR399h	gma-miR399h	165	100	63	MIR399	CAAATCAGCAATAGGGCACCTCTCTCCTGGCAGGAGAAAAAGATCAGCATTTTTGGAGTTACCAAAAGTCAGTGTCAATAACTTGCCAAAGGAGAGTTGCCCTGTGGCTGGTTT	114	.((((((((.((((((((.((((((..(((((((.......(((....((((((((.....))))))))....))).....)))))))..)))))).)))))))).))))))))	-51	Gm09	+	TGCCAAAGGAGAGTTGCCCTG	34181604-34181624	21	13.7789	8.29296	5.21829	TGCCAAAGGAGAGTTGCCCTG	S	3p
gma-MIR399h	gma-miR399h-5p	7	14	5	MIR399	CAAATCAGCAATAGGGCACCTCTCTCCTGGCAGGAGAAAAAGATCAGCATTTTTGGAGTTACCAAAAGTCAGTGTCAATAACTTGCCAAAGGAGAGTTGCCCTGTGGCTGGTTT	114	.((((((((.((((((((.((((((..(((((((.......(((....((((((((.....))))))))....))).....)))))))..)))))).)))))))).))))))))	-51	Gm09	+	GGGCACCTCTCTCCTGGCAGG	34181534-34181554	21	0.584559	1.16101	0.41415	5p
gma-MIR408a	gma-miR408a-3p	129	123	103	MIR408	GAGACAGGACAAAGCAGGGGAACAGGCAGAGCATGGATGGAGCTATCAACACAATATTGTCAAGAAACTGAGAGTGAGAGGAGAAATATGTTGTGGTTCTGCTCATGCACTGCCTCTTCCCTGGCTCTGTCTC	133	(((((((.....(((.((((((.((((((.(((((..((((((((.(((((...((((.((.....((.....)).....))..)))))))))))))))))..))))).)))))).)))))).))))))))))	-58.3	Gm02	+	ATGCACTGCCTCTTCCCTGGC	837520-837540	21	10.7726	10.2003	8.5315	ATGCACTGCCTCTTCCCTGGC	S	3p
gma-MIR408a	gma-miR408a-5p	30	136	97	MIR408	GAGACAGGACAAAGCAGGGGAACAGGCAGAGCATGGATGGAGCTATCAACACAATATTGTCAAGAAACTGAGAGTGAGAGGAGAAATATGTTGTGGTTCTGCTCATGCACTGCCTCTTCCCTGGCTCTGTCTC	133	(((((((.....(((.((((((.((((((.(((((..((((((((.(((((...((((.((.....((.....)).....))..)))))))))))))))))..))))).)))))).)))))).))))))))))	-58.3	Gm02	+	CAGGGGAACAGGCAGAGCATG	837430-837450	21	2.50525	11.2784	8.03452	CAGGGGAACAGGCAGAGCATG	S	5p
gma-MIR408b	gma-miR408b-3p	129	123	103	MIR408	GACAAAGGCTGGGAACAGGCAGGGCACGAATGGAGCTATCAACAGAAAATGGTAAAGTGAGAATGAAAGGAGAGAGAGAGAGAGAGATCTGTTGTGGCTACGCTCATGCACTGCCTCTTCCCTGGCTCTGTC	132	((((.((.(.(((((.((((((.(((.((.((.(((((.(((((((.........................................)))))))))))).)).)).))).)))))).))))).).)).))))	-46.08	Gm03	-	ATGCACTGCCTCTTCCCTGGC	44626702-44626722	21	10.7726	10.2003	8.5315	ATGCACTGCCTCTTCCCTGGC	S	3p
gma-MIR408b	gma-miR408b-5p	188	209	337	MIR408	GACAAAGGCTGGGAACAGGCAGGGCACGAATGGAGCTATCAACAGAAAATGGTAAAGTGAGAATGAAAGGAGAGAGAGAGAGAGAGATCTGTTGTGGCTACGCTCATGCACTGCCTCTTCCCTGGCTCTGTC	132	((((.((.(.(((((.((((((.(((.((.((.(((((.(((((((.........................................)))))))))))).)).)).))).)))))).))))).).)).))))	-46.08	Gm03	-	CTGGGAACAGGCAGGGCACGA	44626799-44626819	21	15.6996	17.3323	27.9137	CTGGGAACAGGCAGGGCACG	D	5p
gma-MIR408c	gma-miR408c-3p	129	124	105	MIR408	GACAAAGCAGGGGAACAGGCAGAGCATGGATGGAGCTATCAACACAATATTGTCAAGAAAGTGAGAAAGTGAGAGGAGAAATCTGTTGTGGTTCTGCTCATGCACTGCCTCTTCCCTGGCTTTGTC	126	((((((((.((((((.((((((.(((((..((((((((.((((......((.(((......))).)).......(((....)))))))))))))))..))))).)))))).)))))).))))))))	-57.6	Gm10	-	ATGCACTGCCTCTTCCCTGGC	36557011-36557031	21	10.7726	10.2833	8.69716	ATGCACTGCCTCTTCCCTGGC	S	3p
gma-MIR408c	gma-miR408c-5p	30	136	97	MIR408	GACAAAGCAGGGGAACAGGCAGAGCATGGATGGAGCTATCAACACAATATTGTCAAGAAAGTGAGAAAGTGAGAGGAGAAATCTGTTGTGGTTCTGCTCATGCACTGCCTCTTCCCTGGCTTTGTC	126	((((((((.((((((.((((((.(((((..((((((((.((((......((.(((......))).)).......(((....)))))))))))))))..))))).)))))).)))))).))))))))	-57.6	Gm10	-	CAGGGGAACAGGCAGAGCATG	36557103-36557123	21	2.50525	11.2784	8.03452	CAGGGGAACAGGCAGAGCATG	S	5p
gma-MIR4376	gma-miR4376-5p	2190	1700	2819	MIR4376	AAGGTTTGCTACGCAGGAGAGATGACGCTGTCCCTTGCACCCATCCTAGCTTCCCTTGAGTAGGTAAGAGCAAGGCCAGCCAGCATCATATCTCCTGCATAGTAAACCTT	110	(((((((((((.((((((((.((((.((((.(((((((.(....((((.(((.....)))))))...).))))))...).)))).)))).)))))))).)))))))))))	-52.5	Gm13	+	TACGCAGGAGAGATGACGCTG	40845935-40845955	21	182.883	140.98	233.498	TACGCAGGAGAGATGACGCTGT	D	5p
gma-MIR4376	gma-miR4376a-3p	19	16	15	MIR4376	AAGGTTTGCTACGCAGGAGAGATGACGCTGTCCCTTGCACCCATCCTAGCTTCCCTTGAGTAGGTAAGAGCAAGGCCAGCCAGCATCATATCTCCTGCATAGTAAACCTT	110	(((((((((((.((((((((.((((.((((.(((((((.(....((((.(((.....)))))))...).))))))...).)))).)))).)))))))).)))))))))))	-52.5	Gm13	+	AGCATCATATCTCCTGCATAG	40846006-40846026	21	1.58666	1.32687	1.24245	AGCATCATATCTCCTGCATAG	S	3p
gma-MIR4378a	gma-miR4378a-3p	5	3	5	MIR4378	TCATAGGACTGTCTTAGAATGGTGTACATTCTAAAACAGTCTCCAACACAAACTCGTCTTAGAATGTCATACATTTTAAGACGGGCTTATGTCATACACTCTAAGATGGATTTATCCTGGGGATTGTCTTAGAATGTACAACATTATAAGACGGTCTGCGTGA	163	((((.(((((((((((.((((.((((((((((((.(((((((((.(((.((.((((((((((((((.....)))))))))))))).)).)))...............(((....))).))))))))).)))))))))))).)))).)))))))))))..))))	-74.1	Gm10	-	TGTACAACATTATAAGACGGTCTG	43808137-43808160	24	0.417542	0.248789	0.41415	3P
gma-MIR4387e	gma-miR4387e	64	56	46	MIR4387	ACAAATGGAGTGTTATATTATCACGCCTAATCACTGACGCATCATTGTCACATCATTGAAGGTGAAGGCGTGACAATGAGGTGTTAGTGATAAGGCGTGATGATGTGATTTGTTATATCATC	122	....((((...(((((((((((((((((.(((((((((((.((((((((((.((((.....))))....)))))))))).))))))))))).)))))))))))))))))...))))......	-59.9	Gm03	+	TGTTAGTGATAAGGCGTGATG	25186950-25186970	21	5.34454	4.64406	3.81018	TGTTAGTGATAAGGCGTGATG	S	3p
gma-MIR4387e	gma-miR4387e-5p	43	33	40	MIR4387	ACAAATGGAGTGTTATATTATCACGCCTAATCACTGACGCATCATTGTCACATCATTGAAGGTGAAGGCGTGACAATGAGGTGTTAGTGATAAGGCGTGATGATGTGATTTGTTATATCATC	122	....((((...(((((((((((((((((.(((((((((((.((((((((((.((((.....))))....)))))))))).))))))))))).)))))))))))))))))...))))......	-59.9	Gm03	+	TCACGCCTAATCACTGACGCA	25186889-25186909	21	3.59086	2.73668	3.3132	5p
gma-MIR4397	gma-miR4397-3p	6	6	8	MIR4397	TTTTCTAGTGGTCGCCGCATCGTTGACGCTGACTGTACGTACTTCATCTCCTTCAGAATTCGGAAGGATGCCATAAACAAGCCACATTATGGTATAGAAATTTTTGGGAGTAAGGGTACGTCCCGTCAGTGTCAAAGATGTGGCGAATACTAGAAAA	157	.(((((((((.((((((((((.(((((((((((.(.((((((((...(((((..(((.(((......(((((((((..........))))))))).))).)))..)))))...)))))))).).))))))))))).)))))))))).))))))))).	-76.7	Gm04	-	TCAAAGATGTGGCGAATACTAG	35428798-35428819	22	0.501051	0.497577	0.662641	TGTCAAAGATGTGGCGAATACT	D	3p
gma-MIR4397	gma-miR4397-5p	5	5	5	MIR4397	TTTTCTAGTGGTCGCCGCATCGTTGACGCTGACTGTACGTACTTCATCTCCTTCAGAATTCGGAAGGATGCCATAAACAAGCCACATTATGGTATAGAAATTTTTGGGAGTAAGGGTACGTCCCGTCAGTGTCAAAGATGTGGCGAATACTAGAAAA	157	.(((((((((.((((((((((.(((((((((((.(.((((((((...(((((..(((.(((......(((((((((..........))))))))).))).)))..)))))...)))))))).).))))))))))).)))))))))).))))))))).	-76.7	Gm04	-	CCGCATCGTTGACGCTGACTGT	35428915-35428936	22	0.417542	0.414648	0.41415	CATCGTTGACGCTGACTGTACG	D	5p
gma-MIR4414	gma-miR4414-3p	180	147	289	MIR4414	ACTGAAACTCAGCTGCTGACTCGTTGGCTCGAGAGTTCACCATTAAGATAGATTGATGTTCGGCACTCACGCCATGTAATTAAGGTGGTGTGCTTCTGATCCAACGATGCGGGAGCTGCATTCAGTCG	128	((((((...(((((.(((..(((((((.(((..(((.(((((((..((((......)))).(((......)))..........))))))).)))..))).)))))))..))).)))))..))))))..	-50.3	Gm20	+	ATCCAACGATGCGGGAGCTGC	35663100-35663120	21	15.0315	12.1906	23.9379	TCCAACGATGCGGGAGCTGC	D	3p
gma-MIR4414	gma-miR4414-5p	95	89	180	MIR4414	ACTGAAACTCAGCTGCTGACTCGTTGGCTCGAGAGTTCACCATTAAGATAGATTGATGTTCGGCACTCACGCCATGTAATTAAGGTGGTGTGCTTCTGATCCAACGATGCGGGAGCTGCATTCAGTCG	128	((((((...(((((.(((..(((((((.(((..(((.(((((((..((((......)))).(((......)))..........))))))).)))..))).)))))))..))).)))))..))))))..	-50.3	Gm20	+	AGCTGCTGACTCGTTGGCTC	35663012-35663031	20	7.9333	7.38073	14.9094	AGCTGCTGACTCGTTGGCTC	S	5p
gma-MIR4416a	gma-miR4416a	476	319	508	MIR4416	CTTTGATCTGGGTGAGAGAAACGCGTATCGATGGATTGGGTTCAGTTCTGGTCTCACACGGTTTGTTCTAACAATTTGTACTGACTGTGTTTTGATCGATACGGGTCGCTCTCACCTAGGCCAGAGTTGC	130	(((((..(((((((((((..((.(((((((((.(((..((......))..)))..((((((((.((.(.........).)).))))))))....))))))))).))..)))))))))))..)))))....	-59.7	Gm19	-	ATACGGGTCGCTCTCACCTAGG	40699090-40699111	22	39.75	26.4545	42.0777	ACGGGTCGCTCTCACCTAGG	D	3p
gma-MIR4416a	gma-miR4416a-5p	57	56	48	MIR4416	CTTTGATCTGGGTGAGAGAAACGCGTATCGATGGATTGGGTTCAGTTCTGGTCTCACACGGTTTGTTCTAACAATTTGTACTGACTGTGTTTTGATCGATACGGGTCGCTCTCACCTAGGCCAGAGTTGC	130	(((((..(((((((((((..((.(((((((((.(((..((......))..)))..((((((((.((.(.........).)).))))))))....))))))))).))..)))))))))))..)))))....	-59.7	Gm19	-	TGGGTGAGAGAAACGCGTATCG	40699180-40699201	22	4.75998	4.64406	3.97584	5p
gma-MIR4416c	gma-miR4416c-3p	45	15	24	MIR4416	TCATTTTTCTGTGGTCACTTCTGCTCTGGGTGAGAGAAACACGTATTGAAGAAGGTTCATGGCTTAGACAATAAGTTGCTACTTTGCTGAACTCACCATTTTATGTGAAGAAGTGGCTATGCTAATTGTTTGATTCTGTACACGTACGATACGGGTCGCTCTCACCTGGAGTAGGGCTGCCCAAAGCTTTGATAAA	196	(((.....((.(((.((.((((((((..((((((((..((.(((((((......((.((.(..(((((((((.(((.((((((((.......((((........)))).))))))))...))).)))))))))..))).)).....))))))).))..))))))))..)))))))).)).))).))...)))....	-71.3	Gm02	-	ACGGGTCGCTCTCACCTGGAG	30498965-30498985	21	3.75788	1.24394	1.98792	3P
gma-MIR482a	gma-miR482a-3p	768	623	508	MIR482	TCAGAATTTGTGGGAATGGGCTGATTGGGAAGCAATGTGTGCTGGTGCAATGCATTTAATTTCTTCCCAATTCCGCCCATTCCTATGATTTCTGA	95	((((((.(..(((((((((((.((((((((((.(((..((((.........))))...))).))))))))))..)))))))))))..).))))))	-49.5	Gm02	+	TTCCCAATTCCGCCCATTCCTA	7783882-7783903	22	64.1345	51.6651	42.0777	TCTTCCCAATTCCGCCCATTCCTA	D	3p
gma-MIR482a	gma-miR482a-5p	181	179	375	MIR482	TCAGAATTTGTGGGAATGGGCTGATTGGGAAGCAATGTGTGCTGGTGCAATGCATTTAATTTCTTCCCAATTCCGCCCATTCCTATGATTTCTGA	95	((((((.(..(((((((((((.((((((((((.(((..((((.........))))...))).))))))))))..)))))))))))..).))))))	-49.5	Gm02	+	TCAGAATTTGTGGGAATGGGC	7783819-7783839	21	15.115	14.8444	31.0613	AGAATTTGTGGGAATGGGCTGA	D	5p
gma-MIR482b	gma-miR482b-3p	1237	694	795	MIR482	GGTATGGGGGGATTGGGAAGGAATATCCATAAGCAAAATATGCTATTTCTTCCCTACACCTCCCATACC	69	(((((((((((...(((((((((((..((((.......)))).)))))))))))....)))))))))))	-35.8	Gm20	+	TCTTCCCTACACCTCCCATACC	35360372-35360393	22	103.3	57.5531	65.8499	TCTTCCCTACACCTCCCATACC	S	3p
gma-MIR482b	gma-miR482b-5p	1341	1782	1208	MIR482	GGTATGGGGGGATTGGGAAGGAATATCCATAAGCAAAATATGCTATTTCTTCCCTACACCTCCCATACC	69	(((((((((((...(((((((((((..((((.......)))).)))))))))))....)))))))))))	-35.8	Gm20	+	TATGGGGGGATTGGGAAGGAA	35360327-35360347	21	111.985	147.78	100.059	TATGGGGGGATTGGGAAGGAAT	D	5p
gma-MIR482c	gma-miR482c-3p	768	623	508	MIR482	AGAATTTGTGGGAATGGGCTGATTGGGAAGTAATGAGATTGAGCAATACATTTAATTTCTTCCCAATTCCGCCCATTCCTATGATTTCTG	90	((((.(..(((((((((((.(((((((((.....(((((((((.......))))))))))))))))))..)))))))))))..).)))).	-41	Gm18	-	TTCCCAATTCCGCCCATTCCTA	61452917-61452938	22	64.1345	51.6651	42.0777	TTCCCAATTCCGCCCATTCCT	D	3p
gma-MIR482c	gma-miR482c-5p	1173	1547	1205	MIR482	AGAATTTGTGGGAATGGGCTGATTGGGAAGTAATGAGATTGAGCAATACATTTAATTTCTTCCCAATTCCGCCCATTCCTATGATTTCTG	90	((((.(..(((((((((((.(((((((((.....(((((((((.......))))))))))))))))))..)))))))))))..).)))).	-41	Gm18	-	GGAATGGGCTGATTGGGAAGT	61452967-61452987	21	97.9554	128.292	99.8102	ATTTGTGGGAATGGGCTGATTGG	D	5p
gma-MIR482d	gma-miR482d-3p	1242	698	798	MIR482	GGGGGAAGACATGGGTATGGGGGGATTGGGAAGGAATATCCATAAGCAAAATATGTTATTTCTTCCCTACACCTCCCATACCACTGTTTTTCCTC	95	(((((((((((..(((((((((((...(((((((((((..((((.......)))).)))))))))))....)))))))))))..)))))))))))	-51.1	Gm10	-	TCTTCCCTACACCTCCCATACC	48569642-48569663	22	103.717	57.8848	66.0984	TCTTCCCTACACCTCCCATACC	S	3p
gma-MIR482d	gma-miR482d-5p	1350	1786	1218	MIR482	GGGGGAAGACATGGGTATGGGGGGATTGGGAAGGAATATCCATAAGCAAAATATGTTATTTCTTCCCTACACCTCCCATACCACTGTTTTTCCTC	95	(((((((((((..(((((((((((...(((((((((((..((((.......)))).)))))))))))....)))))))))))..)))))))))))	-51.1	Gm10	-	TATGGGGGGATTGGGAAGGAA	48569688-48569708	21	112.736	148.112	100.887	TATGGGGGGATTGGGAAGGAAT	D	5p
gma-MIR482e	gma-miR482e	1355	1792	1220	MIR482	AGACAAAATTGGGGGAAGGCATGGGTATGGGGGGATTGGGAAGGAATATCCATAAGCAAAATATGCTATTTCTTCCCTACACCTCCCATACCACTGTTTTTCCTCTCTTTCTCCCCC	117	..........(((((((((((..(((((((((((...(((((((((((..((((.......)))).)))))))))))....)))))))))))..)))))))))))............	-51.6			TATGGGGGGATTGGGAAGGAA		21	113.154	148.61	101.053	TATGGGGGGATTGGGAAGGAA	S	5p
gma-MIR482e	gma-miR482e-3p	1242	698	799	MIR482	AGACAAAATTGGGGGAAGGCATGGGTATGGGGGGATTGGGAAGGAATATCCATAAGCAAAATATGCTATTTCTTCCCTACACCTCCCATACCACTGTTTTTCCTCTCTTTCTCCCCC	117	..........(((((((((((..(((((((((((...(((((((((((..((((.......)))).)))))))))))....)))))))))))..)))))))))))............	-51.6			TCTTCCCTACACCTCCCATACC		22	103.717	57.8848	66.1812	3p
gma-MIR4994	gma-miR4994-3p	14	13	20	MIR4994	GGTTAGCTCAAGGATCTCACATGATCCAGGTGGAATTGATCAGGTGGAATCCTTGGATCATGTGATATCCTTGAGCTAATACACTATCATG	91	.((((((((((((((.(((((((((((((..(((.((.((...)).)).)))))))))))))))).))))))))))))))...........	-45.9	Gm16	+	TGATATCCTTGAGCTAATACA	35590639-35590659	21	1.16912	1.07808	1.6566	TGATATCCTTGAGCTAATACA	S	3p
gma-MIR4994	gma-miR4994-5p	0	0	13	MIR4994	GGTTAGCTCAAGGATCTCACATGATCCAGGTGGAATTGATCAGGTGGAATCCTTGGATCATGTGATATCCTTGAGCTAATACACTATCATG	91	.((((((((((((((.(((((((((((((..(((.((.((...)).)).)))))))))))))))).))))))))))))))...........	-45.9	Gm16	+	TTAGCTCAAGGATCTCACATG	35590579-35590599	21	0	0	1.07679	GGTTAGCTCAAGGATCTCAC	D	5p
gma-MIR4996	gma-miR4996	71	52	68	MIR4996	TTTCTCCTAACTTTGAGAGCATGGGTAACTTCTATTTTTTTGGCGCTGTCCCCTTCTCCATCATCTTTACTTCAACCTTTAAACTTCCTTTTTCAACTATTAAAATTCCTGACTATGTTGAGGAAATTAAGAAAATGGGTTTGTTGCCGATGCCAGCAGAATAGAAGCTCCCCATGTTCTCACCGTTAGC	190	......(((((..((((((((((((...((((((((((.(((((((.((..(...(.((((..((((..(((((((........................................))))))).....))))..)))))...)..)).).)))))).))))))))))...))))))))))))..))))).	-56.6	Gm15	+	TAGAAGCTCCCCATGTTCTCA	5418937-5418957	21	5.9291	4.31234	5.63245	TAGAAGCTCCCCATGTTCTC	D	3p
gma-MIR4996	gma-miR4996-5p	33	46	16	MIR4996	TTTCTCCTAACTTTGAGAGCATGGGTAACTTCTATTTTTTTGGCGCTGTCCCCTTCTCCATCATCTTTACTTCAACCTTTAAACTTCCTTTTTCAACTATTAAAATTCCTGACTATGTTGAGGAAATTAAGAAAATGGGTTTGTTGCCGATGCCAGCAGAATAGAAGCTCCCCATGTTCTCACCGTTAGC	190	......(((((..((((((((((((...((((((((((.(((((((.((..(...(.((((..((((..(((((((........................................))))))).....))))..)))))...)..)).).)))))).))))))))))...))))))))))))..))))).	-56.6	Gm15	+	AGAGCATGGGTAACTTCTATT	5418791-5418811	21	2.75578	3.81476	1.32528	5p
gma-MIR4998	gma-miR4998	18	20	59	MIR4998	ACTTTGGGAGAAGGGCGCGGTCTAGGTCGAGAGTTTCGTGACTACAACTTCTGAAACGCGTCTTATTTATGTGAAGATGACGTGCTTCAGAAGCTGTAGTCACGAAACCCTCGACCTTGACGGCGTCCTT	130	..........((((((((.(((.((((((((.((((((((((((((.((((((((.((((((...(((....)))...)))))).)))))))).)))))))))))))).)))))))).))).))))))))	-80.7	Gm15	-	AGTTTCGTGACTACAACTTCTGAA	16900259-16900282	24	1.50315	1.65859	4.88697	AGTTTCGTGACTACAACTTCTG	D	5p
gma-MIR4998	gma-miR4998-3p	28	81	183	MIR4998	ACTTTGGGAGAAGGGCGCGGTCTAGGTCGAGAGTTTCGTGACTACAACTTCTGAAACGCGTCTTATTTATGTGAAGATGACGTGCTTCAGAAGCTGTAGTCACGAAACCCTCGACCTTGACGGCGTCCTT	130	..........((((((((.(((.((((((((.((((((((((((((.((((((((.((((((...(((....)))...)))))).)))))))).)))))))))))))).)))))))).))).))))))))	-80.7	Gm15	-	CAGAAGCTGTAGTCACGAAACCCT	16900203-16900226	24	2.33824	6.71729	15.1579	3p
gma-MIR5035	gma-miR5035-3p	14	10	13	MIR5035	ATCAGCTTAGGCTTGTCTACTGAAAATCATATAAACATATGTACCTACCTATCCTATGAGCTTCTAAACATTTTTTCCCTTATGCCAAAGAAAACATCTTTGGCATGAGGGAAAAAATGTTTAGAAGCTCATAGAATAGATAGGTACATAT	151	.((((..((((....)))))))).............(((((((((((.((((.((((((((((((((((((((((((((((((((((((((.....)))))))))))))))))))))))))))))))))))))).)))).)))))))))))	-86.2	Gm07	+	AATGTTTAGAAGCTCATAGAATAG	1939915-1939938	24	1.16912	0.829296	1.07679	TGTTTAGAAGCTCATAGAATAGAT	D	3p
gma-MIR5035	gma-miR5035-5p	5	3	1	MIR5035	ATCAGCTTAGGCTTGTCTACTGAAAATCATATAAACATATGTACCTACCTATCCTATGAGCTTCTAAACATTTTTTCCCTTATGCCAAAGAAAACATCTTTGGCATGAGGGAAAAAATGTTTAGAAGCTCATAGAATAGATAGGTACATAT	151	.((((..((((....)))))))).............(((((((((((.((((.((((((((((((((((((((((((((((((((((((((.....)))))))))))))))))))))))))))))))))))))).)))).)))))))))))	-86.2	Gm07	+	TAAACATTTTTTCCCTTATGCCAA	1939864-1939887	24	0.417542	0.248789	0.0828301	CTTCTAAACATTTTTTCCCTTA	D	5p
gma-MIR5041	gma-miR5041-3p	20	27	29	MIR5041	AGAAACTTAAAGTTGTTGGTGCTAGCACCAATCAAGTGTCCTTTCCGCGTTCTCGAAAACTTTCATCTTCAACTTGCTCAACGGTACACTCAAGTATAATCATATCGTTGAGCAAGTTGAAGATGAATGTTGTCGGGAACCGAATGTCCAT	151	.((((.....(.(((((((((....)))))).))).)....))))((.((((((((.(((.(((((((((((((((((((((((((................))))))))))))))))))))))))).))).)))))))))).........	-64.99	Gm16	+	TCGTTGAGCAAGTTGAAGATG	30112024-30112044	21	1.67017	2.2391	2.40207	GTTGAGCAAGTTGAAGATGAA	D	5p
gma-MIR5041	gma-miR5041-5p	48	33	51	MIR5041	AGAAACTTAAAGTTGTTGGTGCTAGCACCAATCAAGTGTCCTTTCCGCGTTCTCGAAAACTTTCATCTTCAACTTGCTCAACGGTACACTCAAGTATAATCATATCGTTGAGCAAGTTGAAGATGAATGTTGTCGGGAACCGAATGTCCAT	151	.((((.....(.(((((((((....)))))).))).)....))))((.((((((((.(((.(((((((((((((((((((((((((................))))))))))))))))))))))))).))).)))))))))).........	-64.99	Gm16	+	CATCTTCAACTTGCTCAACGG	30111983-30112003	21	4.0084	2.73668	4.22433	TTTCATCTTCAACTTGCTCAA	D	5p
gma-MIR5225	gma-miR5225	318	375	366	MIR5225	TTTAGGGACTCCTGTCGTAGGAGAGATGACGCCTTCTGTTAGGTAATTAATATGTTGCAAAGCCAACTTGAATTAGCAGTAGCTGTCATCTTTCCTCGGCTGAAGCCCCTTCA	113	...((((.((.(.((((.(((((((((((((.((.((((((.(((((......))))).(((....)))....)))))).)).))))))))))))))))).).)).))))…	-43.1	Gm19	+	CCTGTCGTAGGAGAGATGACGC	1921612-1921633	22	26.5557	31.0986	30.3158	CCTGTCGTAGGAGAGATGACGC	S	5p
gma-MIR5225	gma-miR5225-3p	0	0	7	MIR5225	TTTAGGGACTCCTGTCGTAGGAGAGATGACGCCTTCTGTTAGGTAATTAATATGTTGCAAAGCCAACTTGAATTAGCAGTAGCTGTCATCTTTCCTCGGCTGAAGCCCCTTCA	113	...((((.((.(.((((.(((((((((((((.((.((((((.(((((......))))).(((....)))....)))))).)).))))))))))))))))).).)).))))…	-43.1	Gm19	+	GTCATCTTTCCTCGGCTGAAG	1921686-1921706	21	0	0	0.579811	3p
gma-MIR5667	gma-miR5667-3p	34	64	0	MIR5667	GTTGGAACAGAGGAATCCATTCAGATCTGTTTCGCAACACCATATTGGGTTCGACTGAAACAGATCTAAATGGATTCCTTAGTTCTGA	88	.(..((((.((((((((((((.((((((((((((.(((.((.....)))))....)))))))))))).)))))))))))).))))..)	-44.2	Gm07	-	AAACAGATCTAAATGGATTCC	5340353-5340373	21	2.83929	5.30749	0	AAACAGATCTAAATGGATTCC	S	3p
gma-MIR5667	gma-miR5667-5p	18	17	0	MIR5667	GTTGGAACAGAGGAATCCATTCAGATCTGTTTCGCAACACCATATTGGGTTCGACTGAAACAGATCTAAATGGATTCCTTAGTTCTGA	88	.(..((((.((((((((((((.((((((((((((.(((.((.....)))))....)))))))))))).)))))))))))).))))..)	-44.2	Gm07	-	AATCCATTCAGATCTGTTTCG	5340397-5340417	21	1.50315	1.4098	0	AATCCATTCAGATCTGTTTCG	S	5p
gma-MIR5671b	gma-miR5671b-3p	218	304	153	MIR5671	TGGTTCGTCATGGAAGTGAATCGGGTGACTCTTCCGCGTTGATCTTATCGGAAAAAACCCAAGTCTCACGTCTGCCAAAGATAAAGTATATAAGTGAGGAATAATCCTAAAAACTAGTTTTTAGAGTTGAATTAGATCCAAATTCAGATTCTATAACATCTCTCCTCCACCACCTCCTTAAGGGTCATGTCAAATTTTTGAGTTACCCGAATTTGCTTCCATGATGAATC	230	.(((((((((((((((..(((((((((((((.((((.((.......))))))....((((.........((((.....))))........((((.((((.......(((((((....)))))))....(((((.((.......)).))))).....................)))))))).))))..............)))))))))).)))..)))))))))))))))	-74	Gm18	+	CATGGAAGTGAATCGGGTGAC	4340519-4340539	21	18.2048	25.2106	12.673	3p
gma-MIR862a	gma-miR862a	20	10	8	MIR862_2	AGTCTTCGTGTTCCCTCAAAGGCTTCCAGTATTCATTCATACCTAACTAGTTGCTTGAATGCTGGATGTCTTTGAAGGAATTTGAAAGCT	90	((..((((.(((((.((((((((.(((((((((((..((............))..))))))))))).)))))))).))))).))))..))	-39.6	Gm18	-	GCTGGATGTCTTTGAAGGAAT	61624615-61624635	21	1.67017	0.829296	0.662641	TGCTGGATGTCTTTGAAGGAAT	D	3p
gma-MIR862a	gma-miR862a-5p	204	97	43	MIR862_2	AGTCTTCGTGTTCCCTCAAAGGCTTCCAGTATTCATTCATACCTAACTAGTTGCTTGAATGCTGGATGTCTTTGAAGGAATTTGAAAGCT	90	((..((((.(((((.((((((((.(((((((((((..((............))..))))))))))).)))))))).))))).))))..))	-39.6	Gm18	-	TCCCTCAAAGGCTTCCAGTAT	61624664-61624684	21	17.0357	8.04417	3.56169	5p
gma-MIR862b	gma-miR862b	5	4	6	MIR862_2	GTTCCCTCAAAGGCTTCCAGTATTCCCGTATTCATTCATATATACCTAGCTAGAATTGATTGAATGCTGGATGTCTTTGAAGGAAC	86	(((((.((((((((.((((((((((....(((.((((...............)))).))).)))))))))).)))))))).)))))	-33.16	Gm08	+	GCTGGATGTCTTTGAAGGAAC	46853971-46853991	21	0.417542	0.331718	0.49698	GCTGGATGTCTTTGAAGGA	D	3p
gma-MIR862b	gma-miR862b-5p	204	97	43	MIR862_2	GTTCCCTCAAAGGCTTCCAGTATTCCCGTATTCATTCATATATACCTAGCTAGAATTGATTGAATGCTGGATGTCTTTGAAGGAAC	86	(((((.((((((((.((((((((((....(((.((((...............)))).))).)))))))))).)))))))).)))))	-33.16	Gm08	+	TCCCTCAAAGGCTTCCAGTAT	46853908-46853928	21	17.0357	8.04417	3.56169	5p
gma-MIR9731	gma-miR9731	6	5	3	MIR9731	TCTGCATACATATCGTGTTGCCAAGCCGTCTCCATCAAAACAGGGACCAAGCGTGCCTGGAGACAGCAAGGCAGAACGATATGTACGCAGAT	92	(((((.((((((((((.(((((..((.(((((((........((.((.....)).))))))))).))..))))).)))))))))).))))).	-45.6	Gm13	+	ATACATATCGTGTTGCCAAGC	41358359-41358379	21	0.501051	0.414648	0.24849	ATACATATCGTGTTGCCAAGC	S	5p
gma-MIR9731	gma-miR9731-3p	23	36	54	MIR9731	TCTGCATACATATCGTGTTGCCAAGCCGTCTCCATCAAAACAGGGACCAAGCGTGCCTGGAGACAGCAAGGCAGAACGATATGTACGCAGAT	92	(((((.((((((((((.(((((..((.(((((((........((.((.....)).))))))))).))..))))).)))))))))).))))).	-45.6	Gm13	+	AAGGCAGAACGATATGTACGC	41358421-41358441	21	1.92069	2.98546	4.47282	3p
gma-MIR9738	gma-miR9738	30	26	1	MIR9738	GCGATGGAAGAGTTCATGTCGTGTTTCAGAATGATTCAGACATCTAAGAAGGTCATTCAGATGTTGTTGAAGACATATACAGTTAGAAATGACCCTCTCATTTTGTGCCATAACCGTCTATTTCTTCAATGATACTGGAATCATTCTGAAACATGATGTGGACTCTTCCATGG	173	.(.((((((((((((((((((((((((((((((((((.(((..........)))...(((.(((..(((((((.(((.((.(((((((((((.....)))))))......)))).)).))).)))))))..)))))))))))))))))))))))))))))))))))))))).)	-78.2	Gm16	+	TCTGAAACATGATGTGGACTCTTC	31884068-31884091	24	2.50525	2.15617	0.0828301	TGAAACATGATGTGGACTCTTC	D	3p
gma-MIR9738	gma-miR9738-5p	9	6	0	MIR9738	GCGATGGAAGAGTTCATGTCGTGTTTCAGAATGATTCAGACATCTAAGAAGGTCATTCAGATGTTGTTGAAGACATATACAGTTAGAAATGACCCTCTCATTTTGTGCCATAACCGTCTATTTCTTCAATGATACTGGAATCATTCTGAAACATGATGTGGACTCTTCCATGG	173	.(.((((((((((((((((((((((((((((((((((.(((..........)))...(((.(((..(((((((.(((.((.(((((((((((.....)))))))......)))).)).))).)))))))..)))))))))))))))))))))))))))))))))))))))).)	-78.2	Gm16	+	AGAGTTCATGTCGTGTTTCAGAAT	31883932-31883955	24	0.751576	0.497577	0	5p
gma-MIR9746a	gma-miR9746a	0	5	4	MIR9746	ACGGTTATCCAATTGAGATTCAAGCACTTTTCTATGTGGCTTTAAGGTGTGTTTGAATGGAACACCTTAAATCCATGAAGAAAAGTGTTTGAATCTCAATTAGATAACCA	110	..(((((((.(((((((((((((((((((((((.(((((.((((((((((...........)))))))))).))))).))))))))))))))))))))))).))))))).	-62.5	Gm03	+	AAAGTGTTTGAATCTCAATTAGAT	2808322-2808345	24	0	0.414648	0.33132	AAAGTGTTTGAATCTCAATTAGAT	S	3p
gma-MIR9746a	gma-miR9746a-5p	5	8	5	MIR9746	ACGGTTATCCAATTGAGATTCAAGCACTTTTCTATGTGGCTTTAAGGTGTGTTTGAATGGAACACCTTAAATCCATGAAGAAAAGTGTTTGAATCTCAATTAGATAACCA	110	..(((((((.(((((((((((((((((((((((.(((((.((((((((((...........)))))))))).))))).))))))))))))))))))))))).))))))).	-62.5	Gm03	+	CCAATTGAGATTCAAGCACTTTTC	2808249-2808272	24	0.417542	0.663436	0.41415	5p
gma-MIR9746b	gma-miR9746b	0	5	4	MIR9746	ACGGTTATCCAATTGAGATTCAAGCACTTTTCTATGTGGCTTTAAGGTGTGTTTGAATGGAACACCTTAAATCCATGAAGAAAAGTGTTTGAATCTCAATTAGATAACCA	110	..(((((((.(((((((((((((((((((((((.(((((.((((((((((...........)))))))))).))))).))))))))))))))))))))))).))))))).	-62.5	Gm03	+	AAAGTGTTTGAATCTCAATTAGAT	2812417-2812440	24	0	0.414648	0.33132	AAAGTGTTTGAATCTCAATTAGAT	S	3p
gma-MIR9746b	gma-miR9746b-5p	5	8	5	MIR9746	ACGGTTATCCAATTGAGATTCAAGCACTTTTCTATGTGGCTTTAAGGTGTGTTTGAATGGAACACCTTAAATCCATGAAGAAAAGTGTTTGAATCTCAATTAGATAACCA	110	..(((((((.(((((((((((((((((((((((.(((((.((((((((((...........)))))))))).))))).))))))))))))))))))))))).))))))).	-62.5	Gm03	+	CCAATTGAGATTCAAGCACTTTTC	2812344-2812367	24	0.417542	0.663436	0.41415	5p
gma-MIR9746c	gma-miR9746c	0	5	4	MIR9746	ACGGTTATCCAATTGAGATTCAAGCACTTTTCTATGTGGCTTTAAGGTGTGTTTGAATGGAACACCTTAAATCCATGAAGAAAAGTGTTTGAATCTCAATTAGATAACCA	110	..(((((((.(((((((((((((((((((((((.(((((.((((((((((...........)))))))))).))))).))))))))))))))))))))))).))))))).	-62.5	Gm03	+	AAAGTGTTTGAATCTCAATTAGAT	2821361-2821384	24	0	0.414648	0.33132	AAAGTGTTTGAATCTCAATTAGAT	S	3p
gma-MIR9746c	gma-miR9746c-5p	5	8	5	MIR9746	ACGGTTATCCAATTGAGATTCAAGCACTTTTCTATGTGGCTTTAAGGTGTGTTTGAATGGAACACCTTAAATCCATGAAGAAAAGTGTTTGAATCTCAATTAGATAACCA	110	..(((((((.(((((((((((((((((((((((.(((((.((((((((((...........)))))))))).))))).))))))))))))))))))))))).))))))).	-62.5	Gm03	+	CCAATTGAGATTCAAGCACTTTTC	2821288- 2821311	24	0.417542	0.663436	0.41415	5p
gma-MIR9746f	gma-miR9746f	0	5	4	MIR9746	ACGGTTATCCAATTGAGATTCAAGCACTTTTCTATGTAGTTTTAAGGTGTGTTTGAATGGAACACCTTAAATCCATGAAGAAAAGTGTTTGAATCTCAATTAGATAACCA	110	..(((((((.(((((((((((((((((((((((.(((.(.((((((((((...........)))))))))).).))).))))))))))))))))))))))).))))))).	-53.1	Gm03	+	AAAGTGTTTGAATCTCAATTAGAT	2873803-2873826	24	0	0.414648	0.33132	AAAGTGTTTGAATCTCAATTAGAT	S	3p
gma-MIR9746f	gma-miR9746f-5p	4	8	5	MIR9746	ACGGTTATCCAATTGAGATTCAAGCACTTTTCTATGTAGTTTTAAGGTGTGTTTGAATGGAACACCTTAAATCCATGAAGAAAAGTGTTTGAATCTCAATTAGATAACCA	110	..(((((((.(((((((((((((((((((((((.(((.(.((((((((((...........)))))))))).).))).))))))))))))))))))))))).))))))).	-53.1	Gm03	+	CCAATTGAGATTCAAGCACTTTTC	2873730-2873753	24	0.334034	0.663436	0.41415	5p
gma-MIR9746g	gma-miR9746g	0	5	4	MIR9746	ATGGTTATTCAATTGAGATTCAAGCACTTTTCTATGTGGCTTTAAGGTGTGTTTTATTGCATGAGCAAGATGTTGAATGCAGGGGGTTCATAAAACAAATTGTCAAACTTTTGCATACCTTAAGCTCTCATCTGAGAAGTTATTTTTTGACGGATTTGAAGTAACTTAACTAAATATATCACCTTAAAACAGAGCAGTACTCATCTATTGTTATTACTATTGCAGTGCAACAAATTTAATGTTAGAAGAATGACATTAAACTTGTTGTGTATAGTATTTGAGTACTCTTCTATTTTGAAGCAATATATGTGGTTAAGTTGTTTCAAATCCAACCTAAAATAGTTTAGCTTAAGACATGCAATTGTTTGACAATTTGTTCTATTAATTCATTGCATTCAA…	473	.(((((((..(((((((((((((((((((((((.(((((.((((((((((.....(((((.(((((((((((((((((((((.(((((.(((.(((((((((((((((..((((((..(((((((((((....)))...(((((((..(..(((((((((((((((((((((.((((((..(.((((((.((((.((((((((..((((((.............(..((((((.((((((((((......)))))))))).))))))..)))))))..)))))))).)))).)))))).)..)))))).)))))))))))))))))))))..)..)))))))...))))))))..))))))..))))))))))))))).))).))))).))))))))))…	-211.73	Gm03	+	AAAGTGTTTGAATCTCAATTAGAT	2877769-2877792	24	0	0.414648	0.33132	AAAGTGTTTGAATCTCAATTAGAT	S	3p
gma-MIR9746g	gma-miR9746g-5p	9	15	5	MIR9746	ATGGTTATTCAATTGAGATTCAAGCACTTTTCTATGTGGCTTTAAGGTGTGTTTTATTGCATGAGCAAGATGTTGAATGCAGGGGGTTCATAAAACAAATTGTCAAACTTTTGCATACCTTAAGCTCTCATCTGAGAAGTTATTTTTTGACGGATTTGAAGTAACTTAACTAAATATATCACCTTAAAACAGAGCAGTACTCATCTATTGTTATTACTATTGCAGTGCAACAAATTTAATGTTAGAAGAATGACATTAAACTTGTTGTGTATAGTATTTGAGTACTCTTCTATTTTGAAGCAATATATGTGGTTAAGTTGTTTCAAATCCAACCTAAAATAGTTTAGCTTAAGACATGCAATTGTTTGACAATTTGTTCTATTAATTCATTGCATTCAA…	473	.(((((((..(((((((((((((((((((((((.(((((.((((((((((.....(((((.(((((((((((((((((((((.(((((.(((.(((((((((((((((..((((((..(((((((((((....)))...(((((((..(..(((((((((((((((((((((.((((((..(.((((((.((((.((((((((..((((((.............(..((((((.((((((((((......)))))))))).))))))..)))))))..)))))))).)))).)))))).)..)))))).)))))))))))))))))))))..)..)))))))...))))))))..))))))..))))))))))))))).))).))))).))))))))))…	-211.73	Gm03	+	TCAATTGAGATTCAAGCACTTTTC	2866194-2866217	24	0.751576	1.24394	0.41415	5p
gma-MIR9746h	gma-miR9746h	0	5	4	MIR9746	ACAGTTCTCCAATTGAGATTCAAGCACTTTTCTATGTGGCTTTAAGGTGTGTTTTATTGCATGAGCAAGATGTTGAATGCAGGGATTCATAAAACAAATTGTCATACTTTTGCATGCCTTAAGTTCTCAGCTGAGAAGTTATTTTTGGTCAGATTTAAAGCAACTTAACTACATATGTCACCTTAAAACAGAACAGTACTCATCTATTGCTATTACTATTGCGGTGCAACAAATTTAATGTTAGAAGAATGACATTAAACTTGTTGTGTATAGTATTTGAGTACTCTTCTATTTTGAAGCAATATAAGTGGTTAAGTTGTTTCGAATCCAACCAAAAATAGTTTAGCTTAAGGCATGCAATTGTTTGACAATTTGTTCTATTAATTCATTGCATTCAAC…	472	...(((.((.(((((((((((((((((((((((.(((((.((((((((((.....(((((.((.(((((((((((((((((((((((.(((.((((((((((((.((..(((((((((((((((((((....))))..(((((((((((..((((..(((((((((((((((.(((((..(.((((((.((((.((((((((.....((((((..........(..((((((.((((((((((......)))))))))).))))))..)))))))..)))))))).)))).)))))).)..))))).)))))))))))))))..))))..)))))))))))....)))))))))))))))..)).)))))))))))).))).))))).)))))))))))…	-216.52	Gm08	-	AAAGTGTTTGAATCTCAATTAGAT	11852972-11852995	24	0	0.414648	0.33132	AAAGTGTTTGAATCTCAATTAGAT	S	3p
gma-MIR9746h	gma-miR9746h-5p	5	8	5	MIR9746	ACAGTTCTCCAATTGAGATTCAAGCACTTTTCTATGTGGCTTTAAGGTGTGTTTTATTGCATGAGCAAGATGTTGAATGCAGGGATTCATAAAACAAATTGTCATACTTTTGCATGCCTTAAGTTCTCAGCTGAGAAGTTATTTTTGGTCAGATTTAAAGCAACTTAACTACATATGTCACCTTAAAACAGAACAGTACTCATCTATTGCTATTACTATTGCGGTGCAACAAATTTAATGTTAGAAGAATGACATTAAACTTGTTGTGTATAGTATTTGAGTACTCTTCTATTTTGAAGCAATATAAGTGGTTAAGTTGTTTCGAATCCAACCAAAAATAGTTTAGCTTAAGGCATGCAATTGTTTGACAATTTGTTCTATTAATTCATTGCATTCAAC…	472	...(((.((.(((((((((((((((((((((((.(((((.((((((((((.....(((((.((.(((((((((((((((((((((((.(((.((((((((((((.((..(((((((((((((((((((....))))..(((((((((((..((((..(((((((((((((((.(((((..(.((((((.((((.((((((((.....((((((..........(..((((((.((((((((((......)))))))))).))))))..)))))))..)))))))).)))).)))))).)..))))).)))))))))))))))..))))..)))))))))))....)))))))))))))))..)).)))))))))))).))).))))).)))))))))))…	-216.52	Gm08	-	CCAATTGAGATTCAAGCACTTTTC	11853407-11853430	24	0.417542	0.663436	0.41415	5p
gma-MIR9757	gma-miR9757	21	30	14	MIR9757	CCAATGCTACCAAACACTGGCTCAACCCTCCTCAGTTAGATCTCGTCAAACAGCGAGGCGTGAATTCGCTCCTTGACTTACTTGCCTTGCTATTTAAGGAGATCCAATTGAGGAGGGTTGAGCCAGTTTTTGGTAGCATTGG	142	((((((((((((((.((((((((((((((((((((((.((((((.(.(((.(((((((((..((.(((.....))).))...))))))))).))).).)))))).)))))))))))))))))))))).))))))))))))))	-93.5	Gm02	+	CAACCCTCCTCAGTTAGATCTCGT	48299323-48299346	24	1.75368	2.48789	1.15962	CAACCCTCCTCAGTTAGATCTC	D	5p
gma-MIR9757	gma-miR9757-3p	4	7	4	MIR9757	CCAATGCTACCAAACACTGGCTCAACCCTCCTCAGTTAGATCTCGTCAAACAGCGAGGCGTGAATTCGCTCCTTGACTTACTTGCCTTGCTATTTAAGGAGATCCAATTGAGGAGGGTTGAGCCAGTTTTTGGTAGCATTGG	142	((((((((((((((.((((((((((((((((((((((.((((((.(.(((.(((((((((..((.(((.....))).))...))))))))).))).).)))))).)))))))))))))))))))))).))))))))))))))	-93.5	Gm02	+	GAGATCCAATTGAGGAGGGTTGAG	48299399-48299422	24	0.334034	0.580507	0.33132	3p
gma-MIR9763	gma-miR9763-3p	3	7	4	MIR9763	TCCAAACCCATCCAACTCTGAAGATAATTTGGTTCATAGTTATCAAGAGAAACTGAACCATATTATCTTTAGAGTTGGACTGGTTTGGGT	90	((((((((..((((((((((((((((((.(((((((..(((.((....)))))))))))).))))))))))))))))))..)))))))).	-48.8	Gm04	+	TCTTTAGAGTTGGACTGGTTT	5936805-5936825	21	0.250525	0.580507	0.33132	3p

## Sheet: known miRNA
Hairpin name	known_miRNA_name	1A_total count	1B_total count	1C_total count	Gene family	Pre-miRNA_seq	Pre-miRNA Length	Structure	MFE(kcal/mol)	MFE(kcal/mol/nt)	genomeID	Strand	known_miRNA_sequence	Start-end	Length(nt)	1A_std	1B_std	1C_std	sequence in miRBase	D/Sa)	3p/5pb)
gma-MIR1507a	gma-miR1507a	601283	478468	628994	MIR1507	CAGTGTTTGGCAGAGGTGTATGGAGTGAGAGAAGGGAAAGGGTATTTTCCGATTCTGTCGTTACTCTCTTCCCTCTCTCATTCCATACATCGTCTGACGAACGTATC	107	....(((((.((((((((((((((((((((((.(((((((((((.....((((...)))).)))))).))))))))))))))))))))))).)))).))))).....	-55.4	-0.517757	Gm13	+	TCTCATTCCATACATCGTCTGA	22584985-225849873	22	50212.2	39679.1	52099.6	TCTCATTCCATACATCGTCTGA	S	3p
gma-MIR1507a	gma-miR1507a-5p	2643	1844	2346	MIR1507	CAGTGTTTGGCAGAGGTGTATGGAGTGAGAGAAGGGAAAGGGTATTTTCCGATTCTGTCGTTACTCTCTTCCCTCTCTCATTCCATACATCGTCTGACGAACGTATC	107	....(((((.((((((((((((((((((((((.(((((((((((.....((((...)))).)))))).))))))))))))))))))))))).)))).))))).....	-55.4	-0.517757	Gm13	+	AGAGGTGTATGGAGTGAGAGA	25849788-25849808	21	220.713	152.922	194.319	5p
gma-MIR1507b	gma-miR1507b	601281	478467	628993	MIR1507	GTTTGACAGAGATGTATGGAGTGAGAGAAGGGAAATGATATTTTCCGATCCCATCGTTACTCTCTTCCCTCTCTCATTCCATACATCGTCTGACGAAC	98	(((((.((((((((((((((((((((((.(((((..((....(..((((...))))..).))..))))))))))))))))))))))).)))).)))))	-48	-0.489796	Gm17	+	TCTCATTCCATACATCGTCTGA	6190675-6190696	22	50212	39679.1	52099.5	TCTCATTCCATACATCGTCTG	D	3p
gma-MIR1507b	gma-miR1507b-5p	728	575	700	MIR1507	GTTTGACAGAGATGTATGGAGTGAGAGAAGGGAAATGATATTTTCCGATCCCATCGTTACTCTCTTCCCTCTCTCATTCCATACATCGTCTGACGAAC	98	(((((.((((((((((((((((((((((.(((((..((....(..((((...))))..).))..))))))))))))))))))))))).)))).)))))	-48	-0.489796	Gm17	+	AGAGATGTATGGAGTGAGAGA	6190611-6190631	21	60.7941	47.6845	57.9811	5p
gma-MIR1507c	gma-miR1507c-3p	236	314	309	MIR1507	TGCTAGAGGTGTTTGGGATGAGAGAATAGAATTTTTTCAAATGCTTGAAAGTGATCTCTTCCCTCATTCCAAACATCATCTAACACACAT	90	((.(((((((((((((((((((.(((.(((...(((((((....)))))))...))).))).))))))))))))))).)))).)).....	-35.8	-0.397778	Gm09	-	CCTCATTCCAAACATCATCTAA	16565940-16565961	22	19.708	26.0399	25.5945	CCTCATTCCAAACATCATCT	D	3p
gma-MIR1507c	gma-miR1507c-5p	388	308	531	MIR1507	TGCTAGAGGTGTTTGGGATGAGAGAATAGAATTTTTTCAAATGCTTGAAAGTGATCTCTTCCCTCATTCCAAACATCATCTAACACACAT	90	((.(((((((((((((((((((.(((.(((...(((((((....)))))))...))).))).))))))))))))))).)))).)).....	-35.8	-0.397778	Gm09	-	AGAGGTGTTTGGGATGAGAGA	16565998-16566018	21	32.4013	25.5423	43.9828	GAGGTGTTTGGGATGAGAGAA	D	5p
gma-MIR1508a	gma-miR1508a	6281	5782	6960	MIR1508	AATTGCTATCCAACTGCTATTCCCATTTCTAAACCTTGTTACACGAGCATCTTGATCAATGGTCTAGAAAGGGAAATAGCAGTTGAGTGGTGCTT	95	....((((..((((((((((((((.((((((.((((((.....((((...))))..))).))).))))))))).)))))))))))..))))....	-37.1	-0.390526	Gm16	+	TAGAAAGGGAAATAGCAGTTG	32903801-32903821	21	524.516	479.499	576.497	TCTAGAAAGGGAAATAGCAGTTG	D	3p
gma-MIR1508a	gma-miR1508a-5p	6	8	4	MIR1508	AATTGCTATCCAACTGCTATTCCCATTTCTAAACCTTGTTACACGAGCATCTTGATCAATGGTCTAGAAAGGGAAATAGCAGTTGAGTGGTGCTT	95	....((((..((((((((((((((.((((((.((((((.....((((...))))..))).))).))))))))).)))))))))))..))))....	-37.1	-0.390526	Gm16	+	ACTGCTATTCCCATTTCTAAA	32903749-32903769	21	0.501051	0.663436	0.33132	5p
gma-MIR1510a	gma-miR1510a-3p	296	320	307	MIR1510	TTATGGAACTGGAGGGATAGGTAAAACAATGACTGCTGTATAAGTAATTGTTATAGTTAGTTGTTGTTTTACCTATTCCACCCATTCCATGTA	93	.(((((((..((.((((((((((((((((..((((((((((((....))).))))).))))..)))))))))))))))).))..)))))))..	-44.8	-0.48172	Gm16	+	TGTTGTTTTACCTATTCCACC	31518969-31518989	21	24.7185	26.5375	25.4288	TTGTTGTTTTACCTATTCCACCC	D	3p
gma-MIR1510a	gma-miR1510a-5p	421	25	37	MIR1510	TTATGGAACTGGAGGGATAGGTAAAACAATGACTGCTGTATAAGTAATTGTTATAGTTAGTTGTTGTTTTACCTATTCCACCCATTCCATGTA	93	.(((((((..((.((((((((((((((((..((((((((((((....))).))))).))))..)))))))))))))))).))..)))))))..	-44.8	-0.48172	Gm16	+	AGGGATAGGTAAAACAATGAC	31518920-31518940	21	35.157	2.07324	3.06471	AGGGATAGGTAAAACAATGACTGC	D	5p
gma-MIR1510b	gma-miR1510b-3p	270	294	287	MIR1510	TTATGGAACTGGAGGGATAGGTAAAACAATGACTGCTGTATAAGTAATTGTTATAGTTAGTTGTTGTTTTACCTATTCCACCCATTCCATGTA	94	...((((((.(((.(((((((((((((((((.(((.((((((.........))))))..))).))))))))))))))))).))).))))))…	-42.2	-0.448936	Gm02	+	TGTTGTTTTACCTATTCCACC	6599361-6599381	21	22.5473	24.3813	23.7722	TGTTGTTTTACCTATTCCACC	S	3p
gma-MIR1510b	gma-miR1510b-5p	39636	14135	48719	MIR1510	TTATGGAACTGGAGGGATAGGTAAAACAATGACTGCTGTATAAGTAATTGTTATAGTTAGTTGTTGTTTTACCTATTCCACCCATTCCATGTA	94	...((((((.(((.(((((((((((((((((.(((.((((((.........))))))..))).))))))))))))))))).))).))))))…	-42.2	-0.448936	Gm02	+	AGGGATAGGTAAAACAACTAC	6599312-6599332	21	3309.94	1172.21	4035.4	AGGGATAGGTAAAACAACTACT	D	5p
gma-MIR1511	gma-miR1511	1268	1344	1202	MIR1511	TCAGCCGTGGTATCAGGTCCTGCTTCATCAAGTGGTCTTGTGTTCAAATCCAGCCTCAAGCACATGGTTAACCAGGCTCTGATACCATGGTGAATATAA	99	(((.((((((((((((..((((.((.((((.(((..((((.(((.......)))..))))))).)))).)).))))..)))))))))))))))......	-38.6	-0.389899	Gm18	+	AACCAGGCTCTGATACCATGG	21161305-21161325	21	105.889	111.457	99.5618	AACCAGGCTCTGATACCATG	D	3p
gma-MIR1511	gma-miR1511-5p	107	73	110	MIR1511	TCAGCCGTGGTATCAGGTCCTGCTTCATCAAGTGGTCTTGTGTTCAAATCCAGCCTCAAGCACATGGTTAACCAGGCTCTGATACCATGGTGAATATAA	99	(((.((((((((((((..((((.((.((((.(((..((((.(((.......)))..))))))).)))).)).))))..)))))))))))))))......	-38.6	-0.389899	Gm18	+	GTGGTATCAGGTCCTGCTTCA	21161242-21161262	21	8.9354	6.05386	9.11131	5p
gma-MIR1513b	gma-miR1513b	37	65	33	MIR1513	TGCGTTTGTAAATCATGACTTTCTCTTGTATCTCATCTGAGTATATGAGAGAAAGCCATGACTTACACAC	70	...((.(((((.(((((.((((((((..((((((....))).)))..)))))))).))))).))))).))	-30	-0.428571	Gm20	-	TGAGAGAAAGCCATGACTTAC	223694-223714	21	3.08981	5.39042	2.73339	TGAGAGAAAGCCATGACTTAC	S	3p
gma-MIR1513b	gma-miR1513b-5p	3	10	8	MIR1513	TGCGTTTGTAAATCATGACTTTCTCTTGTATCTCATCTGAGTATATGAGAGAAAGCCATGACTTACACAC	70	...((.(((((.(((((.((((((((..((((((....))).)))..)))))))).))))).))))).))	-30	-0.428571	Gm20	-	AAATCATGACTTTCTCTTGTA	223730-223750	21	0.250525	0.829296	0.662641	5p
gma-MIR1514a	gma-miR1514a-3p	4	4	5	MIR1514	CTTTGCTATTTTCATTTTTAAAATAGGCATTGGGGTCCCTTCTTGTTCCTCCTTTTCCTTTCCTATCCCAATGCCTATTTTAAAATGAAAACAACGATA	99	........((((((((((.(((((((((((((((((............................)))))))))))))))))))))))))))........	-30.79	-0.31101	Gm07	-	ATGCCTATTTTAAAATGAAAA	43175818-43175838	21	0.334034	0.331718	0.41415	ATGCCTATTTTAAAATGAAAA	S	3p
gma-MIR1514a	gma-miR1514a-5p	306	264	313	MIR1514	CTTTGCTATTTTCATTTTTAAAATAGGCATTGGGGTCCCTTCTTGTTCCTCCTTTTCCTTTCCTATCCCAATGCCTATTTTAAAATGAAAACAACGATA	99	........((((((((((.(((((((((((((((((............................)))))))))))))))))))))))))))........	-30.79	-0.31101	Gm07	-	TTCATTTTTAAAATAGGCATTG	43175877-43175898	22	25.5536	21.8934	25.9258	TTCATTTTTAAAATAGGCATT	D	5p
gma-MIR1531	gma-miR1531-3p	2	6	0	MIR1531	AAGTCTTCCCATATGGACGAAGAGATAGGTAAATGTTGAAGTAGGCCTGTGGGTTTCTTGGCTTCAACCTTTACCAATCCCTTCGTCCATATGGGAAGACTTGTCTCTCGACTTC	115	((((((((((((((((((((((.(((.((((((.(((((((((((((....)))))....)))))))).)))))).))).))))))))))))))))))))))(((....)))…	-65.3	-0.567826	Gm20	+	TTCGTCCATATGGGAAGACTTGTC	40357109-40357132	24	0.167017	0.497577	0	TCGTCCATATGGGAAGACTTGTC	D	3p
gma-MIR1531	gma-miR1531-5p	225	277	222	MIR1531	AAGTCTTCCCATATGGACGAAGAGATAGGTAAATGTTGAAGTAGGCCTGTGGGTTTCTTGGCTTCAACCTTTACCAATCCCTTCGTCCATATGGGAAGACTTGTCTCTCGACTTC	115	((((((((((((((((((((((.(((.((((((.(((((((((((((....)))))....)))))))).)))))).))).))))))))))))))))))))))(((....)))…	-65.3	-0.567826	Gm20	+	ATATGGACGAAGAGATAGGTAAAT	40357113-40357134	24	18.7894	22.9715	18.3883	ATATGGACGAAGAGATAGGTAAAT	S	5p
gma-MIR159a	gma-miR159a-3p	686	1376	468	MIR159	AATTAAAGGGGATTATGAAGTGGAGCTCCTTGAAGTCCAATTGAGGATCTTACTGGGTGAATTGAGCTGCTTAGCTATGGATCCCACAGTTCTACCCATCAATAAGTGCTTTTGTGGTAGTCTTGTGGCTTCCATATTTGGGGAGCTTCATTTGCCTTTATAGTATTAACCTTCTTTGGATTGAAGGGAGCTCTACACCCTTCTCTTCTTTTCT	214	....((((((((.......((((((((((((..(((((((..((((....(((((((..(((.(((((.(((((.((((((..((((((..(((((((..............)).)))))..))))))..)))))).))))).))))).)))..)))....))))....))))..)))))))..)))))))))))).......))))))))...	-89.98	-0.420467	Gm09	+	TTTGGATTGAAGGGAGCTCTA	37672565-37672585	21	57.2868	114.111	38.7645	TTTGGATTGAAGGGAGCTCTA	S	3p
gma-MIR159a	gma-miR159a-5p	10	6	17	MIR159	AATTAAAGGGGATTATGAAGTGGAGCTCCTTGAAGTCCAATTGAGGATCTTACTGGGTGAATTGAGCTGCTTAGCTATGGATCCCACAGTTCTACCCATCAATAAGTGCTTTTGTGGTAGTCTTGTGGCTTCCATATTTGGGGAGCTTCATTTGCCTTTATAGTATTAACCTTCTTTGGATTGAAGGGAGCTCTACACCCTTCTCTTCTTTTCT	214	....((((((((.......((((((((((((..(((((((..((((....(((((((..(((.(((((.(((((.((((((..((((((..(((((((..............)).)))))..))))))..)))))).))))).))))).)))..)))....))))....))))..)))))))..)))))))))))).......))))))))...	-89.98	-0.420467	Gm09	+	GAGCTCCTTGAAGTCCAATTG	37672413-37672433	21	0.835084	0.497577	1.40811	GAGCTCCTTGAAGTCCAATTG	S	5p
gma-MIR159d	gma-miR159d	4	10	27	MIR159	GGGTGAATTGAGCTGCTTAGCTATGGATCCCACAGTTCTACCCATCAATAAGTGCTTTTGTGGTAGTCTTGTGGCTTCCATATCTGGGGAGCTTCATTTGCCT	103	(((..(((.(((((.(((((.((((((..((((((..(((((((..............)).)))))..))))))..)))))).))))).))))).)))..)))	-47.24	-0.458641	Gm09	+	AGCTGCTTAGCTATGGATCCC	37672455-37672475	21	0.334034	0.829296	2.23641	AGCTGCTTAGCTATGGATCCC	S	5p
gma-MIR159d	gma-miR159d-3p	231	210	273	MIR159	GGGTGAATTGAGCTGCTTAGCTATGGATCCCACAGTTCTACCCATCAATAAGTGCTTTTGTGGTAGTCTTGTGGCTTCCATATCTGGGGAGCTTCATTTGCCT	103	(((..(((.(((((.(((((.((((((..((((((..(((((((..............)).)))))..))))))..)))))).))))).))))).)))..)))	-47.24	-0.458641	Gm09	+	CTTCCATATCTGGGGAGCTTC	37672519-37672539	20	19.2904	17.4152	22.6126	3p
gma-MIR159e	gma-miR159e-3p	686	1376	468	MIR159	CAAAGGGGGTTATGGAGTGGAGCTCCTTGAAGTCCAATTGAGGATCTTACTGGGTGGATTGAGCTGCTTAGCTATGGATCCCACAGTTCTACCCATCATTAAGTGCTTTTGTGGTAGTCTTGTGGCTTCCATATCTGGGGAGCTTCATTTGCCTTTATAGTATTATCCTTCTTTGGATTGAAGGGAGCTCTACACCCTTCTCCCCTTTTGT	211	(((((((((....((.((((((((((((..(((((((..((((((..(((((((..(((.(((((.(((((.((((((..((((((..(((((((..............)).)))))..))))))..)))))).))))).))))).)))..)))....))))..))))))..)))))))..)))))))))))).)).....))))))))).	-108.04	-0.512038	Gm07	-	TTTGGATTGAAGGGAGCTCTA	9524936-9524956	21	57.2868	114.111	38.7645	TTTGGATTGAAGGGAGCTCTA	S	3p
gma-MIR159e	gma-miR159e-5p	10	6	17	MIR159	CAAAGGGGGTTATGGAGTGGAGCTCCTTGAAGTCCAATTGAGGATCTTACTGGGTGGATTGAGCTGCTTAGCTATGGATCCCACAGTTCTACCCATCATTAAGTGCTTTTGTGGTAGTCTTGTGGCTTCCATATCTGGGGAGCTTCATTTGCCTTTATAGTATTATCCTTCTTTGGATTGAAGGGAGCTCTACACCCTTCTCCCCTTTTGT	211	(((((((((....((.((((((((((((..(((((((..((((((..(((((((..(((.(((((.(((((.((((((..((((((..(((((((..............)).)))))..))))))..)))))).))))).))))).)))..)))....))))..))))))..)))))))..)))))))))))).)).....))))))))).	-108.04	-0.512038	Gm07	-	GAGCTCCTTGAAGTCCAATT	9525088-9525107	20	0.835084	0.497577	1.40811	GAGCTCCTTGAAGTCCAATT	S	5p
gma-MIR160a	gma-miR160a-3p	788	454	1097	MIR160	CATGCATACATATGTGTATGTGCCTGGCTCCCTGTATGCCATTTGTAGAGCTCATCGAAGCATCAATGACCTTTGTGGATGGCGTATGAGGAGCCAAGCATATTTCATATACATACATG	119	((((.((..(((((...((((((.(((((((..((((((((((..(((((.((((.((....)).)))).)))))..))))))))))..))))))).))))))..)))))..)).))))	-55.3	-0.464706	Gm10	-	GCGTATGAGGAGCCAAGCATA	43851656-43851676	21	65.8046	37.65	90.8646	GCGTATGAGGAGCCAAGCATA	S	3p
gma-MIR160a	gma-miR160a-5p	205	327	112	MIR160	CATGCATACATATGTGTATGTGCCTGGCTCCCTGTATGCCATTTGTAGAGCTCATCGAAGCATCAATGACCTTTGTGGATGGCGTATGAGGAGCCAAGCATATTTCATATACATACATG	119	((((.((..(((((...((((((.(((((((..((((((((((..(((((.((((.((....)).)))).)))))..))))))))))..))))))).))))))..)))))..)).))))	-55.3	-0.464706	Gm10	-	TGCCTGGCTCCCTGTATGCCA	43851717-43851737	21	17.1192	27.118	9.27697	TGCCTGGCTCCCTGTATGCCA	S	5p
gma-MIR160b	gma-miR160b	205	328	112	MIR160	ATGTGTATGTGCCTGGCTCCCTGTATGCCATTTGCATAGTTCATTGAGCATCAATGATCTTTGTGAATGGCGTATGAGGAGCCAAGCATA	90	.......(((((.(((((((..((((((((((..((.((.((((((.....)))))).)).))..))))))))))..))))))).)))))	-49.8	-0.553333	Gm20	+	TGCCTGGCTCCCTGTATGCCA	40554897-40554917	21	17.1192	27.2009	9.27697	TGCCTGGCTCCCTGTATGCC	D	5p
gma-MIR160b	gma-miR160b-3p	784	452	1086	MIR160	ATGTGTATGTGCCTGGCTCCCTGTATGCCATTTGCATAGTTCATTGAGCATCAATGATCTTTGTGAATGGCGTATGAGGAGCCAAGCATA	90	.......(((((.(((((((..((((((((((..((.((.((((((.....)))))).)).))..))))))))))..))))))).)))))	-49.8	-0.553333	Gm20	+	GCGTATGAGGAGCCAAGCATA	40554957-40554977	21	65.4706	37.4842	89.9535	3p
gma-MIR160c	gma-miR160c	203	326	112	MIR160	TGCCTGGCTCCCTGTATGCCATTTGCAGAGCCCATCAGGACAGTGATGGCCTTAACGAATGGCGTGCGAGGAGCCATGCATGTTGTGCGTT	91	(((.(((((((.(((((((((((((..(((.((((((......)))))).)))..))))))))))))).))))))).)))...........	-48.1	-0.528571	Gm19	-	TGCCTGGCTCCCTGTATGCCA	43796015-43796035	21	16.9522	27.035	9.27697	TGCCTGGCTCCCTGTATGCC	D	5p
gma-MIR160c	gma-miR160c-3p	3	8	3	MIR160	TGCCTGGCTCCCTGTATGCCATTTGCAGAGCCCATCAGGACAGTGATGGCCTTAACGAATGGCGTGCGAGGAGCCATGCATGTTGTGCGTT	91	(((.(((((((.(((((((((((((..(((.((((((......)))))).)))..))))))))))))).))))))).)))...........	-48.1	-0.528571	Gm19	-	GCGTGCGAGGAGCCATGCATG	43795954-43795974	21	0.250525	0.663436	0.24849	3p
gma-MIR160d	gma-miR160d	203	326	112	MIR160	TGCCTGGCTCCCTGTATGCCATTTGTAGACCCCATTACAAAGGTGATGGCCTTAGCAAATGGCGTATGAGGAGTCATGCATGCTGTGTTTT	91	(((.(((((((..(((((((((((((.((..(((((((....)))))))..)).)))))))))))))..))))))).)))...........	-44.6	-0.49011	Gm13	-	TGCCTGGCTCCCTGTATGCCA	23750046-23750066	21	16.9522	27.035	9.27697	TGCCTGGCTCCCTGTATGCC	D	5p
gma-MIR160d	gma-miR160d-3p	14	18	19	MIR160	TGCCTGGCTCCCTGTATGCCATTTGTAGACCCCATTACAAAGGTGATGGCCTTAGCAAATGGCGTATGAGGAGTCATGCATGCTGTGTTTT	91	(((.(((((((..(((((((((((((.((..(((((((....)))))))..)).)))))))))))))..))))))).)))...........	-44.6	-0.49011	Gm13	-	GCGTATGAGGAGTCATGCATG	23749985-23750005	21	1.16912	1.49273	1.57377	3p
gma-MIR160f	gma-miR160f	204	326	112	MIR160	TACATTGTGTGCCTGGCTCCCTGTATGCCATTTGTAGACCCCATCACAATGGTGATGGCCTTATCAAATGGCGTATGAGGAGTCATGCATGCTGTGT	97	.((((.((((((.(((((((..((((((((((((......(((((((....)))))))......))))))))))))..))))))).)))))).))))	-52.1	-0.537113	Gm10	-	TGCCTGGCTCCCTGTATGCCA	4733567-4733587	21	17.0357	27.035	9.27697	TGCCTGGCTCCCTGTATGCCA	S	5p
gma-MIR160f	gma-miR160f-3p	14	18	19	MIR160	TACATTGTGTGCCTGGCTCCCTGTATGCCATTTGTAGACCCCATCACAATGGTGATGGCCTTATCAAATGGCGTATGAGGAGTCATGCATGCTGTGT	97	.((((.((((((.(((((((..((((((((((((......(((((((....)))))))......))))))))))))..))))))).)))))).))))	-52.1	-0.537113	Gm10	-	GCGTATGAGGAGTCATGCATG	4733506-4733526	21	1.16912	1.49273	1.57377	3p
gma-MIR162a	gma-miR162a	225	271	265	MIR162_1	GTGAAGTCACTGGATGCAGCGGTTCATCGATCTCTTCCTGAATCGTTGTTTAACATCAGAACCATGAATCGATCGATAAACCTCTGCATCCAGCGCTCACTC	102	((((.(.(.((((((((((.((((.(((((((..(((.((..((..((.....))...))..)).)))..))))))).)))).)))))))))).))))))..	-43.7	-0.428431	Gm06	-	TCGATAAACCTCTGCATCCAG	20176247-20176267	21	18.7894	22.4739	21.95	TCGATAAACCTCTGCATCCA	D	3p
gma-MIR162a	gma-miR162a-5p	17	8	6	MIR162_1	GTGAAGTCACTGGATGCAGCGGTTCATCGATCTCTTCCTGAATCGTTGTTTAACATCAGAACCATGAATCGATCGATAAACCTCTGCATCCAGCGCTCACTC	102	((((.(.(.((((((((((.((((.(((((((..(((.((..((..((.....))...))..)).)))..))))))).)))).)))))))))).))))))..	-43.7	-0.428431	Gm06	-	GGATGCAGCGGTTCATCGATC	20176308-20176328	21	1.41964	0.663436	0.49698	5p
gma-MIR164a	gma-miR164a	21077	24365	18047	MIR164	AGCTCCTTGTTGGAGAAGCAGGGCACGTGCAAGTCTCTTGGATCTCAAATGCCACTGAACCCTTTGCACGTGCTCCCCTTCTCCAACACGGGTTT	95	(((.((.(((((((((((..(((((((((((((..((.(((..........)))..))....)))))))))))))..))))))))))).))))).	-45	-0.473684	Gm19	+	TGGAGAAGCAGGGCACGTGCA	49560511-49560531	21	1760.11	2020.58	1494.83	TGGAGAAGCAGGGCACGTGCA	S	5p
gma-MIR164a	gma-miR164a-3p	19	13	17	MIR164	AGCTCCTTGTTGGAGAAGCAGGGCACGTGCAAGTCTCTTGGATCTCAAATGCCACTGAACCCTTTGCACGTGCTCCCCTTCTCCAACACGGGTTT	95	(((.((.(((((((((((..(((((((((((((..((.(((..........)))..))....)))))))))))))..))))))))))).))))).	-45	-0.473684	Gm19	+	CACGTGCTCCCCTTCTCCAAC	49560567-49560587	21	1.58666	1.07808	1.40811	3p
gma-MIR164b	gma-miR164b	21076	24372	18049	MIR164	GCTCCTTGTTGGAGAAGCAGGGCACGTGCAACTCTCTAGGCTCTCTTAAGCGCCATTGAACCCTTTGCACGTGCTCCCCTTCTCCAACAC	90	......(((((((((((..((((((((((((...((..(((.((....)).)))...)).....))))))))))))..))))))))))).	-43.6	-0.484444	Gm10	+	TGGAGAAGCAGGGCACGTGCA	1553883-1553903	21	1760.02	2021.16	1495	TGGAGAAGCAGGGCACGTGC	D	5p
gma-MIR164b	gma-miR164b-3p	19	13	17	MIR164	GCTCCTTGTTGGAGAAGCAGGGCACGTGCAACTCTCTAGGCTCTCTTAAGCGCCATTGAACCCTTTGCACGTGCTCCCCTTCTCCAACAC	90	......(((((((((((..((((((((((((...((..(((.((....)).)))...)).....))))))))))))..))))))))))).	-43.6	-0.484444	Gm10	+	CACGTGCTCCCCTTCTCCAAC	1553941-1553961	21	1.58666	1.07808	1.40811	3p
gma-MIR164d	gma-miR164d	20994	24298	17911	MIR164	GTTAACTCCTGTTGGAGAAGCAGGGCACGTGCAACTCACTTCTAGTTAATCTGATTTTGCACGTGCTCCCCTTCTCCAACACGATTTTCC	90	......((.(((((((((((..((((((((((((.(((.............)))..))))))))))))..))))))))))).))......	-39.62	-0.440222	Gm10	+	TGGAGAAGCAGGGCACGTGCA	38093069-38093089	21	1753.18	2015.02	1483.57	TGGAGAAGCAGGGCACGTGC	D	5p
gma-MIR164d	gma-miR164d-3p	19	13	17	MIR164	GTTAACTCCTGTTGGAGAAGCAGGGCACGTGCAACTCACTTCTAGTTAATCTGATTTTGCACGTGCTCCCCTTCTCCAACACGATTTTCC	90	......((.(((((((((((..((((((((((((.(((.............)))..))))))))))))..))))))))))).))......	-39.62	-0.440222	Gm10	+	CACGTGCTCCCCTTCTCCAAC	38093116-38093136	21	1.58666	1.07808	1.40811	3p
gma-MIR164e	gma-miR164e	21076	24372	18049	MIR164	GCTACTTGTTGGAGAAGCAGGGCACGTGCAACTCTCTCGGCTCTCTTTAAGCGCCATTGAACCCTTTGCACGTGCTCCCCTTCTCCAACACGGCT	95	(((...(((((((((((..((((((((((((...((..(((.((.....)).)))...)).....))))))))))))..))))))))))).))).	-46	-0.484211	Gm02	+	TGGAGAAGCAGGGCACGTGCA	1511600-1511620	21	1760.02	2021.16	1495	TGGAGAAGCAGGGCACGTGCA	S	5p
gma-MIR164e	gma-miR164e-3p	19	13	17	MIR164	GCTACTTGTTGGAGAAGCAGGGCACGTGCAACTCTCTCGGCTCTCTTTAAGCGCCATTGAACCCTTTGCACGTGCTCCCCTTCTCCAACACGGCT	95	(((...(((((((((((..((((((((((((...((..(((.((.....)).)))...)).....))))))))))))..))))))))))).))).	-46	-0.484211	Gm02	+	CACGTGCTCCCCTTCTCCAAC	1511659-1511679	21	1.58666	1.07808	1.40811	3p
gma-MIR164f	gma-miR164f	20961	24272	17894	MIR164	AGGTCTTGCTGGAGAAGCAGGGCACGTGCAACTTCCCTCTCACTCAGAGACTCTATGCTTGTTCAAGCTGATTTTGCACGTGCTCTCCTTTTCCAGCTTGATT	103	.((((..((((((((((.(((((((((((((..((..((((.....))))......((((....)))).))..))))))))))))).))))))))))..))))	-51.4	-0.499029	Gm03	+	TGGAGAAGCAGGGCACGTGCA	45537777-45537797	21	1750.42	2012.87	1482.16	TGGAGAAGCAGGGCACGTGCA	S	5p
gma-MIR164f	gma-miR164f-3p	9	3	3	MIR164	AGGTCTTGCTGGAGAAGCAGGGCACGTGCAACTTCCCTCTCACTCAGAGACTCTATGCTTGTTCAAGCTGATTTTGCACGTGCTCTCCTTTTCCAGCTTGATT	103	.((((..((((((((((.(((((((((((((..((..((((.....))))......((((....)))).))..))))))))))))).))))))))))..))))	-51.4	-0.499029	Gm03	+	CACGTGCTCTCCTTTTCCAGC	45537844-45537864	21	0.751576	0.248789	0.24849	3p
gma-MIR164g	gma-miR164g	21077	24365	18047	MIR164	GCTCCTTGTTGGAGAAGCAGGGCACGTGCAAGTCTCTTGGCTCTCAAATGCCACTGAACCCTTTGCACGTGCTCCCCTTCTCCAACACGGGT	92	..(((.(((((((((((..(((((((((((((..((.((((........))))..))....)))))))))))))..))))))))))).))).	-49.5	-0.538043	Gm03	+	TGGAGAAGCAGGGCACGTGCA	46896230-46896250	21	1760.11	2020.58	1494.83	TGGAGAAGCAGGGCACGTGCA	S	5p
gma-MIR164g	gma-miR164g-3p	19	13	17	MIR164	GCTCCTTGTTGGAGAAGCAGGGCACGTGCAAGTCTCTTGGCTCTCAAATGCCACTGAACCCTTTGCACGTGCTCCCCTTCTCCAACACGGGT	92	..(((.(((((((((((..(((((((((((((..((.((((........))))..))....)))))))))))))..))))))))))).))).	-49.5	-0.538043	Gm03	+	CACGTGCTCCCCTTCTCCAAC	46896286-46896306	21	1.58666	1.07808	1.40811	3p
gma-MIR164j	gma-miR164j	20960	24266	17889	MIR164	AGGTCTTGCTGGAGAAGCAGGGCACGTGCAACATTCCTGATGCTTGCTCCAGCTTATTTTGCACGTGCTCTCCTTTTCCAGCTTGATT	88	.((((..((((((((((.(((((((((((((.((..(((..(....)..)))...)).))))))))))))).))))))))))..))))	-45.9	-0.521591	Gm19	+	TGGAGAAGCAGGGCACGTGCA	48157212-48157232	21	1750.34	2012.37	1481.75	TGGAGAAGCAGGGCACGTGCA	S	5p
gma-MIR164j	gma-miR164j-3p	9	3	3	MIR164	AGGTCTTGCTGGAGAAGCAGGGCACGTGCAACATTCCTGATGCTTGCTCCAGCTTATTTTGCACGTGCTCTCCTTTTCCAGCTTGATT	88	.((((..((((((((((.(((((((((((((.((..(((..(....)..)))...)).))))))))))))).))))))))))..))))	-45.9	-0.521591	Gm19	+	CACGTGCTCTCCTTTTCCAGC	48157264-48157284	21	0.751576	0.248789	0.24849	3p
gma-MIR164k	gma-miR164k	20994	24298	17911	MIR164	AGGTCCTGTTGGAGAAGCAGGGCACGTGCAACTCAGTTCTAGTTCTAGCTCTATTATAGCTGCTCTAGTTTATCTGATTTTGCACGTGCTCCCCTTCTCCAACACGATT	109	.((((.(((((((((((..((((((((((((.((((..((((...(((((.......)))))..)))).....))))..))))))))))))..))))))))))).))))	-53.4	-0.489908	Gm20	-	TGGAGAAGCAGGGCACGTGCA	45788176-45788196	21	1753.18	2015.02	1483.57	TGGAGAAGCAGGGCACGTGCA	S	5p
gma-MIR164k	gma-miR164k-3p	19	13	17	MIR164	AGGTCCTGTTGGAGAAGCAGGGCACGTGCAACTCAGTTCTAGTTCTAGCTCTATTATAGCTGCTCTAGTTTATCTGATTTTGCACGTGCTCCCCTTCTCCAACACGATT	109	.((((.(((((((((((..((((((((((((.((((..((((...(((((.......)))))..)))).....))))..))))))))))))..))))))))))).))))	-53.4	-0.489908	Gm20	-	CACGTGCTCCCCTTCTCCAAC	45788103-45788123	21	1.58666	1.07808	1.40811	3p
gma-MIR166a	gma-miR166a-3p	278774	282656	315685	MIR166	ACGGAAGCTTTGTCTTTTGAGGGGAATGTTGTCTGGCTCGAGGACCCTTCTTCATCTTGATCTTGTGTAGACTACTATGCTTGTGGTCAAGGAATACATAGTGTTGTCGGACCAGGCTTCATTCCCCCCAATTATATGCTTCCAAA	146	..((((((..(((...(((.((((((((..((((((..(((.(((.((......((((((((..((((((....))))))....)))))))).......)).))).)))..))))))..)))))))).)))..))).))))))…	-62.12	-0.425479	Gm16	-	TCGGACCAGGCTTCATTCCCC	1912589-1912609	21	23280	23440.5	26148.2	TCGGACCAGGCTTCATTCCCC	S	3p
gma-MIR166a	gma-miR166a-5p	2331	1930	2202	MIR166	ACGGAAGCTTTGTCTTTTGAGGGGAATGTTGTCTGGCTCGAGGACCCTTCTTCATCTTGATCTTGTGTAGACTACTATGCTTGTGGTCAAGGAATACATAGTGTTGTCGGACCAGGCTTCATTCCCCCCAATTATATGCTTCCAAA	146	..((((((..(((...(((.((((((((..((((((..(((.(((.((......((((((((..((((((....))))))....)))))))).......)).))).)))..))))))..)))))))).)))..))).))))))…	-62.12	-0.425479	Gm16	-	GGAATGTTGTCTGGCTCGAGG	1912673-1912693	21	194.658	160.054	182.392	GGAATGTTGTCTGGCTCGAGG	S	5p
gma-MIR166b	gma-miR166b	289311	296050	325454	MIR166	GCTTGCAAAGGTGAGGTTGAGAGGAATGTTGTCTGGCTCGAGGTCATGGAGGAGGAGGAGGAGTAGAGTACTGAGATCAGTGAAAGTTTCCAATGGAAATTTACCCTCTTACACAAAAAAATGATTCTCGGACCAGGCTTCATTCCCCCCACCCAACTTTTGCTTTT	167	....((((((((..(((.(.(.((((((..((((((..(((((((((........((((((.((((..(((((....)))))...((((((...))))))))))))))))..........)))).)))))..))))))..)))))).)).)))..))))))))....	-63.77	-0.381856	Gm08	-	TCGGACCAGGCTTCATTCCCC	282411-282431	21	24159.9	24551.3	26957.4	TCGGACCAGGCTTCATTCCCC	S	3p
gma-MIR166b	gma-miR166b-5p	2346	1935	2200	MIR166	GCTTGCAAAGGTGAGGTTGAGAGGAATGTTGTCTGGCTCGAGGTCATGGAGGAGGAGGAGGAGTAGAGTACTGAGATCAGTGAAAGTTTCCAATGGAAATTTACCCTCTTACACAAAAAAATGATTCTCGGACCAGGCTTCATTCCCCCCACCCAACTTTTGCTTTT	167	....((((((((..(((.(.(.((((((..((((((..(((((((((........((((((.((((..(((((....)))))...((((((...))))))))))))))))..........)))).)))))..))))))..)))))).)).)))..))))))))....	-63.77	-0.381856	Gm08	-	GGAATGTTGTCTGGCTCGAGG	282516-282536	21	195.911	160.469	182.226	5p
gma-MIR166c	gma-miR166c-3p	285394	289940	323738	MIR166	GCTTTGTGTTTTGAGGGGAATGTTGTCTGGCTCGAGGACCCTTCTTCTTCTTGATCTTGTGTAGACTGCTATACCTGTGGTCAAGGAATGCTTAGTGTTTTCGGACCAGGCTTCATTCCCCCCAATTATA	130	....((((..(((.((((((((..((((((..(((((((.((.....(((((((((..((((((....))))))....)))))))))......)).)))))))..))))))..)))))))).))).))))	-53.7	-0.413077	Gm07	-	TCGGACCAGGCTTCATTCCCC	4453662-4453682	21	23832.8	24044.6	26815.2	TCGGACCAGGCTTCATTCCCC	S	3p
gma-MIR166c	gma-miR166c-5p	2331	1930	2202	MIR166	GCTTTGTGTTTTGAGGGGAATGTTGTCTGGCTCGAGGACCCTTCTTCTTCTTGATCTTGTGTAGACTGCTATACCTGTGGTCAAGGAATGCTTAGTGTTTTCGGACCAGGCTTCATTCCCCCCAATTATA	130	....((((..(((.((((((((..((((((..(((((((.((.....(((((((((..((((((....))))))....)))))))))......)).)))))))..))))))..)))))))).))).))))	-53.7	-0.413077	Gm07	-	GGAATGTTGTCTGGCTCGAGG	4453746-4453766	21	194.658	160.054	182.392	GGAATGTTGTCTGGCTCGAGG	S	5p
gma-MIR166d	gma-miR166d	289332	296090	325492	MIR166	AGGAGTTGAGGGGAATGGTGTCTGGTTCGAGACCATTCTTCTGAAGCAAAGATCATCATCATCACCCTTGAGAATGATCTCGGACCAGGCTTCATTCCCCCTAGCTCAAA	110	..((((((.(((((((((.(((((((((((((.(((((((..(.......(((....)))......)..))))))).))))))))))))).))))))))).))))))…	-54.42	-0.494727	Gm20	-	TCGGACCAGGCTTCATTCCCC	43105401-43105421	21	24161.7	24554.6	26960.5	TCGGACCAGGCTTCATTCCCC	S	3p
gma-MIR166d	gma-miR166d-5p	4	4	12	MIR166	AGGAGTTGAGGGGAATGGTGTCTGGTTCGAGACCATTCTTCTGAAGCAAAGATCATCATCATCACCCTTGAGAATGATCTCGGACCAGGCTTCATTCCCCCTAGCTCAAA	110	..((((((.(((((((((.(((((((((((((.(((((((..(.......(((....)))......)..))))))).))))))))))))).))))))))).))))))…	-54.42	-0.494727	Gm20	-	GGAATGGTGTCTGGTTCGAGA	43105469-43105489	21	0.334034	0.331718	0.993961	5p
gma-MIR166f	gma-miR166f	289332	296090	325492	MIR166	ATGAAGGAGTTGAGGGGAATGGTGTCTGGTTCGAGACCATTCTTCTGAAGCAAAGATCATCATCACCCTTGAGAATGATCTCGGACCAGGCTTCATTCCCCCTAGCTCAA	110	......((((((.(((((((((.(((((((((((((.(((((((...(((....(((....)))...)))))))))).))))))))))))).))))))))).))))))..	-54.7	-0.497273	Gm10	+	TCGGACCAGGCTTCATTCCCC	41243438-41243458	21	24161.7	24554.6	26960.5	TCGGACCAGGCTTCATTCCCC	S	3p
gma-MIR166f	gma-miR166f-5p	4	4	12	MIR166	ATGAAGGAGTTGAGGGGAATGGTGTCTGGTTCGAGACCATTCTTCTGAAGCAAAGATCATCATCACCCTTGAGAATGATCTCGGACCAGGCTTCATTCCCCCTAGCTCAA	110	......((((((.(((((((((.(((((((((((((.(((((((...(((....(((....)))...)))))))))).))))))))))))).))))))))).))))))..	-54.7	-0.497273	Gm10	+	GGAATGGTGTCTGGTTCGAGA	41243373-41243393	21	0.334034	0.331718	0.993961	5p
gma-MIR166g	gma-miR166g	285615	290084	324007	MIR166	AAAAGTTGAGGGGAATGTCGTTTGGTTCGAGATCATTCATGCAAGTAGTCTCAGACATAACTCTTCTGAGTGATTTCGGACCAGGCTTCATTCCCCTCAGCTACCAAGCA	110	...((((((((((((((..((((((((((((((((((((.(.(((.(((..........)))))))))))))))))))))))))))..))))))))))))))........	-57.6	-0.523636	Gm10	-	TCGGACCAGGCTTCATTCCCC	2905328 2905348	21	23851.3	24056.5	26837.5	TCGGACCAGGCTTCATTCCCC	S	3p
gma-MIR166g	gma-miR166g-5p	12	14	18	MIR166	AAAAGTTGAGGGGAATGTCGTTTGGTTCGAGATCATTCATGCAAGTAGTCTCAGACATAACTCTTCTGAGTGATTTCGGACCAGGCTTCATTCCCCTCAGCTACCAAGCA	110	...((((((((((((((..((((((((((((((((((((.(.(((.(((..........)))))))))))))))))))))))))))..))))))))))))))........	-57.6	-0.523636	Gm10	-	GGAATGTCGTTTGGTTCGAGA	2905392-2905412	21	1.0021	1.16101	1.49094	5p
gma-MIR166h	gma-miR166h-3p	37010	42741	44403	MIR166	TGGGGATGATGGGAATGTTGTTTGGCTCGAGGTAACTGCATGGTCTTAATTTTGTTCATCTTTTGAAGCTTTAATTTATTTATGGGTTTCAATCTTTTTTGATCCCTTGAAACAGAAAAAGCTTTAAAGGTTGGATTTTGAGGCTATCCCTTTATGTGATCTCGGACCAGGCTTCATTCCCGTCAACCTT	190	.((((.(((((((((((..((((((..((((((.((.(.((((((((((....(((((.(((((((((((((......((((.(((..((((......)))).))).))))......))))))))))))).))))).)))))))))).)......)).))))))..))))))..))))))))))).))))	-76.3	-0.401579	Gm08	+	TCGGACCAGGCTTCATTCCCG	14990705-14990725	21	3090.65	3544.49	3677.9	TCTCGGACCAGGCTTCATTCC	D	3p
gma-MIR166h	gma-miR166h-5p	63	60	63	MIR166	TGGGGATGATGGGAATGTTGTTTGGCTCGAGGTAACTGCATGGTCTTAATTTTGTTCATCTTTTGAAGCTTTAATTTATTTATGGGTTTCAATCTTTTTTGATCCCTTGAAACAGAAAAAGCTTTAAAGGTTGGATTTTGAGGCTATCCCTTTATGTGATCTCGGACCAGGCTTCATTCCCGTCAACCTT	190	.((((.(((((((((((..((((((..((((((.((.(.((((((((((....(((((.(((((((((((((......((((.(((..((((......)))).))).))))......))))))))))))).))))).)))))))))).)......)).))))))..))))))..))))))))))).))))	-76.3	-0.401579	Gm08	+	GGAATGTTGTTTGGCTCGAGG	14990555-14990575	21	5.26103	4.97577	5.21829	GGAATGTTGTTTGGCTCGAGG	S	5p
gma-MIR166i	gma-miR166i-3p	285615	290084	324007	MIR166	GTTGAGGGGAATGTCGTCTGGTTCGAGACCATTCATGCAAGTAGTCTCAGACATGACTCTTCTGAGTGATTTCGGACCAGGCTTCATTCCCCTCAGC	97	(((((((((((((..(((((((((((((.((((((.(.(((.((((........)))))))))))))).)))))))))))))..)))))))))))))	-58	-0.597938	Gm02	+	TCGGACCAGGCTTCATTCCCC	14340838-14340858	21	23851.3	24056.5	26837.5	TCGGACCAGGCTTCATTCCCC	S	3p
gma-MIR166i	gma-miR166i-5p	23	14	34	MIR166	GTTGAGGGGAATGTCGTCTGGTTCGAGACCATTCATGCAAGTAGTCTCAGACATGACTCTTCTGAGTGATTTCGGACCAGGCTTCATTCCCCTCAGC	97	(((((((((((((..(((((((((((((.((((((.(.(((.((((........)))))))))))))).)))))))))))))..)))))))))))))	-58	-0.597938	Gm02	+	GGAATGTCGTCTGGTTCGAGA	14340774-14340794	21	1.92069	1.16101	2.81622	GGAATGTCGTCTGGTTCGAG	D	5p
gma-MIR166j	gma-miR166j-3p	37007	42739	44402	MIR166	GGTTGATGGGAATGTTGTTTGGCTCGAGGTAACTATGCATGGTCTTAATTTTGTTCATCTTTGAAGCTTTAATTTATGGGTTTCGATCTCTTTGATCCCTTGAAACAAAGAAAGCTTTAAAGGTTGGATTTTGAGGCTTTCTCGGACCAGGCTTCATTCCCGTAAACC	168	((((.(((((((((..((((((..(((((...........((((((((....((((((((((((((((((..((((.(((..((((.....)))).))).))))......))))))))))))).))))).)))))))).)))))..))))))..))))))))).))))	-65.9	-0.392262	Gm15	-	TCGGACCAGGCTTCATTCCCG	3688770-3688790	21	3090.4	3544.33	3677.82	TCGGACCAGGCTTCATTCCCG	S	3p
gma-MIR166j	gma-miR166j-5p	63	60	63	MIR166	GGTTGATGGGAATGTTGTTTGGCTCGAGGTAACTATGCATGGTCTTAATTTTGTTCATCTTTGAAGCTTTAATTTATGGGTTTCGATCTCTTTGATCCCTTGAAACAAAGAAAGCTTTAAAGGTTGGATTTTGAGGCTTTCTCGGACCAGGCTTCATTCCCGTAAACC	168	((((.(((((((((..((((((..(((((...........((((((((....((((((((((((((((((..((((.(((..((((.....)))).))).))))......))))))))))))).))))).)))))))).)))))..))))))..))))))))).))))	-65.9	-0.392262	Gm15	-	GGAATGTTGTTTGGCTCGAGG	3688903-3688923	21	5.26103	4.97577	5.21829	GGAATGTTGTTTGGCTCGAGG	S	5p
gma-MIR166n	gma-miR166n	289311	296050	325454	MIR166	AGGTTGAGAGGAATGTTGTCTGGCTCGAGGTCATGGAGGAAGAGGAGAGTACTGAGATCAGTGAAAGTTTCCAATGGAAATTTACCCTCTTAACACACACACAGAAAAAATGATTCTCGGACCAGGCTTCATTCCCCCCACCC	143	.(((.(.(.((((((..((((((..(((((((((.....((((((....(((((....))))).((((((((...))))))))..))))))..................)))).)))))..))))))..)))))).)).))).	-49.7	-0.347552	Gm05	-	TCGGACCAGGCTTCATTCCCC	37747171-37747191	21	24159.9	24551.3	26957.4	TCGGACCAGGCTTCATTCCCC	S	3p
gma-MIR166n	gma-miR166n-5p	2346	1935	2200	MIR166	AGGTTGAGAGGAATGTTGTCTGGCTCGAGGTCATGGAGGAAGAGGAGAGTACTGAGATCAGTGAAAGTTTCCAATGGAAATTTACCCTCTTAACACACACACAGAAAAAATGATTCTCGGACCAGGCTTCATTCCCCCCACCC	143	.(((.(.(.((((((..((((((..(((((((((.....((((((....(((((....))))).((((((((...))))))))..))))))..................)))).)))))..))))))..)))))).)).))).	-49.7	-0.347552	Gm05	-	GGAATGTTGTCTGGCTCGAGG	37747278-37747298	21	195.911	160.469	182.226	5p
gma-MIR166o	gma-miR166o	289311	296049	325454	MIR166	ATGTTGAGAGGAATGTTGTCTGGCTCGAGGTCATGATATGGAGATATATATGAAAGTGTTTCAGTTAAATTCCAGGGTATATAAATTAATGGAAATTAATTTATACCCTAAATGATTCTCGGACCAGGCTTCATTCCCCCCAGCC	145	..((((.(.((((((..((((((..(((((((((......(((((((........)))))))...........((((((((..(((((((....)))))))))))))))..)))).)))))..))))))..)))))).).)))).	-53.1	-0.366207	Gm06	-	TCGGACCAGGCTTCATTCCCC	12992823-12992843	21	24159.9	24551.2	26957.4	TCGGACCAGGCTTCATTCCCC	S	3p
gma-MIR166o	gma-miR166o-5p	2346	1935	2200	MIR166	ATGTTGAGAGGAATGTTGTCTGGCTCGAGGTCATGATATGGAGATATATATGAAAGTGTTTCAGTTAAATTCCAGGGTATATAAATTAATGGAAATTAATTTATACCCTAAATGATTCTCGGACCAGGCTTCATTCCCCCCAGCC	145	..((((.(.((((((..((((((..(((((((((......(((((((........)))))))...........((((((((..(((((((....)))))))))))))))..)))).)))))..))))))..)))))).).)))).	-53.1	-0.366207	Gm06	-	GGAATGTTGTCTGGCTCGAGG	12992932-12992952	21	195.911	160.469	182.226	5p
gma-MIR166q	gma-miR166q	289311	296049	325454	MIR166	TGTTAGGTTGAGAGGAATGTTGTCTGGCTCGAGGTCATGAAGATATACATATGAAAGTGTTAACTTTTCAGTTAATTTCTAGGATAAATTAATGGAAATTAATTTATACCCTAAATGATTCTCGGACCAGGCTTCATTCCCCCCAGCCAACA	152	.(((.(((((.(.((((((..((((((..(((((((((..((..........((((((....)))))).((((((((((((..(.....)..))))))))))))......))..)))).)))))..))))))..)))))).).)))))))).	-53.3	-0.350658	Gm04	+	TCGGACCAGGCTTCATTCCCC	44850306-44850326	21	24159.9	24551.2	26957.4	TCGGACCAGGCTTCATTCCC	D	3p
gma-MIR166q	gma-miR166q-5p	2346	1935	2200	MIR166	TGTTAGGTTGAGAGGAATGTTGTCTGGCTCGAGGTCATGAAGATATACATATGAAAGTGTTAACTTTTCAGTTAATTTCTAGGATAAATTAATGGAAATTAATTTATACCCTAAATGATTCTCGGACCAGGCTTCATTCCCCCCAGCCAACA	152	.(((.(((((.(.((((((..((((((..(((((((((..((..........((((((....)))))).((((((((((((..(.....)..))))))))))))......))..)))).)))))..))))))..)))))).).)))))))).	-53.3	-0.350658	Gm04	+	GGAATGTTGTCTGGCTCGAGG	44850198-44850218	21	195.911	160.469	182.226	5p
gma-MIR166r	gma-miR166r	4487	4425	4418	MIR166	CACGTCTTGAGGGGAATGCAGTGTGGTCCAAGGAGATGATATATCACTTCACCATACTCATATCTTCACAAACTCATCAGATTCAGATGTAATAATAATTTGTAATATATGCATATTATGTCTCCTCGGACCAGGCTTCATTCCCTTCAATTACA	155	...((.((((((((((((.(((.((((((.(((((((.....................................((((.......)))).....(((((.((((.....)))).)))))))))))).)))))).))).))))))))))))..)).	-52	-0.335484	Gm06	+	TCGGACCAGGCTTCATTCCCT	10985854-10985874	21	374.702	366.963	365.943	TCGGACCAGGCTTCATTCCC	D	3p
gma-MIR166r	gma-miR166r-5p	12	11	7	MIR166	CACGTCTTGAGGGGAATGCAGTGTGGTCCAAGGAGATGATATATCACTTCACCATACTCATATCTTCACAAACTCATCAGATTCAGATGTAATAATAATTTGTAATATATGCATATTATGTCTCCTCGGACCAGGCTTCATTCCCTTCAATTACA	155	...((.((((((((((((.(((.((((((.(((((((.....................................((((.......)))).....(((((.((((.....)))).)))))))))))).)))))).))).))))))))))))..)).	-52	-0.335484	Gm06	+	GGAATGCAGTGTGGTCCAAGG	10985741 10985761	21	1.0021	0.912225	0.579811	5p
gma-MIR166u	gma-miR166u	289385	296116	325511	MIR166	GAGGTTGAGAGGAATGTTGTCTGGCTCGAGGTCATGGAGGAGGAGGAGAGTACTGAGATGAGTGAAAGTTTCCAATGGAAATTTACCCTCTTAACACAAAAAAAAATTGATTCTCGGACCAGGCTTCATTCCCCACACCCA	141	..((.((.(.((((((..((((((..((((((((((....((((((....((((......)))).((((((((...))))))))..))))))....)).........))).)))))..))))))..)))))).).)).)).	-47	-0.333333	Gm04	+	TCGGACCAGGCTTCATTCCCC	25372987-25373007	21	24166.1	24556.8	26962.1	TCTCGGACCAGGCTTCATTC	D	3p
gma-MIR166u	gma-miR166u-5p	2346	1935	2200	MIR166	GAGGTTGAGAGGAATGTTGTCTGGCTCGAGGTCATGGAGGAGGAGGAGAGTACTGAGATGAGTGAAAGTTTCCAATGGAAATTTACCCTCTTAACACAAAAAAAAATTGATTCTCGGACCAGGCTTCATTCCCCACACCCA	141	..((.((.(.((((((..((((((..((((((((((....((((((....((((......)))).((((((((...))))))))..))))))....)).........))).)))))..))))))..)))))).).)).)).	-47	-0.333333	Gm04	+	GGAATGTTGTCTGGCTCGAGG	25372884-25372904	21	195.911	160.469	182.226	5p
gma-MIR167e	gma-miR167e	281033	277042	413255	MIR167_1	TCATGCACCACTACCAGTTGAAGCTGCCAGCATGATCTTAACTTCCCTCACTTGCCGTGGAAAGATCAGATCATGTGGCAGTTTCACCTAGTAGTTGCTGGCCGCATGA	109	((((((.(((((((.((.(((((((((((.((((((((...(((.((.(.......).)).)))...))))))))))))))))))).)).)))))....))..))))))	-47.4	-0.434862	Gm20	+	TGAAGCTGCCAGCATGATCTT	37901914-37901934	21	23468.6	22975	34229.9	TGAAGCTGCCAGCATGATCTT	S	5p
gma-MIR167e	gma-miR167e-3p	706	550	1275	MIR167_1	TCATGCACCACTACCAGTTGAAGCTGCCAGCATGATCTTAACTTCCCTCACTTGCCGTGGAAAGATCAGATCATGTGGCAGTTTCACCTAGTAGTTGCTGGCCGCATGA	109	((((((.(((((((.((.(((((((((((.((((((((...(((.((.(.......).)).)))...))))))))))))))))))).)).)))))....))..))))))	-47.4	-0.434862	Gm20	+	ATCAGATCATGTGGCAGTTTCACC	37901960-37901983	24	58.957	45.6113	105.608	3p
gma-MIR167f	gma-miR167f	281033	277042	413255	MIR167_1	TCATGCACCACTACCAGTTGAAGCTGCCAGCATGATCTTAACTTCCCTCACTTGCTGTGGAAAGATCAGATCATGTGGCAGTTTCACCTAGTAGTTGTTGGCCGCATGA	109	((((((.(((((((.((.(((((((((((.((((((((...(((.((.((.....)).)).)))...))))))))))))))))))).)).)))))....))..))))))	-48.5	-0.444954	Gm10	-	TGAAGCTGCCAGCATGATCTT	46574320-46574340	21	23468.6	22975	34229.9	TGAAGCTGCCAGCATGATCTT	S	5p
gma-MIR167f	gma-miR167f-3p	706	550	1275	MIR167_1	TCATGCACCACTACCAGTTGAAGCTGCCAGCATGATCTTAACTTCCCTCACTTGCTGTGGAAAGATCAGATCATGTGGCAGTTTCACCTAGTAGTTGTTGGCCGCATGA	109	((((((.(((((((.((.(((((((((((.((((((((...(((.((.((.....)).)).)))...))))))))))))))))))).)).)))))....))..))))))	-48.5	-0.444954	Gm10	-	ATCAGATCATGTGGCAGTTTCACC	46574271-46574294	24	58.957	45.6113	105.608	3p
gma-MIR167g	gma-miR167g	4015	3251	4442	MIR167_1	CAGCAGTTGAAGCTGCCAGCATGATCTGAGTTTACCTTCTATTGGTAAGAACAGATCATGTGGCTGCTTCACCTGTTG	78	((((((.((((((.((((.(((((((((..((((((.......))))))..))))))))))))).)))))).))))))	-44.9	-0.575641	Gm10	+	TGAAGCTGCCAGCATGATCTG	39044884-39044904	21	335.286	269.604	367.931	TGAAGCTGCCAGCATGATCTGA	D	5p
gma-MIR167g	gma-miR167g-3p	7	4	4	MIR167_1	CAGCAGTTGAAGCTGCCAGCATGATCTGAGTTTACCTTCTATTGGTAAGAACAGATCATGTGGCTGCTTCACCTGTTG	78	((((((.((((((.((((.(((((((((..((((((.......))))))..))))))))))))).)))))).))))))	-44.9	-0.575641	Gm10	+	AACAGATCATGTGGCTGCTTCACC	39044926-39044949	24	0.584559	0.331718	0.33132	3p
gma-MIR167j	gma-miR167j	4015	3251	4442	MIR167_1	CAGCAGTTGAAGCTGCCAGCATGATCTGAGTTTACCTTCTATTGGTAAGAACAGATCATGTGGCTGCTTCACCTGTTG	78	((((((.((((((.((((.(((((((((..((((((.......))))))..))))))))))))).)))))).))))))	-44.9	-0.575641	Gm20	+	TGAAGCTGCCAGCATGATCTG	44765103-44765123	21	335.286	269.604	367.931	TGAAGCTGCCAGCATGATCTG	S	5p
gma-MIR167j	gma-miR167j-3p	7	4	4	MIR167_1	CAGCAGTTGAAGCTGCCAGCATGATCTGAGTTTACCTTCTATTGGTAAGAACAGATCATGTGGCTGCTTCACCTGTTG	78	((((((.((((((.((((.(((((((((..((((((.......))))))..))))))))))))).)))))).))))))	-44.9	-0.575641	Gm20	+	AACAGATCATGTGGCTGCTTCACC	44765145-44765168	24	0.584559	0.331718	0.33132	3p
gma-MIR168a	gma-miR168a	34528	34902	36193	MIR168	CACTGTGCGGTCTCTAATTCGCTTGGTGCAGGTCGGGAACCGGTTTTCGCGCGGAATGGAGGAGCGGTCGCCGGCGCCGAATTGGATCCCGCCTTGCATCAACTGAATCGGAGGCCGCGGTGAAC	125	((((..((((((((..(((((.((((((((((.(((((.(((((((..((((((..((......))....)).)))).))))))).))))).)))))))))).)))))..))))))))))))…	-66.2	-0.5296	Gm09	-	TCGCTTGGTGCAGGTCGGGAA	41353312-41353332	21	2883.38	2894.41	2997.87	TCGCTTGGTGCAGGTCGGGAA	S	5p
gma-MIR168a	gma-miR168a-3p	580	704	589	MIR168	CACTGTGCGGTCTCTAATTCGCTTGGTGCAGGTCGGGAACCGGTTTTCGCGCGGAATGGAGGAGCGGTCGCCGGCGCCGAATTGGATCCCGCCTTGCATCAACTGAATCGGAGGCCGCGGTGAAC	125	((((..((((((((..(((((.((((((((((.(((((.(((((((..((((((..((......))....)).)))).))))))).))))).)))))))))).)))))..))))))))))))…	-66.2	-0.5296	Gm09	-	CCCGCCTTGCATCAACTGAAT	41353243-41353263	21	48.4349	58.3824	48.7869	3p
gma-MIR168b	gma-miR168b	34417	34797	36106	MIR168	CGGTCTCTAATTCGCTTGGTGCAGGTCGGGAACCGGTTTTCGCGCGGAATGGAGGAACGGTCGCCGGCGGCGAATTGGATCCCGCCTTGCATCAACTGAATCGGAGGCCG	110	(((((((..(((((.((((((((((.(((((.(((((((((((.(((..((......))....))))))).))))))).))))).)))))))))).)))))..)))))))	-60.4	-0.549091	Gm01	-	TCGCTTGGTGCAGGTCGGGAA	48070389-48070409	21	2874.11	2885.7	2990.66	TCGCTTGGTGCAGGTCGGG	D	5p
gma-MIR168b	gma-miR168b-3p	580	704	589	MIR168	CGGTCTCTAATTCGCTTGGTGCAGGTCGGGAACCGGTTTTCGCGCGGAATGGAGGAACGGTCGCCGGCGGCGAATTGGATCCCGCCTTGCATCAACTGAATCGGAGGCCG	110	(((((((..(((((.((((((((((.(((((.(((((((((((.(((..((......))....))))))).))))))).))))).)))))))))).)))))..)))))))	-60.4	-0.549091	Gm01	-	CCCGCCTTGCATCAACTGAAT	48070320-48070340	21	48.4349	58.3824	48.7869	3p
gma-MIR169a	gma-miR169a	415	603	691	MIR169_2	AAGAGGAAGAGAGAGTGATGCAGCCAAGGATGACTTGCCGGCGTTATTATTTGCTCATGTTCATGCTCACCGGTTTCCTTGCCGGCAAGTTGTGTTTGGCTATGTTTTGCTCTCTTCTTCT	121	.((((((((((((...(((..(((((((.(..(((((((((((.....(((((..(((....)))..))..))).....)))))))))))..).)))))))..)))...))))))))))))	-57.2	-0.472727	Gm09	+	CAGCCAAGGATGACTTGCCGG	35771824-35771844	21	34.656	50.0065	57.2356	CAGCCAAGGATGACTTGCCGG	S	5p
gma-MIR169a	gma-miR169a-3p	59	71	90	MIR169_2	AAGAGGAAGAGAGAGTGATGCAGCCAAGGATGACTTGCCGGCGTTATTATTTGCTCATGTTCATGCTCACCGGTTTCCTTGCCGGCAAGTTGTGTTTGGCTATGTTTTGCTCTCTTCTTCT	121	.((((((((((((...(((..(((((((.(..(((((((((((.....(((((..(((....)))..))..))).....)))))))))))..).)))))))..)))...))))))))))))	-57.2	-0.472727	Gm09	+	GGCAAGTTGTGTTTGGCTATG	35771887-35771907	21	4.927	5.888	7.45471	3p
gma-MIR169c	gma-miR169c	86	152	61	MIR169_2	AAGTGGGATGAAGCCAAGGATGACTTGCCGACATTAATTTGCCATTAAGCTAACGAGTTAGGTAGAATCATTTGTTAGATTTTCCCGGCAGGTCATCCTCTGGCTATATTTGGCT	115	.(((.(((((.(((((((((((((((((((...(((((.....))))).(((((((((...........))))))))).......)))))))))))))).))))).))))).)))	-46.4	-0.403478	Gm09	+	AAGCCAAGGATGACTTGCCGA	5295099-5295119	21	7.18172	12.6053	5.05263	AAGCCAAGGATGACTTGCCGA	S	5p
gma-MIR169c	gma-miR169c-3p	6	5	3	MIR169_2	AAGTGGGATGAAGCCAAGGATGACTTGCCGACATTAATTTGCCATTAAGCTAACGAGTTAGGTAGAATCATTTGTTAGATTTTCCCGGCAGGTCATCCTCTGGCTATATTTGGCT	115	.(((.(((((.(((((((((((((((((((...(((((.....))))).(((((((((...........))))))))).......)))))))))))))).))))).))))).)))	-46.4	-0.403478	Gm09	+	GGCAGGTCATCCTCTGGCTATA	5295175-5295196	22	0.501051	0.414648	0.24849	3p
gma-MIR169f	gma-miR169f	419	608	691	MIR169_2	GAACTTGCACGAAGAGGCAGAGAGTGTAGTGCAGCCAAGGATGACTTGCCGGCATTAGCCAAGTGAATGAGCATCATATATATATATATATATATATATATATATATGACTCATGTTCTTGTCGGCAAGTTGGCCTTGGCTATATTGGACTCTCTTCTTTTCATGTAAGT	170	..(((((((.(((((((.(((((((.(((((.((((((((..((((((((((((..(((.......(((((..((((((((((((((((....))))))))))))))))))))))))..))))))))))))..)))))))).))))).)))))))))))))).)))))))	-87.71	-0.515941	Gm10	-	CAGCCAAGGATGACTTGCCGG	40332893-40332913	21	34.99	50.4212	57.2356	CAGCCAAGGATGACTTGCCGG	S	5p
gma-MIR169f	gma-miR169f-3p	0	6	0	MIR169_2	GAACTTGCACGAAGAGGCAGAGAGTGTAGTGCAGCCAAGGATGACTTGCCGGCATTAGCCAAGTGAATGAGCATCATATATATATATATATATATATATATATATATGACTCATGTTCTTGTCGGCAAGTTGGCCTTGGCTATATTGGACTCTCTTCTTTTCATGTAAGT	170	..(((((((.(((((((.(((((((.(((((.((((((((..((((((((((((..(((.......(((((..((((((((((((((((....))))))))))))))))))))))))..))))))))))))..)))))))).))))).)))))))))))))).)))))))	-87.71	-0.515941	Gm10	-	GGCAAGTTGGCCTTGGCTATA	40332802-40332821	21	0	0.497577	0	3p
gma-MIR169g	gma-miR169g	413	606	693	MIR169_2	AAGTAGAGTGCAGCCAAGGATGACTTGCCGGAGCAATAAGAATAAACAATAAAATGTATCTATTTATAACATTCTTCTTCTTCTTCTTCTTCTTTCACGCCGGCAAGTTGTTCTTGGCTACATTTTGTTT	130	...(((((((.(((((((((..(((((((((((.((.(((((..........(((((...........)))))..........))))).))))......)))))))))..))))))))).)))))))…	-41.95	-0.322692	Gm17	-	CAGCCAAGGATGACTTGCCGG	4861924-4861944	21	34.489	50.2553	57.4012	CAGCCAAGGATGACTTGCCGG	S	5p
gma-MIR169j	gma-miR169j-3p	11	13	9	MIR169_2	GTAGCCAAGAATGACTTGCCGGAATGCATGCATTTATTAGGTACCAAGGTGTATTGTATGATTTCGACGAGTTGTTCTTGGCTAC	85	(((((((((((..(((((.((((((.((((((..((((.........))))...)))))))))))).)))))..)))))))))))	-39.1	-0.46	Gm02	-	CGACGAGTTGTTCTTGGCTAC	46876643-46876663	21	0.918593	1.07808	0.745471	TTTCGACGAGTTGTTCTTGGC	D	3p
gma-MIR169j	gma-miR169j-5p	62	74	45	MIR169_2	GTAGCCAAGAATGACTTGCCGGAATGCATGCATTTATTAGGTACCAAGGTGTATTGTATGATTTCGACGAGTTGTTCTTGGCTAC	85	(((((((((((..(((((.((((((.((((((..((((.........))))...)))))))))))).)))))..)))))))))))	-39.1	-0.46	Gm02	-	TAGCCAAGAATGACTTGCCGG	46876706-46876726	21	5.17752	6.13679	3.72735	TAGCCAAGAATGACTTGCCGG	S	5p
gma-MIR169l	gma-miR169l-3p	23	21	31	MIR169_2	GAGTGATTTGCAGCCAAGAATGACTTGCCGGAATGCATATATATGCATTAGGTACCAACATATATAGTTGTATTGTATAATTTCGGGCAAGTTGTTTTTGGCTACATTTATCTC	114	(((.....((.(((((((((..(((((((.(((.((((....))))....(((((.(((.......)))))))).......))).)))))))..))))))))).)).....)))	-41.3	-0.362281	Gm14	+	CGGGCAAGTTGTTTTTGGCTAC	5324881-5324902	22	1.92069	1.74152	2.56773	CGGGCAAGTTGTTTTTGGCTAC	S	3p
gma-MIR169l	gma-miR169l-5p	44	72	24	MIR169_2	GAGTGATTTGCAGCCAAGAATGACTTGCCGGAATGCATATATATGCATTAGGTACCAACATATATAGTTGTATTGTATAATTTCGGGCAAGTTGTTTTTGGCTACATTTATCTC	114	(((.....((.(((((((((..(((((((.(((.((((....))))....(((((.(((.......)))))))).......))).)))))))..))))))))).)).....)))	-41.3	-0.362281	Gm14	+	CAGCCAAGAATGACTTGCCGG	5324808-5324828	21	3.67437	5.97093	1.98792	CAGCCAAGAATGACTTGCCGG	S	5p
gma-MIR169v	gma-miR169v	415	604	690	MIR169_2	CATGTAATGCAGCCAAGGATGACTTGCCGGCAAGCTTCTTTTGGCATTGTGAATCAAGTTTTAAACCGTGGTTGCAGTTTCATTGTGATAAATTGCGGATAAATGCGGCCAATGTGCAGCATTTTGGTCACAGTAACACCAAAAATCTTGATGCTGTGGTTGAAATCAGGACATGTGGACCGGTTTTTAAAACCTTGATTGTGAAGACCTAATCACATTAGTTATGCTCAAATGCACATTATGCTGCCTTAGAAGTCAAGTGTAACTAGTTGCCCGGCAAGTCGTCTCTGGCTACATAAAGG	302	......(((.(((((..((((((((((((((((((((((...((((..((((.(((((((((((((((..((((((((...)))))....)))..))).......((((((((((.(.(.(((((..((((((((.((..........)).))))))))..)))))).).)))).))).)))...))))))).))))).(((((........))))).......(((......)))..))))..))))..)))))).............))).)))))))))))))..))))).))).....	-101.11	-0.334801	Gm13	+	CAGCCAAGGATGACTTGCCGG	5838684-5838704	21	34.656	50.0895	57.1528	CAGCCAAGGATGACTTGCC	D	5p
gma-MIR169v	gma-miR169v-3p	24	43	52	MIR169_2	CATGTAATGCAGCCAAGGATGACTTGCCGGCAAGCTTCTTTTGGCATTGTGAATCAAGTTTTAAACCGTGGTTGCAGTTTCATTGTGATAAATTGCGGATAAATGCGGCCAATGTGCAGCATTTTGGTCACAGTAACACCAAAAATCTTGATGCTGTGGTTGAAATCAGGACATGTGGACCGGTTTTTAAAACCTTGATTGTGAAGACCTAATCACATTAGTTATGCTCAAATGCACATTATGCTGCCTTAGAAGTCAAGTGTAACTAGTTGCCCGGCAAGTCGTCTCTGGCTACATAAAGG	302	......(((.(((((..((((((((((((((((((((((...((((..((((.(((((((((((((((..((((((((...)))))....)))..))).......((((((((((.(.(.(((((..((((((((.((..........)).))))))))..)))))).).)))).))).)))...))))))).))))).(((((........))))).......(((......)))..))))..))))..)))))).............))).)))))))))))))..))))).))).....	-101.11	-0.334801	Gm13	+	GGCAAGTCGTCTCTGGCTACA	5838950-5838970	21	2.0042	3.56597	4.30716	3p
gma-MIR171b	gma-miR171b-3p	887	571	854	MIR171_2	TAGACACGGCGTGATATTGGTACGGCTCATCTTAATTCAACCATTATATCAACAATTGAGACGAGCCGAATCAATATCACTCTTGTTTGCTT	92	((((((.((.(((((((((((.((((((.((((((((................)))))))).)))))).))))))))))).))))))))...	-36.39	-0.395543	Gm04	+	CGAGCCGAATCAATATCACTC	46988640-46988660	21	74.072	47.3528	70.7369	CGAGCCGAATCAATATCACTC	S	3p
gma-MIR171b	gma-miR171b-5p	807	404	600	MIR171_2	TAGACACGGCGTGATATTGGTACGGCTCATCTTAATTCAACCATTATATCAACAATTGAGACGAGCCGAATCAATATCACTCTTGTTTGCTT	92	((((((.((.(((((((((((.((((((.((((((((................)))))))).)))))).))))))))))).))))))))...	-36.39	-0.395543	Gm04	+	CGTGATATTGGTACGGCTCATC	46988588-46988609	22	67.3913	33.5035	49.698	ACGGCGTGATATTGGTACGGCTC	D	5p
gma-MIR171c	gma-miR171c-3p	306	416	286	MIR171_1	TTAAGAACTTGAGATATTGGTGCGGTTCAATCAGAAGGCAGTGTTTTATGATCCAAAAGCTCTGTGTTATTTGATTGAGCCGTGCCAATATCACATGTTATTGA	104	((((.(((.((.((((((((..((((((((((((((.((((.(((((........))))).)))).)..)))))))))))))..)))))))).)).))).))))	-46.9	-0.450962	Gm07	-	TGATTGAGCCGTGCCAATATC	43679660-43679680	21	25.5536	34.4987	23.6894	TTGAGCCGTGCCAATATCACA	D	3p
gma-MIR171c	gma-miR171c-5p	29	39	30	MIR171_1	TTAAGAACTTGAGATATTGGTGCGGTTCAATCAGAAGGCAGTGTTTTATGATCCAAAAGCTCTGTGTTATTTGATTGAGCCGTGCCAATATCACATGTTATTGA	104	((((.(((.((.((((((((..((((((((((((((.((((.(((((........))))).)))).)..)))))))))))))..)))))))).)).))).))))	-46.9	-0.450962	Gm07	-	AGATATTGGTGCGGTTCAATC	43679720-43679740	21	2.42174	3.23425	2.4849	AGATATTGGTGCGGTTCAATC	S	5p
gma-MIR171e	gma-miR171e	275	388	259	MIR171_1	ACATGGGGATGTTGGACGGTTCAATCAAATCAAATCTCCTAATGGCTGGGTCCTTTGGTATGATTGAGCCGTGCCAATATCAAATCCTGC	90	.((.(((((((((((((((((((((((.((((((...((((.....))))...)))))).)))))))))))).))))))))...))))).	-39.6	-0.44	Gm05	+	TGATTGAGCCGTGCCAATATC	41564716-41564736	21	22.9648	32.1767	21.453	TGATTGAGCCGTGCCAATATC	S	3p
gma-MIR171e	gma-miR171e-5p	18	6	12	MIR171_1	ACATGGGGATGTTGGACGGTTCAATCAAATCAAATCTCCTAATGGCTGGGTCCTTTGGTATGATTGAGCCGTGCCAATATCAAATCCTGC	90	.((.(((((((((((((((((((((((.((((((...((((.....))))...)))))).)))))))))))).))))))))...))))).	-39.6	-0.44	Gm05	+	TGTTGGACGGTTCAATCAAA	41564665-41564684	20	1.50315	0.497577	0.993961	5p
gma-MIR171m	gma-miR171m	996	862	982	MIR171_1	GAAGTGTTGTATGAAGCACAAATCAAGGTATTGGCGTGCCTCAATTTGAAGACATGGTTAAGATGAAAACCAGCCATGTAATTTTAATTGAGCCGCGTCAATATCTCATCTTGCACTTCTTTCCATCTTCATC	133	((((((..(...((((..(((....(((((((((((((.(((((((.(((.((((((((............))))))))..))).))))))).)))))))))))))....)))..)))).)..)).))))…	-43.9	-0.330075	Gm12	+	TTGAGCCGCGTCAATATCTCA	8398904-8398924	21	83.1744	71.4853	81.3391	TTGAGCCGCGTCAATATCTCA	S	3p
gma-MIR171m	gma-miR171m-5p	19	9	23	MIR171_1	GAAGTGTTGTATGAAGCACAAATCAAGGTATTGGCGTGCCTCAATTTGAAGACATGGTTAAGATGAAAACCAGCCATGTAATTTTAATTGAGCCGCGTCAATATCTCATCTTGCACTTCTTTCCATCTTCATC	133	((((((..(...((((..(((....(((((((((((((.(((((((.(((.((((((((............))))))))..))).))))))).)))))))))))))....)))..)))).)..)).))))…	-43.9	-0.330075	Gm12	+	AGGTATTGGCGTGCCTCAATT	8398842-8398862	21	1.58666	0.746366	1.90509	5p
gma-MIR171n	gma-miR171n	143	115	123	MIR171_1	ATACGAATTAGCACATGACAAATTAAGGTATTGGCGTGCCTCAATTTGAATACATGGCTATTATGACAAATCCAGCCTTGTAGTTTGATTGAGCCGCGTCAATATCTTATTTTGCTCTTCTTTTCCATCTCCTA	134	................((((((.(((((((((((((((.(((((((....((((.((((..............)))).))))....))))))).))))))))))))))).)))).)).................	-41.94	-0.312985	Gm12	+	TTGAGCCGCGTCAATATCTTA	35489162-35489182	21	11.9417	9.5369	10.1881	TTGAGCCGCGTCAATATCTTA	S	3p
gma-MIR171n	gma-miR171n-5p	20	9	25	MIR171_1	ATACGAATTAGCACATGACAAATTAAGGTATTGGCGTGCCTCAATTTGAATACATGGCTATTATGACAAATCCAGCCTTGTAGTTTGATTGAGCCGCGTCAATATCTTATTTTGCTCTTCTTTTCCATCTCCTA	134	................((((((.(((((((((((((((.(((((((....((((.((((..............)))).))))....))))))).))))))))))))))).)))).)).................	-41.94	-0.312985	Gm12	+	AGGTATTGGCGTGCCTCAATT	35489099-35489119	21	1.67017	0.746366	2.07075	5p
gma-MIR171o	gma-miR171o-3p	306	416	286	MIR171_1	TAAGGGCTTGAGATATTGGTACGGTTCAATCAGAAGACAGTGCTTTATGATTCTAAAGCTCTCTTATTTGATTGAGCCGTGCCAATATCACATGCAAACTTT	102	.(((.((.((.(((((((((((((((((((((((.((.((.((((((......)))))).)).)).))))))))))))))))))))))).)).))...))).	-49.7	-0.487255	Gm13	+	TGATTGAGCCGTGCCAATATC	30650859-30650879	21	25.5536	34.4987	23.6894	TTGAGCCGTGCCAATATCACA	D	3p
gma-MIR171o	gma-miR171o-5p	301	263	343	MIR171_1	TAAGGGCTTGAGATATTGGTACGGTTCAATCAGAAGACAGTGCTTTATGATTCTAAAGCTCTCTTATTTGATTGAGCCGTGCCAATATCACATGCAAACTTT	102	.(((.((.((.(((((((((((((((((((((((.((.((.((((((......)))))).)).)).))))))))))))))))))))))).)).))...))).	-49.7	-0.487255	Gm13	+	AGATATTGGTACGGTTCAATC	30650859-30650879	21	25.136	21.8105	28.4107	TTGAGCCGTGCCAATATCACA	S	5p
gma-MIR171t	gma-miR171t	996	862	982	MIR171_1	GAAGTGCTGTATGAAGCACAAATCAAGGTATTGGCGCGCCTCAATTTGAAGTCATGGTTAACATGAAACAAGCCATGTAGTTTTAATTGAGCCGCGTCAATATCTCATCTTGCACTT	117	...(((((......)))))......(((((((((((((.(((((((.(((.((((((((...........))))))).).))).))))))).)))))))))))))............	-44.4	-0.379487	Gm06	-	TTGAGCCGCGTCAATATCTCA	48964784-48964804	21	83.1744	71.4853	81.3391	TTGAGCCGCGTCAATATCTCA	S	3p
gma-MIR171t	gma-miR171t-5p	12	7	6	MIR171_1	GAAGTGCTGTATGAAGCACAAATCAAGGTATTGGCGCGCCTCAATTTGAAGTCATGGTTAACATGAAACAAGCCATGTAGTTTTAATTGAGCCGCGTCAATATCTCATCTTGCACTT	117	...(((((......)))))......(((((((((((((.(((((((.(((.((((((((...........))))))).).))).))))))).)))))))))))))............	-44.4	-0.379487	Gm06	-	AGGTATTGGCGCGCCTCAATT	48964845-48964865	21	1.0021	0.580507	0.49698	5p
gma-MIR172c	gma-miR172c	31	46	33	MIR172	AAATCAGTCACTGTTTGCCGGTGGAGCATCATCAAGATTCACAAGCTTTAGGGGCATTAATTTGTTTGAGGTGGTTCCTTATTGCTCCAAAACCAATTAGCCCTTTTGCTATGGGAATCTTGATGATGCTGCAGCAGCAATAAATGACTAATA	153	.....(((((....((((.(.((.((((((((((((((((.(((((...((((((..(((((..((((..(..((.....))..)..))))...)))))))))))..))).)).)))))))))))))))).)).).))))....)))))....	-64.7	-0.422876	Gm18	+	GGAATCTTGATGATGCTGCAG	2969099-2969119	21	2.58876	3.81476	2.73339	GGAATCTTGATGATGCTGCAG	S	3p
gma-MIR172c	gma-miR172c-5p	41	78	95	MIR172	AAATCAGTCACTGTTTGCCGGTGGAGCATCATCAAGATTCACAAGCTTTAGGGGCATTAATTTGTTTGAGGTGGTTCCTTATTGCTCCAAAACCAATTAGCCCTTTTGCTATGGGAATCTTGATGATGCTGCAGCAGCAATAAATGACTAATA	153	.....(((((....((((.(.((.((((((((((((((((.(((((...((((((..(((((..((((..(..((.....))..)..))))...)))))))))))..))).)).)))))))))))))))).)).).))))....)))))....	-64.7	-0.422876	Gm18	+	GGAGCATCATCAAGATTCACA	2969008-2969028	21	3.42385	6.46851	7.86886	5p
gma-MIR172d	gma-miR172d	31	46	33	MIR172	AAAACAGTCGCTGATTGCAGATGGAGCATCATCAAGATTCACAAGCTTCAGGGGTTTTTTGTTTGGGGTGGTCCCTTATTGCTCCCAAATGAATTAAGCCCTTTGATATGGGAATCTTGATGATGCTGCAGCAGCAATAAACGACTAACA	150	.....(((((...(((((...((.((((((((((((((((.((....((((((((((((..(((((((..((.....))..).))))))..))..)))))).))))..)).)))))))))))))))).))...)))))...)))))....	-66.9	-0.446	Gm14	+	GGAATCTTGATGATGCTGCAG	5548862-5548882	21	2.58876	3.81476	2.73339	GGAATCTTGATGATGCTGCAGCAG	D	3p
gma-MIR172d	gma-miR172d-5p	41	78	95	MIR172	AAAACAGTCGCTGATTGCAGATGGAGCATCATCAAGATTCACAAGCTTCAGGGGTTTTTTGTTTGGGGTGGTCCCTTATTGCTCCCAAATGAATTAAGCCCTTTGATATGGGAATCTTGATGATGCTGCAGCAGCAATAAACGACTAACA	150	.....(((((...(((((...((.((((((((((((((((.((....((((((((((((..(((((((..((.....))..).))))))..))..)))))).))))..)).)))))))))))))))).))...)))))...)))))....	-66.9	-0.446	Gm14	+	GGAGCATCATCAAGATTCACA	5548774-5548794	21	3.42385	6.46851	7.86886	5p
gma-MIR172e	gma-miR172e	31	46	33	MIR172	AAAACAGTCACTGTTTGCCGGTGGAGCATCATCAAGATTCACAAGCTTTAGGGGGCATTAATTTGTTTGAGGTGGTCCCTTATTGATCCAAACCAATTAGCCCTTTTGCTATGGGAATCTTGATGATGCTGCAGCAGCAATAAATGACTAATA	153	.....(((((....((((.(.((.((((((((((((((((.(((((...(((((((..(((((.(((((.(((.(........).)))))))).)))))))))))).))).)).)))))))))))))))).)).).))))....)))))....	-64.7	-0.422876	Gm11	-	GGAATCTTGATGATGCTGCAG	35957827-35957847	21	2.58876	3.81476	2.73339	GGAATCTTGATGATGCTGCAGCAG	D	3p
gma-MIR172e	gma-miR172e-5p	41	78	95	MIR172	AAAACAGTCACTGTTTGCCGGTGGAGCATCATCAAGATTCACAAGCTTTAGGGGGCATTAATTTGTTTGAGGTGGTCCCTTATTGATCCAAACCAATTAGCCCTTTTGCTATGGGAATCTTGATGATGCTGCAGCAGCAATAAATGACTAATA	153	.....(((((....((((.(.((.((((((((((((((((.(((((...(((((((..(((((.(((((.(((.(........).)))))))).)))))))))))).))).)).)))))))))))))))).)).).))))....)))))....	-64.7	-0.422876	Gm11	-	GGAGCATCATCAAGATTCACA	35957918-35957938	21	3.42385	6.46851	7.86886	5p
gma-MIR172g	gma-miR172g	40	108	125	MIR172	GCAGGTGCAGCACCATCAAGATTCACATGCAATTTACACCCTATAAGAGATTTTTGACAAAATTTCTTTCCTAGGAGAGTTTTGACTTGAGAATCTTGATGATGCTGCATCAGC	114	((.(((((((((.(((((((((((.((..(((...((.(((((.((((((((((....))))))))))...)))).).)).)))...)).))))))))))).))))))))).))	-47.8	-0.419298	Gm10	-	GCAGCACCATCAAGATTCACA	31592663-31592683	21	3.34034	8.95639	10.3538	GCAGCACCATCAAGATTCAC	D	5p
gma-MIR172g	gma-miR172g-3p	4381	4764	6557	MIR172	GCAGGTGCAGCACCATCAAGATTCACATGCAATTTACACCCTATAAGAGATTTTTGACAAAATTTCTTTCCTAGGAGAGTTTTGACTTGAGAATCTTGATGATGCTGCATCAGC	114	((.(((((((((.(((((((((((.((..(((...((.(((((.((((((((((....))))))))))...)))).).)).)))...)).))))))))))).))))))))).))	-47.8	-0.419298	Gm10	-	AGAATCTTGATGATGCTGCAT	31592580-31592600	21	365.85	395.076	543.117	3p
gma-MIR172h	gma-miR172h-3p	4381	4763	6557	MIR172	GCAGGTGCAGCAGCATCAAGATTCACACACAGATTTACCTCCTTGGGGGCGTGTGTTTCGGTGCTGAGAATCTTGATGATGCTGCATCAGC	91	((.(((((((((.(((((((((((.(((((.((..((((.((.....)).).)))..)).))).)).))))))))))).))))))))).))	-44.8	-0.492308	Gm10	+	AGAATCTTGATGATGCTGCAT	43474799-43474819	21	365.85	394.993	543.117	AGAATCTTGATGATGCTGCAT	S	3p
gma-MIR172h	gma-miR172h-5p	33	22	52	MIR172	GCAGGTGCAGCAGCATCAAGATTCACACACAGATTTACCTCCTTGGGGGCGTGTGTTTCGGTGCTGAGAATCTTGATGATGCTGCATCAGC	91	((.(((((((((.(((((((((((.(((((.((..((((.((.....)).).)))..)).))).)).))))))))))).))))))))).))	-44.8	-0.492308	Gm10	+	GCAGCAGCATCAAGATTCACA	43474739-43474759	21	2.75578	1.82445	4.30716	GCAGCAGCATCAAGATTCACA	S	5p
gma-MIR172i	gma-miR172i-3p	4	17	3	MIR172	GCAGGTGCAGCAGCATCAAGATTCACACCGCCTAATTTGCTAGGACTTCAGGACTGCACACGCTTAATTATACATACATATATACATATATGTTAGCTCTTTGTGGAGTGCGGAATAAAGTTCTATTTTAGATGTGGGAATCTTGATGATGCTGCATCAGC	161	((.(((((((((.(((((((((((.(((...((((.....((((((((.(...((((((.(((............(((((((....))))))).........)))..))))))..).))))))))..))))..))).))))))))))).))))))))).))	-60.1	-0.373292	Gm15	-	GGAATCTTGATGATGCTGCAT	2892966-2892986	21	0.334034	1.4098	0.24849	GGAATCTTGATGATGCTGCAT	S	3p
gma-MIR172i	gma-miR172i-5p	33	22	52	MIR172	GCAGGTGCAGCAGCATCAAGATTCACACCGCCTAATTTGCTAGGACTTCAGGACTGCACACGCTTAATTATACATACATATATACATATATGTTAGCTCTTTGTGGAGTGCGGAATAAAGTTCTATTTTAGATGTGGGAATCTTGATGATGCTGCATCAGC	161	((.(((((((((.(((((((((((.(((...((((.....((((((((.(...((((((.(((............(((((((....))))))).........)))..))))))..).))))))))..))))..))).))))))))))).))))))))).))	-60.1	-0.373292	Gm15	-	GCAGCAGCATCAAGATTCACA	2893096-2893116	21	2.75578	1.82445	4.30716	GCAGCAGCATCAAGATTCACA	S	5p
gma-MIR172j	gma-miR172j	33	22	52	MIR172	GCAGGTGCAGCAGCATCAAGATTCACACACAGATTCCACCTCCTTGGGGGAGTGTTTAGGTGCTGAGAATCTTGATGATGCTGCATCAGC	90	((.(((((((((.(((((((((((.((((((.(((((.(((....)))))))).)....))).)).))))))))))).))))))))).))	-44.5	-0.494444	Gm20	-	GCAGCAGCATCAAGATTCACA	40895810-40895830	21	2.75578	1.82445	4.30716	GCAGCAGCATCAAGATTCACA	S	5p
gma-MIR172j	gma-miR172j-3p	4381	4764	6557	MIR172	GCAGGTGCAGCAGCATCAAGATTCACACACAGATTCCACCTCCTTGGGGGAGTGTTTAGGTGCTGAGAATCTTGATGATGCTGCATCAGC	90	((.(((((((((.(((((((((((.((((((.(((((.(((....)))))))).)....))).)).))))))))))).))))))))).))	-44.5	-0.494444	Gm20	-	AGAATCTTGATGATGCTGCAT	40895751-40895771	21	365.85	395.076	543.117	3p
gma-MIR2109	gma-miR2109-3p	6	19	11	MIR2109	GGTGCGAGTGTCTTCGCCTCTGAGAGAGATACTATGAGATCTCAAGCCTCGGAGGCGTAGATACTCACACC	71	((((.((((((((.((((((((((.(((((........)))))....)))))))))).)))))))).))))	-41.8	-0.588732	Gm04	-	GGAGGCGTAGATACTCACACC	28532454-28532474	21	0.501051	1.57566	0.911131	GGAGGCGTAGATACTCACACC	S	3p
gma-MIR2109	gma-miR2109-5p	352	536	368	MIR2109	GGTGCGAGTGTCTTCGCCTCTGAGAGAGATACTATGAGATCTCAAGCCTCGGAGGCGTAGATACTCACACC	71	((((.((((((((.((((((((((.(((((........)))))....)))))))))).)))))))).))))	-41.8	-0.588732	Gm04	-	TGCGAGTGTCTTCGCCTCTGA	28532502-28532522	21	29.395	44.4502	30.4815	TGCGAGTGTCTTCGCCTCTG	D	5p
gma-MIR2111a	gma-miR2111a	32	100	38	MIR2111	ATTGCTGGGTCCGGATTAGGTAATCTGCATCCTGAGGTTTAGGACAATATCCTTTGTTTTGTTTCTAGTCCTTGGGATGCAGATTACGTCTTCCTTGCCAGCACTGTA	108	..((((((....(((..(.(((((((((((((..(((.(((((((((...........))).)))))).)))..))))))))))))).)..)))...)))))).....	-50.7	-0.469444	Gm01	+	GTCCTTGGGATGCAGATTACG	31787510-31787530	21	2.67227	8.29296	3.14754	GTCCTTGGGATGCAGATTACG	S	3p
gma-MIR2111a	gma-miR2111a-5p	25	32	19	MIR2111	ATTGCTGGGTCCGGATTAGGTAATCTGCATCCTGAGGTTTAGGACAATATCCTTTGTTTTGTTTCTAGTCCTTGGGATGCAGATTACGTCTTCCTTGCCAGCACTGTA	108	..((((((....(((..(.(((((((((((((..(((.(((((((((...........))).)))))).)))..))))))))))))).)..)))...)))))).....	-50.7	-0.469444	Gm01	+	TAATCTGCATCCTGAGGTTTA	31787463-31787483	21	2.08771	2.65375	1.57377	5p
gma-MIR2111d	gma-miR2111d	32	100	38	MIR2111	GAATGATTGCTGGGTCCGGATTAGGTAATCTGCATCCTGAGGTTTAGGACAATATCCTTTGTTTTGTTTCTAGTCCTTGGGATGCAGATTACGTCTTCCTTGCCAGCACTGTACAACA	118	.......((((((....(((..(.(((((((((((((..(((.(((((((((...........))).)))))).)))..))))))))))))).)..)))...))))))..........	-50.7	-0.429661	Gm01	+	GTCCTTGGGATGCAGATTACG	31787510-31787530	21	2.67227	8.29296	3.14754	GTCCTTGGGATGCAGATTACG	S	3p
gma-MIR2111d	gma-miR2111d-5p	25	32	19	MIR2111	GAATGATTGCTGGGTCCGGATTAGGTAATCTGCATCCTGAGGTTTAGGACAATATCCTTTGTTTTGTTTCTAGTCCTTGGGATGCAGATTACGTCTTCCTTGCCAGCACTGTACAACA	118	.......((((((....(((..(.(((((((((((((..(((.(((((((((...........))).)))))).)))..))))))))))))).)..)))...))))))..........	-50.7	-0.429661	Gm01	+	TAATCTGCATCCTGAGGTTTA		21	2.08771	2.65375	1.57377	5p
gma-MIR2118a	gma-miR2118a-3p	15540	13473	12663	MIR2118	AAGGGAAAGGGAGAAGAGCTTGAGGAAGTGATGGGAGATGGGAGGGTCGGTAAAGAATATATCTGAGACTCGACTCAATCTCGATCTCTCTCAGTGTTGTGTTGTTTTGTTTATCCTTTTGCCGATTCCACCCATTCCTATGATTTCCTTCGGTTCCTCTCTTTCCACTC	170	...((((((((((..(((((.((((((((.(((((((.((((.((((((((((((((((((.((((((.((((.......))))....))))))...)))))).............))))))))).))).))))))))))).)))))))).)))))))))))))))....	-73.11	-0.430059	Gm20	+	TTGCCGATTCCACCCATTCCTA	35349844-35349865	22	1297.72	1117.31	1048.88	TTGCCGATTCCACCCATTCCT	D	3p
gma-MIR2118a	gma-miR2118a-5p	2121	2380	2308	MIR2118	AAGGGAAAGGGAGAAGAGCTTGAGGAAGTGATGGGAGATGGGAGGGTCGGTAAAGAATATATCTGAGACTCGACTCAATCTCGATCTCTCTCAGTGTTGTGTTGTTTTGTTTATCCTTTTGCCGATTCCACCCATTCCTATGATTTCCTTCGGTTCCTCTCTTTCCACTC	170	...((((((((((..(((((.((((((((.(((((((.((((.((((((((((((((((((.((((((.((((.......))))....))))))...)))))).............))))))))).))).))))))))))).)))))))).)))))))))))))))....	-73.11	-0.430059	Gm20	+	GGAGATGGGAGGGTCGGTAAAG	35349759-35349780	22	177.121	197.372	191.172	GGAGATGGGAGGGTCGGTAAAG	S	5p
gma-MIR2118b	gma-miR2118b-3p	15540	13473	12663	MIR482	TGAGGAAGTGATGGGAGATGGGAGGGTCGGTAAAGGATAACAGCGTCTCTATGATTAATTGTTGTGTTGTTTATTCTTTTGCCGATTCCACCCATTCCTATGATTTTCTT	110	.((((((((.(((((((.((((.((((((((((((((.(((((((.(..((........))..))))))))...))))))))))).))).))))))))))).))))))))	-47.8	-0.434545	Gm10	-	TTGCCGATTCCACCCATTCCTA	48574033-48574054	22	1297.72	1117.31	1048.88	TTGCCGATTCCACCCATTCCT	D	3p
gma-MIR2118b	gma-miR2118b-5p	2142	2415	2350	MIR482	TGAGGAAGTGATGGGAGATGGGAGGGTCGGTAAAGGATAACAGCGTCTCTATGATTAATTGTTGTGTTGTTTATTCTTTTGCCGATTCCACCCATTCCTATGATTTTCTT	110	.((((((((.(((((((.((((.((((((((((((((.(((((((.(..((........))..))))))))...))))))))))).))).))))))))))).))))))))	-47.8	-0.434545	Gm10	-	GGAGATGGGAGGGTCGGTAAAG	48574098-48574119	22	178.875	200.275	194.651	GGAGATGGGAGGGTCGGTAAAG	S	5p
gma-MIR319a	gma-miR319a	93	141	61	MIR159	CGTTGAAGACCCTAAGGTAAGAGAGCTTTCTTCAGTCCACTCATGGGTGACAGTAAGATTCAATTAGCTGCCGACTCATTCATCCAAATGTTGAGTGTAAGCGAATAAATATACTCAGCAGATGAGTGAATGATGCGGGAGACAAATTGAATCTTAAGTTTCCTGTACTTGGACTGAAGGGAGCTCCCTTTTCCTTTTGTCTCTTAC	207	......((((...((((.(((.(((((..((((((((((...(((((.(((..((((((((((((.(((.(((..(((((((..((..(((((((((((..........)))))))))))..))..)))))))..))).)).).)))))))))))).))).)))))...))))))))))..))))).)))..))))..)))).....	-93.2	-0.450242	Gm05	+	TTGGACTGAAGGGAGCTCCCT	40832252-40832272	21	7.76628	11.6931	5.05263	TTGGACTGAAGGGAGCTCCC	D	3p
gma-MIR319a	gma-miR319a-5p	2	5	5	MIR159	CGTTGAAGACCCTAAGGTAAGAGAGCTTTCTTCAGTCCACTCATGGGTGACAGTAAGATTCAATTAGCTGCCGACTCATTCATCCAAATGTTGAGTGTAAGCGAATAAATATACTCAGCAGATGAGTGAATGATGCGGGAGACAAATTGAATCTTAAGTTTCCTGTACTTGGACTGAAGGGAGCTCCCTTTTCCTTTTGTCTCTTAC	207	......((((...((((.(((.(((((..((((((((((...(((((.(((..((((((((((((.(((.(((..(((((((..((..(((((((((((..........)))))))))))..))..)))))))..))).)).).)))))))))))).))).)))))...))))))))))..))))).)))..))))..)))).....	-93.2	-0.450242	Gm05	+	AGAGCTTTCTTCAGTCCACTC	40832105-40832125	21	0.167017	0.414648	0.41415	5p
gma-MIR3522	gma-miR3522	21045	86839	41348	MIR3522	AGGATCGTCCTGAGACCAAATGAGCAGCTGACCACATGATGCAGCTATGTTTGCTATTCAGCTGCTCATCTGTTCTCAGGTCGCCCT	87	(((..((.(((((((.((.((((((((((((...((....(((....))).))....)))))))))))).)).))))))).)).)))	-40.3	-0.463218	Gm15	+	TGAGACCAAATGAGCAGCTGA	4318797-4318817	21	1757.43	7201.52	3424.86	AGACCAAATGAGCAGCTGA	D	5p
gma-MIR3522	gma-miR3522-3p	5	11	14	MIR3522	AGGATCGTCCTGAGACCAAATGAGCAGCTGACCACATGATGCAGCTATGTTTGCTATTCAGCTGCTCATCTGTTCTCAGGTCGCCCT	87	(((..((.(((((((.((.((((((((((((...((....(((....))).))....)))))))))))).)).))))))).)).)))	-40.3	-0.463218	Gm15	+	AGCTGCTCATCTGTTCTCAGG	4318846-4318866	21	0.417542	0.912225	1.15962	3p
gma-MIR390a	gma-miR390a-3p	36	91	114	MIR390	AGAATCTGTAAAGCTCAGGAGGGATAGCGCCATGGATGATCTTCTCTTCACTCTTGATCTTCTCTTGCGCTATCCATCCTGAGTTTCATGGCTTCTATCTTCACA	105	((((.((((.((((((((((.(((((((((...(((.((((..............)))).)))...))))))))).)))))))))).)))).)))).........	-44.44	-0.423238	Gm03	-	CGCTATCCATCCTGAGTTTCA	6558192-6558212	21	3.0063	7.54659	9.44263	CGCTATCCATCCTGAGTTTC	D	3p
gma-MIR390a	gma-miR390a-5p	2992	3669	5866	MIR390	AGAATCTGTAAAGCTCAGGAGGGATAGCGCCATGGATGATCTTCTCTTCACTCTTGATCTTCTCTTGCGCTATCCATCCTGAGTTTCATGGCTTCTATCTTCACA	105	((((.((((.((((((((((.(((((((((...(((.((((..............)))).)))...))))))))).)))))))))).)))).)))).........	-44.44	-0.423238	Gm03	-	AAGCTCAGGAGGGATAGCGCC	6558249-6558269	21	249.857	304.269	485.881	AAGCTCAGGAGGGATAGCGCC	S	5p
gma-MIR390c	gma-miR390c	39	91	114	MIR390	TGTAAAGCTCAGGAGGGATAGCGCCATGGATGATCTCTTCTCCACTCTTGATCTTCTCTTGCGCTATCCATCCTGAGTTTCATGGCTTCT	90	.((.((((((((((.(((((((((...(((.((((..............)))).)))...))))))))).)))))))))).)).......	-38.54	-0.428222	Gm01	+	CGCTATCCATCCTGAGTTTCA	42335682-42335702	21	3.25683	7.54659	9.44263	CGCTATCCATCCTGAGTTTC	D	3p
gma-MIR390c	gma-miR390c-5p	2992	3667	5864	MIR390	TGTAAAGCTCAGGAGGGATAGCGCCATGGATGATCTCTTCTCCACTCTTGATCTTCTCTTGCGCTATCCATCCTGAGTTTCATGGCTTCT	90	.((.((((((((((.(((((((((...(((.((((..............)))).)))...))))))))).)))))))))).)).......	-38.54	-0.428222	Gm01	+	AAGCTCAGGAGGGATAGCGCC	42335625-42335645	21	249.857	304.103	485.716	5p
gma-MIR390f	gma-miR390f	3005	3682	5882	MIR390	AGAATCTGTAAAGCTCAGGAGGGATAGCGCCACAACACTCATGATTTTATATCATAATATATTTGGCGCTATCTATCCTGAGTTTCACGGGTTCTTCTTACGG	103	(((((((((.((((((((((.(((((((((((........(((((.....)))))........))))))))))).)))))))))).)))))))))........	-49.69	-0.482427	Gm11	+	AAGCTCAGGAGGGATAGCGCC	30272772-30272792	21	250.943	305.347	487.207	AAGCTCAGGAGGGATAGCGCC	S	5p
gma-MIR390f	gma-miR390f-3p	9	11	30	MIR390	AGAATCTGTAAAGCTCAGGAGGGATAGCGCCACAACACTCATGATTTTATATCATAATATATTTGGCGCTATCTATCCTGAGTTTCACGGGTTCTTCTTACGG	103	(((((((((.((((((((((.(((((((((((........(((((.....)))))........))))))))))).)))))))))).)))))))))........	-49.69	-0.482427	Gm11	+	TTGGCGCTATCTATCCTGAGT	30272824-30272844	21	0.751576	0.912225	2.4849	3p
gma-MIR390g	gma-miR390g	3007	3690	5913	MIR390	ATCTGTAAAGCTCAGGAGGGATAGCGCCACGACACTCATGATTTTCACATCATAGTGTATTTGGCGCTATCTATCCTGAGTTTCACGGGTTTTTCTTACTGT	102	((((((.((((((((((.(((((((((((..(((((.(((((......))))))))))...))))))))))).)))))))))).))))))............	-51.7	-0.506863	Gm18	-	AAGCTCAGGAGGGATAGCGCC	5047835-5047855	21	251.11	306.01	489.774	AAGCTCAGGAGGGATAGCGCC	S	5p
gma-MIR390g	gma-miR390g-3p	9	11	30	MIR390	ATCTGTAAAGCTCAGGAGGGATAGCGCCACGACACTCATGATTTTCACATCATAGTGTATTTGGCGCTATCTATCCTGAGTTTCACGGGTTTTTCTTACTGT	102	((((((.((((((((((.(((((((((((..(((((.(((((......))))))))))...))))))))))).)))))))))).))))))............	-51.7	-0.506863	Gm18	-	TTGGCGCTATCTATCCTGAGT	5047782-5047802	21	0.751576	0.912225	2.4849	3p
gma-MIR393a	gma-miR393a	21	28	14	MIR393	GGAGGAGGCATCCAAAGGGATCGCATTGATCCCAAATCCAAGCTTCAATATTCTTCTCTCTTTCCCACTCAAAATATTAATTTTATTTGGGATCATGCTATCCCTTTGGATTTCTCCTTT	120	.(((((((.((((((((((((.((((.((((((((((..(((.((.((((((....................)))))))).))))))))))))))))).)))))))))))).))))))).	-47.85	-0.39875	Gm11	+	TCCAAAGGGATCGCATTGATC	36567530-36567550	21	1.75368	2.32203	1.15962	TCCAAAGGGATCGCATTGATC	S	5p
gma-MIR393a	gma-miR393a-3p	47	59	31	MIR393	GGAGGAGGCATCCAAAGGGATCGCATTGATCCCAAATCCAAGCTTCAATATTCTTCTCTCTTTCCCACTCAAAATATTAATTTTATTTGGGATCATGCTATCCCTTTGGATTTCTCCTTT	120	.(((((((.((((((((((((.((((.((((((((((..(((.((.((((((....................)))))))).))))))))))))))))).)))))))))))).))))))).	-47.85	-0.39875	Gm11	+	ATCATGCTATCCCTTTGGATT	36567611-36567631	21	3.9249	4.89284	2.56773	3p
gma-MIR393c	gma-miR393c-3p	46	60	31	MIR393	GGAGGAGGCATCCAAAGGGATCGCATTGATCCCAAATTTCAGATTTATAAATTTTTCTCTTTCCCTCCCCTTCTCAATATTTGGGATCATGCTATCCCTTTGGATTCCTCCTT	113	.(((((((.((((((((((((.((((.((((((((((...(((............................)))....)))))))))))))).)))))))))))).)))))))	-52.09	-0.460973	Gm02	-	ATCATGCTATCCCTTTGGATT	47136213-47136233	21	3.84139	4.97577	2.56773	ATCATGCTATCCCTTTGGATT	S	3p
gma-MIR393c	gma-miR393c-5p	21	28	14	MIR393	GGAGGAGGCATCCAAAGGGATCGCATTGATCCCAAATTTCAGATTTATAAATTTTTCTCTTTCCCTCCCCTTCTCAATATTTGGGATCATGCTATCCCTTTGGATTCCTCCTT	113	.(((((((.((((((((((((.((((.((((((((((...(((............................)))....)))))))))))))).)))))))))))).)))))))	-52.09	-0.460973	Gm02	-	TCCAAAGGGATCGCATTGATCC	47136287-47136308	22	1.75368	2.32203	1.15962	TCCAAAGGGATCGCATTGATCC	S	5p
gma-MIR393d	gma-miR393d	21	28	14	MIR393	CTAGAGGAGGCATCCAAAGGGATCGCATTGATCCCAAATCCAAGCTTCAATGTTCTTCTATCTTTCTCACTCAAAATATTAATTTTATTTGGGATCATGCTATCCCTTTGGATTTCTCCTTTA	123	.(((((((((.((((((((((((.((((.(((((((((....(((......)))..................(((((....))))).))))))))))))).)))))))))))).)))))))))	-49.9	-0.405691	Gm10	+	TCCAAAGGGATCGCATTGATCC	16966560-16966581	22	1.75368	2.32203	1.15962	TCCAAAGGGATCGCATTGATCC	S	5p
gma-MIR393d	gma-miR393d-3p	47	59	31	MIR393	CTAGAGGAGGCATCCAAAGGGATCGCATTGATCCCAAATCCAAGCTTCAATGTTCTTCTATCTTTCTCACTCAAAATATTAATTTTATTTGGGATCATGCTATCCCTTTGGATTTCTCCTTTA	123	.(((((((((.((((((((((((.((((.(((((((((....(((......)))..................(((((....))))).))))))))))))).)))))))))))).)))))))))	-49.9	-0.405691	Gm10	+	ATCATGCTATCCCTTTGGATT	16966641-16966661	21	3.9249	4.89284	2.56773	3p
gma-MIR393e	gma-miR393e	21	28	14	MIR393	GGAGGAGGCATCCAAAGGGATCGCATTGATCCCAAATTTCAGATTTATAAATTTGTCTTTCTCTTCCCTTGTCAATATTTGGGATCATTTCTCTTCCCTTCTCAATATTTGGGATCATGCTATCCCTTTGGATTCCTCCTT	141	.(((((((.((((((((((((.((((.((((((((((..((((((....)))))).........((((..((....))..))))......................)))))))))))))).)))))))))))).)))))))	-58.9	-0.41773	Gm14	+	TCCAAAGGGATCGCATTGATCC	5053430-5053451	22	1.75368	2.32203	1.15962	TCCAAAGGGATCGCATTGATCC	S	5p
gma-MIR393e	gma-miR393e-3p	46	60	31	MIR393	GGAGGAGGCATCCAAAGGGATCGCATTGATCCCAAATTTCAGATTTATAAATTTGTCTTTCTCTTCCCTTGTCAATATTTGGGATCATTTCTCTTCCCTTCTCAATATTTGGGATCATGCTATCCCTTTGGATTCCTCCTT	141	.(((((((.((((((((((((.((((.((((((((((..((((((....)))))).........((((..((....))..))))......................)))))))))))))).)))))))))))).)))))))	-58.9	-0.41773	Gm14	+	ATCATGCTATCCCTTTGGATT	5053533-5053553	21	3.84139	4.97577	2.56773	3p
gma-MIR393f	gma-miR393f	21	28	14	MIR393	GGAGGAGGCATCCAAAGGGATCGCATTGATCCCAAATCCAAGCTTTAATATTTTTCTCTCTTCTCACTCAATAATATTAATTTATTTGGGATCATGCTATCCCTTTGGATTTCTCCTT	118	.(((((((.((((((((((((.((((.((((((((((.......((((((((....................))))))))...)))))))))))))).)))))))))))).)))))))	-50.95	-0.43178	Gm18	-	TCCAAAGGGATCGCATTGATCC	2409829-2409850	22	1.75368	2.32203	1.15962	TCCAAAGGGATCGCATTGATCC	S	5p
gma-MIR393f	gma-miR393f-3p	47	59	31	MIR393	GGAGGAGGCATCCAAAGGGATCGCATTGATCCCAAATCCAAGCTTTAATATTTTTCTCTCTTCTCACTCAATAATATTAATTTATTTGGGATCATGCTATCCCTTTGGATTTCTCCTT	118	.(((((((.((((((((((((.((((.((((((((((.......((((((((....................))))))))...)))))))))))))).)))))))))))).)))))))	-50.95	-0.43178	Gm18	-	ATCATGCTATCCCTTTGGATT	2409750-2409770	21	3.9249	4.89284	2.56773	3p
gma-MIR394a	gma-miR394a-3p	1710	2200	2120	MIR394	ATCATGAGGGTTTAGCAAAGTGTTGCTAACAGAGTTTATTGGCATTCTGTCCACCTCCACTTCCTACTCTCTCTCTCTCTCTCTCTACCCATGAATATGGAGGTGGGCATACTGTCAACTGAGCTCTGTTGGCTACACTTTGTAAAGCCTTCATGAT	157	(((((((((((((.(((((((((.((((((((((((((((((((.(.((((((((((((.(((.............................)))..)))))))))))).).)))))).)))))))))))))).))))))))).)))))))))))))	-78.95	-0.502866	Gm17	+	AGCTCTGTTGGCTACACTTTG	41783868-41783888	21	142.799	182.445	175.6	AGCTCTGTTGGCTACACTTT	D	3p
gma-MIR394a	gma-miR394a-5p	21	146	32	MIR394	ATCATGAGGGTTTAGCAAAGTGTTGCTAACAGAGTTTATTGGCATTCTGTCCACCTCCACTTCCTACTCTCTCTCTCTCTCTCTCTACCCATGAATATGGAGGTGGGCATACTGTCAACTGAGCTCTGTTGGCTACACTTTGTAAAGCCTTCATGAT	157	(((((((((((((.(((((((((.((((((((((((((((((((.(.((((((((((((.(((.............................)))..)))))))))))).).)))))).)))))))))))))).))))))))).)))))))))))))	-78.95	-0.502866	Gm17	+	TTGGCATTCTGTCCACCTCC	41783868-41783888	20	1.75368	12.1077	2.65056	TTGGCATTCTGTCCACCTCC	S	5p
gma-MIR394b	gma-miR394b-3p	53	87	64	MIR394	TAACAGAGTTTATTGGCATTCTGTCCACCTCCACTTCCTACTCTCTCTCTGAGCCACATGTTCGTGAAGTTGGAGGTGGGCATACTGTCAACTGAGTTCTGTTG	104	(((((((..(((((((((.(.(((((((((((((((((.((.(((.....)))......))..).)))).)))))))))))).).)))))).)))..)))))))	-42.4	-0.407692	Gm14	-	AGGTGGGCATACTGTCAACT	48984889-48984908	20	4.42595	7.21487	5.30113	AGGTGGGCATACTGTCAACT	S	3p
gma-MIR394b	gma-miR394b-5p	21	146	32	MIR394	TAACAGAGTTTATTGGCATTCTGTCCACCTCCACTTCCTACTCTCTCTCTGAGCCACATGTTCGTGAAGTTGGAGGTGGGCATACTGTCAACTGAGTTCTGTTG	104	(((((((..(((((((((.(.(((((((((((((((((.((.(((.....)))......))..).)))).)))))))))))).).)))))).)))..)))))))	-42.4	-0.407692	Gm14	-	TTGGCATTCTGTCCACCTCC	48984950-48984969	20	1.75368	12.1077	2.65056	TTGGCATTCTGTCCACCTCC	S	5p
gma-MIR394c	gma-miR394c-5p	21	146	32	MIR394	CAGAGTTTCTTGGCATTCTGTCCACCTCCACTTCCACTTTCAGTTCCATGGATCTCTCTCTCTTTTTGGCCCTATCTACGTACTCGGAGGTGGACATACTGCCAATAGAG	110	.....(((.((((((.(.(((((((((((............((..(((.(((........)))...)))..))............))))))))))).).)))))).))).	-34.35	-0.312273	Gm04	-	TTGGCATTCTGTCCACCTCC	1508959-1508978	20	1.75368	12.1077	2.65056	TTGGCATTCTGTCCACCTCC	S	5p
gma-MIR394c	gma-miR394c-3p	0	7	3	MIR394	CAGAGTTTCTTGGCATTCTGTCCACCTCCACTTCCACTTTCAGTTCCATGGATCTCTCTCTCTTTTTGGCCCTATCTACGTACTCGGAGGTGGACATACTGCCAATAGAG	110	.....(((.((((((.(.(((((((((((............((..(((.(((........)))...)))..))............))))))))))).).)))))).))).	-34.35	-0.312273	Gm04	-	AGGTGGACATACTGCCAATA	1508881-1508900	20	0	0.580507	0.24849	3p
gma-MIR395g	gma-miR395g	11	24	25	MIR395	GGTTGTCTCTTGGAGTTCCTCTGAACACTTCACACGTGGGACTAGAGTAGTGGTATTGTATCCTTTAGATCATAGAATAGTCCTCATCATCACCAAGTGAAGTGTTTGGGGGAACTTTTAGGTACAAC	128	.(((((..((..(((((((((..((((((((((..(((((((((...(.(((((.(((.......)))))))).)..)))))).......)))...))))))))))..)))))))))..))..)))))	-51.11	-0.399297	Gm08	-	TGAAGTGTTTGGGGGAACTTT	40810582-40810602	21	0.918593	1.99031	2.07075	TGAAGTGTTTGGGGGAACTTT	S	3p
gma-MIR395g	gma-miR395g-5p	3	14	15	MIR395	GGTTGTCTCTTGGAGTTCCTCTGAACACTTCACACGTGGGACTAGAGTAGTGGTATTGTATCCTTTAGATCATAGAATAGTCCTCATCATCACCAAGTGAAGTGTTTGGGGGAACTTTTAGGTACAAC	128	.(((((..((..(((((((((..((((((((((..(((((((((...(.(((((.(((.......)))))))).)..)))))).......)))...))))))))))..)))))))))..))..)))))	-51.11	-0.399297	Gm08	-	AGTTCCTCTGAACACTTCACA	40810666-40810686	21	0.250525	1.16101	1.24245	5p
gma-MIR396a	gma-miR396a-3p	234	242	194	MIR396	TCATGGCTCTCTTTGTATTCTTCCACAGCTTTCTTGAACTGCATCCAAAGAGTTCCTTTGCATGCATGCCATGGCACTCTTACTCCCAAATCTTGTTTTGCGGTTCAATAAAGCTGTGGGAAGATACAGATAGGGTCAAC	140	...(((((((.(((((((..((((((((((((.((((((((((....((((((.((...(((....)))...)).)))))).....((.....))...)))))))))).))))))))))))..))))))).)))))))..	-61.9	-0.442143	Gm13	-	TTCAATAAAGCTGTGGGAAG	26338152-26338171	20	19.541	20.069	16.069	TTCAATAAAGCTGTGGGAAG	S	3p
gma-MIR396a	gma-miR396a-5p	480	476	525	MIR396	TCATGGCTCTCTTTGTATTCTTCCACAGCTTTCTTGAACTGCATCCAAAGAGTTCCTTTGCATGCATGCCATGGCACTCTTACTCCCAAATCTTGTTTTGCGGTTCAATAAAGCTGTGGGAAGATACAGATAGGGTCAAC	140	...(((((((.(((((((..((((((((((((.((((((((((....((((((.((...(((....)))...)).)))))).....((.....))...)))))))))).))))))))))))..))))))).)))))))..	-61.9	-0.442143	Gm13	-	TTCCACAGCTTTCTTGAACTG	26338233-26338253	21	40.084	39.4745	43.4858	TTCCACAGCTTTCTTGAACTG	S	5p
gma-MIR396b	gma-miR396b-3p	4886	2210	5505	MIR396	CTCAAGTCCTGGTCATGCTTTTCCACAGCTTTCTTGAACTTCTTATGCATCTTATATCTCTCCACCTCCAGGATTTTAAGCCCTAGAAGCTCAAGAAAGCTGTGGGAGAATATGGCAATTCAGGCT	126	....((.((((((((((.(((((((((((((((((((.(((((...((.......(((.((........))))).....))...))))).))))))))))))))))))).))))))....))))))	-49.3	-0.39127	Gm13	+	GCTCAAGAAAGCTGTGGGAGA	26330019-26330039	21	408.022	183.274	455.98	GCTCAAGAAAGCTGTGGGAGA	S	3p
gma-MIR396b	gma-miR396b-5p	386	312	332	MIR396	CTCAAGTCCTGGTCATGCTTTTCCACAGCTTTCTTGAACTTCTTATGCATCTTATATCTCTCCACCTCCAGGATTTTAAGCCCTAGAAGCTCAAGAAAGCTGTGGGAGAATATGGCAATTCAGGCT	126	....((.((((((((((.(((((((((((((((((((.(((((...((.......(((.((........))))).....))...))))).))))))))))))))))))).))))))....))))))	-49.3	-0.39127	Gm13	+	TTCCACAGCTTTCTTGAACTT	26329951-26329971	21	32.2343	25.874	27.4996	TTCCACAGCTTTCTTGAACTT	S	5p
gma-MIR396d	gma-miR396d	4906	2226	5516	MIR396	GGTCATGCTTTTCCACAGCTTTCTTGAACTTCTTATGCATCTTATATCTCTCCACTTCCAGCATTTTAAGCCCTAGAAGCTCAAGAAAGCTGTGGGAGAATATGGCAA	108	.((((((.(((((((((((((((((((.(((((...((...............................))...))))).))))))))))))))))))).))))))..	-43.48	-0.402593	Gm17	-	GCTCAAGAAAGCTGTGGGAGA	9053058-9053078	21	409.692	184.601	456.891	AAGAAAGCTGTGGGAGAATATGGC	D	3p
gma-MIR396d	gma-miR396d-5p	386	312	332	MIR396	GGTCATGCTTTTCCACAGCTTTCTTGAACTTCTTATGCATCTTATATCTCTCCACTTCCAGCATTTTAAGCCCTAGAAGCTCAAGAAAGCTGTGGGAGAATATGGCAA	108	.((((((.(((((((((((((((((((.(((((...((...............................))...))))).))))))))))))))))))).))))))..	-43.48	-0.402593	Gm17	-	TTCCACAGCTTTCTTGAACTT	9053126-9053146	21	32.2343	25.874	27.4996	5p
gma-MIR396e	gma-miR396e	479	474	519	MIR396	GTGATCTTCCACAGCTTTCTTGAACTGTGTTGTGAGGCTTCTCTCCAATGAAGGTTTATACCCTATGCAAAAGAAATTCTATGAGCACAATTCAAGATAGCTGTGGAAAATCAC	114	(((((.((((((((((.(((((((.(((((((((((.((((........)))).))))))...........((.....))....))))).))))))).)))))))))).)))))	-45.6	-0.4	Gm17	-	TTCCACAGCTTTCTTGAACTG	35366632-35366652	21	40.0005	39.3086	42.9888	TTCCACAGCTTTCTTGAACTGT	D	5p
gma-MIR396e	gma-miR396e-3p	30	13	43	MIR396	GTGATCTTCCACAGCTTTCTTGAACTGTGTTGTGAGGCTTCTCTCCAATGAAGGTTTATACCCTATGCAAAAGAAATTCTATGAGCACAATTCAAGATAGCTGTGGAAAATCAC	114	(((((.((((((((((.(((((((.(((((((((((.((((........)))).))))))...........((.....))....))))).))))))).)))))))))).)))))	-45.6	-0.4	Gm17	-	ATTCAAGATAGCTGTGGAAAA	35366549-35366569	21	2.50525	1.07808	3.56169	3p
gma-MIR396h	gma-miR396h	479	474	519	MIR396	GAATGGTCTTTTTCGTGATCTTCCACAGCTTTCTTGAACTGTGTTGTGTGAGGTTTCTCCAAGTGAAGGTTTAAGATCCCTTATGCAACATAAATTCTTTGAGCACAATTCAAGATAGCTGTGGAAAATCACTGAGATGATCTCGTTC	148	((((((((.((((.(((((.((((((((((.((((((..((((((((((((((..(((((.......))....)))..))))))))))))))......(((....))).)))))).)))))))))).))))).)))).))))..))))	-58.2	-0.393243	Gm14	+	TTCCACAGCTTTCTTGAACTG	13971439-13971459	21	40.0005	39.3086	42.9888	TCCACAGCTTTCTTGAACTG	D	5p
gma-MIR396h	gma-miR396h-3p	30	13	43	MIR396	GAATGGTCTTTTTCGTGATCTTCCACAGCTTTCTTGAACTGTGTTGTGTGAGGTTTCTCCAAGTGAAGGTTTAAGATCCCTTATGCAACATAAATTCTTTGAGCACAATTCAAGATAGCTGTGGAAAATCACTGAGATGATCTCGTTC	148	((((((((.((((.(((((.((((((((((.((((((..((((((((((((((..(((((.......))....)))..))))))))))))))......(((....))).)))))).)))))))))).))))).)))).))))..))))	-58.2	-0.393243	Gm14	+	ATTCAAGATAGCTGTGGAAAA	13971526-13971446	21	2.50525	1.07808	3.56169	3p
gma-MIR396i	gma-miR396i-3p	234	242	194	MIR396	TGGCCCTCTTTGTATTCTTCCACAGCTTTCTTGAACTGCATCCATAGAGTTCCTTTGCATGCATGCCAAGGCACTCTTGCTCCCACACCTTGTTTTGCGGTTCAATAAAGCTGTGGGAAGATACAGATAGGGTCA	135	.((((((.(((((((..((((((((((((.((((((((((..((.(((((.((((.(((....))).)))).))))).............))...)))))))))).))))))))))))..))))))).)))))).	-66.24	-0.490667	Gm17	+	GTTCAATAAAGCTGTGGGAAG	9044949-9044969	21	19.541	20.069	16.069	GTTCAATAAAGCTGTGGGAAG	S	3p
gma-MIR396i	gma-miR396i-5p	480	476	525	MIR396	TGGCCCTCTTTGTATTCTTCCACAGCTTTCTTGAACTGCATCCATAGAGTTCCTTTGCATGCATGCCAAGGCACTCTTGCTCCCACACCTTGTTTTGCGGTTCAATAAAGCTGTGGGAAGATACAGATAGGGTCA	135	.((((((.(((((((..((((((((((((.((((((((((..((.(((((.((((.(((....))).)))).))))).............))...)))))))))).))))))))))))..))))))).)))))).	-66.24	-0.490667	Gm17	+	TTCCACAGCTTTCTTGAACTG	9044867-9044887	21	40.084	39.4745	43.4858	TTCCACAGCTTTCTTGAACTG	S	5p
gma-MIR396k	gma-miR396k-3p	4886	2210	5505	MIR396	TTCCTCTCAAGTCCTGGTCATGCTTTTCCACAGCTTTCTTGAACTTCTTATGCATCTTATATCTCTCCACTTCCAGCATTTTAAGCCCTAGAAGCTCAAGAAAGCTGTGGGAGAATATGGCAATTCAGGCTTTTAATTG	139	........(((.((((((((((.(((((((((((((((((((.(((((...((...............................))...))))).))))))))))))))))))).))))))....))))))).......	-48.18	-0.346619			GCTCAAGAAAGCTGTGGGAGA		21	408.022	183.274	455.98	GCTCAAGAAAGCTGTGGGAGA	S	3p
gma-MIR396k	gma-miR396k-5p	386	312	332	MIR396	TTCCTCTCAAGTCCTGGTCATGCTTTTCCACAGCTTTCTTGAACTTCTTATGCATCTTATATCTCTCCACTTCCAGCATTTTAAGCCCTAGAAGCTCAAGAAAGCTGTGGGAGAATATGGCAATTCAGGCTTTTAATTG	139	........(((.((((((((((.(((((((((((((((((((.(((((...((...............................))...))))).))))))))))))))))))).))))))....))))))).......	-48.18	-0.346619			TTCCACAGCTTTCTTGAACTT		21	32.2343	25.874	27.4996	TTCCACAGCTTTCTTGAACTT	S	5p
gma-MIR397b	gma-miR397b-3p	61	201	159	MIR397	GGAGAAACATCATTGAGTGCAGCGTTGATGAAGTCCTAAATAGTAAATAGCAACTACCCCTCGTGTTTCTCAGGTAGATGCTTAAATGGTTTTATTGACGCTGCACTCAATCATGTTTTTTT	122	.(((((((((.((((((((((((((..((((((.((............((((.(((((..............))))).)))).....))))))))..)))))))))))))).))))))))).	-51.17	-0.419426	Gm13	-	TATTGACGCTGCACTCAATCA	34383008-34383028	21	5.09401	16.6688	13.17	TATTGACGCTGCACTCAATCA	S	3p
gma-MIR397b	gma-miR397b-5p	45	167	102	MIR397	GGAGAAACATCATTGAGTGCAGCGTTGATGAAGTCCTAAATAGTAAATAGCAACTACCCCTCGTGTTTCTCAGGTAGATGCTTAAATGGTTTTATTGACGCTGCACTCAATCATGTTTTTTT	122	.(((((((((.((((((((((((((..((((((.((............((((.(((((..............))))).)))).....))))))))..)))))))))))))).))))))))).	-51.17	-0.419426	Gm13	-	ATTGAGTGCAGCGTTGATGAA	34383091-34383111	21	3.75788	13.8492	8.44867	TCATTGAGTGCAGCGTTGATG	S	5p
gma-MIR398b	gma-miR398b	11	5	2	MIR398	AGTCCAAATGGTTTATCTCAGAGGAGTGGATCTGAGAACACAAGGCTGGTTTGCACTGCTATATTATGATCGATTGGTATAAGGTGAATTTACTTTGTGTTCTCAGGTCACCCCTTTGAGCCAACCTGTTGACAT	135	.(((.....((((...((((((((.(((.((((((((((((((((..((((..(.((..(((((((........))))))))))..))))..))))))))))))))))))).))))))))..))))....)))..	-56.9	-0.421481	Gm02	-	TTTGTGTTCTCAGGTCACCCC	10988454-10988474	21	0.918593	0.414648	0.16566	TGTGTTCTCAGGTCACCCCTT	D	3p
gma-MIR398b	gma-miR398b-5p	88	58	72	MIR398	AGTCCAAATGGTTTATCTCAGAGGAGTGGATCTGAGAACACAAGGCTGGTTTGCACTGCTATATTATGATCGATTGGTATAAGGTGAATTTACTTTGTGTTCTCAGGTCACCCCTTTGAGCCAACCTGTTGACAT	135	.(((.....((((...((((((((.(((.((((((((((((((((..((((..(.((..(((((((........))))))))))..))))..))))))))))))))))))).))))))))..))))....)))..	-56.9	-0.421481	Gm02	-	AGTGGATCTGAGAACACAAGGC	10988524-10988545	22	7.34874	4.80991	5.96377	5p
gma-MIR399b	gma-miR399b	165	100	63	MIR399	CAAATCAGCAATAGGGCACCTCTCTCCTGGCAGGTATTTTTGGAGCTACCAAAAATCAATGTCAATAACTTGCCAAAGGAGAGTTGCCCTGTGGCTGGTTT	101	.((((((((.((((((((.((((((..((((((((((((((((.....))))))))...........))))))))..)))))).)))))))).))))))))	-50.8	-0.50297	Gm16	+	TGCCAAAGGAGAGTTGCCCTG	35612579-35612599	21	13.7789	8.29296	5.21829	TGCCAAAGGAGAGTTGCCCTG	S	3p
gma-MIR399b	gma-miR399b-5p	7	14	5	MIR399	CAAATCAGCAATAGGGCACCTCTCTCCTGGCAGGTATTTTTGGAGCTACCAAAAATCAATGTCAATAACTTGCCAAAGGAGAGTTGCCCTGTGGCTGGTTT	101	.((((((((.((((((((.((((((..((((((((((((((((.....))))))))...........))))))))..)))))).)))))))).))))))))	-50.8	-0.50297	Gm16	+	GGGCACCTCTCTCCTGGCAGG	35612522-35612542	21	0.584559	1.16101	0.41415	5p
gma-MIR399h	gma-miR399h	165	100	63	MIR399	CAAATCAGCAATAGGGCACCTCTCTCCTGGCAGGAGAAAAAGATCAGCATTTTTGGAGTTACCAAAAGTCAGTGTCAATAACTTGCCAAAGGAGAGTTGCCCTGTGGCTGGTTT	114	.((((((((.((((((((.((((((..(((((((.......(((....((((((((.....))))))))....))).....)))))))..)))))).)))))))).))))))))	-51	-0.447368	Gm09	+	TGCCAAAGGAGAGTTGCCCTG	34181604-34181624	21	13.7789	8.29296	5.21829	TGCCAAAGGAGAGTTGCCCTG	S	3p
gma-MIR399h	gma-miR399h-5p	7	14	5	MIR399	CAAATCAGCAATAGGGCACCTCTCTCCTGGCAGGAGAAAAAGATCAGCATTTTTGGAGTTACCAAAAGTCAGTGTCAATAACTTGCCAAAGGAGAGTTGCCCTGTGGCTGGTTT	114	.((((((((.((((((((.((((((..(((((((.......(((....((((((((.....))))))))....))).....)))))))..)))))).)))))))).))))))))	-51	-0.447368	Gm09	+	GGGCACCTCTCTCCTGGCAGG	34181534-34181554	21	0.584559	1.16101	0.41415	5p
gma-MIR408a	gma-miR408a-3p	129	123	103	MIR408	GAGACAGGACAAAGCAGGGGAACAGGCAGAGCATGGATGGAGCTATCAACACAATATTGTCAAGAAACTGAGAGTGAGAGGAGAAATATGTTGTGGTTCTGCTCATGCACTGCCTCTTCCCTGGCTCTGTCTC	133	(((((((.....(((.((((((.((((((.(((((..((((((((.(((((...((((.((.....((.....)).....))..)))))))))))))))))..))))).)))))).)))))).))))))))))	-58.3	-0.438346	Gm02	+	ATGCACTGCCTCTTCCCTGGC	837520-837540	21	10.7726	10.2003	8.5315	ATGCACTGCCTCTTCCCTGGC	S	3p
gma-MIR408a	gma-miR408a-5p	30	136	97	MIR408	GAGACAGGACAAAGCAGGGGAACAGGCAGAGCATGGATGGAGCTATCAACACAATATTGTCAAGAAACTGAGAGTGAGAGGAGAAATATGTTGTGGTTCTGCTCATGCACTGCCTCTTCCCTGGCTCTGTCTC	133	(((((((.....(((.((((((.((((((.(((((..((((((((.(((((...((((.((.....((.....)).....))..)))))))))))))))))..))))).)))))).)))))).))))))))))	-58.3	-0.438346	Gm02	+	CAGGGGAACAGGCAGAGCATG	837430-837450	21	2.50525	11.2784	8.03452	CAGGGGAACAGGCAGAGCATG	S	5p
gma-MIR408b	gma-miR408b-3p	129	123	103	MIR408	GACAAAGGCTGGGAACAGGCAGGGCACGAATGGAGCTATCAACAGAAAATGGTAAAGTGAGAATGAAAGGAGAGAGAGAGAGAGAGATCTGTTGTGGCTACGCTCATGCACTGCCTCTTCCCTGGCTCTGTC	132	((((.((.(.(((((.((((((.(((.((.((.(((((.(((((((.........................................)))))))))))).)).)).))).)))))).))))).).)).))))	-46.08	-0.349091	Gm03	-	ATGCACTGCCTCTTCCCTGGC	44626702-44626722	21	10.7726	10.2003	8.5315	ATGCACTGCCTCTTCCCTGGC	S	3p
gma-MIR408b	gma-miR408b-5p	188	209	337	MIR408	GACAAAGGCTGGGAACAGGCAGGGCACGAATGGAGCTATCAACAGAAAATGGTAAAGTGAGAATGAAAGGAGAGAGAGAGAGAGAGATCTGTTGTGGCTACGCTCATGCACTGCCTCTTCCCTGGCTCTGTC	132	((((.((.(.(((((.((((((.(((.((.((.(((((.(((((((.........................................)))))))))))).)).)).))).)))))).))))).).)).))))	-46.08	-0.349091	Gm03	-	CTGGGAACAGGCAGGGCACGA	44626799-44626819	21	15.6996	17.3323	27.9137	CTGGGAACAGGCAGGGCACG	D	5p
gma-MIR408c	gma-miR408c-3p	129	124	105	MIR408	GACAAAGCAGGGGAACAGGCAGAGCATGGATGGAGCTATCAACACAATATTGTCAAGAAAGTGAGAAAGTGAGAGGAGAAATCTGTTGTGGTTCTGCTCATGCACTGCCTCTTCCCTGGCTTTGTC	126	((((((((.((((((.((((((.(((((..((((((((.((((......((.(((......))).)).......(((....)))))))))))))))..))))).)))))).)))))).))))))))	-57.6	-0.457143	Gm10	-	ATGCACTGCCTCTTCCCTGGC	36557011-36557031	21	10.7726	10.2833	8.69716	ATGCACTGCCTCTTCCCTGGC	S	3p
gma-MIR408c	gma-miR408c-5p	30	136	97	MIR408	GACAAAGCAGGGGAACAGGCAGAGCATGGATGGAGCTATCAACACAATATTGTCAAGAAAGTGAGAAAGTGAGAGGAGAAATCTGTTGTGGTTCTGCTCATGCACTGCCTCTTCCCTGGCTTTGTC	126	((((((((.((((((.((((((.(((((..((((((((.((((......((.(((......))).)).......(((....)))))))))))))))..))))).)))))).)))))).))))))))	-57.6	-0.457143	Gm10	-	CAGGGGAACAGGCAGAGCATG	36557103-36557123	21	2.50525	11.2784	8.03452	CAGGGGAACAGGCAGAGCATG	S	5p
gma-MIR4376	gma-miR4376-5p	2190	1700	2819	MIR4376	AAGGTTTGCTACGCAGGAGAGATGACGCTGTCCCTTGCACCCATCCTAGCTTCCCTTGAGTAGGTAAGAGCAAGGCCAGCCAGCATCATATCTCCTGCATAGTAAACCTT	110	(((((((((((.((((((((.((((.((((.(((((((.(....((((.(((.....)))))))...).))))))...).)))).)))).)))))))).)))))))))))	-52.5	-0.477273	Gm13	+	TACGCAGGAGAGATGACGCTG	40845935-40845955	21	182.883	140.98	233.498	TACGCAGGAGAGATGACGCTGT	D	5p
gma-MIR4376	gma-miR4376a-3p	19	16	15	MIR4376	AAGGTTTGCTACGCAGGAGAGATGACGCTGTCCCTTGCACCCATCCTAGCTTCCCTTGAGTAGGTAAGAGCAAGGCCAGCCAGCATCATATCTCCTGCATAGTAAACCTT	110	(((((((((((.((((((((.((((.((((.(((((((.(....((((.(((.....)))))))...).))))))...).)))).)))).)))))))).)))))))))))	-52.5	-0.477273	Gm13	+	AGCATCATATCTCCTGCATAG	40846006-40846026	21	1.58666	1.32687	1.24245	AGCATCATATCTCCTGCATAG	S	3p
gma-MIR4387e	gma-miR4387e	64	56	46	MIR4387	ACAAATGGAGTGTTATATTATCACGCCTAATCACTGACGCATCATTGTCACATCATTGAAGGTGAAGGCGTGACAATGAGGTGTTAGTGATAAGGCGTGATGATGTGATTTGTTATATCATC	122	....((((...(((((((((((((((((.(((((((((((.((((((((((.((((.....))))....)))))))))).))))))))))).)))))))))))))))))...))))......	-59.9	-0.490984	Gm03	+	TGTTAGTGATAAGGCGTGATG	25186950-25186970	21	5.34454	4.64406	3.81018	TGTTAGTGATAAGGCGTGATG	S	3p
gma-MIR4387e	gma-miR4387e-5p	43	33	40	MIR4387	ACAAATGGAGTGTTATATTATCACGCCTAATCACTGACGCATCATTGTCACATCATTGAAGGTGAAGGCGTGACAATGAGGTGTTAGTGATAAGGCGTGATGATGTGATTTGTTATATCATC	122	....((((...(((((((((((((((((.(((((((((((.((((((((((.((((.....))))....)))))))))).))))))))))).)))))))))))))))))...))))......	-59.9	-0.490984	Gm03	+	TCACGCCTAATCACTGACGCA	25186889-25186909	21	3.59086	2.73668	3.3132	5p
gma-MIR4414	gma-miR4414-3p	180	147	289	MIR4414	ACTGAAACTCAGCTGCTGACTCGTTGGCTCGAGAGTTCACCATTAAGATAGATTGATGTTCGGCACTCACGCCATGTAATTAAGGTGGTGTGCTTCTGATCCAACGATGCGGGAGCTGCATTCAGTCG	128	((((((...(((((.(((..(((((((.(((..(((.(((((((..((((......)))).(((......)))..........))))))).)))..))).)))))))..))).)))))..))))))..	-50.3	-0.392969	Gm20	+	ATCCAACGATGCGGGAGCTGC	35663100-35663120	21	15.0315	12.1906	23.9379	TCCAACGATGCGGGAGCTGC	D	3p
gma-MIR4414	gma-miR4414-5p	95	89	180	MIR4414	ACTGAAACTCAGCTGCTGACTCGTTGGCTCGAGAGTTCACCATTAAGATAGATTGATGTTCGGCACTCACGCCATGTAATTAAGGTGGTGTGCTTCTGATCCAACGATGCGGGAGCTGCATTCAGTCG	128	((((((...(((((.(((..(((((((.(((..(((.(((((((..((((......)))).(((......)))..........))))))).)))..))).)))))))..))).)))))..))))))..	-50.3	-0.392969	Gm20	+	AGCTGCTGACTCGTTGGCTC	35663012-35663031	20	7.9333	7.38073	14.9094	AGCTGCTGACTCGTTGGCTC	S	5p
gma-MIR4416a	gma-miR4416a	476	319	508	MIR4416	CTTTGATCTGGGTGAGAGAAACGCGTATCGATGGATTGGGTTCAGTTCTGGTCTCACACGGTTTGTTCTAACAATTTGTACTGACTGTGTTTTGATCGATACGGGTCGCTCTCACCTAGGCCAGAGTTGC	130	(((((..(((((((((((..((.(((((((((.(((..((......))..)))..((((((((.((.(.........).)).))))))))....))))))))).))..)))))))))))..)))))....	-59.7	-0.459231	Gm19	-	ATACGGGTCGCTCTCACCTAGG	40699090-40699111	22	39.75	26.4545	42.0777	ACGGGTCGCTCTCACCTAGG	D	3p
gma-MIR4416a	gma-miR4416a-5p	57	56	48	MIR4416	CTTTGATCTGGGTGAGAGAAACGCGTATCGATGGATTGGGTTCAGTTCTGGTCTCACACGGTTTGTTCTAACAATTTGTACTGACTGTGTTTTGATCGATACGGGTCGCTCTCACCTAGGCCAGAGTTGC	130	(((((..(((((((((((..((.(((((((((.(((..((......))..)))..((((((((.((.(.........).)).))))))))....))))))))).))..)))))))))))..)))))....	-59.7	-0.459231	Gm19	-	TGGGTGAGAGAAACGCGTATCG	40699180-40699201	22	4.75998	4.64406	3.97584	5p
gma-MIR4416c	gma-miR4416c-3p	45	15	24	MIR4416	TCATTTTTCTGTGGTCACTTCTGCTCTGGGTGAGAGAAACACGTATTGAAGAAGGTTCATGGCTTAGACAATAAGTTGCTACTTTGCTGAACTCACCATTTTATGTGAAGAAGTGGCTATGCTAATTGTTTGATTCTGTACACGTACGATACGGGTCGCTCTCACCTGGAGTAGGGCTGCCCAAAGCTTTGATAAA	196	(((.....((.(((.((.((((((((..((((((((..((.(((((((......((.((.(..(((((((((.(((.((((((((.......((((........)))).))))))))...))).)))))))))..))).)).....))))))).))..))))))))..)))))))).)).))).))...)))....	-71.3	-0.363776	Gm02	-	ACGGGTCGCTCTCACCTGGAG	30498965-30498985	21	3.75788	1.24394	1.98792	3P
gma-MIR482a	gma-miR482a-3p	768	623	508	MIR482	TCAGAATTTGTGGGAATGGGCTGATTGGGAAGCAATGTGTGCTGGTGCAATGCATTTAATTTCTTCCCAATTCCGCCCATTCCTATGATTTCTGA	95	((((((.(..(((((((((((.((((((((((.(((..((((.........))))...))).))))))))))..)))))))))))..).))))))	-49.5	-0.521053	Gm02	+	TTCCCAATTCCGCCCATTCCTA	7783882-7783903	22	64.1345	51.6651	42.0777	TCTTCCCAATTCCGCCCATTCCTA	D	3p
gma-MIR482a	gma-miR482a-5p	181	179	375	MIR482	TCAGAATTTGTGGGAATGGGCTGATTGGGAAGCAATGTGTGCTGGTGCAATGCATTTAATTTCTTCCCAATTCCGCCCATTCCTATGATTTCTGA	95	((((((.(..(((((((((((.((((((((((.(((..((((.........))))...))).))))))))))..)))))))))))..).))))))	-49.5	-0.521053	Gm02	+	TCAGAATTTGTGGGAATGGGC	7783819-7783839	21	15.115	14.8444	31.0613	AGAATTTGTGGGAATGGGCTGA	D	5p
gma-MIR482b	gma-miR482b-3p	1237	694	795	MIR482	GGTATGGGGGGATTGGGAAGGAATATCCATAAGCAAAATATGCTATTTCTTCCCTACACCTCCCATACC	69	(((((((((((...(((((((((((..((((.......)))).)))))))))))....)))))))))))	-35.8	-0.518841	Gm20	+	TCTTCCCTACACCTCCCATACC	35360372-35360393	22	103.3	57.5531	65.8499	TCTTCCCTACACCTCCCATACC	S	3p
gma-MIR482b	gma-miR482b-5p	1341	1782	1208	MIR482	GGTATGGGGGGATTGGGAAGGAATATCCATAAGCAAAATATGCTATTTCTTCCCTACACCTCCCATACC	69	(((((((((((...(((((((((((..((((.......)))).)))))))))))....)))))))))))	-35.8	-0.518841	Gm20	+	TATGGGGGGATTGGGAAGGAA	35360327-35360347	21	111.985	147.78	100.059	TATGGGGGGATTGGGAAGGAAT	D	5p
gma-MIR482c	gma-miR482c-3p	768	623	508	MIR482	AGAATTTGTGGGAATGGGCTGATTGGGAAGTAATGAGATTGAGCAATACATTTAATTTCTTCCCAATTCCGCCCATTCCTATGATTTCTG	90	((((.(..(((((((((((.(((((((((.....(((((((((.......))))))))))))))))))..)))))))))))..).)))).	-41	-0.455556	Gm18	-	TTCCCAATTCCGCCCATTCCTA	61452917-61452938	22	64.1345	51.6651	42.0777	TTCCCAATTCCGCCCATTCCT	D	3p
gma-MIR482c	gma-miR482c-5p	1173	1547	1205	MIR482	AGAATTTGTGGGAATGGGCTGATTGGGAAGTAATGAGATTGAGCAATACATTTAATTTCTTCCCAATTCCGCCCATTCCTATGATTTCTG	90	((((.(..(((((((((((.(((((((((.....(((((((((.......))))))))))))))))))..)))))))))))..).)))).	-41	-0.455556	Gm18	-	GGAATGGGCTGATTGGGAAGT	61452967-61452987	21	97.9554	128.292	99.8102	ATTTGTGGGAATGGGCTGATTGG	D	5p
gma-MIR482d	gma-miR482d-3p	1242	698	798	MIR482	GGGGGAAGACATGGGTATGGGGGGATTGGGAAGGAATATCCATAAGCAAAATATGTTATTTCTTCCCTACACCTCCCATACCACTGTTTTTCCTC	95	(((((((((((..(((((((((((...(((((((((((..((((.......)))).)))))))))))....)))))))))))..)))))))))))	-51.1	-0.537895	Gm10	-	TCTTCCCTACACCTCCCATACC	48569642-48569663	22	103.717	57.8848	66.0984	TCTTCCCTACACCTCCCATACC	S	3p
gma-MIR482d	gma-miR482d-5p	1350	1786	1218	MIR482	GGGGGAAGACATGGGTATGGGGGGATTGGGAAGGAATATCCATAAGCAAAATATGTTATTTCTTCCCTACACCTCCCATACCACTGTTTTTCCTC	95	(((((((((((..(((((((((((...(((((((((((..((((.......)))).)))))))))))....)))))))))))..)))))))))))	-51.1	-0.537895	Gm10	-	TATGGGGGGATTGGGAAGGAA	48569688-48569708	21	112.736	148.112	100.887	TATGGGGGGATTGGGAAGGAAT	D	5p
gma-MIR482e	gma-miR482e	1355	1792	1220	MIR482	AGACAAAATTGGGGGAAGGCATGGGTATGGGGGGATTGGGAAGGAATATCCATAAGCAAAATATGCTATTTCTTCCCTACACCTCCCATACCACTGTTTTTCCTCTCTTTCTCCCCC	117	..........(((((((((((..(((((((((((...(((((((((((..((((.......)))).)))))))))))....)))))))))))..)))))))))))............	-51.6	-0.441026			TATGGGGGGATTGGGAAGGAA		21	113.154	148.61	101.053	TATGGGGGGATTGGGAAGGAA	S	5p
gma-MIR482e	gma-miR482e-3p	1242	698	799	MIR482	AGACAAAATTGGGGGAAGGCATGGGTATGGGGGGATTGGGAAGGAATATCCATAAGCAAAATATGCTATTTCTTCCCTACACCTCCCATACCACTGTTTTTCCTCTCTTTCTCCCCC	117	..........(((((((((((..(((((((((((...(((((((((((..((((.......)))).)))))))))))....)))))))))))..)))))))))))............	-51.6	-0.441026			TCTTCCCTACACCTCCCATACC		22	103.717	57.8848	66.1812	3p
gma-MIR4994	gma-miR4994-3p	14	13	20	MIR4994	GGTTAGCTCAAGGATCTCACATGATCCAGGTGGAATTGATCAGGTGGAATCCTTGGATCATGTGATATCCTTGAGCTAATACACTATCATG	91	.((((((((((((((.(((((((((((((..(((.((.((...)).)).)))))))))))))))).))))))))))))))...........	-45.9	-0.504396	Gm16	+	TGATATCCTTGAGCTAATACA	35590639-35590659	21	1.16912	1.07808	1.6566	TGATATCCTTGAGCTAATACA	S	3p
gma-MIR4994	gma-miR4994-5p	0	0	13	MIR4994	GGTTAGCTCAAGGATCTCACATGATCCAGGTGGAATTGATCAGGTGGAATCCTTGGATCATGTGATATCCTTGAGCTAATACACTATCATG	91	.((((((((((((((.(((((((((((((..(((.((.((...)).)).)))))))))))))))).))))))))))))))...........	-45.9	-0.504396	Gm16	+	TTAGCTCAAGGATCTCACATG	35590579-35590599	21	0	0	1.07679	GGTTAGCTCAAGGATCTCAC	D	5p
gma-MIR4996	gma-miR4996	71	52	68	MIR4996	TTTCTCCTAACTTTGAGAGCATGGGTAACTTCTATTTTTTTGGCGCTGTCCCCTTCTCCATCATCTTTACTTCAACCTTTAAACTTCCTTTTTCAACTATTAAAATTCCTGACTATGTTGAGGAAATTAAGAAAATGGGTTTGTTGCCGATGCCAGCAGAATAGAAGCTCCCCATGTTCTCACCGTTAGC	190	......(((((..((((((((((((...((((((((((.(((((((.((..(...(.((((..((((..(((((((........................................))))))).....))))..)))))...)..)).).)))))).))))))))))...))))))))))))..))))).	-56.6	-0.297895	Gm15	+	TAGAAGCTCCCCATGTTCTCA	5418937-5418957	21	5.9291	4.31234	5.63245	TAGAAGCTCCCCATGTTCTC	D	3p
gma-MIR4996	gma-miR4996-5p	33	46	16	MIR4996	TTTCTCCTAACTTTGAGAGCATGGGTAACTTCTATTTTTTTGGCGCTGTCCCCTTCTCCATCATCTTTACTTCAACCTTTAAACTTCCTTTTTCAACTATTAAAATTCCTGACTATGTTGAGGAAATTAAGAAAATGGGTTTGTTGCCGATGCCAGCAGAATAGAAGCTCCCCATGTTCTCACCGTTAGC	190	......(((((..((((((((((((...((((((((((.(((((((.((..(...(.((((..((((..(((((((........................................))))))).....))))..)))))...)..)).).)))))).))))))))))...))))))))))))..))))).	-56.6	-0.297895	Gm15	+	AGAGCATGGGTAACTTCTATT	5418791-5418811	21	2.75578	3.81476	1.32528	5p
gma-MIR4998	gma-miR4998	18	20	59	MIR4998	ACTTTGGGAGAAGGGCGCGGTCTAGGTCGAGAGTTTCGTGACTACAACTTCTGAAACGCGTCTTATTTATGTGAAGATGACGTGCTTCAGAAGCTGTAGTCACGAAACCCTCGACCTTGACGGCGTCCTT	130	..........((((((((.(((.((((((((.((((((((((((((.((((((((.((((((...(((....)))...)))))).)))))))).)))))))))))))).)))))))).))).))))))))	-80.7	-0.620769	Gm15	-	AGTTTCGTGACTACAACTTCTGAA	16900259-16900282	24	1.50315	1.65859	4.88697	AGTTTCGTGACTACAACTTCTG	D	5p
gma-MIR4998	gma-miR4998-3p	28	81	183	MIR4998	ACTTTGGGAGAAGGGCGCGGTCTAGGTCGAGAGTTTCGTGACTACAACTTCTGAAACGCGTCTTATTTATGTGAAGATGACGTGCTTCAGAAGCTGTAGTCACGAAACCCTCGACCTTGACGGCGTCCTT	130	..........((((((((.(((.((((((((.((((((((((((((.((((((((.((((((...(((....)))...)))))).)))))))).)))))))))))))).)))))))).))).))))))))	-80.7	-0.620769	Gm15	-	CAGAAGCTGTAGTCACGAAACCCT	16900203-16900226	24	2.33824	6.71729	15.1579	3p
gma-MIR5041	gma-miR5041-3p	20	27	29	MIR5041	AGAAACTTAAAGTTGTTGGTGCTAGCACCAATCAAGTGTCCTTTCCGCGTTCTCGAAAACTTTCATCTTCAACTTGCTCAACGGTACACTCAAGTATAATCATATCGTTGAGCAAGTTGAAGATGAATGTTGTCGGGAACCGAATGTCCAT	151	.((((.....(.(((((((((....)))))).))).)....))))((.((((((((.(((.(((((((((((((((((((((((((................))))))))))))))))))))))))).))).)))))))))).........	-64.99	-0.430397	Gm16	+	TCGTTGAGCAAGTTGAAGATG	30112024-30112044	21	1.67017	2.2391	2.40207	GTTGAGCAAGTTGAAGATGAA	D	5p
gma-MIR5041	gma-miR5041-5p	48	33	51	MIR5041	AGAAACTTAAAGTTGTTGGTGCTAGCACCAATCAAGTGTCCTTTCCGCGTTCTCGAAAACTTTCATCTTCAACTTGCTCAACGGTACACTCAAGTATAATCATATCGTTGAGCAAGTTGAAGATGAATGTTGTCGGGAACCGAATGTCCAT	151	.((((.....(.(((((((((....)))))).))).)....))))((.((((((((.(((.(((((((((((((((((((((((((................))))))))))))))))))))))))).))).)))))))))).........	-64.99	-0.430397	Gm16	+	CATCTTCAACTTGCTCAACGG	30111983-30112003	21	4.0084	2.73668	4.22433	TTTCATCTTCAACTTGCTCAA	D	5p
gma-MIR5225	gma-miR5225	318	375	366	MIR5225	TTTAGGGACTCCTGTCGTAGGAGAGATGACGCCTTCTGTTAGGTAATTAATATGTTGCAAAGCCAACTTGAATTAGCAGTAGCTGTCATCTTTCCTCGGCTGAAGCCCCTTCA	113	...((((.((.(.((((.(((((((((((((.((.((((((.(((((......))))).(((....)))....)))))).)).))))))))))))))))).).)).))))…	-43.1	-0.381416	Gm19	+	CCTGTCGTAGGAGAGATGACGC	1921612-1921633	22	26.5557	31.0986	30.3158	CCTGTCGTAGGAGAGATGACGC	S	5p
gma-MIR5225	gma-miR5225-3p	0	0	7	MIR5225	TTTAGGGACTCCTGTCGTAGGAGAGATGACGCCTTCTGTTAGGTAATTAATATGTTGCAAAGCCAACTTGAATTAGCAGTAGCTGTCATCTTTCCTCGGCTGAAGCCCCTTCA	113	...((((.((.(.((((.(((((((((((((.((.((((((.(((((......))))).(((....)))....)))))).)).))))))))))))))))).).)).))))…	-43.1	-0.381416	Gm19	+	GTCATCTTTCCTCGGCTGAAG	1921686-1921706	21	0	0	0.579811	3p
gma-MIR5667	gma-miR5667-3p	34	64	0	MIR5667	GTTGGAACAGAGGAATCCATTCAGATCTGTTTCGCAACACCATATTGGGTTCGACTGAAACAGATCTAAATGGATTCCTTAGTTCTGA	88	.(..((((.((((((((((((.((((((((((((.(((.((.....)))))....)))))))))))).)))))))))))).))))..)	-44.2	-0.502273	Gm07	-	AAACAGATCTAAATGGATTCC	5340353-5340373	21	2.83929	5.30749	0	AAACAGATCTAAATGGATTCC	S	3p
gma-MIR5667	gma-miR5667-5p	18	17	0	MIR5667	GTTGGAACAGAGGAATCCATTCAGATCTGTTTCGCAACACCATATTGGGTTCGACTGAAACAGATCTAAATGGATTCCTTAGTTCTGA	88	.(..((((.((((((((((((.((((((((((((.(((.((.....)))))....)))))))))))).)))))))))))).))))..)	-44.2	-0.502273	Gm07	-	AATCCATTCAGATCTGTTTCG	5340397-5340417	21	1.50315	1.4098	0	AATCCATTCAGATCTGTTTCG	S	5p
gma-MIR5671b	gma-miR5671b-3p	218	304	153	MIR5671	TGGTTCGTCATGGAAGTGAATCGGGTGACTCTTCCGCGTTGATCTTATCGGAAAAAACCCAAGTCTCACGTCTGCCAAAGATAAAGTATATAAGTGAGGAATAATCCTAAAAACTAGTTTTTAGAGTTGAATTAGATCCAAATTCAGATTCTATAACATCTCTCCTCCACCACCTCCTTAAGGGTCATGTCAAATTTTTGAGTTACCCGAATTTGCTTCCATGATGAATC	230	.(((((((((((((((..(((((((((((((.((((.((.......))))))....((((.........((((.....))))........((((.((((.......(((((((....)))))))....(((((.((.......)).))))).....................)))))))).))))..............)))))))))).)))..)))))))))))))))	-74	-0.321739	Gm18	+	CATGGAAGTGAATCGGGTGAC	4340519-4340539	21	18.2048	25.2106	12.673	3p
gma-MIR862a	gma-miR862a	20	10	8	MIR862_2	AGTCTTCGTGTTCCCTCAAAGGCTTCCAGTATTCATTCATACCTAACTAGTTGCTTGAATGCTGGATGTCTTTGAAGGAATTTGAAAGCT	90	((..((((.(((((.((((((((.(((((((((((..((............))..))))))))))).)))))))).))))).))))..))	-39.6	-0.44	Gm18	-	GCTGGATGTCTTTGAAGGAAT	61624615-61624635	21	1.67017	0.829296	0.662641	TGCTGGATGTCTTTGAAGGAAT	D	3p
gma-MIR862a	gma-miR862a-5p	204	97	43	MIR862_2	AGTCTTCGTGTTCCCTCAAAGGCTTCCAGTATTCATTCATACCTAACTAGTTGCTTGAATGCTGGATGTCTTTGAAGGAATTTGAAAGCT	90	((..((((.(((((.((((((((.(((((((((((..((............))..))))))))))).)))))))).))))).))))..))	-39.6	-0.44	Gm18	-	TCCCTCAAAGGCTTCCAGTAT	61624664-61624684	21	17.0357	8.04417	3.56169	5p
gma-MIR862b	gma-miR862b	5	4	6	MIR862_2	GTTCCCTCAAAGGCTTCCAGTATTCCCGTATTCATTCATATATACCTAGCTAGAATTGATTGAATGCTGGATGTCTTTGAAGGAAC	86	(((((.((((((((.((((((((((....(((.((((...............)))).))).)))))))))).)))))))).)))))	-33.16	-0.385581	Gm08	+	GCTGGATGTCTTTGAAGGAAC	46853971-46853991	21	0.417542	0.331718	0.49698	GCTGGATGTCTTTGAAGGA	D	3p
gma-MIR862b	gma-miR862b-5p	204	97	43	MIR862_2	GTTCCCTCAAAGGCTTCCAGTATTCCCGTATTCATTCATATATACCTAGCTAGAATTGATTGAATGCTGGATGTCTTTGAAGGAAC	86	(((((.((((((((.((((((((((....(((.((((...............)))).))).)))))))))).)))))))).)))))	-33.16	-0.385581	Gm08	+	TCCCTCAAAGGCTTCCAGTAT	46853908-46853928	21	17.0357	8.04417	3.56169	5p

## Sheet: known miRNA-2
Hairpin name	known_miRNA_name	1A_total count	1B_total count	1C_total count	known_miRNA_sequence	Gene family	Pre-miRNA_seq	GC%	Pre-miRNA Length	Structure	MFE(kcal/mol)	MFE(kcal/mol/nt)	genomeID	Strand	Start-end	Length(nt)	1A_std	1B_std	1C_std	sequence in miRBase	D/Sa)	3p/5pb)
gma-MIR1507a	gma-miR1507a	601283	478468	628994	TCTCATTCCATACATCGTCTGA	MIR1507	CAGTGTTTGGCAGAGGTGTATGGAGTGAGAGAAGGGAAAGGGTATTTTCCGATTCTGTCGTTACTCTCTTCCCTCTCTCATTCCATACATCGTCTGACGAACGTATC		107	....(((((.((((((((((((((((((((((.(((((((((((.....((((...)))).)))))).))))))))))))))))))))))).)))).))))).....	-55.4	-0.517757	Gm13	+	22584985-225849873	22	50212.2	39679.1	52099.6	TCTCATTCCATACATCGTCTGA	S	3p
gma-MIR1507a	gma-miR1507a-5p	2643	1844	2346	AGAGGTGTATGGAGTGAGAGA	MIR1507	CAGTGTTTGGCAGAGGTGTATGGAGTGAGAGAAGGGAAAGGGTATTTTCCGATTCTGTCGTTACTCTCTTCCCTCTCTCATTCCATACATCGTCTGACGAACGTATC		107	....(((((.((((((((((((((((((((((.(((((((((((.....((((...)))).)))))).))))))))))))))))))))))).)))).))))).....	-55.4	-0.517757	Gm13	+	25849788-25849808	21	220.713	152.922	194.319	5p
gma-MIR1507b	gma-miR1507b	601281	478467	628993	TCTCATTCCATACATCGTCTGA	MIR1507	GTTTGACAGAGATGTATGGAGTGAGAGAAGGGAAATGATATTTTCCGATCCCATCGTTACTCTCTTCCCTCTCTCATTCCATACATCGTCTGACGAAC		98	(((((.((((((((((((((((((((((.(((((..((....(..((((...))))..).))..))))))))))))))))))))))).)))).)))))	-48	-0.489796	Gm17	+	6190675-6190696	22	50212	39679.1	52099.5	TCTCATTCCATACATCGTCTG	D	3p
gma-MIR1507b	gma-miR1507b-5p	728	575	700	AGAGATGTATGGAGTGAGAGA	MIR1507	GTTTGACAGAGATGTATGGAGTGAGAGAAGGGAAATGATATTTTCCGATCCCATCGTTACTCTCTTCCCTCTCTCATTCCATACATCGTCTGACGAAC		98	(((((.((((((((((((((((((((((.(((((..((....(..((((...))))..).))..))))))))))))))))))))))).)))).)))))	-48	-0.489796	Gm17	+	6190611-6190631	21	60.7941	47.6845	57.9811	5p
gma-MIR1507c	gma-miR1507c-3p	236	314	309	CCTCATTCCAAACATCATCTAA	MIR1507	TGCTAGAGGTGTTTGGGATGAGAGAATAGAATTTTTTCAAATGCTTGAAAGTGATCTCTTCCCTCATTCCAAACATCATCTAACACACAT		90	((.(((((((((((((((((((.(((.(((...(((((((....)))))))...))).))).))))))))))))))).)))).)).....	-35.8	-0.397778	Gm09	-	16565940-16565961	22	19.708	26.0399	25.5945	CCTCATTCCAAACATCATCT	D	3p
gma-MIR1507c	gma-miR1507c-5p	388	308	531	AGAGGTGTTTGGGATGAGAGA	MIR1507	TGCTAGAGGTGTTTGGGATGAGAGAATAGAATTTTTTCAAATGCTTGAAAGTGATCTCTTCCCTCATTCCAAACATCATCTAACACACAT		90	((.(((((((((((((((((((.(((.(((...(((((((....)))))))...))).))).))))))))))))))).)))).)).....	-35.8	-0.397778	Gm09	-	16565998-16566018	21	32.4013	25.5423	43.9828	GAGGTGTTTGGGATGAGAGAA	D	5p
gma-MIR1508a	gma-miR1508a	6281	5782	6960	TAGAAAGGGAAATAGCAGTTG	MIR1508	AATTGCTATCCAACTGCTATTCCCATTTCTAAACCTTGTTACACGAGCATCTTGATCAATGGTCTAGAAAGGGAAATAGCAGTTGAGTGGTGCTT		95	....((((..((((((((((((((.((((((.((((((.....((((...))))..))).))).))))))))).)))))))))))..))))....	-37.1	-0.390526	Gm16	+	32903801-32903821	21	524.516	479.499	576.497	TCTAGAAAGGGAAATAGCAGTTG	D	3p
gma-MIR1508a	gma-miR1508a-5p	6	8	4	ACTGCTATTCCCATTTCTAAA	MIR1508	AATTGCTATCCAACTGCTATTCCCATTTCTAAACCTTGTTACACGAGCATCTTGATCAATGGTCTAGAAAGGGAAATAGCAGTTGAGTGGTGCTT		95	....((((..((((((((((((((.((((((.((((((.....((((...))))..))).))).))))))))).)))))))))))..))))....	-37.1	-0.390526	Gm16	+	32903749-32903769	21	0.501051	0.663436	0.33132	5p
gma-MIR1510a	gma-miR1510a-3p	296	320	307	TGTTGTTTTACCTATTCCACC	MIR1510	TTATGGAACTGGAGGGATAGGTAAAACAATGACTGCTGTATAAGTAATTGTTATAGTTAGTTGTTGTTTTACCTATTCCACCCATTCCATGTA		93	.(((((((..((.((((((((((((((((..((((((((((((....))).))))).))))..)))))))))))))))).))..)))))))..	-44.8	-0.48172	Gm16	+	31518969-31518989	21	24.7185	26.5375	25.4288	TTGTTGTTTTACCTATTCCACCC	D	3p
gma-MIR1510a	gma-miR1510a-5p	421	25	37	AGGGATAGGTAAAACAATGAC	MIR1510	TTATGGAACTGGAGGGATAGGTAAAACAATGACTGCTGTATAAGTAATTGTTATAGTTAGTTGTTGTTTTACCTATTCCACCCATTCCATGTA		93	.(((((((..((.((((((((((((((((..((((((((((((....))).))))).))))..)))))))))))))))).))..)))))))..	-44.8	-0.48172	Gm16	+	31518920-31518940	21	35.157	2.07324	3.06471	AGGGATAGGTAAAACAATGACTGC	D	5p
gma-MIR1510b	gma-miR1510b-3p	270	294	287	TGTTGTTTTACCTATTCCACC	MIR1510	TTATGGAACTGGAGGGATAGGTAAAACAATGACTGCTGTATAAGTAATTGTTATAGTTAGTTGTTGTTTTACCTATTCCACCCATTCCATGTA		94	...((((((.(((.(((((((((((((((((.(((.((((((.........))))))..))).))))))))))))))))).))).))))))…	-42.2	-0.448936	Gm02	+	6599361-6599381	21	22.5473	24.3813	23.7722	TGTTGTTTTACCTATTCCACC	S	3p
gma-MIR1510b	gma-miR1510b-5p	39636	14135	48719	AGGGATAGGTAAAACAACTAC	MIR1510	TTATGGAACTGGAGGGATAGGTAAAACAATGACTGCTGTATAAGTAATTGTTATAGTTAGTTGTTGTTTTACCTATTCCACCCATTCCATGTA		94	...((((((.(((.(((((((((((((((((.(((.((((((.........))))))..))).))))))))))))))))).))).))))))…	-42.2	-0.448936	Gm02	+	6599312-6599332	21	3309.94	1172.21	4035.4	AGGGATAGGTAAAACAACTACT	D	5p
gma-MIR1511	gma-miR1511	1268	1344	1202	AACCAGGCTCTGATACCATGG	MIR1511	TCAGCCGTGGTATCAGGTCCTGCTTCATCAAGTGGTCTTGTGTTCAAATCCAGCCTCAAGCACATGGTTAACCAGGCTCTGATACCATGGTGAATATAA		99	(((.((((((((((((..((((.((.((((.(((..((((.(((.......)))..))))))).)))).)).))))..)))))))))))))))......	-38.6	-0.389899	Gm18	+	21161305-21161325	21	105.889	111.457	99.5618	AACCAGGCTCTGATACCATG	D	3p
gma-MIR1511	gma-miR1511-5p	107	73	110	GTGGTATCAGGTCCTGCTTCA	MIR1511	TCAGCCGTGGTATCAGGTCCTGCTTCATCAAGTGGTCTTGTGTTCAAATCCAGCCTCAAGCACATGGTTAACCAGGCTCTGATACCATGGTGAATATAA		99	(((.((((((((((((..((((.((.((((.(((..((((.(((.......)))..))))))).)))).)).))))..)))))))))))))))......	-38.6	-0.389899	Gm18	+	21161242-21161262	21	8.9354	6.05386	9.11131	5p
gma-MIR1513b	gma-miR1513b	37	65	33	TGAGAGAAAGCCATGACTTAC	MIR1513	TGCGTTTGTAAATCATGACTTTCTCTTGTATCTCATCTGAGTATATGAGAGAAAGCCATGACTTACACAC		70	...((.(((((.(((((.((((((((..((((((....))).)))..)))))))).))))).))))).))	-30	-0.428571	Gm20	-	223694-223714	21	3.08981	5.39042	2.73339	TGAGAGAAAGCCATGACTTAC	S	3p
gma-MIR1513b	gma-miR1513b-5p	3	10	8	AAATCATGACTTTCTCTTGTA	MIR1513	TGCGTTTGTAAATCATGACTTTCTCTTGTATCTCATCTGAGTATATGAGAGAAAGCCATGACTTACACAC		70	...((.(((((.(((((.((((((((..((((((....))).)))..)))))))).))))).))))).))	-30	-0.428571	Gm20	-	223730-223750	21	0.250525	0.829296	0.662641	5p
gma-MIR1514a	gma-miR1514a-3p	4	4	5	ATGCCTATTTTAAAATGAAAA	MIR1514	CTTTGCTATTTTCATTTTTAAAATAGGCATTGGGGTCCCTTCTTGTTCCTCCTTTTCCTTTCCTATCCCAATGCCTATTTTAAAATGAAAACAACGATA		99	........((((((((((.(((((((((((((((((............................)))))))))))))))))))))))))))........	-30.79	-0.31101	Gm07	-	43175818-43175838	21	0.334034	0.331718	0.41415	ATGCCTATTTTAAAATGAAAA	S	3p
gma-MIR1514a	gma-miR1514a-5p	306	264	313	TTCATTTTTAAAATAGGCATTG	MIR1514	CTTTGCTATTTTCATTTTTAAAATAGGCATTGGGGTCCCTTCTTGTTCCTCCTTTTCCTTTCCTATCCCAATGCCTATTTTAAAATGAAAACAACGATA		99	........((((((((((.(((((((((((((((((............................)))))))))))))))))))))))))))........	-30.79	-0.31101	Gm07	-	43175877-43175898	22	25.5536	21.8934	25.9258	TTCATTTTTAAAATAGGCATT	D	5p
gma-MIR1531	gma-miR1531-3p	2	6	0	TTCGTCCATATGGGAAGACTTGTC	MIR1531	AAGTCTTCCCATATGGACGAAGAGATAGGTAAATGTTGAAGTAGGCCTGTGGGTTTCTTGGCTTCAACCTTTACCAATCCCTTCGTCCATATGGGAAGACTTGTCTCTCGACTTC		115	((((((((((((((((((((((.(((.((((((.(((((((((((((....)))))....)))))))).)))))).))).))))))))))))))))))))))(((....)))…	-65.3	-0.567826	Gm20	+	40357109-40357132	24	0.167017	0.497577	0	TCGTCCATATGGGAAGACTTGTC	D	3p
gma-MIR1531	gma-miR1531-5p	225	277	222	ATATGGACGAAGAGATAGGTAAAT	MIR1531	AAGTCTTCCCATATGGACGAAGAGATAGGTAAATGTTGAAGTAGGCCTGTGGGTTTCTTGGCTTCAACCTTTACCAATCCCTTCGTCCATATGGGAAGACTTGTCTCTCGACTTC		115	((((((((((((((((((((((.(((.((((((.(((((((((((((....)))))....)))))))).)))))).))).))))))))))))))))))))))(((....)))…	-65.3	-0.567826	Gm20	+	40357113-40357134	24	18.7894	22.9715	18.3883	ATATGGACGAAGAGATAGGTAAAT	S	5p
gma-MIR159a	gma-miR159a-3p	686	1376	468	TTTGGATTGAAGGGAGCTCTA	MIR159	AATTAAAGGGGATTATGAAGTGGAGCTCCTTGAAGTCCAATTGAGGATCTTACTGGGTGAATTGAGCTGCTTAGCTATGGATCCCACAGTTCTACCCATCAATAAGTGCTTTTGTGGTAGTCTTGTGGCTTCCATATTTGGGGAGCTTCATTTGCCTTTATAGTATTAACCTTCTTTGGATTGAAGGGAGCTCTACACCCTTCTCTTCTTTTCT		214	....((((((((.......((((((((((((..(((((((..((((....(((((((..(((.(((((.(((((.((((((..((((((..(((((((..............)).)))))..))))))..)))))).))))).))))).)))..)))....))))....))))..)))))))..)))))))))))).......))))))))...	-89.98	-0.420467	Gm09	+	37672565-37672585	21	57.2868	114.111	38.7645	TTTGGATTGAAGGGAGCTCTA	S	3p
gma-MIR159a	gma-miR159a-5p	10	6	17	GAGCTCCTTGAAGTCCAATTG	MIR159	AATTAAAGGGGATTATGAAGTGGAGCTCCTTGAAGTCCAATTGAGGATCTTACTGGGTGAATTGAGCTGCTTAGCTATGGATCCCACAGTTCTACCCATCAATAAGTGCTTTTGTGGTAGTCTTGTGGCTTCCATATTTGGGGAGCTTCATTTGCCTTTATAGTATTAACCTTCTTTGGATTGAAGGGAGCTCTACACCCTTCTCTTCTTTTCT		214	....((((((((.......((((((((((((..(((((((..((((....(((((((..(((.(((((.(((((.((((((..((((((..(((((((..............)).)))))..))))))..)))))).))))).))))).)))..)))....))))....))))..)))))))..)))))))))))).......))))))))...	-89.98	-0.420467	Gm09	+	37672413-37672433	21	0.835084	0.497577	1.40811	GAGCTCCTTGAAGTCCAATTG	S	5p
gma-MIR159d	gma-miR159d	4	10	27	AGCTGCTTAGCTATGGATCCC	MIR159	GGGTGAATTGAGCTGCTTAGCTATGGATCCCACAGTTCTACCCATCAATAAGTGCTTTTGTGGTAGTCTTGTGGCTTCCATATCTGGGGAGCTTCATTTGCCT		103	(((..(((.(((((.(((((.((((((..((((((..(((((((..............)).)))))..))))))..)))))).))))).))))).)))..)))	-47.24	-0.458641	Gm09	+	37672455-37672475	21	0.334034	0.829296	2.23641	AGCTGCTTAGCTATGGATCCC	S	5p
gma-MIR159d	gma-miR159d-3p	231	210	273	CTTCCATATCTGGGGAGCTTC	MIR159	GGGTGAATTGAGCTGCTTAGCTATGGATCCCACAGTTCTACCCATCAATAAGTGCTTTTGTGGTAGTCTTGTGGCTTCCATATCTGGGGAGCTTCATTTGCCT		103	(((..(((.(((((.(((((.((((((..((((((..(((((((..............)).)))))..))))))..)))))).))))).))))).)))..)))	-47.24	-0.458641	Gm09	+	37672519-37672539	20	19.2904	17.4152	22.6126	3p
gma-MIR159e	gma-miR159e-3p	686	1376	468	TTTGGATTGAAGGGAGCTCTA	MIR159	CAAAGGGGGTTATGGAGTGGAGCTCCTTGAAGTCCAATTGAGGATCTTACTGGGTGGATTGAGCTGCTTAGCTATGGATCCCACAGTTCTACCCATCATTAAGTGCTTTTGTGGTAGTCTTGTGGCTTCCATATCTGGGGAGCTTCATTTGCCTTTATAGTATTATCCTTCTTTGGATTGAAGGGAGCTCTACACCCTTCTCCCCTTTTGT		211	(((((((((....((.((((((((((((..(((((((..((((((..(((((((..(((.(((((.(((((.((((((..((((((..(((((((..............)).)))))..))))))..)))))).))))).))))).)))..)))....))))..))))))..)))))))..)))))))))))).)).....))))))))).	-108.04	-0.512038	Gm07	-	9524936-9524956	21	57.2868	114.111	38.7645	TTTGGATTGAAGGGAGCTCTA	S	3p
gma-MIR159e	gma-miR159e-5p	10	6	17	GAGCTCCTTGAAGTCCAATT	MIR159	CAAAGGGGGTTATGGAGTGGAGCTCCTTGAAGTCCAATTGAGGATCTTACTGGGTGGATTGAGCTGCTTAGCTATGGATCCCACAGTTCTACCCATCATTAAGTGCTTTTGTGGTAGTCTTGTGGCTTCCATATCTGGGGAGCTTCATTTGCCTTTATAGTATTATCCTTCTTTGGATTGAAGGGAGCTCTACACCCTTCTCCCCTTTTGT		211	(((((((((....((.((((((((((((..(((((((..((((((..(((((((..(((.(((((.(((((.((((((..((((((..(((((((..............)).)))))..))))))..)))))).))))).))))).)))..)))....))))..))))))..)))))))..)))))))))))).)).....))))))))).	-108.04	-0.512038	Gm07	-	9525088-9525107	20	0.835084	0.497577	1.40811	GAGCTCCTTGAAGTCCAATT	S	5p
gma-MIR160a	gma-miR160a-3p	788	454	1097	GCGTATGAGGAGCCAAGCATA	MIR160	CATGCATACATATGTGTATGTGCCTGGCTCCCTGTATGCCATTTGTAGAGCTCATCGAAGCATCAATGACCTTTGTGGATGGCGTATGAGGAGCCAAGCATATTTCATATACATACATG		119	((((.((..(((((...((((((.(((((((..((((((((((..(((((.((((.((....)).)))).)))))..))))))))))..))))))).))))))..)))))..)).))))	-55.3	-0.464706	Gm10	-	43851656-43851676	21	65.8046	37.65	90.8646	GCGTATGAGGAGCCAAGCATA	S	3p
gma-MIR160a	gma-miR160a-5p	205	327	112	TGCCTGGCTCCCTGTATGCCA	MIR160	CATGCATACATATGTGTATGTGCCTGGCTCCCTGTATGCCATTTGTAGAGCTCATCGAAGCATCAATGACCTTTGTGGATGGCGTATGAGGAGCCAAGCATATTTCATATACATACATG		119	((((.((..(((((...((((((.(((((((..((((((((((..(((((.((((.((....)).)))).)))))..))))))))))..))))))).))))))..)))))..)).))))	-55.3	-0.464706	Gm10	-	43851717-43851737	21	17.1192	27.118	9.27697	TGCCTGGCTCCCTGTATGCCA	S	5p
gma-MIR160b	gma-miR160b	205	328	112	TGCCTGGCTCCCTGTATGCCA	MIR160	ATGTGTATGTGCCTGGCTCCCTGTATGCCATTTGCATAGTTCATTGAGCATCAATGATCTTTGTGAATGGCGTATGAGGAGCCAAGCATA		90	.......(((((.(((((((..((((((((((..((.((.((((((.....)))))).)).))..))))))))))..))))))).)))))	-49.8	-0.553333	Gm20	+	40554897-40554917	21	17.1192	27.2009	9.27697	TGCCTGGCTCCCTGTATGCC	D	5p
gma-MIR160b	gma-miR160b-3p	784	452	1086	GCGTATGAGGAGCCAAGCATA	MIR160	ATGTGTATGTGCCTGGCTCCCTGTATGCCATTTGCATAGTTCATTGAGCATCAATGATCTTTGTGAATGGCGTATGAGGAGCCAAGCATA		90	.......(((((.(((((((..((((((((((..((.((.((((((.....)))))).)).))..))))))))))..))))))).)))))	-49.8	-0.553333	Gm20	+	40554957-40554977	21	65.4706	37.4842	89.9535	3p
gma-MIR160c	gma-miR160c	203	326	112	TGCCTGGCTCCCTGTATGCCA	MIR160	TGCCTGGCTCCCTGTATGCCATTTGCAGAGCCCATCAGGACAGTGATGGCCTTAACGAATGGCGTGCGAGGAGCCATGCATGTTGTGCGTT		91	(((.(((((((.(((((((((((((..(((.((((((......)))))).)))..))))))))))))).))))))).)))...........	-48.1	-0.528571	Gm19	-	43796015-43796035	21	16.9522	27.035	9.27697	TGCCTGGCTCCCTGTATGCC	D	5p
gma-MIR160c	gma-miR160c-3p	3	8	3	GCGTGCGAGGAGCCATGCATG	MIR160	TGCCTGGCTCCCTGTATGCCATTTGCAGAGCCCATCAGGACAGTGATGGCCTTAACGAATGGCGTGCGAGGAGCCATGCATGTTGTGCGTT		91	(((.(((((((.(((((((((((((..(((.((((((......)))))).)))..))))))))))))).))))))).)))...........	-48.1	-0.528571	Gm19	-	43795954-43795974	21	0.250525	0.663436	0.24849	3p
gma-MIR160d	gma-miR160d	203	326	112	TGCCTGGCTCCCTGTATGCCA	MIR160	TGCCTGGCTCCCTGTATGCCATTTGTAGACCCCATTACAAAGGTGATGGCCTTAGCAAATGGCGTATGAGGAGTCATGCATGCTGTGTTTT		91	(((.(((((((..(((((((((((((.((..(((((((....)))))))..)).)))))))))))))..))))))).)))...........	-44.6	-0.49011	Gm13	-	23750046-23750066	21	16.9522	27.035	9.27697	TGCCTGGCTCCCTGTATGCC	D	5p
gma-MIR160d	gma-miR160d-3p	14	18	19	GCGTATGAGGAGTCATGCATG	MIR160	TGCCTGGCTCCCTGTATGCCATTTGTAGACCCCATTACAAAGGTGATGGCCTTAGCAAATGGCGTATGAGGAGTCATGCATGCTGTGTTTT		91	(((.(((((((..(((((((((((((.((..(((((((....)))))))..)).)))))))))))))..))))))).)))...........	-44.6	-0.49011	Gm13	-	23749985-23750005	21	1.16912	1.49273	1.57377	3p
gma-MIR160f	gma-miR160f	204	326	112	TGCCTGGCTCCCTGTATGCCA	MIR160	TACATTGTGTGCCTGGCTCCCTGTATGCCATTTGTAGACCCCATCACAATGGTGATGGCCTTATCAAATGGCGTATGAGGAGTCATGCATGCTGTGT		97	.((((.((((((.(((((((..((((((((((((......(((((((....)))))))......))))))))))))..))))))).)))))).))))	-52.1	-0.537113	Gm10	-	4733567-4733587	21	17.0357	27.035	9.27697	TGCCTGGCTCCCTGTATGCCA	S	5p
gma-MIR160f	gma-miR160f-3p	14	18	19	GCGTATGAGGAGTCATGCATG	MIR160	TACATTGTGTGCCTGGCTCCCTGTATGCCATTTGTAGACCCCATCACAATGGTGATGGCCTTATCAAATGGCGTATGAGGAGTCATGCATGCTGTGT		97	.((((.((((((.(((((((..((((((((((((......(((((((....)))))))......))))))))))))..))))))).)))))).))))	-52.1	-0.537113	Gm10	-	4733506-4733526	21	1.16912	1.49273	1.57377	3p
gma-MIR162a	gma-miR162a	225	271	265	TCGATAAACCTCTGCATCCAG	MIR162_1	GTGAAGTCACTGGATGCAGCGGTTCATCGATCTCTTCCTGAATCGTTGTTTAACATCAGAACCATGAATCGATCGATAAACCTCTGCATCCAGCGCTCACTC		102	((((.(.(.((((((((((.((((.(((((((..(((.((..((..((.....))...))..)).)))..))))))).)))).)))))))))).))))))..	-43.7	-0.428431	Gm06	-	20176247-20176267	21	18.7894	22.4739	21.95	TCGATAAACCTCTGCATCCA	D	3p
gma-MIR162a	gma-miR162a-5p	17	8	6	GGATGCAGCGGTTCATCGATC	MIR162_1	GTGAAGTCACTGGATGCAGCGGTTCATCGATCTCTTCCTGAATCGTTGTTTAACATCAGAACCATGAATCGATCGATAAACCTCTGCATCCAGCGCTCACTC		102	((((.(.(.((((((((((.((((.(((((((..(((.((..((..((.....))...))..)).)))..))))))).)))).)))))))))).))))))..	-43.7	-0.428431	Gm06	-	20176308-20176328	21	1.41964	0.663436	0.49698	5p
gma-MIR164a	gma-miR164a	21077	24365	18047	TGGAGAAGCAGGGCACGTGCA	MIR164	AGCTCCTTGTTGGAGAAGCAGGGCACGTGCAAGTCTCTTGGATCTCAAATGCCACTGAACCCTTTGCACGTGCTCCCCTTCTCCAACACGGGTTT		95	(((.((.(((((((((((..(((((((((((((..((.(((..........)))..))....)))))))))))))..))))))))))).))))).	-45	-0.473684	Gm19	+	49560511-49560531	21	1760.11	2020.58	1494.83	TGGAGAAGCAGGGCACGTGCA	S	5p
gma-MIR164a	gma-miR164a-3p	19	13	17	CACGTGCTCCCCTTCTCCAAC	MIR164	AGCTCCTTGTTGGAGAAGCAGGGCACGTGCAAGTCTCTTGGATCTCAAATGCCACTGAACCCTTTGCACGTGCTCCCCTTCTCCAACACGGGTTT		95	(((.((.(((((((((((..(((((((((((((..((.(((..........)))..))....)))))))))))))..))))))))))).))))).	-45	-0.473684	Gm19	+	49560567-49560587	21	1.58666	1.07808	1.40811	3p
gma-MIR164b	gma-miR164b	21076	24372	18049	TGGAGAAGCAGGGCACGTGCA	MIR164	GCTCCTTGTTGGAGAAGCAGGGCACGTGCAACTCTCTAGGCTCTCTTAAGCGCCATTGAACCCTTTGCACGTGCTCCCCTTCTCCAACAC		90	......(((((((((((..((((((((((((...((..(((.((....)).)))...)).....))))))))))))..))))))))))).	-43.6	-0.484444	Gm10	+	1553883-1553903	21	1760.02	2021.16	1495	TGGAGAAGCAGGGCACGTGC	D	5p
gma-MIR164b	gma-miR164b-3p	19	13	17	CACGTGCTCCCCTTCTCCAAC	MIR164	GCTCCTTGTTGGAGAAGCAGGGCACGTGCAACTCTCTAGGCTCTCTTAAGCGCCATTGAACCCTTTGCACGTGCTCCCCTTCTCCAACAC		90	......(((((((((((..((((((((((((...((..(((.((....)).)))...)).....))))))))))))..))))))))))).	-43.6	-0.484444	Gm10	+	1553941-1553961	21	1.58666	1.07808	1.40811	3p
gma-MIR164d	gma-miR164d	20994	24298	17911	TGGAGAAGCAGGGCACGTGCA	MIR164	GTTAACTCCTGTTGGAGAAGCAGGGCACGTGCAACTCACTTCTAGTTAATCTGATTTTGCACGTGCTCCCCTTCTCCAACACGATTTTCC		90	......((.(((((((((((..((((((((((((.(((.............)))..))))))))))))..))))))))))).))......	-39.62	-0.440222	Gm10	+	38093069-38093089	21	1753.18	2015.02	1483.57	TGGAGAAGCAGGGCACGTGC	D	5p
gma-MIR164d	gma-miR164d-3p	19	13	17	CACGTGCTCCCCTTCTCCAAC	MIR164	GTTAACTCCTGTTGGAGAAGCAGGGCACGTGCAACTCACTTCTAGTTAATCTGATTTTGCACGTGCTCCCCTTCTCCAACACGATTTTCC		90	......((.(((((((((((..((((((((((((.(((.............)))..))))))))))))..))))))))))).))......	-39.62	-0.440222	Gm10	+	38093116-38093136	21	1.58666	1.07808	1.40811	3p
gma-MIR164e	gma-miR164e	21076	24372	18049	TGGAGAAGCAGGGCACGTGCA	MIR164	GCTACTTGTTGGAGAAGCAGGGCACGTGCAACTCTCTCGGCTCTCTTTAAGCGCCATTGAACCCTTTGCACGTGCTCCCCTTCTCCAACACGGCT		95	(((...(((((((((((..((((((((((((...((..(((.((.....)).)))...)).....))))))))))))..))))))))))).))).	-46	-0.484211	Gm02	+	1511600-1511620	21	1760.02	2021.16	1495	TGGAGAAGCAGGGCACGTGCA	S	5p
gma-MIR164e	gma-miR164e-3p	19	13	17	CACGTGCTCCCCTTCTCCAAC	MIR164	GCTACTTGTTGGAGAAGCAGGGCACGTGCAACTCTCTCGGCTCTCTTTAAGCGCCATTGAACCCTTTGCACGTGCTCCCCTTCTCCAACACGGCT		95	(((...(((((((((((..((((((((((((...((..(((.((.....)).)))...)).....))))))))))))..))))))))))).))).	-46	-0.484211	Gm02	+	1511659-1511679	21	1.58666	1.07808	1.40811	3p
gma-MIR164f	gma-miR164f	20961	24272	17894	TGGAGAAGCAGGGCACGTGCA	MIR164	AGGTCTTGCTGGAGAAGCAGGGCACGTGCAACTTCCCTCTCACTCAGAGACTCTATGCTTGTTCAAGCTGATTTTGCACGTGCTCTCCTTTTCCAGCTTGATT		103	.((((..((((((((((.(((((((((((((..((..((((.....))))......((((....)))).))..))))))))))))).))))))))))..))))	-51.4	-0.499029	Gm03	+	45537777-45537797	21	1750.42	2012.87	1482.16	TGGAGAAGCAGGGCACGTGCA	S	5p
gma-MIR164f	gma-miR164f-3p	9	3	3	CACGTGCTCTCCTTTTCCAGC	MIR164	AGGTCTTGCTGGAGAAGCAGGGCACGTGCAACTTCCCTCTCACTCAGAGACTCTATGCTTGTTCAAGCTGATTTTGCACGTGCTCTCCTTTTCCAGCTTGATT		103	.((((..((((((((((.(((((((((((((..((..((((.....))))......((((....)))).))..))))))))))))).))))))))))..))))	-51.4	-0.499029	Gm03	+	45537844-45537864	21	0.751576	0.248789	0.24849	3p
gma-MIR164g	gma-miR164g	21077	24365	18047	TGGAGAAGCAGGGCACGTGCA	MIR164	GCTCCTTGTTGGAGAAGCAGGGCACGTGCAAGTCTCTTGGCTCTCAAATGCCACTGAACCCTTTGCACGTGCTCCCCTTCTCCAACACGGGT		92	..(((.(((((((((((..(((((((((((((..((.((((........))))..))....)))))))))))))..))))))))))).))).	-49.5	-0.538043	Gm03	+	46896230-46896250	21	1760.11	2020.58	1494.83	TGGAGAAGCAGGGCACGTGCA	S	5p
gma-MIR164g	gma-miR164g-3p	19	13	17	CACGTGCTCCCCTTCTCCAAC	MIR164	GCTCCTTGTTGGAGAAGCAGGGCACGTGCAAGTCTCTTGGCTCTCAAATGCCACTGAACCCTTTGCACGTGCTCCCCTTCTCCAACACGGGT		92	..(((.(((((((((((..(((((((((((((..((.((((........))))..))....)))))))))))))..))))))))))).))).	-49.5	-0.538043	Gm03	+	46896286-46896306	21	1.58666	1.07808	1.40811	3p
gma-MIR164j	gma-miR164j	20960	24266	17889	TGGAGAAGCAGGGCACGTGCA	MIR164	AGGTCTTGCTGGAGAAGCAGGGCACGTGCAACATTCCTGATGCTTGCTCCAGCTTATTTTGCACGTGCTCTCCTTTTCCAGCTTGATT		88	.((((..((((((((((.(((((((((((((.((..(((..(....)..)))...)).))))))))))))).))))))))))..))))	-45.9	-0.521591	Gm19	+	48157212-48157232	21	1750.34	2012.37	1481.75	TGGAGAAGCAGGGCACGTGCA	S	5p
gma-MIR164j	gma-miR164j-3p	9	3	3	CACGTGCTCTCCTTTTCCAGC	MIR164	AGGTCTTGCTGGAGAAGCAGGGCACGTGCAACATTCCTGATGCTTGCTCCAGCTTATTTTGCACGTGCTCTCCTTTTCCAGCTTGATT		88	.((((..((((((((((.(((((((((((((.((..(((..(....)..)))...)).))))))))))))).))))))))))..))))	-45.9	-0.521591	Gm19	+	48157264-48157284	21	0.751576	0.248789	0.24849	3p
gma-MIR164k	gma-miR164k	20994	24298	17911	TGGAGAAGCAGGGCACGTGCA	MIR164	AGGTCCTGTTGGAGAAGCAGGGCACGTGCAACTCAGTTCTAGTTCTAGCTCTATTATAGCTGCTCTAGTTTATCTGATTTTGCACGTGCTCCCCTTCTCCAACACGATT		109	.((((.(((((((((((..((((((((((((.((((..((((...(((((.......)))))..)))).....))))..))))))))))))..))))))))))).))))	-53.4	-0.489908	Gm20	-	45788176-45788196	21	1753.18	2015.02	1483.57	TGGAGAAGCAGGGCACGTGCA	S	5p
gma-MIR164k	gma-miR164k-3p	19	13	17	CACGTGCTCCCCTTCTCCAAC	MIR164	AGGTCCTGTTGGAGAAGCAGGGCACGTGCAACTCAGTTCTAGTTCTAGCTCTATTATAGCTGCTCTAGTTTATCTGATTTTGCACGTGCTCCCCTTCTCCAACACGATT		109	.((((.(((((((((((..((((((((((((.((((..((((...(((((.......)))))..)))).....))))..))))))))))))..))))))))))).))))	-53.4	-0.489908	Gm20	-	45788103-45788123	21	1.58666	1.07808	1.40811	3p
gma-MIR166a	gma-miR166a-3p	278774	282656	315685	TCGGACCAGGCTTCATTCCCC	MIR166	ACGGAAGCTTTGTCTTTTGAGGGGAATGTTGTCTGGCTCGAGGACCCTTCTTCATCTTGATCTTGTGTAGACTACTATGCTTGTGGTCAAGGAATACATAGTGTTGTCGGACCAGGCTTCATTCCCCCCAATTATATGCTTCCAAA		146	..((((((..(((...(((.((((((((..((((((..(((.(((.((......((((((((..((((((....))))))....)))))))).......)).))).)))..))))))..)))))))).)))..))).))))))…	-62.12	-0.425479	Gm16	-	1912589-1912609	21	23280	23440.5	26148.2	TCGGACCAGGCTTCATTCCCC	S	3p
gma-MIR166a	gma-miR166a-5p	2331	1930	2202	GGAATGTTGTCTGGCTCGAGG	MIR166	ACGGAAGCTTTGTCTTTTGAGGGGAATGTTGTCTGGCTCGAGGACCCTTCTTCATCTTGATCTTGTGTAGACTACTATGCTTGTGGTCAAGGAATACATAGTGTTGTCGGACCAGGCTTCATTCCCCCCAATTATATGCTTCCAAA		146	..((((((..(((...(((.((((((((..((((((..(((.(((.((......((((((((..((((((....))))))....)))))))).......)).))).)))..))))))..)))))))).)))..))).))))))…	-62.12	-0.425479	Gm16	-	1912673-1912693	21	194.658	160.054	182.392	GGAATGTTGTCTGGCTCGAGG	S	5p
gma-MIR166b	gma-miR166b	289311	296050	325454	TCGGACCAGGCTTCATTCCCC	MIR166	GCTTGCAAAGGTGAGGTTGAGAGGAATGTTGTCTGGCTCGAGGTCATGGAGGAGGAGGAGGAGTAGAGTACTGAGATCAGTGAAAGTTTCCAATGGAAATTTACCCTCTTACACAAAAAAATGATTCTCGGACCAGGCTTCATTCCCCCCACCCAACTTTTGCTTTT		167	....((((((((..(((.(.(.((((((..((((((..(((((((((........((((((.((((..(((((....)))))...((((((...))))))))))))))))..........)))).)))))..))))))..)))))).)).)))..))))))))....	-63.77	-0.381856	Gm08	-	282411-282431	21	24159.9	24551.3	26957.4	TCGGACCAGGCTTCATTCCCC	S	3p
gma-MIR166b	gma-miR166b-5p	2346	1935	2200	GGAATGTTGTCTGGCTCGAGG	MIR166	GCTTGCAAAGGTGAGGTTGAGAGGAATGTTGTCTGGCTCGAGGTCATGGAGGAGGAGGAGGAGTAGAGTACTGAGATCAGTGAAAGTTTCCAATGGAAATTTACCCTCTTACACAAAAAAATGATTCTCGGACCAGGCTTCATTCCCCCCACCCAACTTTTGCTTTT		167	....((((((((..(((.(.(.((((((..((((((..(((((((((........((((((.((((..(((((....)))))...((((((...))))))))))))))))..........)))).)))))..))))))..)))))).)).)))..))))))))....	-63.77	-0.381856	Gm08	-	282516-282536	21	195.911	160.469	182.226	5p
gma-MIR166c	gma-miR166c-3p	285394	289940	323738	TCGGACCAGGCTTCATTCCCC	MIR166	GCTTTGTGTTTTGAGGGGAATGTTGTCTGGCTCGAGGACCCTTCTTCTTCTTGATCTTGTGTAGACTGCTATACCTGTGGTCAAGGAATGCTTAGTGTTTTCGGACCAGGCTTCATTCCCCCCAATTATA		130	....((((..(((.((((((((..((((((..(((((((.((.....(((((((((..((((((....))))))....)))))))))......)).)))))))..))))))..)))))))).))).))))	-53.7	-0.413077	Gm07	-	4453662-4453682	21	23832.8	24044.6	26815.2	TCGGACCAGGCTTCATTCCCC	S	3p
gma-MIR166c	gma-miR166c-5p	2331	1930	2202	GGAATGTTGTCTGGCTCGAGG	MIR166	GCTTTGTGTTTTGAGGGGAATGTTGTCTGGCTCGAGGACCCTTCTTCTTCTTGATCTTGTGTAGACTGCTATACCTGTGGTCAAGGAATGCTTAGTGTTTTCGGACCAGGCTTCATTCCCCCCAATTATA		130	....((((..(((.((((((((..((((((..(((((((.((.....(((((((((..((((((....))))))....)))))))))......)).)))))))..))))))..)))))))).))).))))	-53.7	-0.413077	Gm07	-	4453746-4453766	21	194.658	160.054	182.392	GGAATGTTGTCTGGCTCGAGG	S	5p
gma-MIR166d	gma-miR166d	289332	296090	325492	TCGGACCAGGCTTCATTCCCC	MIR166	AGGAGTTGAGGGGAATGGTGTCTGGTTCGAGACCATTCTTCTGAAGCAAAGATCATCATCATCACCCTTGAGAATGATCTCGGACCAGGCTTCATTCCCCCTAGCTCAAA		110	..((((((.(((((((((.(((((((((((((.(((((((..(.......(((....)))......)..))))))).))))))))))))).))))))))).))))))…	-54.42	-0.494727	Gm20	-	43105401-43105421	21	24161.7	24554.6	26960.5	TCGGACCAGGCTTCATTCCCC	S	3p
gma-MIR166d	gma-miR166d-5p	4	4	12	GGAATGGTGTCTGGTTCGAGA	MIR166	AGGAGTTGAGGGGAATGGTGTCTGGTTCGAGACCATTCTTCTGAAGCAAAGATCATCATCATCACCCTTGAGAATGATCTCGGACCAGGCTTCATTCCCCCTAGCTCAAA		110	..((((((.(((((((((.(((((((((((((.(((((((..(.......(((....)))......)..))))))).))))))))))))).))))))))).))))))…	-54.42	-0.494727	Gm20	-	43105469-43105489	21	0.334034	0.331718	0.993961	5p
gma-MIR166f	gma-miR166f	289332	296090	325492	TCGGACCAGGCTTCATTCCCC	MIR166	ATGAAGGAGTTGAGGGGAATGGTGTCTGGTTCGAGACCATTCTTCTGAAGCAAAGATCATCATCACCCTTGAGAATGATCTCGGACCAGGCTTCATTCCCCCTAGCTCAA		110	......((((((.(((((((((.(((((((((((((.(((((((...(((....(((....)))...)))))))))).))))))))))))).))))))))).))))))..	-54.7	-0.497273	Gm10	+	41243438-41243458	21	24161.7	24554.6	26960.5	TCGGACCAGGCTTCATTCCCC	S	3p
gma-MIR166f	gma-miR166f-5p	4	4	12	GGAATGGTGTCTGGTTCGAGA	MIR166	ATGAAGGAGTTGAGGGGAATGGTGTCTGGTTCGAGACCATTCTTCTGAAGCAAAGATCATCATCACCCTTGAGAATGATCTCGGACCAGGCTTCATTCCCCCTAGCTCAA		110	......((((((.(((((((((.(((((((((((((.(((((((...(((....(((....)))...)))))))))).))))))))))))).))))))))).))))))..	-54.7	-0.497273	Gm10	+	41243373-41243393	21	0.334034	0.331718	0.993961	5p
gma-MIR166g	gma-miR166g	285615	290084	324007	TCGGACCAGGCTTCATTCCCC	MIR166	AAAAGTTGAGGGGAATGTCGTTTGGTTCGAGATCATTCATGCAAGTAGTCTCAGACATAACTCTTCTGAGTGATTTCGGACCAGGCTTCATTCCCCTCAGCTACCAAGCA		110	...((((((((((((((..((((((((((((((((((((.(.(((.(((..........)))))))))))))))))))))))))))..))))))))))))))........	-57.6	-0.523636	Gm10	-	2905328 2905348	21	23851.3	24056.5	26837.5	TCGGACCAGGCTTCATTCCCC	S	3p
gma-MIR166g	gma-miR166g-5p	12	14	18	GGAATGTCGTTTGGTTCGAGA	MIR166	AAAAGTTGAGGGGAATGTCGTTTGGTTCGAGATCATTCATGCAAGTAGTCTCAGACATAACTCTTCTGAGTGATTTCGGACCAGGCTTCATTCCCCTCAGCTACCAAGCA		110	...((((((((((((((..((((((((((((((((((((.(.(((.(((..........)))))))))))))))))))))))))))..))))))))))))))........	-57.6	-0.523636	Gm10	-	2905392-2905412	21	1.0021	1.16101	1.49094	5p
gma-MIR166h	gma-miR166h-3p	37010	42741	44403	TCGGACCAGGCTTCATTCCCG	MIR166	TGGGGATGATGGGAATGTTGTTTGGCTCGAGGTAACTGCATGGTCTTAATTTTGTTCATCTTTTGAAGCTTTAATTTATTTATGGGTTTCAATCTTTTTTGATCCCTTGAAACAGAAAAAGCTTTAAAGGTTGGATTTTGAGGCTATCCCTTTATGTGATCTCGGACCAGGCTTCATTCCCGTCAACCTT		190	.((((.(((((((((((..((((((..((((((.((.(.((((((((((....(((((.(((((((((((((......((((.(((..((((......)))).))).))))......))))))))))))).))))).)))))))))).)......)).))))))..))))))..))))))))))).))))	-76.3	-0.401579	Gm08	+	14990705-14990725	21	3090.65	3544.49	3677.9	TCTCGGACCAGGCTTCATTCC	D	3p
gma-MIR166h	gma-miR166h-5p	63	60	63	GGAATGTTGTTTGGCTCGAGG	MIR166	TGGGGATGATGGGAATGTTGTTTGGCTCGAGGTAACTGCATGGTCTTAATTTTGTTCATCTTTTGAAGCTTTAATTTATTTATGGGTTTCAATCTTTTTTGATCCCTTGAAACAGAAAAAGCTTTAAAGGTTGGATTTTGAGGCTATCCCTTTATGTGATCTCGGACCAGGCTTCATTCCCGTCAACCTT		190	.((((.(((((((((((..((((((..((((((.((.(.((((((((((....(((((.(((((((((((((......((((.(((..((((......)))).))).))))......))))))))))))).))))).)))))))))).)......)).))))))..))))))..))))))))))).))))	-76.3	-0.401579	Gm08	+	14990555-14990575	21	5.26103	4.97577	5.21829	GGAATGTTGTTTGGCTCGAGG	S	5p
gma-MIR166i	gma-miR166i-3p	285615	290084	324007	TCGGACCAGGCTTCATTCCCC	MIR166	GTTGAGGGGAATGTCGTCTGGTTCGAGACCATTCATGCAAGTAGTCTCAGACATGACTCTTCTGAGTGATTTCGGACCAGGCTTCATTCCCCTCAGC		97	(((((((((((((..(((((((((((((.((((((.(.(((.((((........)))))))))))))).)))))))))))))..)))))))))))))	-58	-0.597938	Gm02	+	14340838-14340858	21	23851.3	24056.5	26837.5	TCGGACCAGGCTTCATTCCCC	S	3p
gma-MIR166i	gma-miR166i-5p	23	14	34	GGAATGTCGTCTGGTTCGAGA	MIR166	GTTGAGGGGAATGTCGTCTGGTTCGAGACCATTCATGCAAGTAGTCTCAGACATGACTCTTCTGAGTGATTTCGGACCAGGCTTCATTCCCCTCAGC		97	(((((((((((((..(((((((((((((.((((((.(.(((.((((........)))))))))))))).)))))))))))))..)))))))))))))	-58	-0.597938	Gm02	+	14340774-14340794	21	1.92069	1.16101	2.81622	GGAATGTCGTCTGGTTCGAG	D	5p
gma-MIR166j	gma-miR166j-3p	37007	42739	44402	TCGGACCAGGCTTCATTCCCG	MIR166	GGTTGATGGGAATGTTGTTTGGCTCGAGGTAACTATGCATGGTCTTAATTTTGTTCATCTTTGAAGCTTTAATTTATGGGTTTCGATCTCTTTGATCCCTTGAAACAAAGAAAGCTTTAAAGGTTGGATTTTGAGGCTTTCTCGGACCAGGCTTCATTCCCGTAAACC		168	((((.(((((((((..((((((..(((((...........((((((((....((((((((((((((((((..((((.(((..((((.....)))).))).))))......))))))))))))).))))).)))))))).)))))..))))))..))))))))).))))	-65.9	-0.392262	Gm15	-	3688770-3688790	21	3090.4	3544.33	3677.82	TCGGACCAGGCTTCATTCCCG	S	3p
gma-MIR166j	gma-miR166j-5p	63	60	63	GGAATGTTGTTTGGCTCGAGG	MIR166	GGTTGATGGGAATGTTGTTTGGCTCGAGGTAACTATGCATGGTCTTAATTTTGTTCATCTTTGAAGCTTTAATTTATGGGTTTCGATCTCTTTGATCCCTTGAAACAAAGAAAGCTTTAAAGGTTGGATTTTGAGGCTTTCTCGGACCAGGCTTCATTCCCGTAAACC		168	((((.(((((((((..((((((..(((((...........((((((((....((((((((((((((((((..((((.(((..((((.....)))).))).))))......))))))))))))).))))).)))))))).)))))..))))))..))))))))).))))	-65.9	-0.392262	Gm15	-	3688903-3688923	21	5.26103	4.97577	5.21829	GGAATGTTGTTTGGCTCGAGG	S	5p
gma-MIR166n	gma-miR166n	289311	296050	325454	TCGGACCAGGCTTCATTCCCC	MIR166	AGGTTGAGAGGAATGTTGTCTGGCTCGAGGTCATGGAGGAAGAGGAGAGTACTGAGATCAGTGAAAGTTTCCAATGGAAATTTACCCTCTTAACACACACACAGAAAAAATGATTCTCGGACCAGGCTTCATTCCCCCCACCC		143	.(((.(.(.((((((..((((((..(((((((((.....((((((....(((((....))))).((((((((...))))))))..))))))..................)))).)))))..))))))..)))))).)).))).	-49.7	-0.347552	Gm05	-	37747171-37747191	21	24159.9	24551.3	26957.4	TCGGACCAGGCTTCATTCCCC	S	3p
gma-MIR166n	gma-miR166n-5p	2346	1935	2200	GGAATGTTGTCTGGCTCGAGG	MIR166	AGGTTGAGAGGAATGTTGTCTGGCTCGAGGTCATGGAGGAAGAGGAGAGTACTGAGATCAGTGAAAGTTTCCAATGGAAATTTACCCTCTTAACACACACACAGAAAAAATGATTCTCGGACCAGGCTTCATTCCCCCCACCC		143	.(((.(.(.((((((..((((((..(((((((((.....((((((....(((((....))))).((((((((...))))))))..))))))..................)))).)))))..))))))..)))))).)).))).	-49.7	-0.347552	Gm05	-	37747278-37747298	21	195.911	160.469	182.226	5p
gma-MIR166o	gma-miR166o	289311	296049	325454	TCGGACCAGGCTTCATTCCCC	MIR166	ATGTTGAGAGGAATGTTGTCTGGCTCGAGGTCATGATATGGAGATATATATGAAAGTGTTTCAGTTAAATTCCAGGGTATATAAATTAATGGAAATTAATTTATACCCTAAATGATTCTCGGACCAGGCTTCATTCCCCCCAGCC		145	..((((.(.((((((..((((((..(((((((((......(((((((........)))))))...........((((((((..(((((((....)))))))))))))))..)))).)))))..))))))..)))))).).)))).	-53.1	-0.366207	Gm06	-	12992823-12992843	21	24159.9	24551.2	26957.4	TCGGACCAGGCTTCATTCCCC	S	3p
gma-MIR166o	gma-miR166o-5p	2346	1935	2200	GGAATGTTGTCTGGCTCGAGG	MIR166	ATGTTGAGAGGAATGTTGTCTGGCTCGAGGTCATGATATGGAGATATATATGAAAGTGTTTCAGTTAAATTCCAGGGTATATAAATTAATGGAAATTAATTTATACCCTAAATGATTCTCGGACCAGGCTTCATTCCCCCCAGCC		145	..((((.(.((((((..((((((..(((((((((......(((((((........)))))))...........((((((((..(((((((....)))))))))))))))..)))).)))))..))))))..)))))).).)))).	-53.1	-0.366207	Gm06	-	12992932-12992952	21	195.911	160.469	182.226	5p
gma-MIR166q	gma-miR166q	289311	296049	325454	TCGGACCAGGCTTCATTCCCC	MIR166	TGTTAGGTTGAGAGGAATGTTGTCTGGCTCGAGGTCATGAAGATATACATATGAAAGTGTTAACTTTTCAGTTAATTTCTAGGATAAATTAATGGAAATTAATTTATACCCTAAATGATTCTCGGACCAGGCTTCATTCCCCCCAGCCAACA		152	.(((.(((((.(.((((((..((((((..(((((((((..((..........((((((....)))))).((((((((((((..(.....)..))))))))))))......))..)))).)))))..))))))..)))))).).)))))))).	-53.3	-0.350658	Gm04	+	44850306-44850326	21	24159.9	24551.2	26957.4	TCGGACCAGGCTTCATTCCC	D	3p
gma-MIR166q	gma-miR166q-5p	2346	1935	2200	GGAATGTTGTCTGGCTCGAGG	MIR166	TGTTAGGTTGAGAGGAATGTTGTCTGGCTCGAGGTCATGAAGATATACATATGAAAGTGTTAACTTTTCAGTTAATTTCTAGGATAAATTAATGGAAATTAATTTATACCCTAAATGATTCTCGGACCAGGCTTCATTCCCCCCAGCCAACA		152	.(((.(((((.(.((((((..((((((..(((((((((..((..........((((((....)))))).((((((((((((..(.....)..))))))))))))......))..)))).)))))..))))))..)))))).).)))))))).	-53.3	-0.350658	Gm04	+	44850198-44850218	21	195.911	160.469	182.226	5p
gma-MIR166r	gma-miR166r	4487	4425	4418	TCGGACCAGGCTTCATTCCCT	MIR166	CACGTCTTGAGGGGAATGCAGTGTGGTCCAAGGAGATGATATATCACTTCACCATACTCATATCTTCACAAACTCATCAGATTCAGATGTAATAATAATTTGTAATATATGCATATTATGTCTCCTCGGACCAGGCTTCATTCCCTTCAATTACA		155	...((.((((((((((((.(((.((((((.(((((((.....................................((((.......)))).....(((((.((((.....)))).)))))))))))).)))))).))).))))))))))))..)).	-52	-0.335484	Gm06	+	10985854-10985874	21	374.702	366.963	365.943	TCGGACCAGGCTTCATTCCC	D	3p
gma-MIR166r	gma-miR166r-5p	12	11	7	GGAATGCAGTGTGGTCCAAGG	MIR166	CACGTCTTGAGGGGAATGCAGTGTGGTCCAAGGAGATGATATATCACTTCACCATACTCATATCTTCACAAACTCATCAGATTCAGATGTAATAATAATTTGTAATATATGCATATTATGTCTCCTCGGACCAGGCTTCATTCCCTTCAATTACA		155	...((.((((((((((((.(((.((((((.(((((((.....................................((((.......)))).....(((((.((((.....)))).)))))))))))).)))))).))).))))))))))))..)).	-52	-0.335484	Gm06	+	10985741 10985761	21	1.0021	0.912225	0.579811	5p
gma-MIR166u	gma-miR166u	289385	296116	325511	TCGGACCAGGCTTCATTCCCC	MIR166	GAGGTTGAGAGGAATGTTGTCTGGCTCGAGGTCATGGAGGAGGAGGAGAGTACTGAGATGAGTGAAAGTTTCCAATGGAAATTTACCCTCTTAACACAAAAAAAAATTGATTCTCGGACCAGGCTTCATTCCCCACACCCA		141	..((.((.(.((((((..((((((..((((((((((....((((((....((((......)))).((((((((...))))))))..))))))....)).........))).)))))..))))))..)))))).).)).)).	-47	-0.333333	Gm04	+	25372987-25373007	21	24166.1	24556.8	26962.1	TCTCGGACCAGGCTTCATTC	D	3p
gma-MIR166u	gma-miR166u-5p	2346	1935	2200	GGAATGTTGTCTGGCTCGAGG	MIR166	GAGGTTGAGAGGAATGTTGTCTGGCTCGAGGTCATGGAGGAGGAGGAGAGTACTGAGATGAGTGAAAGTTTCCAATGGAAATTTACCCTCTTAACACAAAAAAAAATTGATTCTCGGACCAGGCTTCATTCCCCACACCCA		141	..((.((.(.((((((..((((((..((((((((((....((((((....((((......)))).((((((((...))))))))..))))))....)).........))).)))))..))))))..)))))).).)).)).	-47	-0.333333	Gm04	+	25372884-25372904	21	195.911	160.469	182.226	5p
gma-MIR167e	gma-miR167e	281033	277042	413255	TGAAGCTGCCAGCATGATCTT	MIR167_1	TCATGCACCACTACCAGTTGAAGCTGCCAGCATGATCTTAACTTCCCTCACTTGCCGTGGAAAGATCAGATCATGTGGCAGTTTCACCTAGTAGTTGCTGGCCGCATGA		109	((((((.(((((((.((.(((((((((((.((((((((...(((.((.(.......).)).)))...))))))))))))))))))).)).)))))....))..))))))	-47.4	-0.434862	Gm20	+	37901914-37901934	21	23468.6	22975	34229.9	TGAAGCTGCCAGCATGATCTT	S	5p
gma-MIR167e	gma-miR167e-3p	706	550	1275	ATCAGATCATGTGGCAGTTTCACC	MIR167_1	TCATGCACCACTACCAGTTGAAGCTGCCAGCATGATCTTAACTTCCCTCACTTGCCGTGGAAAGATCAGATCATGTGGCAGTTTCACCTAGTAGTTGCTGGCCGCATGA		109	((((((.(((((((.((.(((((((((((.((((((((...(((.((.(.......).)).)))...))))))))))))))))))).)).)))))....))..))))))	-47.4	-0.434862	Gm20	+	37901960-37901983	24	58.957	45.6113	105.608	3p
gma-MIR167f	gma-miR167f	281033	277042	413255	TGAAGCTGCCAGCATGATCTT	MIR167_1	TCATGCACCACTACCAGTTGAAGCTGCCAGCATGATCTTAACTTCCCTCACTTGCTGTGGAAAGATCAGATCATGTGGCAGTTTCACCTAGTAGTTGTTGGCCGCATGA		109	((((((.(((((((.((.(((((((((((.((((((((...(((.((.((.....)).)).)))...))))))))))))))))))).)).)))))....))..))))))	-48.5	-0.444954	Gm10	-	46574320-46574340	21	23468.6	22975	34229.9	TGAAGCTGCCAGCATGATCTT	S	5p
gma-MIR167f	gma-miR167f-3p	706	550	1275	ATCAGATCATGTGGCAGTTTCACC	MIR167_1	TCATGCACCACTACCAGTTGAAGCTGCCAGCATGATCTTAACTTCCCTCACTTGCTGTGGAAAGATCAGATCATGTGGCAGTTTCACCTAGTAGTTGTTGGCCGCATGA		109	((((((.(((((((.((.(((((((((((.((((((((...(((.((.((.....)).)).)))...))))))))))))))))))).)).)))))....))..))))))	-48.5	-0.444954	Gm10	-	46574271-46574294	24	58.957	45.6113	105.608	3p
gma-MIR168a	gma-miR168a	34528	34902	36193	TCGCTTGGTGCAGGTCGGGAA	MIR168	CACTGTGCGGTCTCTAATTCGCTTGGTGCAGGTCGGGAACCGGTTTTCGCGCGGAATGGAGGAGCGGTCGCCGGCGCCGAATTGGATCCCGCCTTGCATCAACTGAATCGGAGGCCGCGGTGAAC		125	((((..((((((((..(((((.((((((((((.(((((.(((((((..((((((..((......))....)).)))).))))))).))))).)))))))))).)))))..))))))))))))…	-66.2	-0.5296	Gm09	-	41353312-41353332	21	2883.38	2894.41	2997.87	TCGCTTGGTGCAGGTCGGGAA	S	5p
gma-MIR168a	gma-miR168a-3p	580	704	589	CCCGCCTTGCATCAACTGAAT	MIR168	CACTGTGCGGTCTCTAATTCGCTTGGTGCAGGTCGGGAACCGGTTTTCGCGCGGAATGGAGGAGCGGTCGCCGGCGCCGAATTGGATCCCGCCTTGCATCAACTGAATCGGAGGCCGCGGTGAAC		125	((((..((((((((..(((((.((((((((((.(((((.(((((((..((((((..((......))....)).)))).))))))).))))).)))))))))).)))))..))))))))))))…	-66.2	-0.5296	Gm09	-	41353243-41353263	21	48.4349	58.3824	48.7869	3p
gma-MIR168b	gma-miR168b	34417	34797	36106	TCGCTTGGTGCAGGTCGGGAA	MIR168	CGGTCTCTAATTCGCTTGGTGCAGGTCGGGAACCGGTTTTCGCGCGGAATGGAGGAACGGTCGCCGGCGGCGAATTGGATCCCGCCTTGCATCAACTGAATCGGAGGCCG		110	(((((((..(((((.((((((((((.(((((.(((((((((((.(((..((......))....))))))).))))))).))))).)))))))))).)))))..)))))))	-60.4	-0.549091	Gm01	-	48070389-48070409	21	2874.11	2885.7	2990.66	TCGCTTGGTGCAGGTCGGG	D	5p
gma-MIR168b	gma-miR168b-3p	580	704	589	CCCGCCTTGCATCAACTGAAT	MIR168	CGGTCTCTAATTCGCTTGGTGCAGGTCGGGAACCGGTTTTCGCGCGGAATGGAGGAACGGTCGCCGGCGGCGAATTGGATCCCGCCTTGCATCAACTGAATCGGAGGCCG		110	(((((((..(((((.((((((((((.(((((.(((((((((((.(((..((......))....))))))).))))))).))))).)))))))))).)))))..)))))))	-60.4	-0.549091	Gm01	-	48070320-48070340	21	48.4349	58.3824	48.7869	3p
gma-MIR169a	gma-miR169a	415	603	691	CAGCCAAGGATGACTTGCCGG	MIR169_2	AAGAGGAAGAGAGAGTGATGCAGCCAAGGATGACTTGCCGGCGTTATTATTTGCTCATGTTCATGCTCACCGGTTTCCTTGCCGGCAAGTTGTGTTTGGCTATGTTTTGCTCTCTTCTTCT		121	.((((((((((((...(((..(((((((.(..(((((((((((.....(((((..(((....)))..))..))).....)))))))))))..).)))))))..)))...))))))))))))	-57.2	-0.472727	Gm09	+	35771824-35771844	21	34.656	50.0065	57.2356	CAGCCAAGGATGACTTGCCGG	S	5p
gma-MIR169a	gma-miR169a-3p	59	71	90	GGCAAGTTGTGTTTGGCTATG	MIR169_2	AAGAGGAAGAGAGAGTGATGCAGCCAAGGATGACTTGCCGGCGTTATTATTTGCTCATGTTCATGCTCACCGGTTTCCTTGCCGGCAAGTTGTGTTTGGCTATGTTTTGCTCTCTTCTTCT		121	.((((((((((((...(((..(((((((.(..(((((((((((.....(((((..(((....)))..))..))).....)))))))))))..).)))))))..)))...))))))))))))	-57.2	-0.472727	Gm09	+	35771887-35771907	21	4.927	5.888	7.45471	3p
gma-MIR169c	gma-miR169c	86	152	61	AAGCCAAGGATGACTTGCCGA	MIR169_2	AAGTGGGATGAAGCCAAGGATGACTTGCCGACATTAATTTGCCATTAAGCTAACGAGTTAGGTAGAATCATTTGTTAGATTTTCCCGGCAGGTCATCCTCTGGCTATATTTGGCT		115	.(((.(((((.(((((((((((((((((((...(((((.....))))).(((((((((...........))))))))).......)))))))))))))).))))).))))).)))	-46.4	-0.403478	Gm09	+	5295099-5295119	21	7.18172	12.6053	5.05263	AAGCCAAGGATGACTTGCCGA	S	5p
gma-MIR169c	gma-miR169c-3p	6	5	3	GGCAGGTCATCCTCTGGCTATA	MIR169_2	AAGTGGGATGAAGCCAAGGATGACTTGCCGACATTAATTTGCCATTAAGCTAACGAGTTAGGTAGAATCATTTGTTAGATTTTCCCGGCAGGTCATCCTCTGGCTATATTTGGCT		115	.(((.(((((.(((((((((((((((((((...(((((.....))))).(((((((((...........))))))))).......)))))))))))))).))))).))))).)))	-46.4	-0.403478	Gm09	+	5295175-5295196	22	0.501051	0.414648	0.24849	3p
gma-MIR169f	gma-miR169f	419	608	691	CAGCCAAGGATGACTTGCCGG	MIR169_2	GAACTTGCACGAAGAGGCAGAGAGTGTAGTGCAGCCAAGGATGACTTGCCGGCATTAGCCAAGTGAATGAGCATCATATATATATATATATATATATATATATATATGACTCATGTTCTTGTCGGCAAGTTGGCCTTGGCTATATTGGACTCTCTTCTTTTCATGTAAGT		170	..(((((((.(((((((.(((((((.(((((.((((((((..((((((((((((..(((.......(((((..((((((((((((((((....))))))))))))))))))))))))..))))))))))))..)))))))).))))).)))))))))))))).)))))))	-87.71	-0.515941	Gm10	-	40332893-40332913	21	34.99	50.4212	57.2356	CAGCCAAGGATGACTTGCCGG	S	5p
gma-MIR169f	gma-miR169f-3p	0	6	0	GGCAAGTTGGCCTTGGCTATA	MIR169_2	GAACTTGCACGAAGAGGCAGAGAGTGTAGTGCAGCCAAGGATGACTTGCCGGCATTAGCCAAGTGAATGAGCATCATATATATATATATATATATATATATATATATGACTCATGTTCTTGTCGGCAAGTTGGCCTTGGCTATATTGGACTCTCTTCTTTTCATGTAAGT		170	..(((((((.(((((((.(((((((.(((((.((((((((..((((((((((((..(((.......(((((..((((((((((((((((....))))))))))))))))))))))))..))))))))))))..)))))))).))))).)))))))))))))).)))))))	-87.71	-0.515941	Gm10	-	40332802-40332821	21	0	0.497577	0	3p
gma-MIR169g	gma-miR169g	413	606	693	CAGCCAAGGATGACTTGCCGG	MIR169_2	AAGTAGAGTGCAGCCAAGGATGACTTGCCGGAGCAATAAGAATAAACAATAAAATGTATCTATTTATAACATTCTTCTTCTTCTTCTTCTTCTTTCACGCCGGCAAGTTGTTCTTGGCTACATTTTGTTT		130	...(((((((.(((((((((..(((((((((((.((.(((((..........(((((...........)))))..........))))).))))......)))))))))..))))))))).)))))))…	-41.95	-0.322692	Gm17	-	4861924-4861944	21	34.489	50.2553	57.4012	CAGCCAAGGATGACTTGCCGG	S	5p
gma-MIR169j	gma-miR169j-3p	11	13	9	CGACGAGTTGTTCTTGGCTAC	MIR169_2	GTAGCCAAGAATGACTTGCCGGAATGCATGCATTTATTAGGTACCAAGGTGTATTGTATGATTTCGACGAGTTGTTCTTGGCTAC		85	(((((((((((..(((((.((((((.((((((..((((.........))))...)))))))))))).)))))..)))))))))))	-39.1	-0.46	Gm02	-	46876643-46876663	21	0.918593	1.07808	0.745471	TTTCGACGAGTTGTTCTTGGC	D	3p
gma-MIR169j	gma-miR169j-5p	62	74	45	TAGCCAAGAATGACTTGCCGG	MIR169_2	GTAGCCAAGAATGACTTGCCGGAATGCATGCATTTATTAGGTACCAAGGTGTATTGTATGATTTCGACGAGTTGTTCTTGGCTAC		85	(((((((((((..(((((.((((((.((((((..((((.........))))...)))))))))))).)))))..)))))))))))	-39.1	-0.46	Gm02	-	46876706-46876726	21	5.17752	6.13679	3.72735	TAGCCAAGAATGACTTGCCGG	S	5p
gma-MIR169l	gma-miR169l-3p	23	21	31	CGGGCAAGTTGTTTTTGGCTAC	MIR169_2	GAGTGATTTGCAGCCAAGAATGACTTGCCGGAATGCATATATATGCATTAGGTACCAACATATATAGTTGTATTGTATAATTTCGGGCAAGTTGTTTTTGGCTACATTTATCTC		114	(((.....((.(((((((((..(((((((.(((.((((....))))....(((((.(((.......)))))))).......))).)))))))..))))))))).)).....)))	-41.3	-0.362281	Gm14	+	5324881-5324902	22	1.92069	1.74152	2.56773	CGGGCAAGTTGTTTTTGGCTAC	S	3p
gma-MIR169l	gma-miR169l-5p	44	72	24	CAGCCAAGAATGACTTGCCGG	MIR169_2	GAGTGATTTGCAGCCAAGAATGACTTGCCGGAATGCATATATATGCATTAGGTACCAACATATATAGTTGTATTGTATAATTTCGGGCAAGTTGTTTTTGGCTACATTTATCTC		114	(((.....((.(((((((((..(((((((.(((.((((....))))....(((((.(((.......)))))))).......))).)))))))..))))))))).)).....)))	-41.3	-0.362281	Gm14	+	5324808-5324828	21	3.67437	5.97093	1.98792	CAGCCAAGAATGACTTGCCGG	S	5p
gma-MIR169v	gma-miR169v	415	604	690	CAGCCAAGGATGACTTGCCGG	MIR169_2	CATGTAATGCAGCCAAGGATGACTTGCCGGCAAGCTTCTTTTGGCATTGTGAATCAAGTTTTAAACCGTGGTTGCAGTTTCATTGTGATAAATTGCGGATAAATGCGGCCAATGTGCAGCATTTTGGTCACAGTAACACCAAAAATCTTGATGCTGTGGTTGAAATCAGGACATGTGGACCGGTTTTTAAAACCTTGATTGTGAAGACCTAATCACATTAGTTATGCTCAAATGCACATTATGCTGCCTTAGAAGTCAAGTGTAACTAGTTGCCCGGCAAGTCGTCTCTGGCTACATAAAGG		302	......(((.(((((..((((((((((((((((((((((...((((..((((.(((((((((((((((..((((((((...)))))....)))..))).......((((((((((.(.(.(((((..((((((((.((..........)).))))))))..)))))).).)))).))).)))...))))))).))))).(((((........))))).......(((......)))..))))..))))..)))))).............))).)))))))))))))..))))).))).....	-101.11	-0.334801	Gm13	+	5838684-5838704	21	34.656	50.0895	57.1528	CAGCCAAGGATGACTTGCC	D	5p
gma-MIR169v	gma-miR169v-3p	24	43	52	GGCAAGTCGTCTCTGGCTACA	MIR169_2	CATGTAATGCAGCCAAGGATGACTTGCCGGCAAGCTTCTTTTGGCATTGTGAATCAAGTTTTAAACCGTGGTTGCAGTTTCATTGTGATAAATTGCGGATAAATGCGGCCAATGTGCAGCATTTTGGTCACAGTAACACCAAAAATCTTGATGCTGTGGTTGAAATCAGGACATGTGGACCGGTTTTTAAAACCTTGATTGTGAAGACCTAATCACATTAGTTATGCTCAAATGCACATTATGCTGCCTTAGAAGTCAAGTGTAACTAGTTGCCCGGCAAGTCGTCTCTGGCTACATAAAGG		302	......(((.(((((..((((((((((((((((((((((...((((..((((.(((((((((((((((..((((((((...)))))....)))..))).......((((((((((.(.(.(((((..((((((((.((..........)).))))))))..)))))).).)))).))).)))...))))))).))))).(((((........))))).......(((......)))..))))..))))..)))))).............))).)))))))))))))..))))).))).....	-101.11	-0.334801	Gm13	+	5838950-5838970	21	2.0042	3.56597	4.30716	3p
gma-MIR171b	gma-miR171b-3p	887	571	854	CGAGCCGAATCAATATCACTC	MIR171_2	TAGACACGGCGTGATATTGGTACGGCTCATCTTAATTCAACCATTATATCAACAATTGAGACGAGCCGAATCAATATCACTCTTGTTTGCTT		92	((((((.((.(((((((((((.((((((.((((((((................)))))))).)))))).))))))))))).))))))))...	-36.39	-0.395543	Gm04	+	46988640-46988660	21	74.072	47.3528	70.7369	CGAGCCGAATCAATATCACTC	S	3p
gma-MIR171b	gma-miR171b-5p	807	404	600	CGTGATATTGGTACGGCTCATC	MIR171_2	TAGACACGGCGTGATATTGGTACGGCTCATCTTAATTCAACCATTATATCAACAATTGAGACGAGCCGAATCAATATCACTCTTGTTTGCTT		92	((((((.((.(((((((((((.((((((.((((((((................)))))))).)))))).))))))))))).))))))))...	-36.39	-0.395543	Gm04	+	46988588-46988609	22	67.3913	33.5035	49.698	ACGGCGTGATATTGGTACGGCTC	D	5p
gma-MIR171c	gma-miR171c-3p	306	416	286	TGATTGAGCCGTGCCAATATC	MIR171_1	TTAAGAACTTGAGATATTGGTGCGGTTCAATCAGAAGGCAGTGTTTTATGATCCAAAAGCTCTGTGTTATTTGATTGAGCCGTGCCAATATCACATGTTATTGA		104	((((.(((.((.((((((((..((((((((((((((.((((.(((((........))))).)))).)..)))))))))))))..)))))))).)).))).))))	-46.9	-0.450962	Gm07	-	43679660-43679680	21	25.5536	34.4987	23.6894	TTGAGCCGTGCCAATATCACA	D	3p
gma-MIR171c	gma-miR171c-5p	29	39	30	AGATATTGGTGCGGTTCAATC	MIR171_1	TTAAGAACTTGAGATATTGGTGCGGTTCAATCAGAAGGCAGTGTTTTATGATCCAAAAGCTCTGTGTTATTTGATTGAGCCGTGCCAATATCACATGTTATTGA		104	((((.(((.((.((((((((..((((((((((((((.((((.(((((........))))).)))).)..)))))))))))))..)))))))).)).))).))))	-46.9	-0.450962	Gm07	-	43679720-43679740	21	2.42174	3.23425	2.4849	AGATATTGGTGCGGTTCAATC	S	5p
gma-MIR171e	gma-miR171e	275	388	259	TGATTGAGCCGTGCCAATATC	MIR171_1	ACATGGGGATGTTGGACGGTTCAATCAAATCAAATCTCCTAATGGCTGGGTCCTTTGGTATGATTGAGCCGTGCCAATATCAAATCCTGC		90	.((.(((((((((((((((((((((((.((((((...((((.....))))...)))))).)))))))))))).))))))))...))))).	-39.6	-0.44	Gm05	+	41564716-41564736	21	22.9648	32.1767	21.453	TGATTGAGCCGTGCCAATATC	S	3p
gma-MIR171e	gma-miR171e-5p	18	6	12	TGTTGGACGGTTCAATCAAA	MIR171_1	ACATGGGGATGTTGGACGGTTCAATCAAATCAAATCTCCTAATGGCTGGGTCCTTTGGTATGATTGAGCCGTGCCAATATCAAATCCTGC		90	.((.(((((((((((((((((((((((.((((((...((((.....))))...)))))).)))))))))))).))))))))...))))).	-39.6	-0.44	Gm05	+	41564665-41564684	20	1.50315	0.497577	0.993961	5p
gma-MIR171m	gma-miR171m	996	862	982	TTGAGCCGCGTCAATATCTCA	MIR171_1	GAAGTGTTGTATGAAGCACAAATCAAGGTATTGGCGTGCCTCAATTTGAAGACATGGTTAAGATGAAAACCAGCCATGTAATTTTAATTGAGCCGCGTCAATATCTCATCTTGCACTTCTTTCCATCTTCATC		133	((((((..(...((((..(((....(((((((((((((.(((((((.(((.((((((((............))))))))..))).))))))).)))))))))))))....)))..)))).)..)).))))…	-43.9	-0.330075	Gm12	+	8398904-8398924	21	83.1744	71.4853	81.3391	TTGAGCCGCGTCAATATCTCA	S	3p
gma-MIR171m	gma-miR171m-5p	19	9	23	AGGTATTGGCGTGCCTCAATT	MIR171_1	GAAGTGTTGTATGAAGCACAAATCAAGGTATTGGCGTGCCTCAATTTGAAGACATGGTTAAGATGAAAACCAGCCATGTAATTTTAATTGAGCCGCGTCAATATCTCATCTTGCACTTCTTTCCATCTTCATC		133	((((((..(...((((..(((....(((((((((((((.(((((((.(((.((((((((............))))))))..))).))))))).)))))))))))))....)))..)))).)..)).))))…	-43.9	-0.330075	Gm12	+	8398842-8398862	21	1.58666	0.746366	1.90509	5p
gma-MIR171n	gma-miR171n	143	115	123	TTGAGCCGCGTCAATATCTTA	MIR171_1	ATACGAATTAGCACATGACAAATTAAGGTATTGGCGTGCCTCAATTTGAATACATGGCTATTATGACAAATCCAGCCTTGTAGTTTGATTGAGCCGCGTCAATATCTTATTTTGCTCTTCTTTTCCATCTCCTA		134	................((((((.(((((((((((((((.(((((((....((((.((((..............)))).))))....))))))).))))))))))))))).)))).)).................	-41.94	-0.312985	Gm12	+	35489162-35489182	21	11.9417	9.5369	10.1881	TTGAGCCGCGTCAATATCTTA	S	3p
gma-MIR171n	gma-miR171n-5p	20	9	25	AGGTATTGGCGTGCCTCAATT	MIR171_1	ATACGAATTAGCACATGACAAATTAAGGTATTGGCGTGCCTCAATTTGAATACATGGCTATTATGACAAATCCAGCCTTGTAGTTTGATTGAGCCGCGTCAATATCTTATTTTGCTCTTCTTTTCCATCTCCTA		134	................((((((.(((((((((((((((.(((((((....((((.((((..............)))).))))....))))))).))))))))))))))).)))).)).................	-41.94	-0.312985	Gm12	+	35489099-35489119	21	1.67017	0.746366	2.07075	5p
gma-MIR171o	gma-miR171o-3p	306	416	286	TGATTGAGCCGTGCCAATATC	MIR171_1	TAAGGGCTTGAGATATTGGTACGGTTCAATCAGAAGACAGTGCTTTATGATTCTAAAGCTCTCTTATTTGATTGAGCCGTGCCAATATCACATGCAAACTTT		102	.(((.((.((.(((((((((((((((((((((((.((.((.((((((......)))))).)).)).))))))))))))))))))))))).)).))...))).	-49.7	-0.487255	Gm13	+	30650859-30650879	21	25.5536	34.4987	23.6894	TTGAGCCGTGCCAATATCACA	D	3p
gma-MIR171o	gma-miR171o-5p	301	263	343	AGATATTGGTACGGTTCAATC	MIR171_1	TAAGGGCTTGAGATATTGGTACGGTTCAATCAGAAGACAGTGCTTTATGATTCTAAAGCTCTCTTATTTGATTGAGCCGTGCCAATATCACATGCAAACTTT		102	.(((.((.((.(((((((((((((((((((((((.((.((.((((((......)))))).)).)).))))))))))))))))))))))).)).))...))).	-49.7	-0.487255	Gm13	+	30650859-30650879	21	25.136	21.8105	28.4107	TTGAGCCGTGCCAATATCACA	S	5p
gma-MIR171t	gma-miR171t	996	862	982	TTGAGCCGCGTCAATATCTCA	MIR171_1	GAAGTGCTGTATGAAGCACAAATCAAGGTATTGGCGCGCCTCAATTTGAAGTCATGGTTAACATGAAACAAGCCATGTAGTTTTAATTGAGCCGCGTCAATATCTCATCTTGCACTT		117	...(((((......)))))......(((((((((((((.(((((((.(((.((((((((...........))))))).).))).))))))).)))))))))))))............	-44.4	-0.379487	Gm06	-	48964784-48964804	21	83.1744	71.4853	81.3391	TTGAGCCGCGTCAATATCTCA	S	3p
gma-MIR171t	gma-miR171t-5p	12	7	6	AGGTATTGGCGCGCCTCAATT	MIR171_1	GAAGTGCTGTATGAAGCACAAATCAAGGTATTGGCGCGCCTCAATTTGAAGTCATGGTTAACATGAAACAAGCCATGTAGTTTTAATTGAGCCGCGTCAATATCTCATCTTGCACTT		117	...(((((......)))))......(((((((((((((.(((((((.(((.((((((((...........))))))).).))).))))))).)))))))))))))............	-44.4	-0.379487	Gm06	-	48964845-48964865	21	1.0021	0.580507	0.49698	5p
gma-MIR172c	gma-miR172c	31	46	33	GGAATCTTGATGATGCTGCAG	MIR172	AAATCAGTCACTGTTTGCCGGTGGAGCATCATCAAGATTCACAAGCTTTAGGGGCATTAATTTGTTTGAGGTGGTTCCTTATTGCTCCAAAACCAATTAGCCCTTTTGCTATGGGAATCTTGATGATGCTGCAGCAGCAATAAATGACTAATA		153	.....(((((....((((.(.((.((((((((((((((((.(((((...((((((..(((((..((((..(..((.....))..)..))))...)))))))))))..))).)).)))))))))))))))).)).).))))....)))))....	-64.7	-0.422876	Gm18	+	2969099-2969119	21	2.58876	3.81476	2.73339	GGAATCTTGATGATGCTGCAG	S	3p
gma-MIR172c	gma-miR172c-5p	41	78	95	GGAGCATCATCAAGATTCACA	MIR172	AAATCAGTCACTGTTTGCCGGTGGAGCATCATCAAGATTCACAAGCTTTAGGGGCATTAATTTGTTTGAGGTGGTTCCTTATTGCTCCAAAACCAATTAGCCCTTTTGCTATGGGAATCTTGATGATGCTGCAGCAGCAATAAATGACTAATA		153	.....(((((....((((.(.((.((((((((((((((((.(((((...((((((..(((((..((((..(..((.....))..)..))))...)))))))))))..))).)).)))))))))))))))).)).).))))....)))))....	-64.7	-0.422876	Gm18	+	2969008-2969028	21	3.42385	6.46851	7.86886	5p
gma-MIR172d	gma-miR172d	31	46	33	GGAATCTTGATGATGCTGCAG	MIR172	AAAACAGTCGCTGATTGCAGATGGAGCATCATCAAGATTCACAAGCTTCAGGGGTTTTTTGTTTGGGGTGGTCCCTTATTGCTCCCAAATGAATTAAGCCCTTTGATATGGGAATCTTGATGATGCTGCAGCAGCAATAAACGACTAACA		150	.....(((((...(((((...((.((((((((((((((((.((....((((((((((((..(((((((..((.....))..).))))))..))..)))))).))))..)).)))))))))))))))).))...)))))...)))))....	-66.9	-0.446	Gm14	+	5548862-5548882	21	2.58876	3.81476	2.73339	GGAATCTTGATGATGCTGCAGCAG	D	3p
gma-MIR172d	gma-miR172d-5p	41	78	95	GGAGCATCATCAAGATTCACA	MIR172	AAAACAGTCGCTGATTGCAGATGGAGCATCATCAAGATTCACAAGCTTCAGGGGTTTTTTGTTTGGGGTGGTCCCTTATTGCTCCCAAATGAATTAAGCCCTTTGATATGGGAATCTTGATGATGCTGCAGCAGCAATAAACGACTAACA		150	.....(((((...(((((...((.((((((((((((((((.((....((((((((((((..(((((((..((.....))..).))))))..))..)))))).))))..)).)))))))))))))))).))...)))))...)))))....	-66.9	-0.446	Gm14	+	5548774-5548794	21	3.42385	6.46851	7.86886	5p
gma-MIR172e	gma-miR172e	31	46	33	GGAATCTTGATGATGCTGCAG	MIR172	AAAACAGTCACTGTTTGCCGGTGGAGCATCATCAAGATTCACAAGCTTTAGGGGGCATTAATTTGTTTGAGGTGGTCCCTTATTGATCCAAACCAATTAGCCCTTTTGCTATGGGAATCTTGATGATGCTGCAGCAGCAATAAATGACTAATA		153	.....(((((....((((.(.((.((((((((((((((((.(((((...(((((((..(((((.(((((.(((.(........).)))))))).)))))))))))).))).)).)))))))))))))))).)).).))))....)))))....	-64.7	-0.422876	Gm11	-	35957827-35957847	21	2.58876	3.81476	2.73339	GGAATCTTGATGATGCTGCAGCAG	D	3p
gma-MIR172e	gma-miR172e-5p	41	78	95	GGAGCATCATCAAGATTCACA	MIR172	AAAACAGTCACTGTTTGCCGGTGGAGCATCATCAAGATTCACAAGCTTTAGGGGGCATTAATTTGTTTGAGGTGGTCCCTTATTGATCCAAACCAATTAGCCCTTTTGCTATGGGAATCTTGATGATGCTGCAGCAGCAATAAATGACTAATA		153	.....(((((....((((.(.((.((((((((((((((((.(((((...(((((((..(((((.(((((.(((.(........).)))))))).)))))))))))).))).)).)))))))))))))))).)).).))))....)))))....	-64.7	-0.422876	Gm11	-	35957918-35957938	21	3.42385	6.46851	7.86886	5p
gma-MIR172g	gma-miR172g	40	108	125	GCAGCACCATCAAGATTCACA	MIR172	GCAGGTGCAGCACCATCAAGATTCACATGCAATTTACACCCTATAAGAGATTTTTGACAAAATTTCTTTCCTAGGAGAGTTTTGACTTGAGAATCTTGATGATGCTGCATCAGC		114	((.(((((((((.(((((((((((.((..(((...((.(((((.((((((((((....))))))))))...)))).).)).)))...)).))))))))))).))))))))).))	-47.8	-0.419298	Gm10	-	31592663-31592683	21	3.34034	8.95639	10.3538	GCAGCACCATCAAGATTCAC	D	5p
gma-MIR172g	gma-miR172g-3p	4381	4764	6557	AGAATCTTGATGATGCTGCAT	MIR172	GCAGGTGCAGCACCATCAAGATTCACATGCAATTTACACCCTATAAGAGATTTTTGACAAAATTTCTTTCCTAGGAGAGTTTTGACTTGAGAATCTTGATGATGCTGCATCAGC		114	((.(((((((((.(((((((((((.((..(((...((.(((((.((((((((((....))))))))))...)))).).)).)))...)).))))))))))).))))))))).))	-47.8	-0.419298	Gm10	-	31592580-31592600	21	365.85	395.076	543.117	3p
gma-MIR172h	gma-miR172h-3p	4381	4763	6557	AGAATCTTGATGATGCTGCAT	MIR172	GCAGGTGCAGCAGCATCAAGATTCACACACAGATTTACCTCCTTGGGGGCGTGTGTTTCGGTGCTGAGAATCTTGATGATGCTGCATCAGC		91	((.(((((((((.(((((((((((.(((((.((..((((.((.....)).).)))..)).))).)).))))))))))).))))))))).))	-44.8	-0.492308	Gm10	+	43474799-43474819	21	365.85	394.993	543.117	AGAATCTTGATGATGCTGCAT	S	3p
gma-MIR172h	gma-miR172h-5p	33	22	52	GCAGCAGCATCAAGATTCACA	MIR172	GCAGGTGCAGCAGCATCAAGATTCACACACAGATTTACCTCCTTGGGGGCGTGTGTTTCGGTGCTGAGAATCTTGATGATGCTGCATCAGC		91	((.(((((((((.(((((((((((.(((((.((..((((.((.....)).).)))..)).))).)).))))))))))).))))))))).))	-44.8	-0.492308	Gm10	+	43474739-43474759	21	2.75578	1.82445	4.30716	GCAGCAGCATCAAGATTCACA	S	5p
gma-MIR172i	gma-miR172i-3p	4	17	3	GGAATCTTGATGATGCTGCAT	MIR172	GCAGGTGCAGCAGCATCAAGATTCACACCGCCTAATTTGCTAGGACTTCAGGACTGCACACGCTTAATTATACATACATATATACATATATGTTAGCTCTTTGTGGAGTGCGGAATAAAGTTCTATTTTAGATGTGGGAATCTTGATGATGCTGCATCAGC		161	((.(((((((((.(((((((((((.(((...((((.....((((((((.(...((((((.(((............(((((((....))))))).........)))..))))))..).))))))))..))))..))).))))))))))).))))))))).))	-60.1	-0.373292	Gm15	-	2892966-2892986	21	0.334034	1.4098	0.24849	GGAATCTTGATGATGCTGCAT	S	3p
gma-MIR172i	gma-miR172i-5p	33	22	52	GCAGCAGCATCAAGATTCACA	MIR172	GCAGGTGCAGCAGCATCAAGATTCACACCGCCTAATTTGCTAGGACTTCAGGACTGCACACGCTTAATTATACATACATATATACATATATGTTAGCTCTTTGTGGAGTGCGGAATAAAGTTCTATTTTAGATGTGGGAATCTTGATGATGCTGCATCAGC		161	((.(((((((((.(((((((((((.(((...((((.....((((((((.(...((((((.(((............(((((((....))))))).........)))..))))))..).))))))))..))))..))).))))))))))).))))))))).))	-60.1	-0.373292	Gm15	-	2893096-2893116	21	2.75578	1.82445	4.30716	GCAGCAGCATCAAGATTCACA	S	5p
gma-MIR172j	gma-miR172j	33	22	52	GCAGCAGCATCAAGATTCACA	MIR172	GCAGGTGCAGCAGCATCAAGATTCACACACAGATTCCACCTCCTTGGGGGAGTGTTTAGGTGCTGAGAATCTTGATGATGCTGCATCAGC		90	((.(((((((((.(((((((((((.((((((.(((((.(((....)))))))).)....))).)).))))))))))).))))))))).))	-44.5	-0.494444	Gm20	-	40895810-40895830	21	2.75578	1.82445	4.30716	GCAGCAGCATCAAGATTCACA	S	5p
gma-MIR172j	gma-miR172j-3p	4381	4764	6557	AGAATCTTGATGATGCTGCAT	MIR172	GCAGGTGCAGCAGCATCAAGATTCACACACAGATTCCACCTCCTTGGGGGAGTGTTTAGGTGCTGAGAATCTTGATGATGCTGCATCAGC		90	((.(((((((((.(((((((((((.((((((.(((((.(((....)))))))).)....))).)).))))))))))).))))))))).))	-44.5	-0.494444	Gm20	-	40895751-40895771	21	365.85	395.076	543.117	3p
gma-MIR2109	gma-miR2109-3p	6	19	11	GGAGGCGTAGATACTCACACC	MIR2109	GGTGCGAGTGTCTTCGCCTCTGAGAGAGATACTATGAGATCTCAAGCCTCGGAGGCGTAGATACTCACACC		71	((((.((((((((.((((((((((.(((((........)))))....)))))))))).)))))))).))))	-41.8	-0.588732	Gm04	-	28532454-28532474	21	0.501051	1.57566	0.911131	GGAGGCGTAGATACTCACACC	S	3p
gma-MIR2109	gma-miR2109-5p	352	536	368	TGCGAGTGTCTTCGCCTCTGA	MIR2109	GGTGCGAGTGTCTTCGCCTCTGAGAGAGATACTATGAGATCTCAAGCCTCGGAGGCGTAGATACTCACACC		71	((((.((((((((.((((((((((.(((((........)))))....)))))))))).)))))))).))))	-41.8	-0.588732	Gm04	-	28532502-28532522	21	29.395	44.4502	30.4815	TGCGAGTGTCTTCGCCTCTG	D	5p
gma-MIR2111a	gma-miR2111a	32	100	38	GTCCTTGGGATGCAGATTACG	MIR2111	ATTGCTGGGTCCGGATTAGGTAATCTGCATCCTGAGGTTTAGGACAATATCCTTTGTTTTGTTTCTAGTCCTTGGGATGCAGATTACGTCTTCCTTGCCAGCACTGTA		108	..((((((....(((..(.(((((((((((((..(((.(((((((((...........))).)))))).)))..))))))))))))).)..)))...)))))).....	-50.7	-0.469444	Gm01	+	31787510-31787530	21	2.67227	8.29296	3.14754	GTCCTTGGGATGCAGATTACG	S	3p
gma-MIR2111a	gma-miR2111a-5p	25	32	19	TAATCTGCATCCTGAGGTTTA	MIR2111	ATTGCTGGGTCCGGATTAGGTAATCTGCATCCTGAGGTTTAGGACAATATCCTTTGTTTTGTTTCTAGTCCTTGGGATGCAGATTACGTCTTCCTTGCCAGCACTGTA		108	..((((((....(((..(.(((((((((((((..(((.(((((((((...........))).)))))).)))..))))))))))))).)..)))...)))))).....	-50.7	-0.469444	Gm01	+	31787463-31787483	21	2.08771	2.65375	1.57377	5p
gma-MIR2111d	gma-miR2111d	32	100	38	GTCCTTGGGATGCAGATTACG	MIR2111	GAATGATTGCTGGGTCCGGATTAGGTAATCTGCATCCTGAGGTTTAGGACAATATCCTTTGTTTTGTTTCTAGTCCTTGGGATGCAGATTACGTCTTCCTTGCCAGCACTGTACAACA		118	.......((((((....(((..(.(((((((((((((..(((.(((((((((...........))).)))))).)))..))))))))))))).)..)))...))))))..........	-50.7	-0.429661	Gm01	+	31787510-31787530	21	2.67227	8.29296	3.14754	GTCCTTGGGATGCAGATTACG	S	3p
gma-MIR2111d	gma-miR2111d-5p	25	32	19	TAATCTGCATCCTGAGGTTTA	MIR2111	GAATGATTGCTGGGTCCGGATTAGGTAATCTGCATCCTGAGGTTTAGGACAATATCCTTTGTTTTGTTTCTAGTCCTTGGGATGCAGATTACGTCTTCCTTGCCAGCACTGTACAACA		118	.......((((((....(((..(.(((((((((((((..(((.(((((((((...........))).)))))).)))..))))))))))))).)..)))...))))))..........	-50.7	-0.429661	Gm01	+		21	2.08771	2.65375	1.57377	5p
gma-MIR2118a	gma-miR2118a-3p	15540	13473	12663	TTGCCGATTCCACCCATTCCTA	MIR2118	AAGGGAAAGGGAGAAGAGCTTGAGGAAGTGATGGGAGATGGGAGGGTCGGTAAAGAATATATCTGAGACTCGACTCAATCTCGATCTCTCTCAGTGTTGTGTTGTTTTGTTTATCCTTTTGCCGATTCCACCCATTCCTATGATTTCCTTCGGTTCCTCTCTTTCCACTC		170	...((((((((((..(((((.((((((((.(((((((.((((.((((((((((((((((((.((((((.((((.......))))....))))))...)))))).............))))))))).))).))))))))))).)))))))).)))))))))))))))....	-73.11	-0.430059	Gm20	+	35349844-35349865	22	1297.72	1117.31	1048.88	TTGCCGATTCCACCCATTCCT	D	3p
gma-MIR2118a	gma-miR2118a-5p	2121	2380	2308	GGAGATGGGAGGGTCGGTAAAG	MIR2118	AAGGGAAAGGGAGAAGAGCTTGAGGAAGTGATGGGAGATGGGAGGGTCGGTAAAGAATATATCTGAGACTCGACTCAATCTCGATCTCTCTCAGTGTTGTGTTGTTTTGTTTATCCTTTTGCCGATTCCACCCATTCCTATGATTTCCTTCGGTTCCTCTCTTTCCACTC		170	...((((((((((..(((((.((((((((.(((((((.((((.((((((((((((((((((.((((((.((((.......))))....))))))...)))))).............))))))))).))).))))))))))).)))))))).)))))))))))))))....	-73.11	-0.430059	Gm20	+	35349759-35349780	22	177.121	197.372	191.172	GGAGATGGGAGGGTCGGTAAAG	S	5p
gma-MIR2118b	gma-miR2118b-3p	15540	13473	12663	TTGCCGATTCCACCCATTCCTA	MIR482	TGAGGAAGTGATGGGAGATGGGAGGGTCGGTAAAGGATAACAGCGTCTCTATGATTAATTGTTGTGTTGTTTATTCTTTTGCCGATTCCACCCATTCCTATGATTTTCTT		110	.((((((((.(((((((.((((.((((((((((((((.(((((((.(..((........))..))))))))...))))))))))).))).))))))))))).))))))))	-47.8	-0.434545	Gm10	-	48574033-48574054	22	1297.72	1117.31	1048.88	TTGCCGATTCCACCCATTCCT	D	3p
gma-MIR2118b	gma-miR2118b-5p	2142	2415	2350	GGAGATGGGAGGGTCGGTAAAG	MIR482	TGAGGAAGTGATGGGAGATGGGAGGGTCGGTAAAGGATAACAGCGTCTCTATGATTAATTGTTGTGTTGTTTATTCTTTTGCCGATTCCACCCATTCCTATGATTTTCTT		110	.((((((((.(((((((.((((.((((((((((((((.(((((((.(..((........))..))))))))...))))))))))).))).))))))))))).))))))))	-47.8	-0.434545	Gm10	-	48574098-48574119	22	178.875	200.275	194.651	GGAGATGGGAGGGTCGGTAAAG	S	5p
gma-MIR319a	gma-miR319a	93	141	61	TTGGACTGAAGGGAGCTCCCT	MIR159	CGTTGAAGACCCTAAGGTAAGAGAGCTTTCTTCAGTCCACTCATGGGTGACAGTAAGATTCAATTAGCTGCCGACTCATTCATCCAAATGTTGAGTGTAAGCGAATAAATATACTCAGCAGATGAGTGAATGATGCGGGAGACAAATTGAATCTTAAGTTTCCTGTACTTGGACTGAAGGGAGCTCCCTTTTCCTTTTGTCTCTTAC		207	......((((...((((.(((.(((((..((((((((((...(((((.(((..((((((((((((.(((.(((..(((((((..((..(((((((((((..........)))))))))))..))..)))))))..))).)).).)))))))))))).))).)))))...))))))))))..))))).)))..))))..)))).....	-93.2	-0.450242	Gm05	+	40832252-40832272	21	7.76628	11.6931	5.05263	TTGGACTGAAGGGAGCTCCC	D	3p
gma-MIR319a	gma-miR319a-5p	2	5	5	AGAGCTTTCTTCAGTCCACTC	MIR159	CGTTGAAGACCCTAAGGTAAGAGAGCTTTCTTCAGTCCACTCATGGGTGACAGTAAGATTCAATTAGCTGCCGACTCATTCATCCAAATGTTGAGTGTAAGCGAATAAATATACTCAGCAGATGAGTGAATGATGCGGGAGACAAATTGAATCTTAAGTTTCCTGTACTTGGACTGAAGGGAGCTCCCTTTTCCTTTTGTCTCTTAC		207	......((((...((((.(((.(((((..((((((((((...(((((.(((..((((((((((((.(((.(((..(((((((..((..(((((((((((..........)))))))))))..))..)))))))..))).)).).)))))))))))).))).)))))...))))))))))..))))).)))..))))..)))).....	-93.2	-0.450242	Gm05	+	40832105-40832125	21	0.167017	0.414648	0.41415	5p
gma-MIR3522	gma-miR3522	21045	86839	41348	TGAGACCAAATGAGCAGCTGA	MIR3522	AGGATCGTCCTGAGACCAAATGAGCAGCTGACCACATGATGCAGCTATGTTTGCTATTCAGCTGCTCATCTGTTCTCAGGTCGCCCT		87	(((..((.(((((((.((.((((((((((((...((....(((....))).))....)))))))))))).)).))))))).)).)))	-40.3	-0.463218	Gm15	+	4318797-4318817	21	1757.43	7201.52	3424.86	AGACCAAATGAGCAGCTGA	D	5p
gma-MIR3522	gma-miR3522-3p	5	11	14	AGCTGCTCATCTGTTCTCAGG	MIR3522	AGGATCGTCCTGAGACCAAATGAGCAGCTGACCACATGATGCAGCTATGTTTGCTATTCAGCTGCTCATCTGTTCTCAGGTCGCCCT		87	(((..((.(((((((.((.((((((((((((...((....(((....))).))....)))))))))))).)).))))))).)).)))	-40.3	-0.463218	Gm15	+	4318846-4318866	21	0.417542	0.912225	1.15962	3p
gma-MIR390a	gma-miR390a-3p	36	91	114	CGCTATCCATCCTGAGTTTCA	MIR390	AGAATCTGTAAAGCTCAGGAGGGATAGCGCCATGGATGATCTTCTCTTCACTCTTGATCTTCTCTTGCGCTATCCATCCTGAGTTTCATGGCTTCTATCTTCACA		105	((((.((((.((((((((((.(((((((((...(((.((((..............)))).)))...))))))))).)))))))))).)))).)))).........	-44.44	-0.423238	Gm03	-	6558192-6558212	21	3.0063	7.54659	9.44263	CGCTATCCATCCTGAGTTTC	D	3p
gma-MIR390a	gma-miR390a-5p	2992	3669	5866	AAGCTCAGGAGGGATAGCGCC	MIR390	AGAATCTGTAAAGCTCAGGAGGGATAGCGCCATGGATGATCTTCTCTTCACTCTTGATCTTCTCTTGCGCTATCCATCCTGAGTTTCATGGCTTCTATCTTCACA		105	((((.((((.((((((((((.(((((((((...(((.((((..............)))).)))...))))))))).)))))))))).)))).)))).........	-44.44	-0.423238	Gm03	-	6558249-6558269	21	249.857	304.269	485.881	AAGCTCAGGAGGGATAGCGCC	S	5p
gma-MIR390c	gma-miR390c	39	91	114	CGCTATCCATCCTGAGTTTCA	MIR390	TGTAAAGCTCAGGAGGGATAGCGCCATGGATGATCTCTTCTCCACTCTTGATCTTCTCTTGCGCTATCCATCCTGAGTTTCATGGCTTCT		90	.((.((((((((((.(((((((((...(((.((((..............)))).)))...))))))))).)))))))))).)).......	-38.54	-0.428222	Gm01	+	42335682-42335702	21	3.25683	7.54659	9.44263	CGCTATCCATCCTGAGTTTC	D	3p
gma-MIR390c	gma-miR390c-5p	2992	3667	5864	AAGCTCAGGAGGGATAGCGCC	MIR390	TGTAAAGCTCAGGAGGGATAGCGCCATGGATGATCTCTTCTCCACTCTTGATCTTCTCTTGCGCTATCCATCCTGAGTTTCATGGCTTCT		90	.((.((((((((((.(((((((((...(((.((((..............)))).)))...))))))))).)))))))))).)).......	-38.54	-0.428222	Gm01	+	42335625-42335645	21	249.857	304.103	485.716	5p
gma-MIR390f	gma-miR390f	3005	3682	5882	AAGCTCAGGAGGGATAGCGCC	MIR390	AGAATCTGTAAAGCTCAGGAGGGATAGCGCCACAACACTCATGATTTTATATCATAATATATTTGGCGCTATCTATCCTGAGTTTCACGGGTTCTTCTTACGG		103	(((((((((.((((((((((.(((((((((((........(((((.....)))))........))))))))))).)))))))))).)))))))))........	-49.69	-0.482427	Gm11	+	30272772-30272792	21	250.943	305.347	487.207	AAGCTCAGGAGGGATAGCGCC	S	5p
gma-MIR390f	gma-miR390f-3p	9	11	30	TTGGCGCTATCTATCCTGAGT	MIR390	AGAATCTGTAAAGCTCAGGAGGGATAGCGCCACAACACTCATGATTTTATATCATAATATATTTGGCGCTATCTATCCTGAGTTTCACGGGTTCTTCTTACGG		103	(((((((((.((((((((((.(((((((((((........(((((.....)))))........))))))))))).)))))))))).)))))))))........	-49.69	-0.482427	Gm11	+	30272824-30272844	21	0.751576	0.912225	2.4849	3p
gma-MIR390g	gma-miR390g	3007	3690	5913	AAGCTCAGGAGGGATAGCGCC	MIR390	ATCTGTAAAGCTCAGGAGGGATAGCGCCACGACACTCATGATTTTCACATCATAGTGTATTTGGCGCTATCTATCCTGAGTTTCACGGGTTTTTCTTACTGT		102	((((((.((((((((((.(((((((((((..(((((.(((((......))))))))))...))))))))))).)))))))))).))))))............	-51.7	-0.506863	Gm18	-	5047835-5047855	21	251.11	306.01	489.774	AAGCTCAGGAGGGATAGCGCC	S	5p
gma-MIR390g	gma-miR390g-3p	9	11	30	TTGGCGCTATCTATCCTGAGT	MIR390	ATCTGTAAAGCTCAGGAGGGATAGCGCCACGACACTCATGATTTTCACATCATAGTGTATTTGGCGCTATCTATCCTGAGTTTCACGGGTTTTTCTTACTGT		102	((((((.((((((((((.(((((((((((..(((((.(((((......))))))))))...))))))))))).)))))))))).))))))............	-51.7	-0.506863	Gm18	-	5047782-5047802	21	0.751576	0.912225	2.4849	3p
gma-MIR393a	gma-miR393a	21	28	14	TCCAAAGGGATCGCATTGATC	MIR393	GGAGGAGGCATCCAAAGGGATCGCATTGATCCCAAATCCAAGCTTCAATATTCTTCTCTCTTTCCCACTCAAAATATTAATTTTATTTGGGATCATGCTATCCCTTTGGATTTCTCCTTT		120	.(((((((.((((((((((((.((((.((((((((((..(((.((.((((((....................)))))))).))))))))))))))))).)))))))))))).))))))).	-47.85	-0.39875	Gm11	+	36567530-36567550	21	1.75368	2.32203	1.15962	TCCAAAGGGATCGCATTGATC	S	5p
gma-MIR393a	gma-miR393a-3p	47	59	31	ATCATGCTATCCCTTTGGATT	MIR393	GGAGGAGGCATCCAAAGGGATCGCATTGATCCCAAATCCAAGCTTCAATATTCTTCTCTCTTTCCCACTCAAAATATTAATTTTATTTGGGATCATGCTATCCCTTTGGATTTCTCCTTT		120	.(((((((.((((((((((((.((((.((((((((((..(((.((.((((((....................)))))))).))))))))))))))))).)))))))))))).))))))).	-47.85	-0.39875	Gm11	+	36567611-36567631	21	3.9249	4.89284	2.56773	3p
gma-MIR393c	gma-miR393c-3p	46	60	31	ATCATGCTATCCCTTTGGATT	MIR393	GGAGGAGGCATCCAAAGGGATCGCATTGATCCCAAATTTCAGATTTATAAATTTTTCTCTTTCCCTCCCCTTCTCAATATTTGGGATCATGCTATCCCTTTGGATTCCTCCTT		113	.(((((((.((((((((((((.((((.((((((((((...(((............................)))....)))))))))))))).)))))))))))).)))))))	-52.09	-0.460973	Gm02	-	47136213-47136233	21	3.84139	4.97577	2.56773	ATCATGCTATCCCTTTGGATT	S	3p
gma-MIR393c	gma-miR393c-5p	21	28	14	TCCAAAGGGATCGCATTGATCC	MIR393	GGAGGAGGCATCCAAAGGGATCGCATTGATCCCAAATTTCAGATTTATAAATTTTTCTCTTTCCCTCCCCTTCTCAATATTTGGGATCATGCTATCCCTTTGGATTCCTCCTT		113	.(((((((.((((((((((((.((((.((((((((((...(((............................)))....)))))))))))))).)))))))))))).)))))))	-52.09	-0.460973	Gm02	-	47136287-47136308	22	1.75368	2.32203	1.15962	TCCAAAGGGATCGCATTGATCC	S	5p
gma-MIR393d	gma-miR393d	21	28	14	TCCAAAGGGATCGCATTGATCC	MIR393	CTAGAGGAGGCATCCAAAGGGATCGCATTGATCCCAAATCCAAGCTTCAATGTTCTTCTATCTTTCTCACTCAAAATATTAATTTTATTTGGGATCATGCTATCCCTTTGGATTTCTCCTTTA		123	.(((((((((.((((((((((((.((((.(((((((((....(((......)))..................(((((....))))).))))))))))))).)))))))))))).)))))))))	-49.9	-0.405691	Gm10	+	16966560-16966581	22	1.75368	2.32203	1.15962	TCCAAAGGGATCGCATTGATCC	S	5p
gma-MIR393d	gma-miR393d-3p	47	59	31	ATCATGCTATCCCTTTGGATT	MIR393	CTAGAGGAGGCATCCAAAGGGATCGCATTGATCCCAAATCCAAGCTTCAATGTTCTTCTATCTTTCTCACTCAAAATATTAATTTTATTTGGGATCATGCTATCCCTTTGGATTTCTCCTTTA		123	.(((((((((.((((((((((((.((((.(((((((((....(((......)))..................(((((....))))).))))))))))))).)))))))))))).)))))))))	-49.9	-0.405691	Gm10	+	16966641-16966661	21	3.9249	4.89284	2.56773	3p
gma-MIR393e	gma-miR393e	21	28	14	TCCAAAGGGATCGCATTGATCC	MIR393	GGAGGAGGCATCCAAAGGGATCGCATTGATCCCAAATTTCAGATTTATAAATTTGTCTTTCTCTTCCCTTGTCAATATTTGGGATCATTTCTCTTCCCTTCTCAATATTTGGGATCATGCTATCCCTTTGGATTCCTCCTT		141	.(((((((.((((((((((((.((((.((((((((((..((((((....)))))).........((((..((....))..))))......................)))))))))))))).)))))))))))).)))))))	-58.9	-0.41773	Gm14	+	5053430-5053451	22	1.75368	2.32203	1.15962	TCCAAAGGGATCGCATTGATCC	S	5p
gma-MIR393e	gma-miR393e-3p	46	60	31	ATCATGCTATCCCTTTGGATT	MIR393	GGAGGAGGCATCCAAAGGGATCGCATTGATCCCAAATTTCAGATTTATAAATTTGTCTTTCTCTTCCCTTGTCAATATTTGGGATCATTTCTCTTCCCTTCTCAATATTTGGGATCATGCTATCCCTTTGGATTCCTCCTT		141	.(((((((.((((((((((((.((((.((((((((((..((((((....)))))).........((((..((....))..))))......................)))))))))))))).)))))))))))).)))))))	-58.9	-0.41773	Gm14	+	5053533-5053553	21	3.84139	4.97577	2.56773	3p
gma-MIR393f	gma-miR393f	21	28	14	TCCAAAGGGATCGCATTGATCC	MIR393	GGAGGAGGCATCCAAAGGGATCGCATTGATCCCAAATCCAAGCTTTAATATTTTTCTCTCTTCTCACTCAATAATATTAATTTATTTGGGATCATGCTATCCCTTTGGATTTCTCCTT		118	.(((((((.((((((((((((.((((.((((((((((.......((((((((....................))))))))...)))))))))))))).)))))))))))).)))))))	-50.95	-0.43178	Gm18	-	2409829-2409850	22	1.75368	2.32203	1.15962	TCCAAAGGGATCGCATTGATCC	S	5p
gma-MIR393f	gma-miR393f-3p	47	59	31	ATCATGCTATCCCTTTGGATT	MIR393	GGAGGAGGCATCCAAAGGGATCGCATTGATCCCAAATCCAAGCTTTAATATTTTTCTCTCTTCTCACTCAATAATATTAATTTATTTGGGATCATGCTATCCCTTTGGATTTCTCCTT		118	.(((((((.((((((((((((.((((.((((((((((.......((((((((....................))))))))...)))))))))))))).)))))))))))).)))))))	-50.95	-0.43178	Gm18	-	2409750-2409770	21	3.9249	4.89284	2.56773	3p
gma-MIR394a	gma-miR394a-3p	1710	2200	2120	AGCTCTGTTGGCTACACTTTG	MIR394	ATCATGAGGGTTTAGCAAAGTGTTGCTAACAGAGTTTATTGGCATTCTGTCCACCTCCACTTCCTACTCTCTCTCTCTCTCTCTCTACCCATGAATATGGAGGTGGGCATACTGTCAACTGAGCTCTGTTGGCTACACTTTGTAAAGCCTTCATGAT		157	(((((((((((((.(((((((((.((((((((((((((((((((.(.((((((((((((.(((.............................)))..)))))))))))).).)))))).)))))))))))))).))))))))).)))))))))))))	-78.95	-0.502866	Gm17	+	41783868-41783888	21	142.799	182.445	175.6	AGCTCTGTTGGCTACACTTT	D	3p
gma-MIR394a	gma-miR394a-5p	21	146	32	TTGGCATTCTGTCCACCTCC	MIR394	ATCATGAGGGTTTAGCAAAGTGTTGCTAACAGAGTTTATTGGCATTCTGTCCACCTCCACTTCCTACTCTCTCTCTCTCTCTCTCTACCCATGAATATGGAGGTGGGCATACTGTCAACTGAGCTCTGTTGGCTACACTTTGTAAAGCCTTCATGAT		157	(((((((((((((.(((((((((.((((((((((((((((((((.(.((((((((((((.(((.............................)))..)))))))))))).).)))))).)))))))))))))).))))))))).)))))))))))))	-78.95	-0.502866	Gm17	+	41783868-41783888	20	1.75368	12.1077	2.65056	TTGGCATTCTGTCCACCTCC	S	5p
gma-MIR394b	gma-miR394b-3p	53	87	64	AGGTGGGCATACTGTCAACT	MIR394	TAACAGAGTTTATTGGCATTCTGTCCACCTCCACTTCCTACTCTCTCTCTGAGCCACATGTTCGTGAAGTTGGAGGTGGGCATACTGTCAACTGAGTTCTGTTG		104	(((((((..(((((((((.(.(((((((((((((((((.((.(((.....)))......))..).)))).)))))))))))).).)))))).)))..)))))))	-42.4	-0.407692	Gm14	-	48984889-48984908	20	4.42595	7.21487	5.30113	AGGTGGGCATACTGTCAACT	S	3p
gma-MIR394b	gma-miR394b-5p	21	146	32	TTGGCATTCTGTCCACCTCC	MIR394	TAACAGAGTTTATTGGCATTCTGTCCACCTCCACTTCCTACTCTCTCTCTGAGCCACATGTTCGTGAAGTTGGAGGTGGGCATACTGTCAACTGAGTTCTGTTG		104	(((((((..(((((((((.(.(((((((((((((((((.((.(((.....)))......))..).)))).)))))))))))).).)))))).)))..)))))))	-42.4	-0.407692	Gm14	-	48984950-48984969	20	1.75368	12.1077	2.65056	TTGGCATTCTGTCCACCTCC	S	5p
gma-MIR394c	gma-miR394c-5p	21	146	32	TTGGCATTCTGTCCACCTCC	MIR394	CAGAGTTTCTTGGCATTCTGTCCACCTCCACTTCCACTTTCAGTTCCATGGATCTCTCTCTCTTTTTGGCCCTATCTACGTACTCGGAGGTGGACATACTGCCAATAGAG		110	.....(((.((((((.(.(((((((((((............((..(((.(((........)))...)))..))............))))))))))).).)))))).))).	-34.35	-0.312273	Gm04	-	1508959-1508978	20	1.75368	12.1077	2.65056	TTGGCATTCTGTCCACCTCC	S	5p
gma-MIR394c	gma-miR394c-3p	0	7	3	AGGTGGACATACTGCCAATA	MIR394	CAGAGTTTCTTGGCATTCTGTCCACCTCCACTTCCACTTTCAGTTCCATGGATCTCTCTCTCTTTTTGGCCCTATCTACGTACTCGGAGGTGGACATACTGCCAATAGAG		110	.....(((.((((((.(.(((((((((((............((..(((.(((........)))...)))..))............))))))))))).).)))))).))).	-34.35	-0.312273	Gm04	-	1508881-1508900	20	0	0.580507	0.24849	3p
gma-MIR395g	gma-miR395g	11	24	25	TGAAGTGTTTGGGGGAACTTT	MIR395	GGTTGTCTCTTGGAGTTCCTCTGAACACTTCACACGTGGGACTAGAGTAGTGGTATTGTATCCTTTAGATCATAGAATAGTCCTCATCATCACCAAGTGAAGTGTTTGGGGGAACTTTTAGGTACAAC		128	.(((((..((..(((((((((..((((((((((..(((((((((...(.(((((.(((.......)))))))).)..)))))).......)))...))))))))))..)))))))))..))..)))))	-51.11	-0.399297	Gm08	-	40810582-40810602	21	0.918593	1.99031	2.07075	TGAAGTGTTTGGGGGAACTTT	S	3p
gma-MIR395g	gma-miR395g-5p	3	14	15	AGTTCCTCTGAACACTTCACA	MIR395	GGTTGTCTCTTGGAGTTCCTCTGAACACTTCACACGTGGGACTAGAGTAGTGGTATTGTATCCTTTAGATCATAGAATAGTCCTCATCATCACCAAGTGAAGTGTTTGGGGGAACTTTTAGGTACAAC		128	.(((((..((..(((((((((..((((((((((..(((((((((...(.(((((.(((.......)))))))).)..)))))).......)))...))))))))))..)))))))))..))..)))))	-51.11	-0.399297	Gm08	-	40810666-40810686	21	0.250525	1.16101	1.24245	5p
gma-MIR396a	gma-miR396a-3p	234	242	194	TTCAATAAAGCTGTGGGAAG	MIR396	TCATGGCTCTCTTTGTATTCTTCCACAGCTTTCTTGAACTGCATCCAAAGAGTTCCTTTGCATGCATGCCATGGCACTCTTACTCCCAAATCTTGTTTTGCGGTTCAATAAAGCTGTGGGAAGATACAGATAGGGTCAAC		140	...(((((((.(((((((..((((((((((((.((((((((((....((((((.((...(((....)))...)).)))))).....((.....))...)))))))))).))))))))))))..))))))).)))))))..	-61.9	-0.442143	Gm13	-	26338152-26338171	20	19.541	20.069	16.069	TTCAATAAAGCTGTGGGAAG	S	3p
gma-MIR396a	gma-miR396a-5p	480	476	525	TTCCACAGCTTTCTTGAACTG	MIR396	TCATGGCTCTCTTTGTATTCTTCCACAGCTTTCTTGAACTGCATCCAAAGAGTTCCTTTGCATGCATGCCATGGCACTCTTACTCCCAAATCTTGTTTTGCGGTTCAATAAAGCTGTGGGAAGATACAGATAGGGTCAAC		140	...(((((((.(((((((..((((((((((((.((((((((((....((((((.((...(((....)))...)).)))))).....((.....))...)))))))))).))))))))))))..))))))).)))))))..	-61.9	-0.442143	Gm13	-	26338233-26338253	21	40.084	39.4745	43.4858	TTCCACAGCTTTCTTGAACTG	S	5p
gma-MIR396b	gma-miR396b-3p	4886	2210	5505	GCTCAAGAAAGCTGTGGGAGA	MIR396	CTCAAGTCCTGGTCATGCTTTTCCACAGCTTTCTTGAACTTCTTATGCATCTTATATCTCTCCACCTCCAGGATTTTAAGCCCTAGAAGCTCAAGAAAGCTGTGGGAGAATATGGCAATTCAGGCT		126	....((.((((((((((.(((((((((((((((((((.(((((...((.......(((.((........))))).....))...))))).))))))))))))))))))).))))))....))))))	-49.3	-0.39127	Gm13	+	26330019-26330039	21	408.022	183.274	455.98	GCTCAAGAAAGCTGTGGGAGA	S	3p
gma-MIR396b	gma-miR396b-5p	386	312	332	TTCCACAGCTTTCTTGAACTT	MIR396	CTCAAGTCCTGGTCATGCTTTTCCACAGCTTTCTTGAACTTCTTATGCATCTTATATCTCTCCACCTCCAGGATTTTAAGCCCTAGAAGCTCAAGAAAGCTGTGGGAGAATATGGCAATTCAGGCT		126	....((.((((((((((.(((((((((((((((((((.(((((...((.......(((.((........))))).....))...))))).))))))))))))))))))).))))))....))))))	-49.3	-0.39127	Gm13	+	26329951-26329971	21	32.2343	25.874	27.4996	TTCCACAGCTTTCTTGAACTT	S	5p
gma-MIR396d	gma-miR396d	4906	2226	5516	GCTCAAGAAAGCTGTGGGAGA	MIR396	GGTCATGCTTTTCCACAGCTTTCTTGAACTTCTTATGCATCTTATATCTCTCCACTTCCAGCATTTTAAGCCCTAGAAGCTCAAGAAAGCTGTGGGAGAATATGGCAA		108	.((((((.(((((((((((((((((((.(((((...((...............................))...))))).))))))))))))))))))).))))))..	-43.48	-0.402593	Gm17	-	9053058-9053078	21	409.692	184.601	456.891	AAGAAAGCTGTGGGAGAATATGGC	D	3p
gma-MIR396d	gma-miR396d-5p	386	312	332	TTCCACAGCTTTCTTGAACTT	MIR396	GGTCATGCTTTTCCACAGCTTTCTTGAACTTCTTATGCATCTTATATCTCTCCACTTCCAGCATTTTAAGCCCTAGAAGCTCAAGAAAGCTGTGGGAGAATATGGCAA		108	.((((((.(((((((((((((((((((.(((((...((...............................))...))))).))))))))))))))))))).))))))..	-43.48	-0.402593	Gm17	-	9053126-9053146	21	32.2343	25.874	27.4996	5p
gma-MIR396e	gma-miR396e	479	474	519	TTCCACAGCTTTCTTGAACTG	MIR396	GTGATCTTCCACAGCTTTCTTGAACTGTGTTGTGAGGCTTCTCTCCAATGAAGGTTTATACCCTATGCAAAAGAAATTCTATGAGCACAATTCAAGATAGCTGTGGAAAATCAC		114	(((((.((((((((((.(((((((.(((((((((((.((((........)))).))))))...........((.....))....))))).))))))).)))))))))).)))))	-45.6	-0.4	Gm17	-	35366632-35366652	21	40.0005	39.3086	42.9888	TTCCACAGCTTTCTTGAACTGT	D	5p
gma-MIR396e	gma-miR396e-3p	30	13	43	ATTCAAGATAGCTGTGGAAAA	MIR396	GTGATCTTCCACAGCTTTCTTGAACTGTGTTGTGAGGCTTCTCTCCAATGAAGGTTTATACCCTATGCAAAAGAAATTCTATGAGCACAATTCAAGATAGCTGTGGAAAATCAC		114	(((((.((((((((((.(((((((.(((((((((((.((((........)))).))))))...........((.....))....))))).))))))).)))))))))).)))))	-45.6	-0.4	Gm17	-	35366549-35366569	21	2.50525	1.07808	3.56169	3p
gma-MIR396h	gma-miR396h	479	474	519	TTCCACAGCTTTCTTGAACTG	MIR396	GAATGGTCTTTTTCGTGATCTTCCACAGCTTTCTTGAACTGTGTTGTGTGAGGTTTCTCCAAGTGAAGGTTTAAGATCCCTTATGCAACATAAATTCTTTGAGCACAATTCAAGATAGCTGTGGAAAATCACTGAGATGATCTCGTTC		148	((((((((.((((.(((((.((((((((((.((((((..((((((((((((((..(((((.......))....)))..))))))))))))))......(((....))).)))))).)))))))))).))))).)))).))))..))))	-58.2	-0.393243	Gm14	+	13971439-13971459	21	40.0005	39.3086	42.9888	TCCACAGCTTTCTTGAACTG	D	5p
gma-MIR396h	gma-miR396h-3p	30	13	43	ATTCAAGATAGCTGTGGAAAA	MIR396	GAATGGTCTTTTTCGTGATCTTCCACAGCTTTCTTGAACTGTGTTGTGTGAGGTTTCTCCAAGTGAAGGTTTAAGATCCCTTATGCAACATAAATTCTTTGAGCACAATTCAAGATAGCTGTGGAAAATCACTGAGATGATCTCGTTC		148	((((((((.((((.(((((.((((((((((.((((((..((((((((((((((..(((((.......))....)))..))))))))))))))......(((....))).)))))).)))))))))).))))).)))).))))..))))	-58.2	-0.393243	Gm14	+	13971526-13971446	21	2.50525	1.07808	3.56169	3p
gma-MIR396i	gma-miR396i-3p	234	242	194	GTTCAATAAAGCTGTGGGAAG	MIR396	TGGCCCTCTTTGTATTCTTCCACAGCTTTCTTGAACTGCATCCATAGAGTTCCTTTGCATGCATGCCAAGGCACTCTTGCTCCCACACCTTGTTTTGCGGTTCAATAAAGCTGTGGGAAGATACAGATAGGGTCA		135	.((((((.(((((((..((((((((((((.((((((((((..((.(((((.((((.(((....))).)))).))))).............))...)))))))))).))))))))))))..))))))).)))))).	-66.24	-0.490667	Gm17	+	9044949-9044969	21	19.541	20.069	16.069	GTTCAATAAAGCTGTGGGAAG	S	3p
gma-MIR396i	gma-miR396i-5p	480	476	525	TTCCACAGCTTTCTTGAACTG	MIR396	TGGCCCTCTTTGTATTCTTCCACAGCTTTCTTGAACTGCATCCATAGAGTTCCTTTGCATGCATGCCAAGGCACTCTTGCTCCCACACCTTGTTTTGCGGTTCAATAAAGCTGTGGGAAGATACAGATAGGGTCA		135	.((((((.(((((((..((((((((((((.((((((((((..((.(((((.((((.(((....))).)))).))))).............))...)))))))))).))))))))))))..))))))).)))))).	-66.24	-0.490667	Gm17	+	9044867-9044887	21	40.084	39.4745	43.4858	TTCCACAGCTTTCTTGAACTG	S	5p
gma-MIR396k	gma-miR396k-3p	4886	2210	5505	GCTCAAGAAAGCTGTGGGAGA	MIR396	TTCCTCTCAAGTCCTGGTCATGCTTTTCCACAGCTTTCTTGAACTTCTTATGCATCTTATATCTCTCCACTTCCAGCATTTTAAGCCCTAGAAGCTCAAGAAAGCTGTGGGAGAATATGGCAATTCAGGCTTTTAATTG		139	........(((.((((((((((.(((((((((((((((((((.(((((...((...............................))...))))).))))))))))))))))))).))))))....))))))).......	-48.18	-0.346619				21	408.022	183.274	455.98	GCTCAAGAAAGCTGTGGGAGA	S	3p
gma-MIR396k	gma-miR396k-5p	386	312	332	TTCCACAGCTTTCTTGAACTT	MIR396	TTCCTCTCAAGTCCTGGTCATGCTTTTCCACAGCTTTCTTGAACTTCTTATGCATCTTATATCTCTCCACTTCCAGCATTTTAAGCCCTAGAAGCTCAAGAAAGCTGTGGGAGAATATGGCAATTCAGGCTTTTAATTG		139	........(((.((((((((((.(((((((((((((((((((.(((((...((...............................))...))))).))))))))))))))))))).))))))....))))))).......	-48.18	-0.346619				21	32.2343	25.874	27.4996	TTCCACAGCTTTCTTGAACTT	S	5p
gma-MIR397b	gma-miR397b-3p	61	201	159	TATTGACGCTGCACTCAATCA	MIR397	GGAGAAACATCATTGAGTGCAGCGTTGATGAAGTCCTAAATAGTAAATAGCAACTACCCCTCGTGTTTCTCAGGTAGATGCTTAAATGGTTTTATTGACGCTGCACTCAATCATGTTTTTTT		122	.(((((((((.((((((((((((((..((((((.((............((((.(((((..............))))).)))).....))))))))..)))))))))))))).))))))))).	-51.17	-0.419426	Gm13	-	34383008-34383028	21	5.09401	16.6688	13.17	TATTGACGCTGCACTCAATCA	S	3p
gma-MIR397b	gma-miR397b-5p	45	167	102	ATTGAGTGCAGCGTTGATGAA	MIR397	GGAGAAACATCATTGAGTGCAGCGTTGATGAAGTCCTAAATAGTAAATAGCAACTACCCCTCGTGTTTCTCAGGTAGATGCTTAAATGGTTTTATTGACGCTGCACTCAATCATGTTTTTTT		122	.(((((((((.((((((((((((((..((((((.((............((((.(((((..............))))).)))).....))))))))..)))))))))))))).))))))))).	-51.17	-0.419426	Gm13	-	34383091-34383111	21	3.75788	13.8492	8.44867	TCATTGAGTGCAGCGTTGATG	S	5p
gma-MIR398b	gma-miR398b	11	5	2	TTTGTGTTCTCAGGTCACCCC	MIR398	AGTCCAAATGGTTTATCTCAGAGGAGTGGATCTGAGAACACAAGGCTGGTTTGCACTGCTATATTATGATCGATTGGTATAAGGTGAATTTACTTTGTGTTCTCAGGTCACCCCTTTGAGCCAACCTGTTGACAT		135	.(((.....((((...((((((((.(((.((((((((((((((((..((((..(.((..(((((((........))))))))))..))))..))))))))))))))))))).))))))))..))))....)))..	-56.9	-0.421481	Gm02	-	10988454-10988474	21	0.918593	0.414648	0.16566	TGTGTTCTCAGGTCACCCCTT	D	3p
gma-MIR398b	gma-miR398b-5p	88	58	72	AGTGGATCTGAGAACACAAGGC	MIR398	AGTCCAAATGGTTTATCTCAGAGGAGTGGATCTGAGAACACAAGGCTGGTTTGCACTGCTATATTATGATCGATTGGTATAAGGTGAATTTACTTTGTGTTCTCAGGTCACCCCTTTGAGCCAACCTGTTGACAT		135	.(((.....((((...((((((((.(((.((((((((((((((((..((((..(.((..(((((((........))))))))))..))))..))))))))))))))))))).))))))))..))))....)))..	-56.9	-0.421481	Gm02	-	10988524-10988545	22	7.34874	4.80991	5.96377	5p
gma-MIR399b	gma-miR399b	165	100	63	TGCCAAAGGAGAGTTGCCCTG	MIR399	CAAATCAGCAATAGGGCACCTCTCTCCTGGCAGGTATTTTTGGAGCTACCAAAAATCAATGTCAATAACTTGCCAAAGGAGAGTTGCCCTGTGGCTGGTTT		101	.((((((((.((((((((.((((((..((((((((((((((((.....))))))))...........))))))))..)))))).)))))))).))))))))	-50.8	-0.50297	Gm16	+	35612579-35612599	21	13.7789	8.29296	5.21829	TGCCAAAGGAGAGTTGCCCTG	S	3p
gma-MIR399b	gma-miR399b-5p	7	14	5	GGGCACCTCTCTCCTGGCAGG	MIR399	CAAATCAGCAATAGGGCACCTCTCTCCTGGCAGGTATTTTTGGAGCTACCAAAAATCAATGTCAATAACTTGCCAAAGGAGAGTTGCCCTGTGGCTGGTTT		101	.((((((((.((((((((.((((((..((((((((((((((((.....))))))))...........))))))))..)))))).)))))))).))))))))	-50.8	-0.50297	Gm16	+	35612522-35612542	21	0.584559	1.16101	0.41415	5p
gma-MIR399h	gma-miR399h	165	100	63	TGCCAAAGGAGAGTTGCCCTG	MIR399	CAAATCAGCAATAGGGCACCTCTCTCCTGGCAGGAGAAAAAGATCAGCATTTTTGGAGTTACCAAAAGTCAGTGTCAATAACTTGCCAAAGGAGAGTTGCCCTGTGGCTGGTTT		114	.((((((((.((((((((.((((((..(((((((.......(((....((((((((.....))))))))....))).....)))))))..)))))).)))))))).))))))))	-51	-0.447368	Gm09	+	34181604-34181624	21	13.7789	8.29296	5.21829	TGCCAAAGGAGAGTTGCCCTG	S	3p
gma-MIR399h	gma-miR399h-5p	7	14	5	GGGCACCTCTCTCCTGGCAGG	MIR399	CAAATCAGCAATAGGGCACCTCTCTCCTGGCAGGAGAAAAAGATCAGCATTTTTGGAGTTACCAAAAGTCAGTGTCAATAACTTGCCAAAGGAGAGTTGCCCTGTGGCTGGTTT		114	.((((((((.((((((((.((((((..(((((((.......(((....((((((((.....))))))))....))).....)))))))..)))))).)))))))).))))))))	-51	-0.447368	Gm09	+	34181534-34181554	21	0.584559	1.16101	0.41415	5p
gma-MIR408a	gma-miR408a-3p	129	123	103	ATGCACTGCCTCTTCCCTGGC	MIR408	GAGACAGGACAAAGCAGGGGAACAGGCAGAGCATGGATGGAGCTATCAACACAATATTGTCAAGAAACTGAGAGTGAGAGGAGAAATATGTTGTGGTTCTGCTCATGCACTGCCTCTTCCCTGGCTCTGTCTC		133	(((((((.....(((.((((((.((((((.(((((..((((((((.(((((...((((.((.....((.....)).....))..)))))))))))))))))..))))).)))))).)))))).))))))))))	-58.3	-0.438346	Gm02	+	837520-837540	21	10.7726	10.2003	8.5315	ATGCACTGCCTCTTCCCTGGC	S	3p
gma-MIR408a	gma-miR408a-5p	30	136	97	CAGGGGAACAGGCAGAGCATG	MIR408	GAGACAGGACAAAGCAGGGGAACAGGCAGAGCATGGATGGAGCTATCAACACAATATTGTCAAGAAACTGAGAGTGAGAGGAGAAATATGTTGTGGTTCTGCTCATGCACTGCCTCTTCCCTGGCTCTGTCTC		133	(((((((.....(((.((((((.((((((.(((((..((((((((.(((((...((((.((.....((.....)).....))..)))))))))))))))))..))))).)))))).)))))).))))))))))	-58.3	-0.438346	Gm02	+	837430-837450	21	2.50525	11.2784	8.03452	CAGGGGAACAGGCAGAGCATG	S	5p
gma-MIR408b	gma-miR408b-3p	129	123	103	ATGCACTGCCTCTTCCCTGGC	MIR408	GACAAAGGCTGGGAACAGGCAGGGCACGAATGGAGCTATCAACAGAAAATGGTAAAGTGAGAATGAAAGGAGAGAGAGAGAGAGAGATCTGTTGTGGCTACGCTCATGCACTGCCTCTTCCCTGGCTCTGTC		132	((((.((.(.(((((.((((((.(((.((.((.(((((.(((((((.........................................)))))))))))).)).)).))).)))))).))))).).)).))))	-46.08	-0.349091	Gm03	-	44626702-44626722	21	10.7726	10.2003	8.5315	ATGCACTGCCTCTTCCCTGGC	S	3p
gma-MIR408b	gma-miR408b-5p	188	209	337	CTGGGAACAGGCAGGGCACGA	MIR408	GACAAAGGCTGGGAACAGGCAGGGCACGAATGGAGCTATCAACAGAAAATGGTAAAGTGAGAATGAAAGGAGAGAGAGAGAGAGAGATCTGTTGTGGCTACGCTCATGCACTGCCTCTTCCCTGGCTCTGTC		132	((((.((.(.(((((.((((((.(((.((.((.(((((.(((((((.........................................)))))))))))).)).)).))).)))))).))))).).)).))))	-46.08	-0.349091	Gm03	-	44626799-44626819	21	15.6996	17.3323	27.9137	CTGGGAACAGGCAGGGCACG	D	5p
gma-MIR408c	gma-miR408c-3p	129	124	105	ATGCACTGCCTCTTCCCTGGC	MIR408	GACAAAGCAGGGGAACAGGCAGAGCATGGATGGAGCTATCAACACAATATTGTCAAGAAAGTGAGAAAGTGAGAGGAGAAATCTGTTGTGGTTCTGCTCATGCACTGCCTCTTCCCTGGCTTTGTC		126	((((((((.((((((.((((((.(((((..((((((((.((((......((.(((......))).)).......(((....)))))))))))))))..))))).)))))).)))))).))))))))	-57.6	-0.457143	Gm10	-	36557011-36557031	21	10.7726	10.2833	8.69716	ATGCACTGCCTCTTCCCTGGC	S	3p
gma-MIR408c	gma-miR408c-5p	30	136	97	CAGGGGAACAGGCAGAGCATG	MIR408	GACAAAGCAGGGGAACAGGCAGAGCATGGATGGAGCTATCAACACAATATTGTCAAGAAAGTGAGAAAGTGAGAGGAGAAATCTGTTGTGGTTCTGCTCATGCACTGCCTCTTCCCTGGCTTTGTC		126	((((((((.((((((.((((((.(((((..((((((((.((((......((.(((......))).)).......(((....)))))))))))))))..))))).)))))).)))))).))))))))	-57.6	-0.457143	Gm10	-	36557103-36557123	21	2.50525	11.2784	8.03452	CAGGGGAACAGGCAGAGCATG	S	5p
gma-MIR4376	gma-miR4376-5p	2190	1700	2819	TACGCAGGAGAGATGACGCTG	MIR4376	AAGGTTTGCTACGCAGGAGAGATGACGCTGTCCCTTGCACCCATCCTAGCTTCCCTTGAGTAGGTAAGAGCAAGGCCAGCCAGCATCATATCTCCTGCATAGTAAACCTT		110	(((((((((((.((((((((.((((.((((.(((((((.(....((((.(((.....)))))))...).))))))...).)))).)))).)))))))).)))))))))))	-52.5	-0.477273	Gm13	+	40845935-40845955	21	182.883	140.98	233.498	TACGCAGGAGAGATGACGCTGT	D	5p
gma-MIR4376	gma-miR4376a-3p	19	16	15	AGCATCATATCTCCTGCATAG	MIR4376	AAGGTTTGCTACGCAGGAGAGATGACGCTGTCCCTTGCACCCATCCTAGCTTCCCTTGAGTAGGTAAGAGCAAGGCCAGCCAGCATCATATCTCCTGCATAGTAAACCTT		110	(((((((((((.((((((((.((((.((((.(((((((.(....((((.(((.....)))))))...).))))))...).)))).)))).)))))))).)))))))))))	-52.5	-0.477273	Gm13	+	40846006-40846026	21	1.58666	1.32687	1.24245	AGCATCATATCTCCTGCATAG	S	3p
gma-MIR4387e	gma-miR4387e	64	56	46	TGTTAGTGATAAGGCGTGATG	MIR4387	ACAAATGGAGTGTTATATTATCACGCCTAATCACTGACGCATCATTGTCACATCATTGAAGGTGAAGGCGTGACAATGAGGTGTTAGTGATAAGGCGTGATGATGTGATTTGTTATATCATC		122	....((((...(((((((((((((((((.(((((((((((.((((((((((.((((.....))))....)))))))))).))))))))))).)))))))))))))))))...))))......	-59.9	-0.490984	Gm03	+	25186950-25186970	21	5.34454	4.64406	3.81018	TGTTAGTGATAAGGCGTGATG	S	3p
gma-MIR4387e	gma-miR4387e-5p	43	33	40	TCACGCCTAATCACTGACGCA	MIR4387	ACAAATGGAGTGTTATATTATCACGCCTAATCACTGACGCATCATTGTCACATCATTGAAGGTGAAGGCGTGACAATGAGGTGTTAGTGATAAGGCGTGATGATGTGATTTGTTATATCATC		122	....((((...(((((((((((((((((.(((((((((((.((((((((((.((((.....))))....)))))))))).))))))))))).)))))))))))))))))...))))......	-59.9	-0.490984	Gm03	+	25186889-25186909	21	3.59086	2.73668	3.3132	5p
gma-MIR4414	gma-miR4414-3p	180	147	289	ATCCAACGATGCGGGAGCTGC	MIR4414	ACTGAAACTCAGCTGCTGACTCGTTGGCTCGAGAGTTCACCATTAAGATAGATTGATGTTCGGCACTCACGCCATGTAATTAAGGTGGTGTGCTTCTGATCCAACGATGCGGGAGCTGCATTCAGTCG		128	((((((...(((((.(((..(((((((.(((..(((.(((((((..((((......)))).(((......)))..........))))))).)))..))).)))))))..))).)))))..))))))..	-50.3	-0.392969	Gm20	+	35663100-35663120	21	15.0315	12.1906	23.9379	TCCAACGATGCGGGAGCTGC	D	3p
gma-MIR4414	gma-miR4414-5p	95	89	180	AGCTGCTGACTCGTTGGCTC	MIR4414	ACTGAAACTCAGCTGCTGACTCGTTGGCTCGAGAGTTCACCATTAAGATAGATTGATGTTCGGCACTCACGCCATGTAATTAAGGTGGTGTGCTTCTGATCCAACGATGCGGGAGCTGCATTCAGTCG		128	((((((...(((((.(((..(((((((.(((..(((.(((((((..((((......)))).(((......)))..........))))))).)))..))).)))))))..))).)))))..))))))..	-50.3	-0.392969	Gm20	+	35663012-35663031	20	7.9333	7.38073	14.9094	AGCTGCTGACTCGTTGGCTC	S	5p
gma-MIR4416a	gma-miR4416a	476	319	508	ATACGGGTCGCTCTCACCTAGG	MIR4416	CTTTGATCTGGGTGAGAGAAACGCGTATCGATGGATTGGGTTCAGTTCTGGTCTCACACGGTTTGTTCTAACAATTTGTACTGACTGTGTTTTGATCGATACGGGTCGCTCTCACCTAGGCCAGAGTTGC		130	(((((..(((((((((((..((.(((((((((.(((..((......))..)))..((((((((.((.(.........).)).))))))))....))))))))).))..)))))))))))..)))))....	-59.7	-0.459231	Gm19	-	40699090-40699111	22	39.75	26.4545	42.0777	ACGGGTCGCTCTCACCTAGG	D	3p
gma-MIR4416a	gma-miR4416a-5p	57	56	48	TGGGTGAGAGAAACGCGTATCG	MIR4416	CTTTGATCTGGGTGAGAGAAACGCGTATCGATGGATTGGGTTCAGTTCTGGTCTCACACGGTTTGTTCTAACAATTTGTACTGACTGTGTTTTGATCGATACGGGTCGCTCTCACCTAGGCCAGAGTTGC		130	(((((..(((((((((((..((.(((((((((.(((..((......))..)))..((((((((.((.(.........).)).))))))))....))))))))).))..)))))))))))..)))))....	-59.7	-0.459231	Gm19	-	40699180-40699201	22	4.75998	4.64406	3.97584	5p
gma-MIR4416c	gma-miR4416c-3p	45	15	24	ACGGGTCGCTCTCACCTGGAG	MIR4416	TCATTTTTCTGTGGTCACTTCTGCTCTGGGTGAGAGAAACACGTATTGAAGAAGGTTCATGGCTTAGACAATAAGTTGCTACTTTGCTGAACTCACCATTTTATGTGAAGAAGTGGCTATGCTAATTGTTTGATTCTGTACACGTACGATACGGGTCGCTCTCACCTGGAGTAGGGCTGCCCAAAGCTTTGATAAA		196	(((.....((.(((.((.((((((((..((((((((..((.(((((((......((.((.(..(((((((((.(((.((((((((.......((((........)))).))))))))...))).)))))))))..))).)).....))))))).))..))))))))..)))))))).)).))).))...)))....	-71.3	-0.363776	Gm02	-	30498965-30498985	21	3.75788	1.24394	1.98792	3P
gma-MIR482a	gma-miR482a-3p	768	623	508	TTCCCAATTCCGCCCATTCCTA	MIR482	TCAGAATTTGTGGGAATGGGCTGATTGGGAAGCAATGTGTGCTGGTGCAATGCATTTAATTTCTTCCCAATTCCGCCCATTCCTATGATTTCTGA		95	((((((.(..(((((((((((.((((((((((.(((..((((.........))))...))).))))))))))..)))))))))))..).))))))	-49.5	-0.521053	Gm02	+	7783882-7783903	22	64.1345	51.6651	42.0777	TCTTCCCAATTCCGCCCATTCCTA	D	3p
gma-MIR482a	gma-miR482a-5p	181	179	375	TCAGAATTTGTGGGAATGGGC	MIR482	TCAGAATTTGTGGGAATGGGCTGATTGGGAAGCAATGTGTGCTGGTGCAATGCATTTAATTTCTTCCCAATTCCGCCCATTCCTATGATTTCTGA		95	((((((.(..(((((((((((.((((((((((.(((..((((.........))))...))).))))))))))..)))))))))))..).))))))	-49.5	-0.521053	Gm02	+	7783819-7783839	21	15.115	14.8444	31.0613	AGAATTTGTGGGAATGGGCTGA	D	5p
gma-MIR482b	gma-miR482b-3p	1237	694	795	TCTTCCCTACACCTCCCATACC	MIR482	GGTATGGGGGGATTGGGAAGGAATATCCATAAGCAAAATATGCTATTTCTTCCCTACACCTCCCATACC		69	(((((((((((...(((((((((((..((((.......)))).)))))))))))....)))))))))))	-35.8	-0.518841	Gm20	+	35360372-35360393	22	103.3	57.5531	65.8499	TCTTCCCTACACCTCCCATACC	S	3p
gma-MIR482b	gma-miR482b-5p	1341	1782	1208	TATGGGGGGATTGGGAAGGAA	MIR482	GGTATGGGGGGATTGGGAAGGAATATCCATAAGCAAAATATGCTATTTCTTCCCTACACCTCCCATACC		69	(((((((((((...(((((((((((..((((.......)))).)))))))))))....)))))))))))	-35.8	-0.518841	Gm20	+	35360327-35360347	21	111.985	147.78	100.059	TATGGGGGGATTGGGAAGGAAT	D	5p
gma-MIR482c	gma-miR482c-3p	768	623	508	TTCCCAATTCCGCCCATTCCTA	MIR482	AGAATTTGTGGGAATGGGCTGATTGGGAAGTAATGAGATTGAGCAATACATTTAATTTCTTCCCAATTCCGCCCATTCCTATGATTTCTG		90	((((.(..(((((((((((.(((((((((.....(((((((((.......))))))))))))))))))..)))))))))))..).)))).	-41	-0.455556	Gm18	-	61452917-61452938	22	64.1345	51.6651	42.0777	TTCCCAATTCCGCCCATTCCT	D	3p
gma-MIR482c	gma-miR482c-5p	1173	1547	1205	GGAATGGGCTGATTGGGAAGT	MIR482	AGAATTTGTGGGAATGGGCTGATTGGGAAGTAATGAGATTGAGCAATACATTTAATTTCTTCCCAATTCCGCCCATTCCTATGATTTCTG		90	((((.(..(((((((((((.(((((((((.....(((((((((.......))))))))))))))))))..)))))))))))..).)))).	-41	-0.455556	Gm18	-	61452967-61452987	21	97.9554	128.292	99.8102	ATTTGTGGGAATGGGCTGATTGG	D	5p
gma-MIR482d	gma-miR482d-3p	1242	698	798	TCTTCCCTACACCTCCCATACC	MIR482	GGGGGAAGACATGGGTATGGGGGGATTGGGAAGGAATATCCATAAGCAAAATATGTTATTTCTTCCCTACACCTCCCATACCACTGTTTTTCCTC		95	(((((((((((..(((((((((((...(((((((((((..((((.......)))).)))))))))))....)))))))))))..)))))))))))	-51.1	-0.537895	Gm10	-	48569642-48569663	22	103.717	57.8848	66.0984	TCTTCCCTACACCTCCCATACC	S	3p
gma-MIR482d	gma-miR482d-5p	1350	1786	1218	TATGGGGGGATTGGGAAGGAA	MIR482	GGGGGAAGACATGGGTATGGGGGGATTGGGAAGGAATATCCATAAGCAAAATATGTTATTTCTTCCCTACACCTCCCATACCACTGTTTTTCCTC		95	(((((((((((..(((((((((((...(((((((((((..((((.......)))).)))))))))))....)))))))))))..)))))))))))	-51.1	-0.537895	Gm10	-	48569688-48569708	21	112.736	148.112	100.887	TATGGGGGGATTGGGAAGGAAT	D	5p
gma-MIR482e	gma-miR482e	1355	1792	1220	TATGGGGGGATTGGGAAGGAA	MIR482	AGACAAAATTGGGGGAAGGCATGGGTATGGGGGGATTGGGAAGGAATATCCATAAGCAAAATATGCTATTTCTTCCCTACACCTCCCATACCACTGTTTTTCCTCTCTTTCTCCCCC		117	..........(((((((((((..(((((((((((...(((((((((((..((((.......)))).)))))))))))....)))))))))))..)))))))))))............	-51.6	-0.441026				21	113.154	148.61	101.053	TATGGGGGGATTGGGAAGGAA	S	5p
gma-MIR482e	gma-miR482e-3p	1242	698	799	TCTTCCCTACACCTCCCATACC	MIR482	AGACAAAATTGGGGGAAGGCATGGGTATGGGGGGATTGGGAAGGAATATCCATAAGCAAAATATGCTATTTCTTCCCTACACCTCCCATACCACTGTTTTTCCTCTCTTTCTCCCCC		117	..........(((((((((((..(((((((((((...(((((((((((..((((.......)))).)))))))))))....)))))))))))..)))))))))))............	-51.6	-0.441026				22	103.717	57.8848	66.1812	3p
gma-MIR4994	gma-miR4994-3p	14	13	20	TGATATCCTTGAGCTAATACA	MIR4994	GGTTAGCTCAAGGATCTCACATGATCCAGGTGGAATTGATCAGGTGGAATCCTTGGATCATGTGATATCCTTGAGCTAATACACTATCATG		91	.((((((((((((((.(((((((((((((..(((.((.((...)).)).)))))))))))))))).))))))))))))))...........	-45.9	-0.504396	Gm16	+	35590639-35590659	21	1.16912	1.07808	1.6566	TGATATCCTTGAGCTAATACA	S	3p
gma-MIR4994	gma-miR4994-5p	0	0	13	TTAGCTCAAGGATCTCACATG	MIR4994	GGTTAGCTCAAGGATCTCACATGATCCAGGTGGAATTGATCAGGTGGAATCCTTGGATCATGTGATATCCTTGAGCTAATACACTATCATG		91	.((((((((((((((.(((((((((((((..(((.((.((...)).)).)))))))))))))))).))))))))))))))...........	-45.9	-0.504396	Gm16	+	35590579-35590599	21	0	0	1.07679	GGTTAGCTCAAGGATCTCAC	D	5p
gma-MIR4996	gma-miR4996	71	52	68	TAGAAGCTCCCCATGTTCTCA	MIR4996	TTTCTCCTAACTTTGAGAGCATGGGTAACTTCTATTTTTTTGGCGCTGTCCCCTTCTCCATCATCTTTACTTCAACCTTTAAACTTCCTTTTTCAACTATTAAAATTCCTGACTATGTTGAGGAAATTAAGAAAATGGGTTTGTTGCCGATGCCAGCAGAATAGAAGCTCCCCATGTTCTCACCGTTAGC		190	......(((((..((((((((((((...((((((((((.(((((((.((..(...(.((((..((((..(((((((........................................))))))).....))))..)))))...)..)).).)))))).))))))))))...))))))))))))..))))).	-56.6	-0.297895	Gm15	+	5418937-5418957	21	5.9291	4.31234	5.63245	TAGAAGCTCCCCATGTTCTC	D	3p
gma-MIR4996	gma-miR4996-5p	33	46	16	AGAGCATGGGTAACTTCTATT	MIR4996	TTTCTCCTAACTTTGAGAGCATGGGTAACTTCTATTTTTTTGGCGCTGTCCCCTTCTCCATCATCTTTACTTCAACCTTTAAACTTCCTTTTTCAACTATTAAAATTCCTGACTATGTTGAGGAAATTAAGAAAATGGGTTTGTTGCCGATGCCAGCAGAATAGAAGCTCCCCATGTTCTCACCGTTAGC		190	......(((((..((((((((((((...((((((((((.(((((((.((..(...(.((((..((((..(((((((........................................))))))).....))))..)))))...)..)).).)))))).))))))))))...))))))))))))..))))).	-56.6	-0.297895	Gm15	+	5418791-5418811	21	2.75578	3.81476	1.32528	5p
gma-MIR4998	gma-miR4998	18	20	59	AGTTTCGTGACTACAACTTCTGAA	MIR4998	ACTTTGGGAGAAGGGCGCGGTCTAGGTCGAGAGTTTCGTGACTACAACTTCTGAAACGCGTCTTATTTATGTGAAGATGACGTGCTTCAGAAGCTGTAGTCACGAAACCCTCGACCTTGACGGCGTCCTT		130	..........((((((((.(((.((((((((.((((((((((((((.((((((((.((((((...(((....)))...)))))).)))))))).)))))))))))))).)))))))).))).))))))))	-80.7	-0.620769	Gm15	-	16900259-16900282	24	1.50315	1.65859	4.88697	AGTTTCGTGACTACAACTTCTG	D	5p
gma-MIR4998	gma-miR4998-3p	28	81	183	CAGAAGCTGTAGTCACGAAACCCT	MIR4998	ACTTTGGGAGAAGGGCGCGGTCTAGGTCGAGAGTTTCGTGACTACAACTTCTGAAACGCGTCTTATTTATGTGAAGATGACGTGCTTCAGAAGCTGTAGTCACGAAACCCTCGACCTTGACGGCGTCCTT		130	..........((((((((.(((.((((((((.((((((((((((((.((((((((.((((((...(((....)))...)))))).)))))))).)))))))))))))).)))))))).))).))))))))	-80.7	-0.620769	Gm15	-	16900203-16900226	24	2.33824	6.71729	15.1579	3p
gma-MIR5041	gma-miR5041-3p	20	27	29	TCGTTGAGCAAGTTGAAGATG	MIR5041	AGAAACTTAAAGTTGTTGGTGCTAGCACCAATCAAGTGTCCTTTCCGCGTTCTCGAAAACTTTCATCTTCAACTTGCTCAACGGTACACTCAAGTATAATCATATCGTTGAGCAAGTTGAAGATGAATGTTGTCGGGAACCGAATGTCCAT		151	.((((.....(.(((((((((....)))))).))).)....))))((.((((((((.(((.(((((((((((((((((((((((((................))))))))))))))))))))))))).))).)))))))))).........	-64.99	-0.430397	Gm16	+	30112024-30112044	21	1.67017	2.2391	2.40207	GTTGAGCAAGTTGAAGATGAA	D	5p
gma-MIR5041	gma-miR5041-5p	48	33	51	CATCTTCAACTTGCTCAACGG	MIR5041	AGAAACTTAAAGTTGTTGGTGCTAGCACCAATCAAGTGTCCTTTCCGCGTTCTCGAAAACTTTCATCTTCAACTTGCTCAACGGTACACTCAAGTATAATCATATCGTTGAGCAAGTTGAAGATGAATGTTGTCGGGAACCGAATGTCCAT		151	.((((.....(.(((((((((....)))))).))).)....))))((.((((((((.(((.(((((((((((((((((((((((((................))))))))))))))))))))))))).))).)))))))))).........	-64.99	-0.430397	Gm16	+	30111983-30112003	21	4.0084	2.73668	4.22433	TTTCATCTTCAACTTGCTCAA	D	5p
gma-MIR5225	gma-miR5225	318	375	366	CCTGTCGTAGGAGAGATGACGC	MIR5225	TTTAGGGACTCCTGTCGTAGGAGAGATGACGCCTTCTGTTAGGTAATTAATATGTTGCAAAGCCAACTTGAATTAGCAGTAGCTGTCATCTTTCCTCGGCTGAAGCCCCTTCA		113	...((((.((.(.((((.(((((((((((((.((.((((((.(((((......))))).(((....)))....)))))).)).))))))))))))))))).).)).))))…	-43.1	-0.381416	Gm19	+	1921612-1921633	22	26.5557	31.0986	30.3158	CCTGTCGTAGGAGAGATGACGC	S	5p
gma-MIR5225	gma-miR5225-3p	0	0	7	GTCATCTTTCCTCGGCTGAAG	MIR5225	TTTAGGGACTCCTGTCGTAGGAGAGATGACGCCTTCTGTTAGGTAATTAATATGTTGCAAAGCCAACTTGAATTAGCAGTAGCTGTCATCTTTCCTCGGCTGAAGCCCCTTCA		113	...((((.((.(.((((.(((((((((((((.((.((((((.(((((......))))).(((....)))....)))))).)).))))))))))))))))).).)).))))…	-43.1	-0.381416	Gm19	+	1921686-1921706	21	0	0	0.579811	3p
gma-MIR5667	gma-miR5667-3p	34	64	0	AAACAGATCTAAATGGATTCC	MIR5667	GTTGGAACAGAGGAATCCATTCAGATCTGTTTCGCAACACCATATTGGGTTCGACTGAAACAGATCTAAATGGATTCCTTAGTTCTGA		88	.(..((((.((((((((((((.((((((((((((.(((.((.....)))))....)))))))))))).)))))))))))).))))..)	-44.2	-0.502273	Gm07	-	5340353-5340373	21	2.83929	5.30749	0	AAACAGATCTAAATGGATTCC	S	3p
gma-MIR5667	gma-miR5667-5p	18	17	0	AATCCATTCAGATCTGTTTCG	MIR5667	GTTGGAACAGAGGAATCCATTCAGATCTGTTTCGCAACACCATATTGGGTTCGACTGAAACAGATCTAAATGGATTCCTTAGTTCTGA		88	.(..((((.((((((((((((.((((((((((((.(((.((.....)))))....)))))))))))).)))))))))))).))))..)	-44.2	-0.502273	Gm07	-	5340397-5340417	21	1.50315	1.4098	0	AATCCATTCAGATCTGTTTCG	S	5p
gma-MIR5671b	gma-miR5671b-3p	218	304	153	CATGGAAGTGAATCGGGTGAC	MIR5671	TGGTTCGTCATGGAAGTGAATCGGGTGACTCTTCCGCGTTGATCTTATCGGAAAAAACCCAAGTCTCACGTCTGCCAAAGATAAAGTATATAAGTGAGGAATAATCCTAAAAACTAGTTTTTAGAGTTGAATTAGATCCAAATTCAGATTCTATAACATCTCTCCTCCACCACCTCCTTAAGGGTCATGTCAAATTTTTGAGTTACCCGAATTTGCTTCCATGATGAATC		230	.(((((((((((((((..(((((((((((((.((((.((.......))))))....((((.........((((.....))))........((((.((((.......(((((((....)))))))....(((((.((.......)).))))).....................)))))))).))))..............)))))))))).)))..)))))))))))))))	-74	-0.321739	Gm18	+	4340519-4340539	21	18.2048	25.2106	12.673	3p
gma-MIR862a	gma-miR862a	20	10	8	GCTGGATGTCTTTGAAGGAAT	MIR862_2	AGTCTTCGTGTTCCCTCAAAGGCTTCCAGTATTCATTCATACCTAACTAGTTGCTTGAATGCTGGATGTCTTTGAAGGAATTTGAAAGCT		90	((..((((.(((((.((((((((.(((((((((((..((............))..))))))))))).)))))))).))))).))))..))	-39.6	-0.44	Gm18	-	61624615-61624635	21	1.67017	0.829296	0.662641	TGCTGGATGTCTTTGAAGGAAT	D	3p
gma-MIR862a	gma-miR862a-5p	204	97	43	TCCCTCAAAGGCTTCCAGTAT	MIR862_2	AGTCTTCGTGTTCCCTCAAAGGCTTCCAGTATTCATTCATACCTAACTAGTTGCTTGAATGCTGGATGTCTTTGAAGGAATTTGAAAGCT		90	((..((((.(((((.((((((((.(((((((((((..((............))..))))))))))).)))))))).))))).))))..))	-39.6	-0.44	Gm18	-	61624664-61624684	21	17.0357	8.04417	3.56169	5p
gma-MIR862b	gma-miR862b	5	4	6	GCTGGATGTCTTTGAAGGAAC	MIR862_2	GTTCCCTCAAAGGCTTCCAGTATTCCCGTATTCATTCATATATACCTAGCTAGAATTGATTGAATGCTGGATGTCTTTGAAGGAAC		86	(((((.((((((((.((((((((((....(((.((((...............)))).))).)))))))))).)))))))).)))))	-33.16	-0.385581	Gm08	+	46853971-46853991	21	0.417542	0.331718	0.49698	GCTGGATGTCTTTGAAGGA	D	3p
gma-MIR862b	gma-miR862b-5p	204	97	43	TCCCTCAAAGGCTTCCAGTAT	MIR862_2	GTTCCCTCAAAGGCTTCCAGTATTCCCGTATTCATTCATATATACCTAGCTAGAATTGATTGAATGCTGGATGTCTTTGAAGGAAC		86	(((((.((((((((.((((((((((....(((.((((...............)))).))).)))))))))).)))))))).)))))	-33.16	-0.385581	Gm08	+	46853908-46853928	21	17.0357	8.04417	3.56169	5p

## Sheet: Table S7-1
Table S7-1 High confidence of known miRNAs identified in NJCMS1A and NJCMS1B
Index	Hairpin name	known_miRNA_name	Gene family	Pre-miRNA_seq	genomeID	Strand	GC%	Pre-miRNA Length	Structure	MFE(kcal/mol)	MFE(kcal/mol/nt)	MFEI	known_miRNA_sequence	Start-end	Length(nt)	NJCMS1A_total count	NJCMS1B_total count	NJCMS1A_std	NJCMS1B_std	3p/5pa)
1	gma-MIR1507a	gma-miR1507a-3p	MIR1507	CAGTGTTTGGCAGAGGTGTATGGAGTGAGAGAAGGGAAAGGGTATTTTCCGATTCTGTCGTTACTCTCTTCCCTCTCTCATTCCATACATCGTCTGACGAACGTATC	Gm13	+	46.73	107	....(((((.((((((((((((((((((((((.(((((((((((.....((((...)))).)))))).))))))))))))))))))))))).)))).))))).....	-55.4	-0.517757	1.10798	TCTCATTCCATACATCGTCTGA	22584985-225849873	22	601283	478468	50212.2	39679.1	3p
2	gma-MIR1507a	gma-miR1507a-5p	MIR1507	CAGTGTTTGGCAGAGGTGTATGGAGTGAGAGAAGGGAAAGGGTATTTTCCGATTCTGTCGTTACTCTCTTCCCTCTCTCATTCCATACATCGTCTGACGAACGTATC	Gm13	+	46.73	107	....(((((.((((((((((((((((((((((.(((((((((((.....((((...)))).)))))).))))))))))))))))))))))).)))).))))).....	-55.4	-0.517757	1.10798	AGAGGTGTATGGAGTGAGAGA	25849788-25849808	21	2643	1844	220.713	152.922	5p
3	gma-MIR1507b	gma-miR1507b-3p	MIR1507	GTTTGACAGAGATGTATGGAGTGAGAGAAGGGAAATGATATTTTCCGATCCCATCGTTACTCTCTTCCCTCTCTCATTCCATACATCGTCTGACGAAC	Gm17	+	43.88	98	(((((.((((((((((((((((((((((.(((((..((....(..((((...))))..).))..))))))))))))))))))))))).)))).)))))	-48	-0.489796	1.11622	TCTCATTCCATACATCGTCTGA	6190675-6190696	22	601281	478467	50212	39679.1	3p
4	gma-MIR1507b	gma-miR1507b-5p	MIR1507	GTTTGACAGAGATGTATGGAGTGAGAGAAGGGAAATGATATTTTCCGATCCCATCGTTACTCTCTTCCCTCTCTCATTCCATACATCGTCTGACGAAC	Gm17	+	43.88	98	(((((.((((((((((((((((((((((.(((((..((....(..((((...))))..).))..))))))))))))))))))))))).)))).)))))	-48	-0.489796	1.11622	AGAGATGTATGGAGTGAGAGA	6190611-6190631	21	728	575	60.7941	47.6845	5p
5	gma-MIR1507c	gma-miR1507c-3p	MIR1507	TGCTAGAGGTGTTTGGGATGAGAGAATAGAATTTTTTCAAATGCTTGAAAGTGATCTCTTCCCTCATTCCAAACATCATCTAACACACAT	Gm09	-	36.67	90	((.(((((((((((((((((((.(((.(((...(((((((....)))))))...))).))).))))))))))))))).)))).)).....	-35.8	-0.397778	1.08475	CCTCATTCCAAACATCATCTAA	16565940-16565961	22	236	314	19.708	26.0399	3p
6	gma-MIR1507c	gma-miR1507c-5p	MIR1507	TGCTAGAGGTGTTTGGGATGAGAGAATAGAATTTTTTCAAATGCTTGAAAGTGATCTCTTCCCTCATTCCAAACATCATCTAACACACAT	Gm09	-	36.67	90	((.(((((((((((((((((((.(((.(((...(((((((....)))))))...))).))).))))))))))))))).)))).)).....	-35.8	-0.397778	1.08475	AGAGGTGTTTGGGATGAGAGA	16565998-16566018	21	388	308	32.4013	25.5423	5p
7	gma-MIR1510a	gma-miR1510a-3p	MIR1510	TTATGGAACTGGAGGGATAGGTAAAACAATGACTGCTGTATAAGTAATTGTTATAGTTAGTTGTTGTTTTACCTATTCCACCCATTCCATGTA	Gm16	+	34.41	93	.(((((((..((.((((((((((((((((..((((((((((((....))).))))).))))..)))))))))))))))).))..)))))))..	-44.8	-0.48172	1.39994	TGTTGTTTTACCTATTCCACC	31518969-31518989	21	296	320	24.7185	26.5375	3p
8	gma-MIR1510a	gma-miR1510a-5p	MIR1510	TTATGGAACTGGAGGGATAGGTAAAACAATGACTGCTGTATAAGTAATTGTTATAGTTAGTTGTTGTTTTACCTATTCCACCCATTCCATGTA	Gm16	+	34.41	93	.(((((((..((.((((((((((((((((..((((((((((((....))).))))).))))..)))))))))))))))).))..)))))))..	-44.8	-0.48172	1.39994	AGGGATAGGTAAAACAATGAC	31518920-31518940	21	421	25	35.157	2.07324	5p
9	gma-MIR1510b	gma-miR1510b-3p	MIR1510	TTTATGGAAGTGGAGGGATAGGTAAAACAACTACTTCTGTAAAAGTAATTGTTATAGTTAGTTGTTGTTTTACCTATTCCACCAATTCCATCTA	Gm02	+	31.91	94	...((((((.(((.(((((((((((((((((.(((.((((((.........))))))..))).))))))))))))))))).))).))))))…	-42.2	-0.448936	1.40688	TGTTGTTTTACCTATTCCACC	6599361-6599381	21	270	294	22.5473	24.3813	3p
10	gma-MIR1510b	gma-miR1510b-5p	MIR1510	TTTATGGAAGTGGAGGGATAGGTAAAACAACTACTTCTGTAAAAGTAATTGTTATAGTTAGTTGTTGTTTTACCTATTCCACCAATTCCATCTA	Gm02	+	31.91	94	...((((((.(((.(((((((((((((((((.(((.((((((.........))))))..))).))))))))))))))))).))).))))))…	-42.2	-0.448936	1.40688	AGGGATAGGTAAAACAACTAC	6599312-6599332	21	39636	14135	3309.94	1172.21	5p
11	gma-MIR1513b	gma-miR1513b-3p	MIR1513	TGCGTTTGTAAATCATGACTTTCTCTTGTATCTCATCTGAGTATATGAGAGAAAGCCATGACTTACACAC	Gm20	-	37.14	70	...((.(((((.(((((.((((((((..((((((....))).)))..)))))))).))))).))))).))	-30	-0.428571	1.15393	TGAGAGAAAGCCATGACTTAC	223694-223714	21	37	65	3.08981	5.39042	3p
12	gma-MIR1513b	gma-miR1513b-5p	MIR1513	TGCGTTTGTAAATCATGACTTTCTCTTGTATCTCATCTGAGTATATGAGAGAAAGCCATGACTTACACAC	Gm20	-	37.14	70	...((.(((((.(((((.((((((((..((((((....))).)))..)))))))).))))).))))).))	-30	-0.428571	1.15393	AAATCATGACTTTCTCTTGTA	223730-223750	21	3	10	0.250525	0.829296	5p
13	gma-MIR159a	gma-miR159a-3p	MIR159	AATTAAAGGGGATTATGAAGTGGAGCTCCTTGAAGTCCAATTGAGGATCTTACTGGGTGAATTGAGCTGCTTAGCTATGGATCCCACAGTTCTACCCATCAATAAGTGCTTTTGTGGTAGTCTTGTGGCTTCCATATTTGGGGAGCTTCATTTGCCTTTATAGTATTAACCTTCTTTGGATTGAAGGGAGCTCTACACCCTTCTCTTCTTTTCT	Gm09	+	41.59	214	....((((((((.......((((((((((((..(((((((..((((....(((((((..(((.(((((.(((((.((((((..((((((..(((((((..............)).)))))..))))))..)))))).))))).))))).)))..)))....))))....))))..)))))))..)))))))))))).......))))))))...	-89.98	-0.420467	1.01098	TTTGGATTGAAGGGAGCTCTA	37672565-37672585	21	686	1376	57.2868	114.111	3p
14	gma-MIR159a	gma-miR159a-5p	MIR159	AATTAAAGGGGATTATGAAGTGGAGCTCCTTGAAGTCCAATTGAGGATCTTACTGGGTGAATTGAGCTGCTTAGCTATGGATCCCACAGTTCTACCCATCAATAAGTGCTTTTGTGGTAGTCTTGTGGCTTCCATATTTGGGGAGCTTCATTTGCCTTTATAGTATTAACCTTCTTTGGATTGAAGGGAGCTCTACACCCTTCTCTTCTTTTCT	Gm09	+	41.59	214	....((((((((.......((((((((((((..(((((((..((((....(((((((..(((.(((((.(((((.((((((..((((((..(((((((..............)).)))))..))))))..)))))).))))).))))).)))..)))....))))....))))..)))))))..)))))))))))).......))))))))...	-89.98	-0.420467	1.01098	GAGCTCCTTGAAGTCCAATTG	37672413-37672433	21	10	6	0.835084	0.497577	5p
15	gma-MIR159d	gma-miR159d-3p	MIR159	GGGTGAATTGAGCTGCTTAGCTATGGATCCCACAGTTCTACCCATCAATAAGTGCTTTTGTGGTAGTCTTGTGGCTTCCATATCTGGGGAGCTTCATTTGCCT	Gm09	+	46.6	103	(((..(((.(((((.(((((.((((((..((((((..(((((((..............)).)))))..))))))..)))))).))))).))))).)))..)))	-47.24	-0.458641	0.984208	CTTCCATATCTGGGGAGCTTC	37672519-37672539	20	231	210	19.2904	17.4152	3p
16	gma-MIR159d	gma-miR159d-5p	MIR159	GGGTGAATTGAGCTGCTTAGCTATGGATCCCACAGTTCTACCCATCAATAAGTGCTTTTGTGGTAGTCTTGTGGCTTCCATATCTGGGGAGCTTCATTTGCCT	Gm09	+	46.6	103	(((..(((.(((((.(((((.((((((..((((((..(((((((..............)).)))))..))))))..)))))).))))).))))).)))..)))	-47.24	-0.458641	0.984208	AGCTGCTTAGCTATGGATCCC	37672455-37672475	21	4	10	0.334034	0.829296	5p
17	gma-MIR160a	gma-miR160a-3p	MIR160	CATGCATACATATGTGTATGTGCCTGGCTCCCTGTATGCCATTTGTAGAGCTCATCGAAGCATCAATGACCTTTGTGGATGGCGTATGAGGAGCCAAGCATATTTCATATACATACATG	Gm10	-	43.69	119	((((.((..(((((...((((((.(((((((..((((((((((..(((((.((((.((....)).)))).)))))..))))))))))..))))))).))))))..)))))..)).))))	-55.3	-0.464706	1.06364	GCGTATGAGGAGCCAAGCATA	43851656-43851676	21	788	454	65.8046	37.65	3p
18	gma-MIR160a	gma-miR160a-5p	MIR160	CATGCATACATATGTGTATGTGCCTGGCTCCCTGTATGCCATTTGTAGAGCTCATCGAAGCATCAATGACCTTTGTGGATGGCGTATGAGGAGCCAAGCATATTTCATATACATACATG	Gm10	-	43.69	119	((((.((..(((((...((((((.(((((((..((((((((((..(((((.((((.((....)).)))).)))))..))))))))))..))))))).))))))..)))))..)).))))	-55.3	-0.464706	1.06364	TGCCTGGCTCCCTGTATGCCA	43851717-43851737	21	205	327	17.1192	27.118	5p
19	gma-MIR160b	gma-miR160b-3p	MIR160	ATGTGTATGTGCCTGGCTCCCTGTATGCCATTTGCATAGTTCATTGAGCATCAATGATCTTTGTGAATGGCGTATGAGGAGCCAAGCATA	Gm20	+	44.44	90	.......(((((.(((((((..((((((((((..((.((.((((((.....)))))).)).))..))))))))))..))))))).)))))	-49.8	-0.553333	1.24512	GCGTATGAGGAGCCAAGCATA	40554957-40554977	21	784	452	65.4706	37.4842	3p
20	gma-MIR160b	gma-miR160b-5p	MIR160	ATGTGTATGTGCCTGGCTCCCTGTATGCCATTTGCATAGTTCATTGAGCATCAATGATCTTTGTGAATGGCGTATGAGGAGCCAAGCATA	Gm20	+	44.44	90	.......(((((.(((((((..((((((((((..((.((.((((((.....)))))).)).))..))))))))))..))))))).)))))	-49.8	-0.553333	1.24512	TGCCTGGCTCCCTGTATGCCA	40554897-40554917	21	205	328	17.1192	27.2009	5p
21	gma-MIR160c	gma-miR160c-3p	MIR160	TGCCTGGCTCCCTGTATGCCATTTGCAGAGCCCATCAGGACAGTGATGGCCTTAACGAATGGCGTGCGAGGAGCCATGCATGTTGTGCGTT	Gm19	-	56.04	91	(((.(((((((.(((((((((((((..(((.((((((......)))))).)))..))))))))))))).))))))).)))...........	-48.1	-0.528571	0.943204	GCGTGCGAGGAGCCATGCATG	43795954-43795974	21	3	8	0.250525	0.663436	3p
22	gma-MIR160c	gma-miR160c-5p	MIR160	TGCCTGGCTCCCTGTATGCCATTTGCAGAGCCCATCAGGACAGTGATGGCCTTAACGAATGGCGTGCGAGGAGCCATGCATGTTGTGCGTT	Gm19	-	56.04	91	(((.(((((((.(((((((((((((..(((.((((((......)))))).)))..))))))))))))).))))))).)))...........	-48.1	-0.528571	0.943204	TGCCTGGCTCCCTGTATGCCA	43796015-43796035	21	203	326	16.9522	27.035	5p
23	gma-MIR160d	gma-miR160d-3p	MIR160	TGCCTGGCTCCCTGTATGCCATTTGTAGACCCCATTACAAAGGTGATGGCCTTAGCAAATGGCGTATGAGGAGTCATGCATGCTGTGTTTT	Gm13	-	48.35	91	(((.(((((((..(((((((((((((.((..(((((((....)))))))..)).)))))))))))))..))))))).)))...........	-44.6	-0.49011	1.01367	GCGTATGAGGAGTCATGCATG	23749985-23750005	21	14	18	1.16912	1.49273	3p
24	gma-MIR160d	gma-miR160d-5p	MIR160	TGCCTGGCTCCCTGTATGCCATTTGTAGACCCCATTACAAAGGTGATGGCCTTAGCAAATGGCGTATGAGGAGTCATGCATGCTGTGTTTT	Gm13	-	48.35	91	(((.(((((((..(((((((((((((.((..(((((((....)))))))..)).)))))))))))))..))))))).)))...........	-44.6	-0.49011	1.01367	TGCCTGGCTCCCTGTATGCCA	23750046-23750066	21	203	326	16.9522	27.035	5p
25	gma-MIR160f	gma-miR160f-3p	MIR160	TACATTGTGTGCCTGGCTCCCTGTATGCCATTTGTAGACCCCATCACAATGGTGATGGCCTTATCAAATGGCGTATGAGGAGTCATGCATGCTGTGT	Gm10	-	48.45	97	.((((.((((((.(((((((..((((((((((((......(((((((....)))))))......))))))))))))..))))))).)))))).))))	-52.1	-0.537113	1.10859	GCGTATGAGGAGTCATGCATG	4733506-4733526	21	14	18	1.16912	1.49273	3p
26	gma-MIR160f	gma-miR160f-5p	MIR160	TACATTGTGTGCCTGGCTCCCTGTATGCCATTTGTAGACCCCATCACAATGGTGATGGCCTTATCAAATGGCGTATGAGGAGTCATGCATGCTGTGT	Gm10	-	48.45	97	.((((.((((((.(((((((..((((((((((((......(((((((....)))))))......))))))))))))..))))))).)))))).))))	-52.1	-0.537113	1.10859	TGCCTGGCTCCCTGTATGCCA	4733567-4733587	21	204	326	17.0357	27.035	5p
27	gma-MIR162a	gma-miR162a-3p	MIR162_1	GTGAAGTCACTGGATGCAGCGGTTCATCGATCTCTTCCTGAATCGTTGTTTAACATCAGAACCATGAATCGATCGATAAACCTCTGCATCCAGCGCTCACTC	Gm06	-	47.06	102	((((.(.(.((((((((((.((((.(((((((..(((.((..((..((.....))...))..)).)))..))))))).)))).)))))))))).))))))..	-43.7	-0.428431	0.910394	TCGATAAACCTCTGCATCCAG	20176247-20176267	21	225	271	18.7894	22.4739	3p
28	gma-MIR162a	gma-miR162a-5p	MIR162_1	GTGAAGTCACTGGATGCAGCGGTTCATCGATCTCTTCCTGAATCGTTGTTTAACATCAGAACCATGAATCGATCGATAAACCTCTGCATCCAGCGCTCACTC	Gm06	-	47.06	102	((((.(.(.((((((((((.((((.(((((((..(((.((..((..((.....))...))..)).)))..))))))).)))).)))))))))).))))))..	-43.7	-0.428431	0.910394	GGATGCAGCGGTTCATCGATC	20176308-20176328	21	17	8	1.41964	0.663436	5p
29	gma-MIR164a	gma-miR164a-3p	MIR164	AGCTCCTTGTTGGAGAAGCAGGGCACGTGCAAGTCTCTTGGATCTCAAATGCCACTGAACCCTTTGCACGTGCTCCCCTTCTCCAACACGGGTTT	Gm19	+	53.68	95	(((.((.(((((((((((..(((((((((((((..((.(((..........)))..))....)))))))))))))..))))))))))).))))).	-45	-0.473684	0.882422	CACGTGCTCCCCTTCTCCAAC	49560567-49560587	21	19	13	1.58666	1.07808	3p
30	gma-MIR164a	gma-miR164a-5p	MIR164	AGCTCCTTGTTGGAGAAGCAGGGCACGTGCAAGTCTCTTGGATCTCAAATGCCACTGAACCCTTTGCACGTGCTCCCCTTCTCCAACACGGGTTT	Gm19	+	53.68	95	(((.((.(((((((((((..(((((((((((((..((.(((..........)))..))....)))))))))))))..))))))))))).))))).	-45	-0.473684	0.882422	TGGAGAAGCAGGGCACGTGCA	49560511-49560531	21	21077	24365	1760.11	2020.58	5p
31	gma-MIR164b	gma-miR164b-3p	MIR164	GCTCCTTGTTGGAGAAGCAGGGCACGTGCAACTCTCTAGGCTCTCTTAAGCGCCATTGAACCCTTTGCACGTGCTCCCCTTCTCCAACAC	Gm10	+	55.56	90	......(((((((((((..((((((((((((...((..(((.((....)).)))...)).....))))))))))))..))))))))))).	-43.6	-0.484444	0.87193	CACGTGCTCCCCTTCTCCAAC	1553941-1553961	21	19	13	1.58666	1.07808	3p
32	gma-MIR164b	gma-miR164b-5p	MIR164	GCTCCTTGTTGGAGAAGCAGGGCACGTGCAACTCTCTAGGCTCTCTTAAGCGCCATTGAACCCTTTGCACGTGCTCCCCTTCTCCAACAC	Gm10	+	55.56	90	......(((((((((((..((((((((((((...((..(((.((....)).)))...)).....))))))))))))..))))))))))).	-43.6	-0.484444	0.87193	TGGAGAAGCAGGGCACGTGCA	1553883-1553903	21	21076	24372	1760.02	2021.16	5p
33	gma-MIR164d	gma-miR164d-3p	MIR164	GTTAACTCCTGTTGGAGAAGCAGGGCACGTGCAACTCACTTCTAGTTAATCTGATTTTGCACGTGCTCCCCTTCTCCAACACGATTTTCC	Gm10	+	47.78	90	......((.(((((((((((..((((((((((((.(((.............)))..))))))))))))..))))))))))).))......	-39.62	-0.440222	0.921352	CACGTGCTCCCCTTCTCCAAC	38093116-38093136	21	19	13	1.58666	1.07808	3p
34	gma-MIR164d	gma-miR164d-5p	MIR164	GTTAACTCCTGTTGGAGAAGCAGGGCACGTGCAACTCACTTCTAGTTAATCTGATTTTGCACGTGCTCCCCTTCTCCAACACGATTTTCC	Gm10	+	47.78	90	......((.(((((((((((..((((((((((((.(((.............)))..))))))))))))..))))))))))).))......	-39.62	-0.440222	0.921352	TGGAGAAGCAGGGCACGTGCA	38093069-38093089	21	20994	24298	1753.18	2015.02	5p
35	gma-MIR164e	gma-miR164e-3p	MIR164	GCTACTTGTTGGAGAAGCAGGGCACGTGCAACTCTCTCGGCTCTCTTTAAGCGCCATTGAACCCTTTGCACGTGCTCCCCTTCTCCAACACGGCT	Gm02	+	55.79	95	(((...(((((((((((..((((((((((((...((..(((.((.....)).)))...)).....))))))))))))..))))))))))).))).	-46	-0.484211	0.867916	CACGTGCTCCCCTTCTCCAAC	1511659-1511679	21	19	13	1.58666	1.07808	3p
36	gma-MIR164e	gma-miR164e-5p	MIR164	GCTACTTGTTGGAGAAGCAGGGCACGTGCAACTCTCTCGGCTCTCTTTAAGCGCCATTGAACCCTTTGCACGTGCTCCCCTTCTCCAACACGGCT	Gm02	+	55.79	95	(((...(((((((((((..((((((((((((...((..(((.((.....)).)))...)).....))))))))))))..))))))))))).))).	-46	-0.484211	0.867916	TGGAGAAGCAGGGCACGTGCA	1511600-1511620	21	21076	24372	1760.02	2021.16	5p
37	gma-MIR164f	gma-miR164f-3p	MIR164	AGGTCTTGCTGGAGAAGCAGGGCACGTGCAACTTCCCTCTCACTCAGAGACTCTATGCTTGTTCAAGCTGATTTTGCACGTGCTCTCCTTTTCCAGCTTGATT	Gm03	+	49.51	103	.((((..((((((((((.(((((((((((((..((..((((.....))))......((((....)))).))..))))))))))))).))))))))))..))))	-51.4	-0.499029	1.00794	CACGTGCTCTCCTTTTCCAGC	45537844-45537864	21	9	3	0.751576	0.248789	3p
38	gma-MIR164f	gma-miR164f-5p	MIR164	AGGTCTTGCTGGAGAAGCAGGGCACGTGCAACTTCCCTCTCACTCAGAGACTCTATGCTTGTTCAAGCTGATTTTGCACGTGCTCTCCTTTTCCAGCTTGATT	Gm03	+	49.51	103	.((((..((((((((((.(((((((((((((..((..((((.....))))......((((....)))).))..))))))))))))).))))))))))..))))	-51.4	-0.499029	1.00794	TGGAGAAGCAGGGCACGTGCA	45537777-45537797	21	20961	24272	1750.42	2012.87	5p
39	gma-MIR164g	gma-miR164g-3p	MIR164	GCTCCTTGTTGGAGAAGCAGGGCACGTGCAAGTCTCTTGGCTCTCAAATGCCACTGAACCCTTTGCACGTGCTCCCCTTCTCCAACACGGGT	Gm03	+	56.52	92	..(((.(((((((((((..(((((((((((((..((.((((........))))..))....)))))))))))))..))))))))))).))).	-49.5	-0.538043	0.951952	CACGTGCTCCCCTTCTCCAAC	46896286-46896306	21	19	13	1.58666	1.07808	3p
40	gma-MIR164g	gma-miR164g-5p	MIR164	GCTCCTTGTTGGAGAAGCAGGGCACGTGCAAGTCTCTTGGCTCTCAAATGCCACTGAACCCTTTGCACGTGCTCCCCTTCTCCAACACGGGT	Gm03	+	56.52	92	..(((.(((((((((((..(((((((((((((..((.((((........))))..))....)))))))))))))..))))))))))).))).	-49.5	-0.538043	0.951952	TGGAGAAGCAGGGCACGTGCA	46896230-46896250	21	21077	24365	1760.11	2020.58	5p
41	gma-MIR164j	gma-miR164j-3p	MIR164	AGGTCTTGCTGGAGAAGCAGGGCACGTGCAACATTCCTGATGCTTGCTCCAGCTTATTTTGCACGTGCTCTCCTTTTCCAGCTTGATT	Gm19	+	50	88	.((((..((((((((((.(((((((((((((.((..(((..(....)..)))...)).))))))))))))).))))))))))..))))	-45.9	-0.521591	1.04318	CACGTGCTCTCCTTTTCCAGC	48157264-48157284	21	9	3	0.751576	0.248789	3p
42	gma-MIR164j	gma-miR164j-5p	MIR164	AGGTCTTGCTGGAGAAGCAGGGCACGTGCAACATTCCTGATGCTTGCTCCAGCTTATTTTGCACGTGCTCTCCTTTTCCAGCTTGATT	Gm19	+	50	88	.((((..((((((((((.(((((((((((((.((..(((..(....)..)))...)).))))))))))))).))))))))))..))))	-45.9	-0.521591	1.04318	TGGAGAAGCAGGGCACGTGCA	48157212-48157232	21	20960	24266	1750.34	2012.37	5p
43	gma-MIR164k	gma-miR164k-3p	MIR164	AGGTCCTGTTGGAGAAGCAGGGCACGTGCAACTCAGTTCTAGTTCTAGCTCTATTATAGCTGCTCTAGTTTATCTGATTTTGCACGTGCTCCCCTTCTCCAACACGATT	Gm20	-	46.79	109	.((((.(((((((((((..((((((((((((.((((..((((...(((((.......)))))..)))).....))))..))))))))))))..))))))))))).))))	-53.4	-0.489908	1.04704	CACGTGCTCCCCTTCTCCAAC	45788103-45788123	21	19	13	1.58666	1.07808	3p
44	gma-MIR164k	gma-miR164k-5p	MIR164	AGGTCCTGTTGGAGAAGCAGGGCACGTGCAACTCAGTTCTAGTTCTAGCTCTATTATAGCTGCTCTAGTTTATCTGATTTTGCACGTGCTCCCCTTCTCCAACACGATT	Gm20	-	46.79	109	.((((.(((((((((((..((((((((((((.((((..((((...(((((.......)))))..)))).....))))..))))))))))))..))))))))))).))))	-53.4	-0.489908	1.04704	TGGAGAAGCAGGGCACGTGCA	45788176-45788196	21	20994	24298	1753.18	2015.02	5p
45	gma-MIR166a	gma-miR166a-3p	MIR166	ACGGAAGCTTTGTCTTTTGAGGGGAATGTTGTCTGGCTCGAGGACCCTTCTTCATCTTGATCTTGTGTAGACTACTATGCTTGTGGTCAAGGAATACATAGTGTTGTCGGACCAGGCTTCATTCCCCCCAATTATATGCTTCCAAA	Gm16	-	45.21	146	..((((((..(((...(((.((((((((..((((((..(((.(((.((......((((((((..((((((....))))))....)))))))).......)).))).)))..))))))..)))))))).)))..))).))))))…	-62.12	-0.425479	0.941118	TCGGACCAGGCTTCATTCCCC	1912589-1912609	21	278774	282656	23280	23440.5	3p
46	gma-MIR166a	gma-miR166a-5p	MIR166	ACGGAAGCTTTGTCTTTTGAGGGGAATGTTGTCTGGCTCGAGGACCCTTCTTCATCTTGATCTTGTGTAGACTACTATGCTTGTGGTCAAGGAATACATAGTGTTGTCGGACCAGGCTTCATTCCCCCCAATTATATGCTTCCAAA	Gm16	-	45.21	146	..((((((..(((...(((.((((((((..((((((..(((.(((.((......((((((((..((((((....))))))....)))))))).......)).))).)))..))))))..)))))))).)))..))).))))))…	-62.12	-0.425479	0.941118	GGAATGTTGTCTGGCTCGAGG	1912673-1912693	21	2331	1930	194.658	160.054	5p
47	gma-MIR166c	gma-miR166c-3p	MIR166	GCTTTGTGTTTTGAGGGGAATGTTGTCTGGCTCGAGGACCCTTCTTCTTCTTGATCTTGTGTAGACTGCTATACCTGTGGTCAAGGAATGCTTAGTGTTTTCGGACCAGGCTTCATTCCCCCCAATTATA	Gm07	-	46.15	130	....((((..(((.((((((((..((((((..(((((((.((.....(((((((((..((((((....))))))....)))))))))......)).)))))))..))))))..)))))))).))).))))	-53.7	-0.413077	0.895075	TCGGACCAGGCTTCATTCCCC	4453662-4453682	21	285394	289940	23832.8	24044.6	3p
48	gma-MIR166c	gma-miR166c-5p	MIR166	GCTTTGTGTTTTGAGGGGAATGTTGTCTGGCTCGAGGACCCTTCTTCTTCTTGATCTTGTGTAGACTGCTATACCTGTGGTCAAGGAATGCTTAGTGTTTTCGGACCAGGCTTCATTCCCCCCAATTATA	Gm07	-	46.15	130	....((((..(((.((((((((..((((((..(((((((.((.....(((((((((..((((((....))))))....)))))))))......)).)))))))..))))))..)))))))).))).))))	-53.7	-0.413077	0.895075	GGAATGTTGTCTGGCTCGAGG	4453746-4453766	21	2331	1930	194.658	160.054	5p
49	gma-MIR166g	gma-miR166g-3p	MIR166	AAAAGTTGAGGGGAATGTCGTTTGGTTCGAGATCATTCATGCAAGTAGTCTCAGACATAACTCTTCTGAGTGATTTCGGACCAGGCTTCATTCCCCTCAGCTACCAAGCA	Gm10	-	45.45	110	...((((((((((((((..((((((((((((((((((((.(.(((.(((..........)))))))))))))))))))))))))))..))))))))))))))........	-57.6	-0.523636	1.15212	TCGGACCAGGCTTCATTCCCC	2905328 2905348	21	285615	290084	23851.3	24056.5	3p
50	gma-MIR166g	gma-miR166g-5p	MIR166	AAAAGTTGAGGGGAATGTCGTTTGGTTCGAGATCATTCATGCAAGTAGTCTCAGACATAACTCTTCTGAGTGATTTCGGACCAGGCTTCATTCCCCTCAGCTACCAAGCA	Gm10	-	45.45	110	...((((((((((((((..((((((((((((((((((((.(.(((.(((..........)))))))))))))))))))))))))))..))))))))))))))........	-57.6	-0.523636	1.15212	GGAATGTCGTTTGGTTCGAGA	2905392-2905412	21	12	14	1.0021	1.16101	5p
51	gma-MIR166h	gma-miR166h-3p	MIR166	TGGGGATGATGGGAATGTTGTTTGGCTCGAGGTAACTGCATGGTCTTAATTTTGTTCATCTTTTGAAGCTTTAATTTATTTATGGGTTTCAATCTTTTTTGATCCCTTGAAACAGAAAAAGCTTTAAAGGTTGGATTTTGAGGCTATCCCTTTATGTGATCTCGGACCAGGCTTCATTCCCGTCAACCTT	Gm08	+	38.42	190	.((((.(((((((((((..((((((..((((((.((.(.((((((((((....(((((.(((((((((((((......((((.(((..((((......)))).))).))))......))))))))))))).))))).)))))))))).)......)).))))))..))))))..))))))))))).))))	-76.3	-0.401579	1.04523	TCGGACCAGGCTTCATTCCCG	14990705-14990725	21	37010	42741	3090.65	3544.49	3p
52	gma-MIR166h	gma-miR166h-5p	MIR166	TGGGGATGATGGGAATGTTGTTTGGCTCGAGGTAACTGCATGGTCTTAATTTTGTTCATCTTTTGAAGCTTTAATTTATTTATGGGTTTCAATCTTTTTTGATCCCTTGAAACAGAAAAAGCTTTAAAGGTTGGATTTTGAGGCTATCCCTTTATGTGATCTCGGACCAGGCTTCATTCCCGTCAACCTT	Gm08	+	38.42	190	.((((.(((((((((((..((((((..((((((.((.(.((((((((((....(((((.(((((((((((((......((((.(((..((((......)))).))).))))......))))))))))))).))))).)))))))))).)......)).))))))..))))))..))))))))))).))))	-76.3	-0.401579	1.04523	GGAATGTTGTTTGGCTCGAGG	14990555-14990575	21	63	60	5.26103	4.97577	5p
53	gma-MIR166i	gma-miR166i-3p	MIR166	GTTGAGGGGAATGTCGTCTGGTTCGAGACCATTCATGCAAGTAGTCTCAGACATGACTCTTCTGAGTGATTTCGGACCAGGCTTCATTCCCCTCAGC	Gm02	+	51.55	97	(((((((((((((..(((((((((((((.((((((.(.(((.((((........)))))))))))))).)))))))))))))..)))))))))))))	-58	-0.597938	1.15992	TCGGACCAGGCTTCATTCCCC	14340838-14340858	21	285615	290084	23851.3	24056.5	3p
54	gma-MIR166i	gma-miR166i-5p	MIR166	GTTGAGGGGAATGTCGTCTGGTTCGAGACCATTCATGCAAGTAGTCTCAGACATGACTCTTCTGAGTGATTTCGGACCAGGCTTCATTCCCCTCAGC	Gm02	+	51.55	97	(((((((((((((..(((((((((((((.((((((.(.(((.((((........)))))))))))))).)))))))))))))..)))))))))))))	-58	-0.597938	1.15992	GGAATGTCGTCTGGTTCGAGA	14340774-14340794	21	23	14	1.92069	1.16101	5p
55	gma-MIR166j	gma-miR166j-3p	MIR166	GGTTGATGGGAATGTTGTTTGGCTCGAGGTAACTATGCATGGTCTTAATTTTGTTCATCTTTGAAGCTTTAATTTATGGGTTTCGATCTCTTTGATCCCTTGAAACAAAGAAAGCTTTAAAGGTTGGATTTTGAGGCTTTCTCGGACCAGGCTTCATTCCCGTAAACC	Gm15	-	39.88	168	((((.(((((((((..((((((..(((((...........((((((((....((((((((((((((((((..((((.(((..((((.....)))).))).))))......))))))))))))).))))).)))))))).)))))..))))))..))))))))).))))	-65.9	-0.392262	0.983606	TCGGACCAGGCTTCATTCCCG	3688770-3688790	21	37007	42739	3090.4	3544.33	3p
56	gma-MIR166j	gma-miR166j-5p	MIR166	GGTTGATGGGAATGTTGTTTGGCTCGAGGTAACTATGCATGGTCTTAATTTTGTTCATCTTTGAAGCTTTAATTTATGGGTTTCGATCTCTTTGATCCCTTGAAACAAAGAAAGCTTTAAAGGTTGGATTTTGAGGCTTTCTCGGACCAGGCTTCATTCCCGTAAACC	Gm15	-	39.88	168	((((.(((((((((..((((((..(((((...........((((((((....((((((((((((((((((..((((.(((..((((.....)))).))).))))......))))))))))))).))))).)))))))).)))))..))))))..))))))))).))))	-65.9	-0.392262	0.983606	GGAATGTTGTTTGGCTCGAGG	3688903-3688923	21	63	60	5.26103	4.97577	5p
57	gma-MIR166o	gma-miR166o-3p	MIR166	ATGTTGAGAGGAATGTTGTCTGGCTCGAGGTCATGATATGGAGATATATATGAAAGTGTTTCAGTTAAATTCCAGGGTATATAAATTAATGGAAATTAATTTATACCCTAAATGATTCTCGGACCAGGCTTCATTCCCCCCAGCC	Gm06	-	37.93	145	..((((.(.((((((..((((((..(((((((((......(((((((........)))))))...........((((((((..(((((((....)))))))))))))))..)))).)))))..))))))..)))))).).)))).	-53.1	-0.366207	0.965481	TCGGACCAGGCTTCATTCCCC	12992823-12992843	21	289311	296049	24159.9	24551.2	3p
58	gma-MIR166o	gma-miR166o-5p	MIR166	ATGTTGAGAGGAATGTTGTCTGGCTCGAGGTCATGATATGGAGATATATATGAAAGTGTTTCAGTTAAATTCCAGGGTATATAAATTAATGGAAATTAATTTATACCCTAAATGATTCTCGGACCAGGCTTCATTCCCCCCAGCC	Gm06	-	37.93	145	..((((.(.((((((..((((((..(((((((((......(((((((........)))))))...........((((((((..(((((((....)))))))))))))))..)))).)))))..))))))..)))))).).)))).	-53.1	-0.366207	0.965481	GGAATGTTGTCTGGCTCGAGG	12992932-12992952	21	2346	1935	195.911	160.469	5p
59	gma-MIR166q	gma-miR166q-3p	MIR166	TGTTAGGTTGAGAGGAATGTTGTCTGGCTCGAGGTCATGAAGATATACATATGAAAGTGTTAACTTTTCAGTTAATTTCTAGGATAAATTAATGGAAATTAATTTATACCCTAAATGATTCTCGGACCAGGCTTCATTCCCCCCAGCCAACA	Gm04	+	36.84	152	.(((.(((((.(.((((((..((((((..(((((((((..((..........((((((....)))))).((((((((((((..(.....)..))))))))))))......))..)))).)))))..))))))..)))))).).)))))))).	-53.3	-0.350658	0.95184	TCGGACCAGGCTTCATTCCCC	44850306-44850326	21	289311	296049	24159.9	24551.2	3p
60	gma-MIR166q	gma-miR166q-5p	MIR166	TGTTAGGTTGAGAGGAATGTTGTCTGGCTCGAGGTCATGAAGATATACATATGAAAGTGTTAACTTTTCAGTTAATTTCTAGGATAAATTAATGGAAATTAATTTATACCCTAAATGATTCTCGGACCAGGCTTCATTCCCCCCAGCCAACA	Gm04	+	36.84	152	.(((.(((((.(.((((((..((((((..(((((((((..((..........((((((....)))))).((((((((((((..(.....)..))))))))))))......))..)))).)))))..))))))..)))))).).)))))))).	-53.3	-0.350658	0.95184	GGAATGTTGTCTGGCTCGAGG	44850198-44850218	21	2346	1935	195.911	160.469	5p
61	gma-MIR166r	gma-miR166r-3p	MIR166	CACGTCTTGAGGGGAATGCAGTGTGGTCCAAGGAGATGATATATCACTTCACCATACTCATATCTTCACAAACTCATCAGATTCAGATGTAATAATAATTTGTAATATATGCATATTATGTCTCCTCGGACCAGGCTTCATTCCCTTCAATTACA	Gm06	+	36.77	155	...((.((((((((((((.(((.((((((.(((((((.....................................((((.......)))).....(((((.((((.....)))).)))))))))))).)))))).))).))))))))))))..)).	-52	-0.335484	0.912385	TCGGACCAGGCTTCATTCCCT	10985854-10985874	21	4487	4425	374.702	366.963	3p
62	gma-MIR166r	gma-miR166r-5p	MIR166	CACGTCTTGAGGGGAATGCAGTGTGGTCCAAGGAGATGATATATCACTTCACCATACTCATATCTTCACAAACTCATCAGATTCAGATGTAATAATAATTTGTAATATATGCATATTATGTCTCCTCGGACCAGGCTTCATTCCCTTCAATTACA	Gm06	+	36.77	155	...((.((((((((((((.(((.((((((.(((((((.....................................((((.......)))).....(((((.((((.....)))).)))))))))))).)))))).))).))))))))))))..)).	-52	-0.335484	0.912385	GGAATGCAGTGTGGTCCAAGG	10985741 10985761	21	12	11	1.0021	0.912225	5p
63	gma-MIR167e	gma-miR167e-3p	MIR167_1	TCATGCACCACTACCAGTTGAAGCTGCCAGCATGATCTTAACTTCCCTCACTTGCCGTGGAAAGATCAGATCATGTGGCAGTTTCACCTAGTAGTTGCTGGCCGCATGA	Gm20	+	49.54	109	((((((.(((((((.((.(((((((((((.((((((((...(((.((.(.......).)).)))...))))))))))))))))))).)).)))))....))..))))))	-47.4	-0.434862	0.877801	ATCAGATCATGTGGCAGTTTCACC	37901960-37901983	24	706	550	58.957	45.6113	3p
64	gma-MIR167e	gma-miR167e-5p	MIR167_1	TCATGCACCACTACCAGTTGAAGCTGCCAGCATGATCTTAACTTCCCTCACTTGCCGTGGAAAGATCAGATCATGTGGCAGTTTCACCTAGTAGTTGCTGGCCGCATGA	Gm20	+	49.54	109	((((((.(((((((.((.(((((((((((.((((((((...(((.((.(.......).)).)))...))))))))))))))))))).)).)))))....))..))))))	-47.4	-0.434862	0.877801	TGAAGCTGCCAGCATGATCTT	37901914-37901934	21	281033	277042	23468.6	22975	5p
65	gma-MIR167f	gma-miR167f-3p	MIR167_1	TCATGCACCACTACCAGTTGAAGCTGCCAGCATGATCTTAACTTCCCTCACTTGCTGTGGAAAGATCAGATCATGTGGCAGTTTCACCTAGTAGTTGTTGGCCGCATGA	Gm10	-	47.71	109	((((((.(((((((.((.(((((((((((.((((((((...(((.((.((.....)).)).)))...))))))))))))))))))).)).)))))....))..))))))	-48.5	-0.444954	0.932622	ATCAGATCATGTGGCAGTTTCACC	46574271-46574294	24	706	550	58.957	45.6113	3p
66	gma-MIR167f	gma-miR167f-5p	MIR167_1	TCATGCACCACTACCAGTTGAAGCTGCCAGCATGATCTTAACTTCCCTCACTTGCTGTGGAAAGATCAGATCATGTGGCAGTTTCACCTAGTAGTTGTTGGCCGCATGA	Gm10	-	47.71	109	((((((.(((((((.((.(((((((((((.((((((((...(((.((.((.....)).)).)))...))))))))))))))))))).)).)))))....))..))))))	-48.5	-0.444954	0.932622	TGAAGCTGCCAGCATGATCTT	46574320-46574340	21	281033	277042	23468.6	22975	5p
67	gma-MIR168a	gma-miR168a-3p	MIR168	CACTGTGCGGTCTCTAATTCGCTTGGTGCAGGTCGGGAACCGGTTTTCGCGCGGAATGGAGGAGCGGTCGCCGGCGCCGAATTGGATCCCGCCTTGCATCAACTGAATCGGAGGCCGCGGTGAAC	Gm09	-	62.4	125	((((..((((((((..(((((.((((((((((.(((((.(((((((..((((((..((......))....)).)))).))))))).))))).)))))))))).)))))..))))))))))))…	-66.2	-0.5296	0.848718	CCCGCCTTGCATCAACTGAAT	41353243-41353263	21	580	704	48.4349	58.3824	3p
68	gma-MIR168a	gma-miR168a-5p	MIR168	CACTGTGCGGTCTCTAATTCGCTTGGTGCAGGTCGGGAACCGGTTTTCGCGCGGAATGGAGGAGCGGTCGCCGGCGCCGAATTGGATCCCGCCTTGCATCAACTGAATCGGAGGCCGCGGTGAAC	Gm09	-	62.4	125	((((..((((((((..(((((.((((((((((.(((((.(((((((..((((((..((......))....)).)))).))))))).))))).)))))))))).)))))..))))))))))))…	-66.2	-0.5296	0.848718	TCGCTTGGTGCAGGTCGGGAA	41353312-41353332	21	34528	34902	2883.38	2894.41	5p
69	gma-MIR168b	gma-miR168b-3p	MIR168	CGGTCTCTAATTCGCTTGGTGCAGGTCGGGAACCGGTTTTCGCGCGGAATGGAGGAACGGTCGCCGGCGGCGAATTGGATCCCGCCTTGCATCAACTGAATCGGAGGCCG	Gm01	-	61.82	110	(((((((..(((((.((((((((((.(((((.(((((((((((.(((..((......))....))))))).))))))).))))).)))))))))).)))))..)))))))	-60.4	-0.549091	0.888209	CCCGCCTTGCATCAACTGAAT	48070320-48070340	21	580	704	48.4349	58.3824	3p
70	gma-MIR168b	gma-miR168b-5p	MIR168	CGGTCTCTAATTCGCTTGGTGCAGGTCGGGAACCGGTTTTCGCGCGGAATGGAGGAACGGTCGCCGGCGGCGAATTGGATCCCGCCTTGCATCAACTGAATCGGAGGCCG	Gm01	-	61.82	110	(((((((..(((((.((((((((((.(((((.(((((((((((.(((..((......))....))))))).))))))).))))).)))))))))).)))))..)))))))	-60.4	-0.549091	0.888209	TCGCTTGGTGCAGGTCGGGAA	48070389-48070409	21	34417	34797	2874.11	2885.7	5p
71	gma-MIR169a	gma-miR169a-3p	MIR169_2	AAGAGGAAGAGAGAGTGATGCAGCCAAGGATGACTTGCCGGCGTTATTATTTGCTCATGTTCATGCTCACCGGTTTCCTTGCCGGCAAGTTGTGTTTGGCTATGTTTTGCTCTCTTCTTCT	Gm09	+	47.11	121	.((((((((((((...(((..(((((((.(..(((((((((((.....(((((..(((....)))..))..))).....)))))))))))..).)))))))..)))...))))))))))))	-57.2	-0.472727	1.00345	GGCAAGTTGTGTTTGGCTATG	35771887-35771907	21	59	71	4.927	5.888	3p
72	gma-MIR169a	gma-miR169a-5p	MIR169_2	AAGAGGAAGAGAGAGTGATGCAGCCAAGGATGACTTGCCGGCGTTATTATTTGCTCATGTTCATGCTCACCGGTTTCCTTGCCGGCAAGTTGTGTTTGGCTATGTTTTGCTCTCTTCTTCT	Gm09	+	47.11	121	.((((((((((((...(((..(((((((.(..(((((((((((.....(((((..(((....)))..))..))).....)))))))))))..).)))))))..)))...))))))))))))	-57.2	-0.472727	1.00345	CAGCCAAGGATGACTTGCCGG	35771824-35771844	21	415	603	34.656	50.0065	5p
73	gma-MIR169c	gma-miR169c-3p	MIR169_2	AAGTGGGATGAAGCCAAGGATGACTTGCCGACATTAATTTGCCATTAAGCTAACGAGTTAGGTAGAATCATTTGTTAGATTTTCCCGGCAGGTCATCCTCTGGCTATATTTGGCT	Gm09	+	42.61	115	.(((.(((((.(((((((((((((((((((...(((((.....))))).(((((((((...........))))))))).......)))))))))))))).))))).))))).)))	-46.4	-0.403478	0.94691	GGCAGGTCATCCTCTGGCTATA	5295175-5295196	22	6	5	0.501051	0.414648	3p
74	gma-MIR169c	gma-miR169c-5p	MIR169_2	AAGTGGGATGAAGCCAAGGATGACTTGCCGACATTAATTTGCCATTAAGCTAACGAGTTAGGTAGAATCATTTGTTAGATTTTCCCGGCAGGTCATCCTCTGGCTATATTTGGCT	Gm09	+	42.61	115	.(((.(((((.(((((((((((((((((((...(((((.....))))).(((((((((...........))))))))).......)))))))))))))).))))).))))).)))	-46.4	-0.403478	0.94691	AAGCCAAGGATGACTTGCCGA	5295099-5295119	21	86	152	7.18172	12.6053	5p
75	gma-MIR169f	gma-miR169f-3p	MIR169_2	GAACTTGCACGAAGAGGCAGAGAGTGTAGTGCAGCCAAGGATGACTTGCCGGCATTAGCCAAGTGAATGAGCATCATATATATATATATATATATATATATATATATGACTCATGTTCTTGTCGGCAAGTTGGCCTTGGCTATATTGGACTCTCTTCTTTTCATGTAAGT	Gm10	-	38.23	170	..(((((((.(((((((.(((((((.(((((.((((((((..((((((((((((..(((.......(((((..((((((((((((((((....))))))))))))))))))))))))..))))))))))))..)))))))).))))).)))))))))))))).)))))))	-87.71	-0.515941	1.34957	GGCAAGTTGGCCTTGGCTATA	40332802-40332821	21	0	6	0	0.497577	3p
76	gma-MIR169f	gma-miR169f-5p	MIR169_2	GAACTTGCACGAAGAGGCAGAGAGTGTAGTGCAGCCAAGGATGACTTGCCGGCATTAGCCAAGTGAATGAGCATCATATATATATATATATATATATATATATATATGACTCATGTTCTTGTCGGCAAGTTGGCCTTGGCTATATTGGACTCTCTTCTTTTCATGTAAGT	Gm10	-	38.23	170	..(((((((.(((((((.(((((((.(((((.((((((((..((((((((((((..(((.......(((((..((((((((((((((((....))))))))))))))))))))))))..))))))))))))..)))))))).))))).)))))))))))))).)))))))	-87.71	-0.515941	1.34957	CAGCCAAGGATGACTTGCCGG	40332893-40332913	21	419	608	34.99	50.4212	5p
77	gma-MIR169v	gma-miR169v-3p	MIR169_2	CATGTAATGCAGCCAAGGATGACTTGCCGGCAAGCTTCTTTTGGCATTGTGAATCAAGTTTTAAACCGTGGTTGCAGTTTCATTGTGATAAATTGCGGATAAATGCGGCCAATGTGCAGCATTTTGGTCACAGTAACACCAAAAATCTTGATGCTGTGGTTGAAATCAGGACATGTGGACCGGTTTTTAAAACCTTGATTGTGAAGACCTAATCACATTAGTTATGCTCAAATGCACATTATGCTGCCTTAGAAGTCAAGTGTAACTAGTTGCCCGGCAAGTCGTCTCTGGCTACATAAAGG	Gm13	+	36.15	302	......(((.(((((..((((((((((((((((((((((...((((..((((.(((((((((((((((..((((((((...)))))....)))..))).......((((((((((.(.(.(((((..((((((((.((..........)).))))))))..)))))).).)))).))).)))...))))))).))))).(((((........))))).......(((......)))..))))..))))..)))))).............))).)))))))))))))..))))).))).....	-101.11	-0.334801	0.926145	GGCAAGTCGTCTCTGGCTACA	5838950-5838970	21	24	43	2.0042	3.56597	3p
78	gma-MIR169v	gma-miR169v-5p	MIR169_2	CATGTAATGCAGCCAAGGATGACTTGCCGGCAAGCTTCTTTTGGCATTGTGAATCAAGTTTTAAACCGTGGTTGCAGTTTCATTGTGATAAATTGCGGATAAATGCGGCCAATGTGCAGCATTTTGGTCACAGTAACACCAAAAATCTTGATGCTGTGGTTGAAATCAGGACATGTGGACCGGTTTTTAAAACCTTGATTGTGAAGACCTAATCACATTAGTTATGCTCAAATGCACATTATGCTGCCTTAGAAGTCAAGTGTAACTAGTTGCCCGGCAAGTCGTCTCTGGCTACATAAAGG	Gm13	+	36.15	302	......(((.(((((..((((((((((((((((((((((...((((..((((.(((((((((((((((..((((((((...)))))....)))..))).......((((((((((.(.(.(((((..((((((((.((..........)).))))))))..)))))).).)))).))).)))...))))))).))))).(((((........))))).......(((......)))..))))..))))..)))))).............))).)))))))))))))..))))).))).....	-101.11	-0.334801	0.926145	CAGCCAAGGATGACTTGCCGG	5838684-5838704	21	415	604	34.656	50.0895	5p
79	gma-MIR171e	gma-miR171e-3p	MIR171_1	ACATGGGGATGTTGGACGGTTCAATCAAATCAAATCTCCTAATGGCTGGGTCCTTTGGTATGATTGAGCCGTGCCAATATCAAATCCTGC	Gm05	+	45.56	90	.((.(((((((((((((((((((((((.((((((...((((.....))))...)))))).)))))))))))).))))))))...))))).	-39.6	-0.44	0.965759	TGATTGAGCCGTGCCAATATC	41564716-41564736	21	275	388	22.9648	32.1767	3p
80	gma-MIR171e	gma-miR171e-5p	MIR171_1	ACATGGGGATGTTGGACGGTTCAATCAAATCAAATCTCCTAATGGCTGGGTCCTTTGGTATGATTGAGCCGTGCCAATATCAAATCCTGC	Gm05	+	45.56	90	.((.(((((((((((((((((((((((.((((((...((((.....))))...)))))).)))))))))))).))))))))...))))).	-39.6	-0.44	0.965759	TGTTGGACGGTTCAATCAAA	41564665-41564684	20	18	6	1.50315	0.497577	5p
81	gma-MIR171t	gma-miR171t-3p	MIR171_1	GAAGTGCTGTATGAAGCACAAATCAAGGTATTGGCGCGCCTCAATTTGAAGTCATGGTTAACATGAAACAAGCCATGTAGTTTTAATTGAGCCGCGTCAATATCTCATCTTGCACTT	Gm06	-	41.03	117	...(((((......)))))......(((((((((((((.(((((((.(((.((((((((...........))))))).).))).))))))).)))))))))))))............	-44.4	-0.379487	0.924902	TTGAGCCGCGTCAATATCTCA	48964784-48964804	21	996	862	83.1744	71.4853	3p
82	gma-MIR171t	gma-miR171t-5p	MIR171_1	GAAGTGCTGTATGAAGCACAAATCAAGGTATTGGCGCGCCTCAATTTGAAGTCATGGTTAACATGAAACAAGCCATGTAGTTTTAATTGAGCCGCGTCAATATCTCATCTTGCACTT	Gm06	-	41.03	117	...(((((......)))))......(((((((((((((.(((((((.(((.((((((((...........))))))).).))).))))))).)))))))))))))............	-44.4	-0.379487	0.924902	AGGTATTGGCGCGCCTCAATT	48964845-48964865	21	12	7	1.0021	0.580507	5p
83	gma-MIR172c	gma-miR172c-3p	MIR172	AAATCAGTCACTGTTTGCCGGTGGAGCATCATCAAGATTCACAAGCTTTAGGGGCATTAATTTGTTTGAGGTGGTTCCTTATTGCTCCAAAACCAATTAGCCCTTTTGCTATGGGAATCTTGATGATGCTGCAGCAGCAATAAATGACTAATA	Gm18	+	40.52	153	.....(((((....((((.(.((.((((((((((((((((.(((((...((((((..(((((..((((..(..((.....))..)..))))...)))))))))))..))).)).)))))))))))))))).)).).))))....)))))....	-64.7	-0.422876	1.04362	GGAATCTTGATGATGCTGCAG	2969099-2969119	21	31	46	2.58876	3.81476	3p
84	gma-MIR172c	gma-miR172c-5p	MIR172	AAATCAGTCACTGTTTGCCGGTGGAGCATCATCAAGATTCACAAGCTTTAGGGGCATTAATTTGTTTGAGGTGGTTCCTTATTGCTCCAAAACCAATTAGCCCTTTTGCTATGGGAATCTTGATGATGCTGCAGCAGCAATAAATGACTAATA	Gm18	+	40.52	153	.....(((((....((((.(.((.((((((((((((((((.(((((...((((((..(((((..((((..(..((.....))..)..))))...)))))))))))..))).)).)))))))))))))))).)).).))))....)))))....	-64.7	-0.422876	1.04362	GGAGCATCATCAAGATTCACA	2969008-2969028	21	41	78	3.42385	6.46851	5p
85	gma-MIR172d	gma-miR172d-3p	MIR172	AAAACAGTCGCTGATTGCAGATGGAGCATCATCAAGATTCACAAGCTTCAGGGGTTTTTTGTTTGGGGTGGTCCCTTATTGCTCCCAAATGAATTAAGCCCTTTGATATGGGAATCTTGATGATGCTGCAGCAGCAATAAACGACTAACA	Gm14	+	42.67	150	.....(((((...(((((...((.((((((((((((((((.((....((((((((((((..(((((((..((.....))..).))))))..))..)))))).))))..)).)))))))))))))))).))...)))))...)))))....	-66.9	-0.446	1.04523	GGAATCTTGATGATGCTGCAG	5548862-5548882	21	31	46	2.58876	3.81476	3p
86	gma-MIR172d	gma-miR172d-5p	MIR172	AAAACAGTCGCTGATTGCAGATGGAGCATCATCAAGATTCACAAGCTTCAGGGGTTTTTTGTTTGGGGTGGTCCCTTATTGCTCCCAAATGAATTAAGCCCTTTGATATGGGAATCTTGATGATGCTGCAGCAGCAATAAACGACTAACA	Gm14	+	42.67	150	.....(((((...(((((...((.((((((((((((((((.((....((((((((((((..(((((((..((.....))..).))))))..))..)))))).))))..)).)))))))))))))))).))...)))))...)))))....	-66.9	-0.446	1.04523	GGAGCATCATCAAGATTCACA	5548774-5548794	21	41	78	3.42385	6.46851	5p
87	gma-MIR172e	gma-miR172e-3p	MIR172	AAAACAGTCACTGTTTGCCGGTGGAGCATCATCAAGATTCACAAGCTTTAGGGGGCATTAATTTGTTTGAGGTGGTCCCTTATTGATCCAAACCAATTAGCCCTTTTGCTATGGGAATCTTGATGATGCTGCAGCAGCAATAAATGACTAATA	Gm11	-	41.18	153	.....(((((....((((.(.((.((((((((((((((((.(((((...(((((((..(((((.(((((.(((.(........).)))))))).)))))))))))).))).)).)))))))))))))))).)).).))))....)))))....	-64.7	-0.422876	1.0269	GGAATCTTGATGATGCTGCAG	35957827-35957847	21	31	46	2.58876	3.81476	3p
88	gma-MIR172e	gma-miR172e-5p	MIR172	AAAACAGTCACTGTTTGCCGGTGGAGCATCATCAAGATTCACAAGCTTTAGGGGGCATTAATTTGTTTGAGGTGGTCCCTTATTGATCCAAACCAATTAGCCCTTTTGCTATGGGAATCTTGATGATGCTGCAGCAGCAATAAATGACTAATA	Gm11	-	41.18	153	.....(((((....((((.(.((.((((((((((((((((.(((((...(((((((..(((((.(((((.(((.(........).)))))))).)))))))))))).))).)).)))))))))))))))).)).).))))....)))))....	-64.7	-0.422876	1.0269	GGAGCATCATCAAGATTCACA	35957918-35957938	21	41	78	3.42385	6.46851	5p
89	gma-MIR172g	gma-miR172g-3p	MIR172	GCAGGTGCAGCACCATCAAGATTCACATGCAATTTACACCCTATAAGAGATTTTTGACAAAATTTCTTTCCTAGGAGAGTTTTGACTTGAGAATCTTGATGATGCTGCATCAGC	Gm10	-	39.47	114	((.(((((((((.(((((((((((.((..(((...((.(((((.((((((((((....))))))))))...)))).).)).)))...)).))))))))))).))))))))).))	-47.8	-0.419298	1.06232	AGAATCTTGATGATGCTGCAT	31592580-31592600	21	4381	4764	365.85	395.076	3p
90	gma-MIR172g	gma-miR172g-5p	MIR172	GCAGGTGCAGCACCATCAAGATTCACATGCAATTTACACCCTATAAGAGATTTTTGACAAAATTTCTTTCCTAGGAGAGTTTTGACTTGAGAATCTTGATGATGCTGCATCAGC	Gm10	-	39.47	114	((.(((((((((.(((((((((((.((..(((...((.(((((.((((((((((....))))))))))...)))).).)).)))...)).))))))))))).))))))))).))	-47.8	-0.419298	1.06232	GCAGCACCATCAAGATTCACA	31592663-31592683	21	40	108	3.34034	8.95639	5p
91	gma-MIR172h	gma-miR172h-3p	MIR172	GCAGGTGCAGCAGCATCAAGATTCACACACAGATTTACCTCCTTGGGGGCGTGTGTTTCGGTGCTGAGAATCTTGATGATGCTGCATCAGC	Gm10	+	51.65	91	((.(((((((((.(((((((((((.(((((.((..((((.((.....)).).)))..)).))).)).))))))))))).))))))))).))	-44.8	-0.492308	0.953161	AGAATCTTGATGATGCTGCAT	43474799-43474819	21	4381	4763	365.85	394.993	3p
92	gma-MIR172h	gma-miR172h-5p	MIR172	GCAGGTGCAGCAGCATCAAGATTCACACACAGATTTACCTCCTTGGGGGCGTGTGTTTCGGTGCTGAGAATCTTGATGATGCTGCATCAGC	Gm10	+	51.65	91	((.(((((((((.(((((((((((.(((((.((..((((.((.....)).).)))..)).))).)).))))))))))).))))))))).))	-44.8	-0.492308	0.953161	GCAGCAGCATCAAGATTCACA	43474739-43474759	21	33	22	2.75578	1.82445	5p
93	gma-MIR172i	gma-miR172i-3p	MIR172	GCAGGTGCAGCAGCATCAAGATTCACACCGCCTAATTTGCTAGGACTTCAGGACTGCACACGCTTAATTATACATACATATATACATATATGTTAGCTCTTTGTGGAGTGCGGAATAAAGTTCTATTTTAGATGTGGGAATCTTGATGATGCTGCATCAGC	Gm15	-	40.99	161	((.(((((((((.(((((((((((.(((...((((.....((((((((.(...((((((.(((............(((((((....))))))).........)))..))))))..).))))))))..))))..))).))))))))))).))))))))).))	-60.1	-0.373292	0.91069	GGAATCTTGATGATGCTGCAT	2892966-2892986	21	4	17	0.334034	1.4098	3p
94	gma-MIR172i	gma-miR172i-5p	MIR172	GCAGGTGCAGCAGCATCAAGATTCACACCGCCTAATTTGCTAGGACTTCAGGACTGCACACGCTTAATTATACATACATATATACATATATGTTAGCTCTTTGTGGAGTGCGGAATAAAGTTCTATTTTAGATGTGGGAATCTTGATGATGCTGCATCAGC	Gm15	-	40.99	161	((.(((((((((.(((((((((((.(((...((((.....((((((((.(...((((((.(((............(((((((....))))))).........)))..))))))..).))))))))..))))..))).))))))))))).))))))))).))	-60.1	-0.373292	0.91069	GCAGCAGCATCAAGATTCACA	2893096-2893116	21	33	22	2.75578	1.82445	5p
95	gma-MIR172j	gma-miR172j-3p	MIR172	GCAGGTGCAGCAGCATCAAGATTCACACACAGATTCCACCTCCTTGGGGGAGTGTTTAGGTGCTGAGAATCTTGATGATGCTGCATCAGC	Gm20	-	51.11	90	((.(((((((((.(((((((((((.((((((.(((((.(((....)))))))).)....))).)).))))))))))).))))))))).))	-44.5	-0.494444	0.967412	AGAATCTTGATGATGCTGCAT	40895751-40895771	21	4381	4764	365.85	395.076	3p
96	gma-MIR172j	gma-miR172j-5p	MIR172	GCAGGTGCAGCAGCATCAAGATTCACACACAGATTCCACCTCCTTGGGGGAGTGTTTAGGTGCTGAGAATCTTGATGATGCTGCATCAGC	Gm20	-	51.11	90	((.(((((((((.(((((((((((.((((((.(((((.(((....)))))))).)....))).)).))))))))))).))))))))).))	-44.5	-0.494444	0.967412	GCAGCAGCATCAAGATTCACA	40895810-40895830	21	33	22	2.75578	1.82445	5p
97	gma-MIR2109	gma-miR2109-3p	MIR2109	GGTGCGAGTGTCTTCGCCTCTGAGAGAGATACTATGAGATCTCAAGCCTCGGAGGCGTAGATACTCACACC	Gm04	-	53.52	71	((((.((((((((.((((((((((.(((((........)))))....)))))))))).)))))))).))))	-41.8	-0.588732	1.10002	GGAGGCGTAGATACTCACACC	28532454-28532474	21	6	19	0.501051	1.57566	3p
98	gma-MIR2109	gma-miR2109-5p	MIR2109	GGTGCGAGTGTCTTCGCCTCTGAGAGAGATACTATGAGATCTCAAGCCTCGGAGGCGTAGATACTCACACC	Gm04	-	53.52	71	((((.((((((((.((((((((((.(((((........)))))....)))))))))).)))))))).))))	-41.8	-0.588732	1.10002	TGCGAGTGTCTTCGCCTCTGA	28532502-28532522	21	352	536	29.395	44.4502	5p
99	gma-MIR2111a	gma-miR2111a-3p	MIR2111	ATTGCTGGGTCCGGATTAGGTAATCTGCATCCTGAGGTTTAGGACAATATCCTTTGTTTTGTTTCTAGTCCTTGGGATGCAGATTACGTCTTCCTTGCCAGCACTGTA	Gm01	+	44.44	108	..((((((....(((..(.(((((((((((((..(((.(((((((((...........))).)))))).)))..))))))))))))).)..)))...)))))).....	-50.7	-0.469444	1.05636	GTCCTTGGGATGCAGATTACG	31787510-31787530	21	32	100	2.67227	8.29296	3p
100	gma-MIR2111a	gma-miR2111a-5p	MIR2111	ATTGCTGGGTCCGGATTAGGTAATCTGCATCCTGAGGTTTAGGACAATATCCTTTGTTTTGTTTCTAGTCCTTGGGATGCAGATTACGTCTTCCTTGCCAGCACTGTA	Gm01	+	44.44	108	..((((((....(((..(.(((((((((((((..(((.(((((((((...........))).)))))).)))..))))))))))))).)..)))...)))))).....	-50.7	-0.469444	1.05636	TAATCTGCATCCTGAGGTTTA	31787463-31787483	21	25	32	2.08771	2.65375	5p
101	gma-MIR2111d	gma-miR2111d-3p	MIR2111	GAATGATTGCTGGGTCCGGATTAGGTAATCTGCATCCTGAGGTTTAGGACAATATCCTTTGTTTTGTTTCTAGTCCTTGGGATGCAGATTACGTCTTCCTTGCCAGCACTGTACAACA	Gm01	+	44.07	118	.......((((((....(((..(.(((((((((((((..(((.(((((((((...........))).)))))).)))..))))))))))))).)..)))...))))))..........	-50.7	-0.429661	0.974951	GTCCTTGGGATGCAGATTACG	31787510-31787530	21	32	100	2.67227	8.29296	3p
102	gma-MIR2111d	gma-miR2111d-5p	MIR2111	GAATGATTGCTGGGTCCGGATTAGGTAATCTGCATCCTGAGGTTTAGGACAATATCCTTTGTTTTGTTTCTAGTCCTTGGGATGCAGATTACGTCTTCCTTGCCAGCACTGTACAACA	Gm01	+	44.07	118	.......((((((....(((..(.(((((((((((((..(((.(((((((((...........))).)))))).)))..))))))))))))).)..)))...))))))..........	-50.7	-0.429661	0.974951	TAATCTGCATCCTGAGGTTTA		21	25	32	2.08771	2.65375	5p
103	gma-MIR319a	gma-miR319a-3p	MIR159	CGTTGAAGACCCTAAGGTAAGAGAGCTTTCTTCAGTCCACTCATGGGTGACAGTAAGATTCAATTAGCTGCCGACTCATTCATCCAAATGTTGAGTGTAAGCGAATAAATATACTCAGCAGATGAGTGAATGATGCGGGAGACAAATTGAATCTTAAGTTTCCTGTACTTGGACTGAAGGGAGCTCCCTTTTCCTTTTGTCTCTTAC	Gm05	+	42.03	207	......((((...((((.(((.(((((..((((((((((...(((((.(((..((((((((((((.(((.(((..(((((((..((..(((((((((((..........)))))))))))..))..)))))))..))).)).).)))))))))))).))).)))))...))))))))))..))))).)))..))))..)))).....	-93.2	-0.450242	1.07124	TTGGACTGAAGGGAGCTCCCT	40832252-40832272	21	93	141	7.76628	11.6931	3p
104	gma-MIR319a	gma-miR319a-5p	MIR159	CGTTGAAGACCCTAAGGTAAGAGAGCTTTCTTCAGTCCACTCATGGGTGACAGTAAGATTCAATTAGCTGCCGACTCATTCATCCAAATGTTGAGTGTAAGCGAATAAATATACTCAGCAGATGAGTGAATGATGCGGGAGACAAATTGAATCTTAAGTTTCCTGTACTTGGACTGAAGGGAGCTCCCTTTTCCTTTTGTCTCTTAC	Gm05	+	42.03	207	......((((...((((.(((.(((((..((((((((((...(((((.(((..((((((((((((.(((.(((..(((((((..((..(((((((((((..........)))))))))))..))..)))))))..))).)).).)))))))))))).))).)))))...))))))))))..))))).)))..))))..)))).....	-93.2	-0.450242	1.07124	AGAGCTTTCTTCAGTCCACTC	40832105-40832125	21	2	5	0.167017	0.414648	5p
105	gma-MIR3522	gma-miR3522-3p	MIR3522	AGGATCGTCCTGAGACCAAATGAGCAGCTGACCACATGATGCAGCTATGTTTGCTATTCAGCTGCTCATCTGTTCTCAGGTCGCCCT	Gm15	+	50.57	87	(((..((.(((((((.((.((((((((((((...((....(((....))).))....)))))))))))).)).))))))).)).)))	-40.3	-0.463218	0.915994	AGCTGCTCATCTGTTCTCAGG	4318846-4318866	21	5	11	0.417542	0.912225	3p
106	gma-MIR3522	gma-miR3522-5p	MIR3522	AGGATCGTCCTGAGACCAAATGAGCAGCTGACCACATGATGCAGCTATGTTTGCTATTCAGCTGCTCATCTGTTCTCAGGTCGCCCT	Gm15	+	50.57	87	(((..((.(((((((.((.((((((((((((...((....(((....))).))....)))))))))))).)).))))))).)).)))	-40.3	-0.463218	0.915994	TGAGACCAAATGAGCAGCTGA	4318797-4318817	21	21045	86839	1757.43	7201.52	5p
107	gma-MIR390a	gma-miR390a-3p	MIR390	AGAATCTGTAAAGCTCAGGAGGGATAGCGCCATGGATGATCTTCTCTTCACTCTTGATCTTCTCTTGCGCTATCCATCCTGAGTTTCATGGCTTCTATCTTCACA	Gm03	-	44.76	105	((((.((((.((((((((((.(((((((((...(((.((((..............)))).)))...))))))))).)))))))))).)))).)))).........	-44.44	-0.423238	0.945572	CGCTATCCATCCTGAGTTTCA	6558192-6558212	21	36	91	3.0063	7.54659	3p
108	gma-MIR390a	gma-miR390a-5p	MIR390	AGAATCTGTAAAGCTCAGGAGGGATAGCGCCATGGATGATCTTCTCTTCACTCTTGATCTTCTCTTGCGCTATCCATCCTGAGTTTCATGGCTTCTATCTTCACA	Gm03	-	44.76	105	((((.((((.((((((((((.(((((((((...(((.((((..............)))).)))...))))))))).)))))))))).)))).)))).........	-44.44	-0.423238	0.945572	AAGCTCAGGAGGGATAGCGCC	6558249-6558269	21	2992	3669	249.857	304.269	5p
109	gma-MIR390c	gma-miR390c-3p	MIR390	TGTAAAGCTCAGGAGGGATAGCGCCATGGATGATCTCTTCTCCACTCTTGATCTTCTCTTGCGCTATCCATCCTGAGTTTCATGGCTTCT	Gm01	+	47.78	90	.((.((((((((((.(((((((((...(((.((((..............)))).)))...))))))))).)))))))))).)).......	-38.54	-0.428222	0.896237	CGCTATCCATCCTGAGTTTCA	42335682-42335702	21	39	91	3.25683	7.54659	3p
110	gma-MIR390c	gma-miR390c-5p	MIR390	TGTAAAGCTCAGGAGGGATAGCGCCATGGATGATCTCTTCTCCACTCTTGATCTTCTCTTGCGCTATCCATCCTGAGTTTCATGGCTTCT	Gm01	+	47.78	90	.((.((((((((((.(((((((((...(((.((((..............)))).)))...))))))))).)))))))))).)).......	-38.54	-0.428222	0.896237	AAGCTCAGGAGGGATAGCGCC	42335625-42335645	21	2992	3667	249.857	304.103	5p
111	gma-MIR390f	gma-miR390f-3p	MIR390	AGAATCTGTAAAGCTCAGGAGGGATAGCGCCACAACACTCATGATTTTATATCATAATATATTTGGCGCTATCTATCCTGAGTTTCACGGGTTCTTCTTACGG	Gm11	+	40.78	103	(((((((((.((((((((((.(((((((((((........(((((.....)))))........))))))))))).)))))))))).)))))))))........	-49.69	-0.482427	1.183	TTGGCGCTATCTATCCTGAGT	30272824-30272844	21	9	11	0.751576	0.912225	3p
112	gma-MIR390f	gma-miR390f-5p	MIR390	AGAATCTGTAAAGCTCAGGAGGGATAGCGCCACAACACTCATGATTTTATATCATAATATATTTGGCGCTATCTATCCTGAGTTTCACGGGTTCTTCTTACGG	Gm11	+	40.78	103	(((((((((.((((((((((.(((((((((((........(((((.....)))))........))))))))))).)))))))))).)))))))))........	-49.69	-0.482427	1.183	AAGCTCAGGAGGGATAGCGCC	30272772-30272792	21	3005	3682	250.943	305.347	5p
113	gma-MIR390g	gma-miR390g-3p	MIR390	ATCTGTAAAGCTCAGGAGGGATAGCGCCACGACACTCATGATTTTCACATCATAGTGTATTTGGCGCTATCTATCCTGAGTTTCACGGGTTTTTCTTACTGT	Gm18	-	43.13	102	((((((.((((((((((.(((((((((((..(((((.(((((......))))))))))...))))))))))).)))))))))).))))))............	-51.7	-0.506863	1.1752	TTGGCGCTATCTATCCTGAGT	5047782-5047802	21	9	11	0.751576	0.912225	3p
114	gma-MIR390g	gma-miR390g-5p	MIR390	ATCTGTAAAGCTCAGGAGGGATAGCGCCACGACACTCATGATTTTCACATCATAGTGTATTTGGCGCTATCTATCCTGAGTTTCACGGGTTTTTCTTACTGT	Gm18	-	43.13	102	((((((.((((((((((.(((((((((((..(((((.(((((......))))))))))...))))))))))).)))))))))).))))))............	-51.7	-0.506863	1.1752	AAGCTCAGGAGGGATAGCGCC	5047835-5047855	21	3007	3690	251.11	306.01	5p
115	gma-MIR393a	gma-miR393a-3p	MIR393	GGAGGAGGCATCCAAAGGGATCGCATTGATCCCAAATCCAAGCTTCAATATTCTTCTCTCTTTCCCACTCAAAATATTAATTTTATTTGGGATCATGCTATCCCTTTGGATTTCTCCTTT	Gm11	+	39.17	120	.(((((((.((((((((((((.((((.((((((((((..(((.((.((((((....................)))))))).))))))))))))))))).)))))))))))).))))))).	-47.85	-0.39875	1.018	ATCATGCTATCCCTTTGGATT	36567611-36567631	21	47	59	3.9249	4.89284	3p
116	gma-MIR393a	gma-miR393a-5p	MIR393	GGAGGAGGCATCCAAAGGGATCGCATTGATCCCAAATCCAAGCTTCAATATTCTTCTCTCTTTCCCACTCAAAATATTAATTTTATTTGGGATCATGCTATCCCTTTGGATTTCTCCTTT	Gm11	+	39.17	120	.(((((((.((((((((((((.((((.((((((((((..(((.((.((((((....................)))))))).))))))))))))))))).)))))))))))).))))))).	-47.85	-0.39875	1.018	TCCAAAGGGATCGCATTGATC	36567530-36567550	21	21	28	1.75368	2.32203	5p
117	gma-MIR393c	gma-miR393c-3p	MIR393	GGAGGAGGCATCCAAAGGGATCGCATTGATCCCAAATTTCAGATTTATAAATTTTTCTCTTTCCCTCCCCTTCTCAATATTTGGGATCATGCTATCCCTTTGGATTCCTCCTT	Gm02	-	41.59	113	.(((((((.((((((((((((.((((.((((((((((...(((............................)))....)))))))))))))).)))))))))))).)))))))	-52.09	-0.460973	1.10838	ATCATGCTATCCCTTTGGATT	47136213-47136233	21	46	60	3.84139	4.97577	3p
118	gma-MIR393c	gma-miR393c-5p	MIR393	GGAGGAGGCATCCAAAGGGATCGCATTGATCCCAAATTTCAGATTTATAAATTTTTCTCTTTCCCTCCCCTTCTCAATATTTGGGATCATGCTATCCCTTTGGATTCCTCCTT	Gm02	-	41.59	113	.(((((((.((((((((((((.((((.((((((((((...(((............................)))....)))))))))))))).)))))))))))).)))))))	-52.09	-0.460973	1.10838	TCCAAAGGGATCGCATTGATCC	47136287-47136308	22	21	28	1.75368	2.32203	5p
119	gma-MIR393d	gma-miR393d-3p	MIR393	CTAGAGGAGGCATCCAAAGGGATCGCATTGATCCCAAATCCAAGCTTCAATGTTCTTCTATCTTTCTCACTCAAAATATTAATTTTATTTGGGATCATGCTATCCCTTTGGATTTCTCCTTTA	Gm10	+	37.39	123	.(((((((((.((((((((((((.((((.(((((((((....(((......)))..................(((((....))))).))))))))))))).)))))))))))).)))))))))	-49.9	-0.405691	1.08503	ATCATGCTATCCCTTTGGATT	16966641-16966661	21	47	59	3.9249	4.89284	3p
120	gma-MIR393d	gma-miR393d-5p	MIR393	CTAGAGGAGGCATCCAAAGGGATCGCATTGATCCCAAATCCAAGCTTCAATGTTCTTCTATCTTTCTCACTCAAAATATTAATTTTATTTGGGATCATGCTATCCCTTTGGATTTCTCCTTTA	Gm10	+	37.39	123	.(((((((((.((((((((((((.((((.(((((((((....(((......)))..................(((((....))))).))))))))))))).)))))))))))).)))))))))	-49.9	-0.405691	1.08503	TCCAAAGGGATCGCATTGATCC	16966560-16966581	22	21	28	1.75368	2.32203	5p
121	gma-MIR393e	gma-miR393e-3p	MIR393	GGAGGAGGCATCCAAAGGGATCGCATTGATCCCAAATTTCAGATTTATAAATTTGTCTTTCTCTTCCCTTGTCAATATTTGGGATCATTTCTCTTCCCTTCTCAATATTTGGGATCATGCTATCCCTTTGGATTCCTCCTT	Gm14	+	39.72	141	.(((((((.((((((((((((.((((.((((((((((..((((((....)))))).........((((..((....))..))))......................)))))))))))))).)))))))))))).)))))))	-58.9	-0.41773	1.05169	ATCATGCTATCCCTTTGGATT	5053533-5053553	21	46	60	3.84139	4.97577	3p
122	gma-MIR393e	gma-miR393e-5p	MIR393	GGAGGAGGCATCCAAAGGGATCGCATTGATCCCAAATTTCAGATTTATAAATTTGTCTTTCTCTTCCCTTGTCAATATTTGGGATCATTTCTCTTCCCTTCTCAATATTTGGGATCATGCTATCCCTTTGGATTCCTCCTT	Gm14	+	39.72	141	.(((((((.((((((((((((.((((.((((((((((..((((((....)))))).........((((..((....))..))))......................)))))))))))))).)))))))))))).)))))))	-58.9	-0.41773	1.05169	TCCAAAGGGATCGCATTGATCC	5053430-5053451	22	21	28	1.75368	2.32203	5p
123	gma-MIR393f	gma-miR393f-3p	MIR393	GGAGGAGGCATCCAAAGGGATCGCATTGATCCCAAATCCAAGCTTTAATATTTTTCTCTCTTCTCACTCAATAATATTAATTTATTTGGGATCATGCTATCCCTTTGGATTTCTCCTT	Gm18	-	37.29	118	.(((((((.((((((((((((.((((.((((((((((.......((((((((....................))))))))...)))))))))))))).)))))))))))).)))))))	-50.95	-0.43178	1.1579	ATCATGCTATCCCTTTGGATT	2409750-2409770	21	47	59	3.9249	4.89284	3p
124	gma-MIR393f	gma-miR393f-5p	MIR393	GGAGGAGGCATCCAAAGGGATCGCATTGATCCCAAATCCAAGCTTTAATATTTTTCTCTCTTCTCACTCAATAATATTAATTTATTTGGGATCATGCTATCCCTTTGGATTTCTCCTT	Gm18	-	37.29	118	.(((((((.((((((((((((.((((.((((((((((.......((((((((....................))))))))...)))))))))))))).)))))))))))).)))))))	-50.95	-0.43178	1.1579	TCCAAAGGGATCGCATTGATCC	2409829-2409850	22	21	28	1.75368	2.32203	5p
125	gma-MIR394b	gma-miR394b-3p	MIR394	TAACAGAGTTTATTGGCATTCTGTCCACCTCCACTTCCTACTCTCTCTCTGAGCCACATGTTCGTGAAGTTGGAGGTGGGCATACTGTCAACTGAGTTCTGTTG	Gm14	-	47.12	104	(((((((..(((((((((.(.(((((((((((((((((.((.(((.....)))......))..).)))).)))))))))))).).)))))).)))..)))))))	-42.4	-0.407692	0.865221	AGGTGGGCATACTGTCAACT	48984889-48984908	20	53	87	4.42595	7.21487	3p
126	gma-MIR394b	gma-miR394b-5p	MIR394	TAACAGAGTTTATTGGCATTCTGTCCACCTCCACTTCCTACTCTCTCTCTGAGCCACATGTTCGTGAAGTTGGAGGTGGGCATACTGTCAACTGAGTTCTGTTG	Gm14	-	47.12	104	(((((((..(((((((((.(.(((((((((((((((((.((.(((.....)))......))..).)))).)))))))))))).).)))))).)))..)))))))	-42.4	-0.407692	0.865221	TTGGCATTCTGTCCACCTCC	48984950-48984969	20	21	146	1.75368	12.1077	5p
127	gma-MIR395g	gma-miR395g-3p	MIR395	GGTTGTCTCTTGGAGTTCCTCTGAACACTTCACACGTGGGACTAGAGTAGTGGTATTGTATCCTTTAGATCATAGAATAGTCCTCATCATCACCAAGTGAAGTGTTTGGGGGAACTTTTAGGTACAAC	Gm08	-	42.97	128	.(((((..((..(((((((((..((((((((((..(((((((((...(.(((((.(((.......)))))))).)..)))))).......)))...))))))))))..)))))))))..))..)))))	-51.11	-0.399297	0.929246	TGAAGTGTTTGGGGGAACTTT	40810582-40810602	21	11	24	0.918593	1.99031	3p
128	gma-MIR395g	gma-miR395g-5p	MIR395	GGTTGTCTCTTGGAGTTCCTCTGAACACTTCACACGTGGGACTAGAGTAGTGGTATTGTATCCTTTAGATCATAGAATAGTCCTCATCATCACCAAGTGAAGTGTTTGGGGGAACTTTTAGGTACAAC	Gm08	-	42.97	128	.(((((..((..(((((((((..((((((((((..(((((((((...(.(((((.(((.......)))))))).)..)))))).......)))...))))))))))..)))))))))..))..)))))	-51.11	-0.399297	0.929246	AGTTCCTCTGAACACTTCACA	40810666-40810686	21	3	14	0.250525	1.16101	5p
129	gma-MIR396b	gma-miR396b-3p	MIR396	CTCAAGTCCTGGTCATGCTTTTCCACAGCTTTCTTGAACTTCTTATGCATCTTATATCTCTCCACCTCCAGGATTTTAAGCCCTAGAAGCTCAAGAAAGCTGTGGGAGAATATGGCAATTCAGGCT	Gm13	+	43.5	126	....((.((((((((((.(((((((((((((((((((.(((((...((.......(((.((........))))).....))...))))).))))))))))))))))))).))))))....))))))	-49.3	-0.39127	0.899471	GCTCAAGAAAGCTGTGGGAGA	26330019-26330039	21	4886	2210	408.022	183.274	3p
130	gma-MIR396b	gma-miR396b-5p	MIR396	CTCAAGTCCTGGTCATGCTTTTCCACAGCTTTCTTGAACTTCTTATGCATCTTATATCTCTCCACCTCCAGGATTTTAAGCCCTAGAAGCTCAAGAAAGCTGTGGGAGAATATGGCAATTCAGGCT	Gm13	+	43.65	126	....((.((((((((((.(((((((((((((((((((.(((((...((.......(((.((........))))).....))...))))).))))))))))))))))))).))))))....))))))	-49.3	-0.39127	0.89638	TTCCACAGCTTTCTTGAACTT	26329951-26329971	21	386	312	32.2343	25.874	5p
131	gma-MIR396d	gma-miR396d-3p	MIR396	GGTCATGCTTTTCCACAGCTTTCTTGAACTTCTTATGCATCTTATATCTCTCCACTTCCAGCATTTTAAGCCCTAGAAGCTCAAGAAAGCTGTGGGAGAATATGGCAA	Gm17	-	40.74	108	.((((((.(((((((((((((((((((.(((((...((...............................))...))))).))))))))))))))))))).))))))..	-43.48	-0.402593	0.9882	GCTCAAGAAAGCTGTGGGAGA	9053058-9053078	21	4906	2226	409.692	184.601	3p
132	gma-MIR396d	gma-miR396d-5p	MIR396	GGTCATGCTTTTCCACAGCTTTCTTGAACTTCTTATGCATCTTATATCTCTCCACTTCCAGCATTTTAAGCCCTAGAAGCTCAAGAAAGCTGTGGGAGAATATGGCAA	Gm17	-	40.74	108	.((((((.(((((((((((((((((((.(((((...((...............................))...))))).))))))))))))))))))).))))))..	-43.48	-0.402593	0.9882	TTCCACAGCTTTCTTGAACTT	9053126-9053146	21	386	312	32.2343	25.874	5p
133	gma-MIR396e	gma-miR396e-3p	MIR396	GTGATCTTCCACAGCTTTCTTGAACTGTGTTGTGAGGCTTCTCTCCAATGAAGGTTTATACCCTATGCAAAAGAAATTCTATGAGCACAATTCAAGATAGCTGTGGAAAATCAC	Gm17	-	39.47	114	(((((.((((((((((.(((((((.(((((((((((.((((........)))).))))))...........((.....))....))))).))))))).)))))))))).)))))	-45.6	-0.4	1.01343	ATTCAAGATAGCTGTGGAAAA	35366549-35366569	21	30	13	2.50525	1.07808	3p
134	gma-MIR396e	gma-miR396e-5p	MIR396	GTGATCTTCCACAGCTTTCTTGAACTGTGTTGTGAGGCTTCTCTCCAATGAAGGTTTATACCCTATGCAAAAGAAATTCTATGAGCACAATTCAAGATAGCTGTGGAAAATCAC	Gm17	-	39.47	114	(((((.((((((((((.(((((((.(((((((((((.((((........)))).))))))...........((.....))....))))).))))))).)))))))))).)))))	-45.6	-0.4	1.01343	TTCCACAGCTTTCTTGAACTG	35366632-35366652	21	479	474	40.0005	39.3086	5p
135	gma-MIR396h	gma-miR396h-3p	MIR396	GAATGGTCTTTTTCGTGATCTTCCACAGCTTTCTTGAACTGTGTTGTGTGAGGTTTCTCCAAGTGAAGGTTTAAGATCCCTTATGCAACATAAATTCTTTGAGCACAATTCAAGATAGCTGTGGAAAATCACTGAGATGATCTCGTTC	Gm14	+	39.19	148	((((((((.((((.(((((.((((((((((.((((((..((((((((((((((..(((((.......))....)))..))))))))))))))......(((....))).)))))).)))))))))).))))).)))).))))..))))	-58.2	-0.393243	1.00343	ATTCAAGATAGCTGTGGAAAA	13971526-13971446	21	30	13	2.50525	1.07808	3p
136	gma-MIR396h	gma-miR396h-5p	MIR396	GAATGGTCTTTTTCGTGATCTTCCACAGCTTTCTTGAACTGTGTTGTGTGAGGTTTCTCCAAGTGAAGGTTTAAGATCCCTTATGCAACATAAATTCTTTGAGCACAATTCAAGATAGCTGTGGAAAATCACTGAGATGATCTCGTTC	Gm14	+	39.19	148	((((((((.((((.(((((.((((((((((.((((((..((((((((((((((..(((((.......))....)))..))))))))))))))......(((....))).)))))).)))))))))).))))).)))).))))..))))	-58.2	-0.393243	1.00343	TTCCACAGCTTTCTTGAACTG	13971439-13971459	21	479	474	40.0005	39.3086	5p
137	gma-MIR396i	gma-miR396i-3p	MIR396	TGGCCCTCTTTGTATTCTTCCACAGCTTTCTTGAACTGCATCCATAGAGTTCCTTTGCATGCATGCCAAGGCACTCTTGCTCCCACACCTTGTTTTGCGGTTCAATAAAGCTGTGGGAAGATACAGATAGGGTCA	Gm17	+	45.93	135	.((((((.(((((((..((((((((((((.((((((((((..((.(((((.((((.(((....))).)))).))))).............))...)))))))))).))))))))))))..))))))).)))))).	-66.24	-0.490667	1.06829	GTTCAATAAAGCTGTGGGAAG	9044949-9044969	21	234	242	19.541	20.069	3p
138	gma-MIR396i	gma-miR396i-5p	MIR396	TGGCCCTCTTTGTATTCTTCCACAGCTTTCTTGAACTGCATCCATAGAGTTCCTTTGCATGCATGCCAAGGCACTCTTGCTCCCACACCTTGTTTTGCGGTTCAATAAAGCTGTGGGAAGATACAGATAGGGTCA	Gm17	+	45.93	135	.((((((.(((((((..((((((((((((.((((((((((..((.(((((.((((.(((....))).)))).))))).............))...)))))))))).))))))))))))..))))))).)))))).	-66.24	-0.490667	1.06829	TTCCACAGCTTTCTTGAACTG	9044867-9044887	21	480	476	40.084	39.4745	5p
139	gma-MIR397b	gma-miR397b-3p	MIR397	GGAGAAACATCATTGAGTGCAGCGTTGATGAAGTCCTAAATAGTAAATAGCAACTACCCCTCGTGTTTCTCAGGTAGATGCTTAAATGGTTTTATTGACGCTGCACTCAATCATGTTTTTTT	Gm13	-	38.52	122	.(((((((((.((((((((((((((..((((((.((............((((.(((((..............))))).)))).....))))))))..)))))))))))))).))))))))).	-51.17	-0.419426	1.08885	TATTGACGCTGCACTCAATCA	34383008-34383028	21	61	201	5.09401	16.6688	3p
140	gma-MIR397b	gma-miR397b-5p	MIR397	GGAGAAACATCATTGAGTGCAGCGTTGATGAAGTCCTAAATAGTAAATAGCAACTACCCCTCGTGTTTCTCAGGTAGATGCTTAAATGGTTTTATTGACGCTGCACTCAATCATGTTTTTTT	Gm13	-	38.52	122	.(((((((((.((((((((((((((..((((((.((............((((.(((((..............))))).)))).....))))))))..)))))))))))))).))))))))).	-51.17	-0.419426	1.08885	ATTGAGTGCAGCGTTGATGAA	34383091-34383111	21	45	167	3.75788	13.8492	5p
141	gma-MIR399b	gma-miR399b-3p	MIR399	CAAATCAGCAATAGGGCACCTCTCTCCTGGCAGGTATTTTTGGAGCTACCAAAAATCAATGTCAATAACTTGCCAAAGGAGAGTTGCCCTGTGGCTGGTTT	Gm16	+	45.54	101	.((((((((.((((((((.((((((..((((((((((((((((.....))))))))...........))))))))..)))))).)))))))).))))))))	-50.8	-0.50297	1.10446	TGCCAAAGGAGAGTTGCCCTG	35612579-35612599	21	165	100	13.7789	8.29296	3p
142	gma-MIR399b	gma-miR399b-5p	MIR399	CAAATCAGCAATAGGGCACCTCTCTCCTGGCAGGTATTTTTGGAGCTACCAAAAATCAATGTCAATAACTTGCCAAAGGAGAGTTGCCCTGTGGCTGGTTT	Gm16	+	45.54	101	.((((((((.((((((((.((((((..((((((((((((((((.....))))))))...........))))))))..)))))).)))))))).))))))))	-50.8	-0.50297	1.10446	GGGCACCTCTCTCCTGGCAGG	35612522-35612542	21	7	14	0.584559	1.16101	5p
143	gma-MIR399h	gma-miR399h-3p	MIR399	CAAATCAGCAATAGGGCACCTCTCTCCTGGCAGGAGAAAAAGATCAGCATTTTTGGAGTTACCAAAAGTCAGTGTCAATAACTTGCCAAAGGAGAGTTGCCCTGTGGCTGGTTT	Gm09	+	45.61	114	.((((((((.((((((((.((((((..(((((((.......(((....((((((((.....))))))))....))).....)))))))..)))))).)))))))).))))))))	-51	-0.447368	0.980856	TGCCAAAGGAGAGTTGCCCTG	34181604-34181624	21	165	100	13.7789	8.29296	3p
144	gma-MIR399h	gma-miR399h-5p	MIR399	CAAATCAGCAATAGGGCACCTCTCTCCTGGCAGGAGAAAAAGATCAGCATTTTTGGAGTTACCAAAAGTCAGTGTCAATAACTTGCCAAAGGAGAGTTGCCCTGTGGCTGGTTT	Gm09	+	45.61	114	.((((((((.((((((((.((((((..(((((((.......(((....((((((((.....))))))))....))).....)))))))..)))))).)))))))).))))))))	-51	-0.447368	0.980856	GGGCACCTCTCTCCTGGCAGG	34181534-34181554	21	7	14	0.584559	1.16101	5p
145	gma-MIR4387e	gma-miR4387e-3p	MIR4387	ACAAATGGAGTGTTATATTATCACGCCTAATCACTGACGCATCATTGTCACATCATTGAAGGTGAAGGCGTGACAATGAGGTGTTAGTGATAAGGCGTGATGATGTGATTTGTTATATCATC	Gm03	+	39.34	122	....((((...(((((((((((((((((.(((((((((((.((((((((((.((((.....))))....)))))))))).))))))))))).)))))))))))))))))...))))......	-59.9	-0.490984	1.24805	TGTTAGTGATAAGGCGTGATG	25186950-25186970	21	64	56	5.34454	4.64406	3p
146	gma-MIR4387e	gma-miR4387e-5p	MIR4387	ACAAATGGAGTGTTATATTATCACGCCTAATCACTGACGCATCATTGTCACATCATTGAAGGTGAAGGCGTGACAATGAGGTGTTAGTGATAAGGCGTGATGATGTGATTTGTTATATCATC	Gm03	+	39.34	122	....((((...(((((((((((((((((.(((((((((((.((((((((((.((((.....))))....)))))))))).))))))))))).)))))))))))))))))...))))......	-59.9	-0.490984	1.24805	TCACGCCTAATCACTGACGCA	25186889-25186909	21	43	33	3.59086	2.73668	5p
147	gma-MIR4416a	gma-miR4416a-3p	MIR4416	CTTTGATCTGGGTGAGAGAAACGCGTATCGATGGATTGGGTTCAGTTCTGGTCTCACACGGTTTGTTCTAACAATTTGTACTGACTGTGTTTTGATCGATACGGGTCGCTCTCACCTAGGCCAGAGTTGC	Gm19	-	47.69	130	(((((..(((((((((((..((.(((((((((.(((..((......))..)))..((((((((.((.(.........).)).))))))))....))))))))).))..)))))))))))..)))))....	-59.7	-0.459231	0.96295	ATACGGGTCGCTCTCACCTAGG	40699090-40699111	22	476	319	39.75	26.4545	3p
148	gma-MIR4416a	gma-miR4416a-5p	MIR4416	CTTTGATCTGGGTGAGAGAAACGCGTATCGATGGATTGGGTTCAGTTCTGGTCTCACACGGTTTGTTCTAACAATTTGTACTGACTGTGTTTTGATCGATACGGGTCGCTCTCACCTAGGCCAGAGTTGC	Gm19	-	47.69	130	(((((..(((((((((((..((.(((((((((.(((..((......))..)))..((((((((.((.(.........).)).))))))))....))))))))).))..)))))))))))..)))))....	-59.7	-0.459231	0.96295	TGGGTGAGAGAAACGCGTATCG	40699180-40699201	22	57	56	4.75998	4.64406	5p
149	gma-MIR4998	gma-miR4998-3p	MIR4998	ACTTTGGGAGAAGGGCGCGGTCTAGGTCGAGAGTTTCGTGACTACAACTTCTGAAACGCGTCTTATTTATGTGAAGATGACGTGCTTCAGAAGCTGTAGTCACGAAACCCTCGACCTTGACGGCGTCCTT	Gm15	-	50	130	..........((((((((.(((.((((((((.((((((((((((((.((((((((.((((((...(((....)))...)))))).)))))))).)))))))))))))).)))))))).))).))))))))	-80.7	-0.620769	1.24154	CAGAAGCTGTAGTCACGAAACCCT	16900203-16900226	24	28	81	2.33824	6.71729	3p
150	gma-MIR4998	gma-miR4998-5p	MIR4998	ACTTTGGGAGAAGGGCGCGGTCTAGGTCGAGAGTTTCGTGACTACAACTTCTGAAACGCGTCTTATTTATGTGAAGATGACGTGCTTCAGAAGCTGTAGTCACGAAACCCTCGACCTTGACGGCGTCCTT	Gm15	-	50	130	..........((((((((.(((.((((((((.((((((((((((((.((((((((.((((((...(((....)))...)))))).)))))))).)))))))))))))).)))))))).))).))))))))	-80.7	-0.620769	1.24154	AGTTTCGTGACTACAACTTCTGAA	16900259-16900282	24	18	20	1.50315	1.65859	5p
151	gma-MIR5667	gma-miR5667-3p	MIR5667	GTTGGAACAGAGGAATCCATTCAGATCTGTTTCGCAACACCATATTGGGTTCGACTGAAACAGATCTAAATGGATTCCTTAGTTCTGA	Gm07	-	40.91	88	.(..((((.((((((((((((.((((((((((((.(((.((.....)))))....)))))))))))).)))))))))))).))))..)	-44.2	-0.502273	1.22775	AAACAGATCTAAATGGATTCC	5340353-5340373	21	34	64	2.83929	5.30749	3p
152	gma-MIR5667	gma-miR5667-5p	MIR5667	GTTGGAACAGAGGAATCCATTCAGATCTGTTTCGCAACACCATATTGGGTTCGACTGAAACAGATCTAAATGGATTCCTTAGTTCTGA	Gm07	-	40.91	88	.(..((((.((((((((((((.((((((((((((.(((.((.....)))))....)))))))))))).)))))))))))).))))..)	-44.2	-0.502273	1.22775	AATCCATTCAGATCTGTTTCG	5340397-5340417	21	18	17	1.50315	1.4098	5p
153	gma-MIR862a	gma-miR862a-3p	MIR862_2	AGTCTTCGTGTTCCCTCAAAGGCTTCCAGTATTCATTCATACCTAACTAGTTGCTTGAATGCTGGATGTCTTTGAAGGAATTTGAAAGCT	Gm18	-	41.11	90	((..((((.(((((.((((((((.(((((((((((..((............))..))))))))))).)))))))).))))).))))..))	-39.6	-0.44	1.0703	GCTGGATGTCTTTGAAGGAAT	61624615-61624635	21	20	10	1.67017	0.829296	3p
154	gma-MIR862a	gma-miR862a-5p	MIR862_2	AGTCTTCGTGTTCCCTCAAAGGCTTCCAGTATTCATTCATACCTAACTAGTTGCTTGAATGCTGGATGTCTTTGAAGGAATTTGAAAGCT	Gm18	-	41.11	90	((..((((.(((((.((((((((.(((((((((((..((............))..))))))))))).)))))))).))))).))))..))	-39.6	-0.44	1.0703	TCCCTCAAAGGCTTCCAGTAT	61624664-61624684	21	204	97	17.0357	8.04417	5p
155	gma-MIR862b	gma-miR862b-3p	MIR862_2	GTTCCCTCAAAGGCTTCCAGTATTCCCGTATTCATTCATATATACCTAGCTAGAATTGATTGAATGCTGGATGTCTTTGAAGGAAC	Gm08	+	39.53	86	(((((.((((((((.((((((((((....(((.((((...............)))).))).)))))))))).)))))))).)))))	-33.16	-0.385581	0.975415	GCTGGATGTCTTTGAAGGAAC	46853971-46853991	21	5	4	0.417542	0.331718	3p
156	gma-MIR862b	gma-miR862b-5p	MIR862_2	GTTCCCTCAAAGGCTTCCAGTATTCCCGTATTCATTCATATATACCTAGCTAGAATTGATTGAATGCTGGATGTCTTTGAAGGAAC	Gm08	+	39.53	86	(((((.((((((((.((((((((((....(((.((((...............)))).))).)))))))))).)))))))).)))))	-33.16	-0.385581	0.975415	TCCCTCAAAGGCTTCCAGTAT	46853908-46853928	21	204	97	17.0357	8.04417	5p
a) Arm of this mature miRNA.
	Conserved miRNA families.
	Non-conserved miRNA families.
	Legume-specific miRNA families.

## Sheet: Table S7-2
Table S7-2 High confidence of novel miRNAs identified in NJCMS1A and NJCMS1B
Index	miRNA_name	Family	Precursor sequence	Structure	Genome ID	Strand	Start	End	HairpinLen	CG%	MFE(kcal/mol)	MFE(kcal/mol/nt)	MFEI	Novel_miRNA_sequence	Length(nt)	NJCMS1A_total count	NJCMS1B_total count	NJCMS1A_std	NJCMS1B_std	3p/5pa)
1	novel_mir_035b-5p	MIR35	CTCGTAGCTCTTTATCGGTAACATCATCATCAAACTTTTATGTTAAGAACTTTGATGATGATGCTACTGATAAATAACTACGAGA	(((((((...((((((((((.(((((((((((((.((((......)))).))))))))))))).))))))))))...))))))).	Gm07	-	10004525	10004609	85	0.3294	-40.6	-0.477647	1.45005	TTTATCGGTAACATCATCATC	21	261	416	21.7957	34.4987	5p
2	novel_mir_035b-3p	MIR35	CTCGTAGCTCTTTATCGGTAACATCATCATCAAACTTTTATGTTAAGAACTTTGATGATGATGCTACTGATAAATAACTACGAGA	(((((((...((((((((((.(((((((((((((.((((......)))).))))))))))))).))))))))))...))))))).	Gm07	-	10004525	10004609	85	0.3294	-40.6	-0.477647	1.45005	TGATGATGCTACTGATAAATA	21	4	11	0.334034	0.912225	3p
3	novel_mir_035d-5p	MIR35	CTCGTAGCTCTTTATCGGTAACATCATCATCAAACTTTCATGTAAAGAACTTTGATGATGATGCTACTGATAAATAACTACGAGA	(((((((...((((((((((.(((((((((((((..(((.......))).))))))))))))).))))))))))...))))))).	Gm14	-	13819005	13819089	85	0.3412	-39.7	-0.467059	1.36887	TTTATCGGTAACATCATCATC	21	261	416	21.7957	34.4987	5p
4	novel_mir_035d-3p	MIR35	CTCGTAGCTCTTTATCGGTAACATCATCATCAAACTTTCATGTAAAGAACTTTGATGATGATGCTACTGATAAATAACTACGAGA	(((((((...((((((((((.(((((((((((((..(((.......))).))))))))))))).))))))))))...))))))).	Gm14	-	13819005	13819089	85	0.3412	-39.7	-0.467059	1.36887	TGATGATGCTACTGATAAATA	21	4	11	0.334034	0.912225	5p
a) Arm of this mature miRNA .
