# Supplementary material for: Identification of miRNAs and their targets by high-throughput sequencing and degradome analysis in cytoplasmic male-sterile line NJCMS1A and its maintainer NJCMS1B of soybean
Source: BMC Genomics. 2016 Jan 5;17:24. doi: 10.1186/s12864-015-2352-0 (PMC4700598; doi:10.1186/s12864-015-2352-0)
Supplement: Additional file 1: — Table S1. Summary of small RNA annotations from NJCMS1A and NJCMS1B. Table S2. Known miRNAs identified in NJCMS1A and NJCMS1B. Table S3. Family member distribution in conserved miRNA families. Table S4. Summary of miRNA families found in NJCMS1A and NJCMS1B. Table S5. Novel miRNAs on the other arm of known pre-miRNAs. Table S6. Novel miRNAs identified in NJCMS1A and NJCMS1B. Table S7-1. High-confidence known miRNAs identified in NJCMS1A and NJCMS1B. Table S7-2. High-confidence novel miRNAs identified in NJCMS1A and NJCMS1B. Table S8-1. The up-regulated miRNAs identified in NJCMS1A and NJCMS1B. Table S8-2. The down-regulated miRNAs identified in NJCMS1A and NJCMS1B. Table S9. The targets of miRNAs identified in NJCMS1A and NJCMS1B. Table S10. Targets of novel miRNAs in NJCMS1A and NJCMS1B. Table S11. Primers used in this study. (ZIP 637 kb) [file 12864_2015_2352_MOESM1_ESM.zip › Table S8.xlsx]

## Sheet: Table S8-1
Table S8-1 The up-expressed miRNAs identified in NJCMS1A and NJCMS1B
Index	Type	Pairwise	miR-name	NJCMS1B-total-reads	NJCMS1A-total-reads	NJCMS1B-expressed	NJCMS1A-expressed	NJCMS1B-std	NJCMS1A-std	Fold-change(log2 NJCMS1A/NJCMS1B)	p-value	Sig-lable
1	Known miRNAs	1B-1A	gma-miR1510a-5p	12058427	11974839	25	421	2.0732	35.157	4.08388	8.63128e-95	**
2		1B-1A	gma-miR1510b-5p	12058427	11974839	14135	39636	1172.21	3309.94	1.49757	0	**
3		1B-1A	gma-miR1518	12058427	11974839	83	165	6.8832	13.7789	1.00131	1.17032e-07	**
4		1B-1A	gma-miR171b-5p	12058427	11974839	404	807	33.5035	67.3913	1.00825	3.62752e-32	**
5		1B-1A	gma-miR2119	12058427	11974839	87	188	7.2149	15.6996	1.12168	5.43183e-10	**
6		1B-1A	gma-miR396b-3p	12058427	11974839	2210	4886	183.274	408.022	1.15464	5.22824e-231	**
7		1B-1A	gma-miR396d	12058427	11974839	2226	4906	184.601	409.692	1.15013	1.65657e-230	**
8		1B-1A	gma-miR396j	12058427	11974839	13	30	1.0781	2.5053	1.21649	0.00894202	**
9		1B-1A	gma-miR396k-3p	12058427	11974839	2210	4886	183.274	408.022	1.15464	5.22824e-231	**
10		1B-1A	gma-miR4387d	12058427	11974839	7	23	0.5805	1.9207	1.72626	0.00312807	**
11		1B-1A	gma-miR5037a	12058427	11974839	3	17	0.2488	1.4196	2.51243	0.00141214	**
12		1B-1A	gma-miR5368	12058427	11974839	18	47	1.4927	3.9249	1.39473	0.000257642	**
13		1B-1A	gma-miR5559	12058427	11974839	137	827	11.3613	69.0615	2.60375	4.10263e-122	**
14		1B-1A	gma-miR6300	12058427	11974839	544	1987	45.1137	165.931	1.87895	3.02601e-194	**
15	Novel miRNA on the other arm of known pre-miRNA	1B-1A	gma-miR171e-5p	12058427	11974839	6	18	0.4976	1.5032	1.59498	0.0139501	*
16		1B-1A	gma-miR171n-5p	12058427	11974839	9	20	0.7464	1.6702	1.162	0.0408644	*
17		1B-1A	gma-miR396e-3p	12058427	11974839	13	30	1.0781	2.5053	1.21649	0.00894202	**
18		1B-1A	gma-miR396h-3p	12058427	11974839	13	30	1.0781	2.5053	1.21649	0.00894202	**
19		1B-1A	gma-miR4416c-3p	12058427	11974839	15	45	1.2439	3.7579	1.59506	7.90813e-05	**
20		1B-1A	gma-miR862a-5p	12058427	11974839	97	204	8.0442	17.0357	1.08254	3.32635e-10	**
21		1B-1A	gma-miR862b-5p	12058427	11974839	97	204	8.0442	17.0357	1.08254	3.32635e-10	**
22		1B-1A	gma-miR9747-5p	12058427	11974839	20	47	1.6586	3.9249	1.24269	0.000825737	**
23	New miRNA members	1B-1A	N-gma-miR164r-5p	12058427	11974839	35	78	2.9025	6.5137	1.16618	3.9332e-05	**
24	Novel miRNAs	1B-1A	novel_mir_006-3p	12058427	11974839	0	18	0.01	1.5032	7.23189	3.57035e-06	**
25		1B-1A	novel_mir_009	12058427	11974839	0	26	0.01	2.1712	7.76235	1.35633e-08	**
26		1B-1A	novel_mir_014	12058427	11974839	0	18	0.01	1.5032	7.23189	3.57035e-06	**
27		1B-1A	novel_mir_017	12058427	11974839	0	16	0.01	1.3361	7.06188	1.43813e-05	**
28		1B-1A	novel_mir_023	12058427	11974839	0	18	0.01	1.5032	7.23189	3.57035e-06	**
29		1B-1A	novel_mir_024b	12058427	11974839	0	86	0.01	7.1817	9.48818	9.54508e-27	**
30		1B-1A	novel_mir_032b	12058427	11974839	0	58	0.01	4.8435	8.91991	2.82479e-18	**
31		1B-1A	novel_mir_032c	12058427	11974839	0	58	0.01	4.8435	8.91991	2.82479e-18	**
32		1B-1A	novel_mir_033	12058427	11974839	0	79	0.01	6.5972	9.36571	1.25193e-24	**
33		1B-1A	novel_mir_041c	12058427	11974839	0	19	0.01	1.5867	7.30989	1.77897e-06	**
34		1B-1A	novel_mir_044a	12058427	11974839	0	21	0.01	1.7537	7.45426	4.41653e-07	**
35		1B-1A	novel_mir_045	12058427	11974839	0	19	0.01	1.5867	7.30989	1.77897e-06	**

## Sheet: Table S8-2
Table S8-2 The down-expressed miRNAs identified in NJCMS1A and NJCMS1B
Index	Type	Pairwise	miR-name	NJCMS1B-total-reads	NJCMS1A-total-reads	NJCMS1B-expressed	NJCMS1A-expressed	NJCMS1B-std	NJCMS1A-std	Fold-change(log2 NJCMS1A/NJCMS1B)	p-value	Sig-lable
1	Known miRNAs	1B-1A	gma-miR1512b	12058427	11974839	82	29	6.8002	2.4217	-1.48956	3.98178e-07	**
2		1B-1A	gma-miR1512c	12058427	11974839	53	24	4.3953	2.0042	-1.13294	0.00100438	**
3		1B-1A	gma-miR1523a	12058427	11974839	14	5	1.161	0.4175	-1.47552	0.0429566	*
4		1B-1A	gma-miR166m	12058427	11974839	1774	220	147.117	18.3719	-3.00139	2.13054e-299	**
5		1B-1A	gma-miR169d	12058427	11974839	129	52	10.6979	4.3424	-1.30076	8.93596e-09	**
6		1B-1A	gma-miR169e	12058427	11974839	127	55	10.5321	4.593	-1.19728	8.98306e-08	**
7		1B-1A	gma-miR169s	12058427	11974839	165	81	13.6834	6.7642	-1.01644	9.1652e-08	**
8		1B-1A	gma-miR172g	12058427	11974839	108	40	8.9564	3.3403	-1.42294	1.79677e-08	**
9		1B-1A	gma-miR172i-3p	12058427	11974839	17	4	1.4098	0.334	-2.07757	0.00456688	**
10		1B-1A	gma-miR172k	12058427	11974839	82	24	6.8002	2.0042	-1.76255	1.05526e-08	**
11		1B-1A	gma-miR172l	12058427	11974839	17	4	1.4098	0.334	-2.07757	0.00456688	**
12		1B-1A	gma-miR2109-3p	12058427	11974839	19	6	1.5757	0.5011	-1.65282	0.00984352	**
13		1B-1A	gma-miR2111a	12058427	11974839	100	32	8.293	2.6723	-1.63381	2.02844e-09	**
14		1B-1A	gma-miR2111d	12058427	11974839	100	32	8.293	2.6723	-1.63381	2.02844e-09	**
15		1B-1A	gma-miR3522	12058427	11974839	86839	21045	7201.52	1757.43	-2.03483	0	**
16		1B-1A	gma-miR390a-3p	12058427	11974839	91	39	7.5466	3.2568	-1.21237	5.01376e-06	**
17		1B-1A	gma-miR390c	12058427	11974839	91	39	7.5466	3.2568	-1.21237	5.01376e-06	**
18		1B-1A	gma-miR394a-5p	12058427	11974839	146	21	12.1077	1.7537	-2.78745	2.76021e-24	**
19		1B-1A	gma-miR394b-5p	12058427	11974839	146	21	12.1077	1.7537	-2.78745	2.76021e-24	**
20		1B-1A	gma-miR394c-5p	12058427	11974839	146	21	12.1077	1.7537	-2.78745	2.76021e-24	**
21		1B-1A	gma-miR394d	12058427	11974839	148	23	12.2736	1.9207	-2.67585	1.32398e-23	**
22		1B-1A	gma-miR394e	12058427	11974839	148	23	12.2736	1.9207	-2.67585	1.32398e-23	**
23		1B-1A	gma-miR394f	12058427	11974839	147	23	12.1906	1.9207	-2.66607	2.28867e-23	**
24		1B-1A	gma-miR394g	12058427	11974839	146	21	12.1077	1.7537	-2.78745	2.76021e-24	**
25		1B-1A	gma-miR395d	12058427	11974839	24	11	1.9903	0.9186	-1.11548	0.0303719	*
26		1B-1A	gma-miR395e	12058427	11974839	24	11	1.9903	0.9186	-1.11548	0.0303719	*
27		1B-1A	gma-miR395f	12058427	11974839	24	11	1.9903	0.9186	-1.11548	0.0303719	*
28		1B-1A	gma-miR395g	12058427	11974839	24	11	1.9903	0.9186	-1.11548	0.0303719	*
29		1B-1A	gma-miR397a	12058427	11974839	166	45	13.7663	3.7579	-1.87314	1.66554e-17	**
30		1B-1A	gma-miR397b-3p	12058427	11974839	201	61	16.6688	5.094	-1.71028	1.3318e-18	**
31		1B-1A	gma-miR397b-5p	12058427	11974839	167	45	13.8492	3.7579	-1.8818	1.05726e-17	**
32		1B-1A	gma-miR408a-5p	12058427	11974839	136	30	11.2784	2.5053	-2.17051	2.23646e-17	**
33		1B-1A	gma-miR408c-5p	12058427	11974839	136	30	11.2784	2.5053	-2.17051	2.23646e-17	**
34		1B-1A	gma-miR4348a	12058427	11974839	47	21	3.8977	1.7537	-1.15222	0.00171002	**
35		1B-1A	gma-miR4349	12058427	11974839	15	5	1.2439	0.4175	-1.57502	0.0277026	*
36		1B-1A	gma-miR4357	12058427	11974839	13	4	1.0781	0.334	-1.69057	0.0320385	*
37		1B-1A	gma-miR4364a	12058427	11974839	157	60	13.0199	5.0105	-1.37769	3.27876e-11	**
38		1B-1A	gma-miR4375	12058427	11974839	25	11	2.0732	0.9186	-1.17435	0.0212267	*
39		1B-1A	gma-miR4412-5p	12058427	11974839	80	37	6.6344	3.0898	-1.10245	7.36538e-05	**
40		1B-1A	gma-miR4993	12058427	11974839	314	151	26.0399	12.6098	-1.04618	4.16598e-14	**
41		1B-1A	gma-miR5036	12058427	11974839	29	7	2.405	0.5846	-2.04052	0.000207321	**
42		1B-1A	gma-miR5374-5p	12058427	11974839	22	6	1.8245	0.5011	-1.86433	0.00246126	**
43		1B-1A	gma-miR5674a	12058427	11974839	52	22	4.3123	1.8372	-1.23095	0.000502748	**
44		1B-1A	gma-miR5674b	12058427	11974839	52	22	4.3123	1.8372	-1.23095	0.000502748	**
45		1B-1A	gma-miR5786	12058427	11974839	13	2	1.0781	0.167	-2.69057	0.00436267	**
46	Novel miRNA on the other arm of known pre-miRNA	1B-1A	gma-miR395g-5p	12058427	11974839	14	3	1.161	0.2505	-2.21249	0.00786891	**
47		1B-1A	gma-miR4998-3p	12058427	11974839	81	28	6.7173	2.3382	-1.52248	3.04806e-07	**
48	Novel miRNAs	1B-1A	novel_mir_018c	12058427	11974839	16	6	1.3269	0.5011	-1.40489	0.0361377	*
49		1B-1A	novel_mir_018d	12058427	11974839	17	6	1.4098	0.5011	-1.49232	0.0236797	*
50		1B-1A	novel_mir_018f	12058427	11974839	17	0	1.4098	0.01	-7.13935	8.12141e-06	**
51		1B-1A	novel_mir_039	12058427	11974839	27	0	2.2391	0.01	-7.80678	8.21127e-09	**
52		1B-1A	novel_mir_075	12058427	11974839	40	18	3.3172	1.5032	-1.14193	0.00412659	**
53		1B-1A	novel_mir_080	12058427	11974839	25	0	2.0732	0.01	-7.69572	3.26178e-08	**
54		1B-1A	novel_mir_081	12058427	11974839	28	0	2.322	0.01	-7.85922	4.11991e-09	**
55		1B-1A	novel_mir_084a	12058427	11974839	45	0	3.7318	0.01	-8.54373	3.33435e-14	**
56		1B-1A	novel_mir_084b	12058427	11974839	44	0	3.6489	0.01	-8.51132	6.6456e-14	**
57		1B-1A	novel_mir_084c	12058427	11974839	43	0	3.566	0.01	-8.47816	1.32451e-13	**
58		1B-1A	novel_mir_088	12058427	11974839	16	0	1.3269	0.01	-7.05192	1.61865e-05	**
59		1B-1A	novel_mir_090	12058427	11974839	19	0	1.5757	0.01	-7.29985	2.0445e-06	**
60		1B-1A	novel_mir_095a	12058427	11974839	13	0	1.0781	0.01	-6.75235	0.00012815	**
61		1B-1A	novel_mir_095b	12058427	11974839	13	0	1.0781	0.01	-6.75235	0.00012815	**
62		1B-1A	novel_mir_097	12058427	11974839	13	0	1.0781	0.01	-6.75235	0.00012815	**
63		1B-1A	novel_mir_103	12058427	11974839	106	0	8.7905	0.01	-9.7798	1.78715e-32	**
64		1B-1A	novel_mir_104	12058427	11974839	17	0	1.4098	0.01	-7.13935	8.12141e-06	**
65		1B-1A	novel_mir_105	12058427	11974839	60	0	4.9758	0.01	-8.95878	1.07196e-18	**
66		1B-1A	novel_mir_108	12058427	11974839	13	0	1.0781	0.01	-6.75235	0.00012815	**
