# Supplementary material for: Identification of miRNAs and their targets by high-throughput sequencing and degradome analysis in cytoplasmic male-sterile line NJCMS1A and its maintainer NJCMS1B of soybean
Source: BMC Genomics. 2016 Jan 5;17:24. doi: 10.1186/s12864-015-2352-0 (PMC4700598; doi:10.1186/s12864-015-2352-0)
Supplement: Additional file 1: — Table S1. Summary of small RNA annotations from NJCMS1A and NJCMS1B. Table S2. Known miRNAs identified in NJCMS1A and NJCMS1B. Table S3. Family member distribution in conserved miRNA families. Table S4. Summary of miRNA families found in NJCMS1A and NJCMS1B. Table S5. Novel miRNAs on the other arm of known pre-miRNAs. Table S6. Novel miRNAs identified in NJCMS1A and NJCMS1B. Table S7-1. High-confidence known miRNAs identified in NJCMS1A and NJCMS1B. Table S7-2. High-confidence novel miRNAs identified in NJCMS1A and NJCMS1B. Table S8-1. The up-regulated miRNAs identified in NJCMS1A and NJCMS1B. Table S8-2. The down-regulated miRNAs identified in NJCMS1A and NJCMS1B. Table S9. The targets of miRNAs identified in NJCMS1A and NJCMS1B. Table S10. Targets of novel miRNAs in NJCMS1A and NJCMS1B. Table S11. Primers used in this study. (ZIP 637 kb) [file 12864_2015_2352_MOESM1_ESM.zip › Table S9.xlsx]

## Sheet: Table S9
Table S9 The targets of miRNAs identified in NJCMS1A and NJCMS1B
miRNA	mRNA	cleave_site	score	NJCMS1A-categoty	NJCMS1A-pval	NJCMS1A-rawtags	NJCMS1A-normtags	NJCMS1B-categoty	NJCMS1B-pval	NJCMS1B-rawtags	NJCMS1B-normtags	Annotation	Nr-annotation
gma-miR1509a	Glyma04g03500.2	5233	4	3	0.048	2	0.285714	3	0.042	3	0.428571	GYF domain-containing protein	PREDICTED: uncharacterized protein LOC100797445 [Glycine max]
	Glyma04g03500.3	5936	4	3	0.048	2	0.285714	3	0.042	3	0.428571	GYF domain-containing protein	PREDICTED: uncharacterized protein LOC100797445 [Glycine max]
	Glyma17g13205.1	460	1.5	0	0	6	3	0	0	8	4	unknown	PREDICTED: uncharacterized protein LOC100796847 [Glycine max]
	Glyma17g13205.2	460	1.5	0	0	6	3	0	0	8	4	unknown	PREDICTED: uncharacterized protein LOC100796847 [Glycine max]
	Glyma17g36840.1	5189	4.5	3	0.048	2	0.285714	3	0.042	3	0.428571	GYF domain-containing protein	PREDICTED: uncharacterized protein LOC100813188 [Glycine max]
	Glyma17g36840.2	5171	4.5	3	0.048	2	0.285714	3	0.042	3	0.428571	GYF domain-containing protein	PREDICTED: uncharacterized protein LOC100813188 [Glycine max]
gma-miR1509b	Glyma17g13205.1	460	2	0	0	6	3	0	0	8	4	unknown	PREDICTED: uncharacterized protein LOC100796847 [Glycine max]
	Glyma17g13205.2	460	2	0	0	6	3	0	0	8	4	unknown	PREDICTED: uncharacterized protein LOC100796847 [Glycine max]
gma-miR1510a-3p gma-miR1510b-3p	Glyma0220s50.1	1151	2.5	1	0	2	2	2	0.016	2	2	TMV resistance protein N	PREDICTED: protein SUPPRESSOR OF npr1-1, CONSTITUTIVE 1-like, partial [Glycine max]
	Glyma02g04750.2	1088	2.5	--	--	--	--	2	0.016	2	2	TIR-NBS-LRR type disease resistance protein	PREDICTED: TMV resistance protein N-like [Glycine max]
	Glyma02g37010.1	1000	3.5	0	0.004	6	3	0	0.012	5	2.5	Metal-dependent phosphohydrolase HD domain-containing protein	PREDICTED: HD domain-containing protein 2-like [Glycine max]
	Glyma02g37010.2	920	3.5	0	0.004	6	3	0	0.012	5	2.5	Metal-dependent phosphohydrolase HD domain-containing protein	PREDICTED: HD domain-containing protein 2-like [Glycine max]
	Glyma05g00780.1	112	4	--	--	--	--	2	0.016	3	3	Eukaryotic translation initiation factor 5A2	eukaryotic translation initiation factor 5A3 [Glycine max] >gi|217038832|gb|ACJ76773.1| eukaryotic translation initiation factor 5A2 [Glycine max] >gi|217038834|gb|ACJ76774.1| eukaryotic translation initiation factor 5A3 [Glycine max]
	Glyma15g37276.1	900	2	0	0.004	5	1.66667	0	0.012	7	2.33333	Resistance protein	PREDICTED: TMV resistance protein N-like [Glycine max]
	Glyma15g37276.2	900	2	0	0.004	5	1.66667	0	0.012	7	2.33333	Resistance protein	PREDICTED: TMV resistance protein N-like [Glycine max]
	Glyma15g37276.3	900	2	0	0.004	5	1.66667	0	0.012	7	2.33333	Resistance protein	PREDICTED: TMV resistance protein N-like [Glycine max]
	Glyma16g25045.1	706	2	--	--	--	--	2	0.016	2	0.2	Functional candidate resistance protein KR1	PREDICTED: TMV resistance protein N-like [Glycine max]
	Glyma16g25045.2	706	2	--	--	--	--	2	0.016	2	0.2	Functional candidate resistance protein KR1	PREDICTED: TMV resistance protein N-like [Glycine max]
	Glyma16g25071.1	806	2	--	--	--	--	3	0	2	0.2	Resistance protein	PREDICTED: TMV resistance protein N isoform 2 [Glycine max]
	Glyma16g25071.2	806	2	--	--	--	--	3	0	2	0.2	Resistance protein	PREDICTED: TMV resistance protein N isoform 2 [Glycine max]
	Glyma16g25071.3	806	2	--	--	--	--	3	0	2	0.2	Resistance protein	PREDICTED: TMV resistance protein N isoform 2 [Glycine max]
	Glyma16g25170.2	835	2	--	--	--	--	3	0	2	0.2	Functional candidate resistance protein KR1	PREDICTED: TMV resistance protein N-like [Glycine max]
	Glyma18g17367.1	845	3.5	--	--	--	--	2	0.016	2	2	Uncharacterized protein	PREDICTED: uncharacterized protein LOC100815535 [Glycine max]
gma-miR1515a gma-miR1515b	Glyma09g02920.1	3143	2	0	0	14	7	0	0	6	3	Endoribonuclease Dicer	PREDICTED: endoribonuclease Dicer homolog 2-like [Glycine max]
	Glyma09g02920.2	3072	2	0	0	14	7	0	0	6	3	Endoribonuclease Dicer	PREDICTED: endoribonuclease Dicer homolog 2-like [Glycine max]
	Glyma19g44390.1	1206	3	0	0	3	1.5	4	>0.05	1	0.5	Dicer-like protein	PREDICTED: endoribonuclease Dicer homolog 2-like [Glycine max]
	Glyma19g44390.2	1206	3	0	0	3	1.5	4	>0.05	1	0.5	Dicer-like protein	PREDICTED: endoribonuclease Dicer homolog 2-like [Glycine max]
gma-miR1520b	Glyma19g36580.1	1814	4.5	0	0.028	17	8.5	2	>0.05	7	3.5	Diaminopimelate decarboxylase	uncharacterized protein LOC100809499 [Glycine max] >gi|255671797|gb|ACU26531.1| diaminopimelate decarboxylase [Glycine max]
	Glyma19g36580.2	1948	4.5	0	0.028	17	8.5	2	>0.05	7	3.5	Diaminopimelate decarboxylase	uncharacterized protein LOC100809499 [Glycine max] >gi|255671797|gb|ACU26531.1| diaminopimelate decarboxylase [Glycine max]
gma-miR1520p	Glyma15g27254.1	270	4.5	0	0.01	2	1	--	--	--	--	Uncharacterized protein	hypothetical protein GUITHDRAFT_140012 [Guillardia theta CCMP2712]
gma-miR1521a	Glyma10g41330.1	1172	4	3	0.016	4	1.33333	4	>0.05	1	0.333333	ATP synthase subunit beta	PREDICTED: ATP synthase subunit beta, mitochondrial-like [Glycine max]
	Glyma20g25920.1	1053	4	3	0.016	4	1.33333	4	>0.05	1	0.333333	ATP synthase subunit beta	PREDICTED: ATP synthase subunit beta, mitochondrial-like [Glycine max]
gma-miR1536	Glyma03g37060.2	1249	3.5	0	>0.05	14	7	0	0.036	32	16	Chloroplast-targeted copper chaperone, putative	PREDICTED: uncharacterized protein LOC100783119 [Glycine max]
	Glyma08g04020.1	479	4.5	1	>0.05	6	1	0	0.036	3	0.5	Xyloglucan endotransglycosylase	PREDICTED: probable xyloglucan endotransglucosylase/hydrolase protein 26-like [Glycine max]
	Glyma19g39690.1	1256	4	2	>0.05	14	7	0	0.036	32	16	Chloroplast-targeted copper chaperone, putative	PREDICTED: uncharacterized protein LOC100791626 [Glycine max]
gma-miR156a gma-miR156h gma-miR156k gma-miR156n gma-miR156o gma-miR156q gma-miR156s gma-miR156u gma-miR156v gma-miR156w gma-miR156x gma-miR156y	Glyma0005s50.1	1911	1	0	0	85	21.25	2	0.004	50	12.5	Squamosa promoter-binding protein-like (SBP domain) transcription factor family protein	PREDICTED: uncharacterized protein LOC100817547 [Glycine max]
	Glyma0005s50.2	1911	1	0	0	85	21.25	2	0.004	50	12.5	Squamosa promoter-binding protein-like (SBP domain) transcription factor family protein	PREDICTED: uncharacterized protein LOC100817547 [Glycine max]
	Glyma01g08056.1	1407	1	2	0.002	13	2.6	2	0.004	12	2.4	Squamosa promoter binding protein	PREDICTED: squamosa promoter-binding-like protein 6-like [Glycine max]
	Glyma01g08056.2	1284	1	2	0.002	13	2.6	2	0.004	12	2.4	Squamosa promoter binding protein	PREDICTED: squamosa promoter-binding-like protein 6-like [Glycine max]
	Glyma01g08056.3	1241	1	2	0.002	13	2.6	2	0.004	12	2.4	Squamosa promoter binding protein	PREDICTED: squamosa promoter-binding-like protein 6-like [Glycine max]
	Glyma01g22840.2	1509	4.5	--	--	--	--	2	0.004	2	0.4	Phosphoenolpyruvate carboxylase 1	PREDICTED: phosphoenolpyruvate carboxylase 4-like [Glycine max]
	Glyma01g22840.3	1004	4.5	--	--	--	--	2	0.004	2	0.4	Phosphoenolpyruvate carboxylase 1	PREDICTED: phosphoenolpyruvate carboxylase 4-like [Glycine max]
	Glyma01g26950.1	731	4	2	0.002	3	1	2	0.004	4	1.33333	Tubulin beta-2 chain	PREDICTED: tubulin beta-2 chain-like [Glycine max]
	Glyma01g33270.1	1497	4.5	2	0.002	2	2	--	--	--	--	GRAS family transcription factor	PREDICTED: scarecrow-like protein 6-like [Glycine max]
	Glyma02g13371.1	1260	1	2	0.002	13	2.6	2	0.004	12	2.4	Squamosa promoter-binding protein-like (SBP domain) transcription factor family protein	PREDICTED: squamosa promoter-binding-like protein 6-like [Glycine max]
	Glyma02g13371.2	1398	1	2	0.002	13	2.6	2	0.004	12	2.4	Squamosa promoter-binding protein-like (SBP domain) transcription factor family protein	PREDICTED: squamosa promoter-binding-like protein 6-like [Glycine max]
	Glyma02g30670.2	961	1	1	0.004	11	11	2	0.004	4	4	squamosa promoter binding protein-like 9	PREDICTED: squamosa promoter-binding-like protein 17-like [Glycine max]
	Glyma02g34726.1	245	4	2	0.002	4	1	--	--	--	--	40S ribosomal protein S6	PREDICTED: 40S ribosomal protein S6-like [Glycine max]
	Glyma02g43930.1	3738	4.5	2	0.002	2	0.666667	--	--	--	--	Ubiquitin carboxyl-terminal hydrolase	PREDICTED: ubiquitin carboxyl-terminal hydrolase 12-like [Glycine max]
	Glyma03g15020.1	703	4	2	0.002	3	1	2	0.004	4	1.33333	Tubulin beta-2 chain	PREDICTED: tubulin beta-2 chain-like [Glycine max]
	Glyma03g27195.1	710	4.5	2	0.002	2	0.666667	--	--	--	--	Squamosa promoter-binding protein, putative	PREDICTED: uncharacterized protein LOC100816072 [Glycine max]
	Glyma03g27195.1	750	1	2	0.002	5	5	2	0.004	6	6	Squamosa promoter-binding protein, putative	PREDICTED: uncharacterized protein LOC100816072 [Glycine max]
	Glyma03g27195.2	710	4.5	2	0.002	2	0.666667	--	--	--	--	Squamosa promoter-binding protein, putative	PREDICTED: uncharacterized protein LOC100816072 [Glycine max]
	Glyma03g29901.1	1148	1	2	0.002	6	3	2	0.004	12	6	SBP	PREDICTED: squamosa promoter-binding-like protein 9-like [Glycine max]
	Glyma03g30790.1	4654	4	2	0.002	2	0.666667	--	--	--	--	Tudor/PWWP/MBT domain-containing protein	PREDICTED: uncharacterized protein LOC100799006 [Glycine max]
	Glyma03g42100.1	825	4.5	2	0.002	2	1	4	>0.05	1	0.5	Palmitoyltransferase PFA4	PREDICTED: probable S-acyltransferase At4g00840-like [Glycine max]
	Glyma03g42100.2	757	4.5	2	0.002	2	1	4	>0.05	1	0.5	Palmitoyltransferase PFA4	PREDICTED: probable S-acyltransferase At4g00840-like [Glycine max]
	Glyma04g32002.1	1936	1	0	>0.05	85	21.25	2	0.004	50	12.5	Squamosa promoter-binding protein-like (SBP domain) transcription factor family protein	PREDICTED: uncharacterized protein LOC100777766 [Glycine max]
	Glyma04g37391.1	1317	1	2	0.002	7	2.33333	2	0.004	2	0.666667	Squamosa promoter binding protein	PREDICTED: squamosa promoter-binding-like protein 13-like [Glycine max]
	Glyma05g38180.10	1223	1	0	>0.05	7	0.777778	0	0	8	0.888889	Squamosa promoter-binding protein-like (SBP domain) transcription factor family protein	PREDICTED: squamosa promoter-binding-like protein 13-like isoform 1 [Glycine max] >gi|356513429|ref|XP_003525416.1| PREDICTED: squamosa promoter-binding-like protein 13-like isoform 2 [Glycine max]
	Glyma05g38180.11	1125	1	0	>0.05	7	0.777778	0	0	8	0.888889	Squamosa promoter-binding protein-like (SBP domain) transcription factor family protein	PREDICTED: squamosa promoter-binding-like protein 13-like isoform 1 [Glycine max] >gi|356513429|ref|XP_003525416.1| PREDICTED: squamosa promoter-binding-like protein 13-like isoform 2 [Glycine max]
	Glyma05g38180.12	1227	1	0	>0.05	7	0.777778	0	0.004	8	0.888889	Squamosa promoter-binding protein-like (SBP domain) transcription factor family protein	PREDICTED: squamosa promoter-binding-like protein 13-like isoform 1 [Glycine max] >gi|356513429|ref|XP_003525416.1| PREDICTED: squamosa promoter-binding-like protein 13-like isoform 2 [Glycine max]
	Glyma05g38180.6	1516	1	0	>0.05	7	0.777778	0	0.004	8	0.888889	Squamosa promoter-binding protein-like (SBP domain) transcription factor family protein	PREDICTED: squamosa promoter-binding-like protein 13-like isoform 1 [Glycine max] >gi|356513429|ref|XP_003525416.1| PREDICTED: squamosa promoter-binding-like protein 13-like isoform 2 [Glycine max]
	Glyma05g38180.7	1510	1	0	>0.05	7	0.777778	0	0.004	8	0.888889	Squamosa promoter-binding protein-like (SBP domain) transcription factor family protein	PREDICTED: squamosa promoter-binding-like protein 13-like isoform 1 [Glycine max] >gi|356513429|ref|XP_003525416.1| PREDICTED: squamosa promoter-binding-like protein 13-like isoform 2 [Glycine max]
	Glyma05g38180.8	1673	1	0	>0.05	7	0.777778	2	0.004	8	0.888889	Squamosa promoter-binding protein-like (SBP domain) transcription factor family protein	PREDICTED: squamosa promoter-binding-like protein 13-like isoform 1 [Glycine max] >gi|356513429|ref|XP_003525416.1| PREDICTED: squamosa promoter-binding-like protein 13-like isoform 2 [Glycine max]
	Glyma05g38180.9	1421	1	0	>0.05	7	0.777778	0	0.004	8	0.888889	Squamosa promoter-binding protein-like (SBP domain) transcription factor family protein	PREDICTED: squamosa promoter-binding-like protein 13-like isoform 1 [Glycine max] >gi|356513429|ref|XP_003525416.1| PREDICTED: squamosa promoter-binding-like protein 13-like isoform 2 [Glycine max]
	Glyma06g09420.1	1055	4.5	2	0.002	3	3	4	>0.05	1	1	50S ribosomal protein 6, chloroplastic	PREDICTED: 50S ribosomal protein 6, chloroplastic-like [Glycine max]
	Glyma06g17700.2	1420	1	2	0.002	7	2.33333	2	0.004	2	0.666667	Squamosa promoter binding protein	PREDICTED: squamosa promoter-binding-like protein 13-like [Glycine max]
	Glyma06g17700.3	1294	1	2	0.002	7	2.33333	2	0.004	2	0.666667	Squamosa promoter binding protein	PREDICTED: squamosa promoter-binding-like protein 13-like [Glycine max]
	Glyma07g10330.3	124	4	2	0.002	3	1	2	0.004	4	1.33333	40S ribosomal protein S7, putative	PREDICTED: 40S ribosomal protein S7 [Glycine max]
	Glyma07g10330.4	32	4	2	0.002	3	1	2	0.004	4	1.33333	40S ribosomal protein S7, putative	PREDICTED: 40S ribosomal protein S7 [Glycine max]
	Glyma07g10330.5	48	4	2	0.002	3	1	2	0.004	4	1.33333	40S ribosomal protein S7, putative	PREDICTED: 40S ribosomal protein S7 [Glycine max]
	Glyma07g14641.1	968	4.5	2	0.002	2	0.666667	--	--	--	--	Squamosa promoter-binding protein, putative	PREDICTED: uncharacterized protein LOC100780159 [Glycine max]
	Glyma07g15800.2	39	4.5	2	0.002	11	11	3	>0.05	4	4	Type 2 metallothionein	metallothionein type 2 [Glycine max] >gi|47076854|dbj|BAD18377.1| type 2 metallothionein [Glycine max]
	Glyma08g01450.1	1115	1	0	>0.05	7	0.777778	0	0.004	8	0.888889	Squamosa promoter binding protein	PREDICTED: squamosa promoter-binding-like protein 13-like [Glycine max]
	Glyma08g01450.2	1401	1	2	0.002	7	0.777778	2	0.004	8	0.888889	Squamosa promoter binding protein	PREDICTED: squamosa promoter-binding-like protein 13-like [Glycine max]
	Glyma08g07150.1	97	4	4	>0.05	1	0.5	2	0.004	4	2	Cox19-like CHCH family protein	uncharacterized protein LOC100500139 [Glycine max]
	Glyma08g07150.2	97	4	4	>0.05	1	0.5	2	0.004	4	2	Cox19-like CHCH family protein	uncharacterized protein LOC100500139 [Glycine max]
	Glyma08g13970.1	694	4.5	--	--	--	--	2	0.004	2	2	60S acidic ribosomal protein family	PREDICTED: 60S acidic ribosomal protein P3-like [Glycine max]
	Glyma08g16130.1	785	4.5	2	0.002	4	2	2	0.004	2	1	60S ribosomal protein L6	PREDICTED: 60S ribosomal protein L6-like [Glycine max]
	Glyma08g16130.2	877	4.5	2	0.002	4	2	2	0.004	2	1	60S ribosomal protein L6	PREDICTED: 60S ribosomal protein L6-like [Glycine max]
	Glyma08g18280.1	2043	4.5	--	--	--	--	2	0.004	2	0.666667	unknown	PREDICTED: uncharacterized protein LOC100812450 [Glycine max]
	Glyma08g18280.2	2199	4.5	--	--	--	--	2	0.004	2	0.666667	unknown	PREDICTED: uncharacterized protein LOC100812450 [Glycine max]
	Glyma09g33160.1	396	4	2	0.002	2	2	2	0.004	3	3	DUF246 domain-containing protein	PREDICTED: DUF246 domain-containing protein At1g04910-like [Glycine max]
	Glyma11g06330.1	162	4.5	--	--	--	--	2	0.004	4	2.5	Pentatricopeptide repeat-containing protein	uncharacterized protein LOC100803613 [Glycine max]
	Glyma11g36980.3	3526	1	2	0.002	23	5.75	2	0.004	24	6	Squamosa promoter-binding-like protein	uncharacterized protein LOC100796013 [Glycine max]
	Glyma11g36980.4	3679	1	2	0.002	23	5.75	2	0.004	24	6	Squamosa promoter-binding-like protein	uncharacterized protein LOC100796013 [Glycine max]
	Glyma11g36980.5	1379	1	2	0.002	23	5.75	2	0.004	24	6	Squamosa promoter-binding-like protein	uncharacterized protein LOC100796013 [Glycine max]
	Glyma11g36980.6	1242	1	2	0.002	23	5.75	2	0.004	24	6	Squamosa promoter-binding-like protein	uncharacterized protein LOC100796013 [Glycine max]
	Glyma12g08990.1	91	4.5	--	--	--	--	2	0.004	2	1	Glucomannan 4-beta-mannosyltransferase	PREDICTED: glucomannan 4-beta-mannosyltransferase 2-like [Glycine max]
	Glyma12g27330.1	878	3	2	0.002	9	9	2	0.004	16	16	squamosa promoter binding protein-like 4	PREDICTED: squamosa promoter-binding protein 1-like [Glycine max]
	Glyma12g35460.1	904	2	2	0.002	5	5	2	0.004	3	3	Squamosa promoter-binding protein, putative	PREDICTED: uncharacterized protein LOC100305703 [Glycine max]
	Glyma13g31130.1	397	4	2	0.002	4	1	--	--	--	--	40S ribosomal protein S6	uncharacterized protein LOC100801194 [Glycine max]
	Glyma14g02500.1	250	4.5	2	0.002	3	3	--	--	--	--	GDP-L-galactose phosphorylase	uncharacterized protein LOC100806541 [Glycine max] >gi|346229115|gb|AEO21431.1| GDP-L-galactose phosphorylase [Glycine max]
	Glyma14g04180.1	288	4.5	--	--	--	--	2	0.004	2	2	Late-embryogenesis abundant protein 1	uncharacterized protein LOC100802292 [Glycine max] >gi|212552204|gb|ACJ31819.1| late-embryogenesis abundant protein 1 [Glycine max]
	Glyma14g04890.1	3744	4.5	2	0.002	2	0.666667	--	--	--	--	Ubiquitin carboxyl-terminal hydrolase	PREDICTED: ubiquitin carboxyl-terminal hydrolase 12-like [Glycine max]
	Glyma14g04890.2	3856	4.5	2	0.002	2	0.666667	--	--	--	--	Ubiquitin carboxyl-terminal hydrolase	PREDICTED: ubiquitin carboxyl-terminal hydrolase 12-like [Glycine max]
	Glyma14g37480.1	1116	4.5	2	0.002	2	0.4	--	--	--	--	Protein phosphatase 2C family protein	PREDICTED: probable protein phosphatase 2C 25-like [Glycine max]
	Glyma14g37480.2	1228	4.5	2	0.002	2	0.4	--	--	--	--	Protein phosphatase 2C family protein	PREDICTED: probable protein phosphatase 2C 25-like [Glycine max]
	Glyma14g37480.3	1235	4.5	2	0.002	2	0.4	--	--	--	--	Protein phosphatase 2C family protein	PREDICTED: probable protein phosphatase 2C 25-like [Glycine max]
	Glyma15g00880.2	3449	4.5	--	--	--	--	2	0.004	2	0.5	WD repeat-containing protein, putative	PREDICTED: topless-related protein 1-like isoform 1 [Glycine max]
	Glyma15g00880.3	3641	4.5	--	--	--	--	2	0.004	2	0.5	WD repeat-containing protein, putative	PREDICTED: topless-related protein 1-like isoform 1 [Glycine max]
	Glyma15g08210.1	351	4	2	0.002	4	1	--	--	--	--	40S ribosomal protein S6	PREDICTED: 40S ribosomal protein S6-like [Glycine max]
	Glyma15g08210.2	277	4	2	0.002	4	1	--	--	--	--	40S ribosomal protein S6	PREDICTED: 40S ribosomal protein S6-like [Glycine max]
	Glyma15g40680.2	2107	4.5	--	--	--	--	2	0.004	2	0.666667	uncharacterized protein	PREDICTED: uncharacterized protein LOC100787648 [Glycine max]
	Glyma16g04940.1	196	4	2	0.002	2	1	4	>0.05	1	0.5	Glyceraldehyde-3-phosphate dehydrogenase A subunit	PREDICTED: glyceraldehyde-3-phosphate dehydrogenase A, chloroplastic-like [Glycine max]
	Glyma17g08270.1	1623	3	2	0.002	2	1	4	>0.05	1	0.5	Protein kinase	PREDICTED: CBL-interacting serine/threonine-protein kinase 6-like [Glycine max]
	Glyma17g08570.1	155	3	2	0.002	2	2	--	--	--	--	Hydrolase, hydrolyzing O-glycosyl compounds, putative	uncharacterized protein LOC100797001 precursor [Glycine max]
	Glyma17g08840.2	1900	1	0	>0.05	85	21.25	2	0.004	50	12.5	Squamosa promoter-binding protein-like (SBP domain) transcription factor family protein	PREDICTED: uncharacterized protein LOC100812110 [Glycine max]
	Glyma18g00903.1	2436	1	2	0.002	10	10	2	0.004	19	19	Squamosa promoter-binding-like protein	PREDICTED: squamosa promoter-binding-like protein 12-like [Glycine max]
	Glyma19g01523.1	5775	4.5	--	--	--	--	2	0.004	2	0.333333	BAH domain ;TFIIS helical bundle-like domain	PREDICTED: uncharacterized protein LOC100796021, partial [Glycine max]
	Glyma19g01523.2	5684	4.5	--	--	--	--	2	0.004	2	0.333333	BAH domain ;TFIIS helical bundle-like domain	PREDICTED: uncharacterized protein LOC100796021, partial [Glycine max]
	Glyma19g01523.3	5778	4.5	--	--	--	--	2	0.004	2	0.333333	BAH domain ;TFIIS helical bundle-like domain	PREDICTED: uncharacterized protein LOC100796021, partial [Glycine max]
	Glyma19g01523.4	5736	4.5	--	--	--	--	2	0.004	2	0.333333	BAH domain ;TFIIS helical bundle-like domain	PREDICTED: uncharacterized protein LOC100796021, partial [Glycine max]
	Glyma19g01523.5	5739	4.5	--	--	--	--	2	0.004	2	0.333333	BAH domain ;TFIIS helical bundle-like domain	PREDICTED: uncharacterized protein LOC100796021, partial [Glycine max]
	Glyma19g25870.1	270	4.5	2	0.002	2	1	--	--	--	--	DCD (Development and Cell Death) domain protein	PREDICTED: B2 protein-like [Glycine max]
	Glyma19g25870.2	270	4.5	2	0.002	2	1	--	--	--	--	DCD (Development and Cell Death) domain protein	PREDICTED: B2 protein-like [Glycine max]
	Glyma19g28240.1	202	4	2	0.002	2	1	4	>0.05	1	0.5	Glyceraldehyde-3-phosphate dehydrogenase A subunit	glyceraldehyde-3-phosphate dehydrogenase A subunit [Glycine max] >gi|77540210|gb|ABA86963.1| glyceraldehyde-3-phosphate dehydrogenase A subunit [Glycine max]
	Glyma19g32800.1	1138	1	2	0.002	6	3	2	0.004	12	6	squamosa promoter binding protein-like 9	PREDICTED: squamosa promoter-binding-like protein 9-like [Glycine max]
	Glyma20g21970.1	93	4	2	0.002	4	1.33333	--	--	--	--	HR-like lesion-inducing protein-related	uncharacterized protein LOC100786502 precursor [Glycine max]
	Glyma20g21970.2	93	4	2	0.002	4	1.33333	--	--	--	--	HR-like lesion-inducing protein-related	uncharacterized protein LOC100786502 precursor [Glycine max]
	Glyma20g21970.3	93	4	2	0.002	4	1.33333	--	--	--	--	HR-like lesion-inducing protein-related	uncharacterized protein LOC100786502 precursor [Glycine max]
	Glyma20g29660.1	865	4	--	--	--	--	2	0.004	4	2	Membrane steroid-binding protein	PREDICTED: membrane steroid-binding protein 1-like [Glycine max]
gma-miR156b gma-miR156f	Glyma0005s50.1	1912	1	2	0	64	16	0	0.004	64	16	Squamosa promoter-binding protein-like (SBP domain) transcription factor family protein	PREDICTED: uncharacterized protein LOC100817547 [Glycine max]
	Glyma0005s50.2	1912	1	2	0.004	64	16	0	0.004	64	16	Squamosa promoter-binding protein-like (SBP domain) transcription factor family protein	PREDICTED: uncharacterized protein LOC100817547 [Glycine max]
	Glyma01g08056.1	1408	0.5	0	0	21	4.2	0	0.004	34	6.8	Squamosa promoter binding protein	PREDICTED: squamosa promoter-binding-like protein 6-like [Glycine max]
	Glyma01g08056.2	1285	0.5	0	0.002	21	4.2	0	0.004	34	6.8	Squamosa promoter binding protein	PREDICTED: squamosa promoter-binding-like protein 6-like [Glycine max]
	Glyma01g08056.3	1242	0.5	0	0.002	21	4.2	0	0.004	34	6.8	Squamosa promoter binding protein	PREDICTED: squamosa promoter-binding-like protein 6-like [Glycine max]
	Glyma02g01960.1	1259	3.5	2	0.004	2	1	2	>0.05	2	1	ERF protein	uncharacterized protein LOC100819416 [Glycine max] >gi|299891468|gb|ADJ57587.1| ERF protein [Glycine max]
	Glyma02g09990.1	32	4.5	2	0.004	2	1	2	>0.05	3	1.5	Methyltransferase-like protein	PREDICTED: methyltransferase-like protein 10-like [Glycine max]
	Glyma02g13371.1	1261	0.5	0	0.002	21	4.2	0	0.004	34	6.8	Squamosa promoter-binding protein-like (SBP domain) transcription factor family protein	PREDICTED: squamosa promoter-binding-like protein 6-like [Glycine max]
	Glyma02g13371.2	1399	0.5	0	0.002	21	4.2	0	0.004	34	6.8	Squamosa promoter-binding protein-like (SBP domain) transcription factor family protein	PREDICTED: squamosa promoter-binding-like protein 6-like [Glycine max]
	Glyma02g30670.2	962	0	1	0.002	11	11	0	0.004	29	29	squamosa promoter binding protein-like 9	PREDICTED: squamosa promoter-binding-like protein 17-like [Glycine max]
	Glyma02g45180.1	1050	3.5	2	0.004	6	3	0	0.004	14	7	Reticulon family protein	PREDICTED: uncharacterized protein LOC100500122 [Glycine max]
	Glyma02g45180.2	1042	3.5	2	0.004	6	3	0	0.004	14	7	Reticulon family protein	PREDICTED: uncharacterized protein LOC100500122 [Glycine max]
	Glyma02g47660.1	1499	4	2	0.004	3	1.5	4	>0.05	1	0.5	DGCR14-related	PREDICTED: protein DGCR14 homolog [Glycine max]
	Glyma03g23740.1	80	4.5	2	0.004	3	3	--	--	--	--	FRIGIDA-like protein	PREDICTED: protein FRIGIDA-like [Glycine max]
	Glyma03g27195.1	751	1	2	0.004	10	10	4	>0.05	1	1	Squamosa promoter-binding protein, putative	PREDICTED: uncharacterized protein LOC100816072 [Glycine max]
	Glyma03g27510.1	148	4	2	0.004	4	4	2	>0.05	2	2	50S ribosomal protein	uncharacterized protein LOC100527134 [Glycine max]
	Glyma03g29901.1	1149	0	2	0.004	25	12.5	2	>0.05	21	10.5	SBP	PREDICTED: squamosa promoter-binding-like protein 9-like [Glycine max]
	Glyma03g31580.2	437	4	2	0.004	12	12	2	>0.05	32	32	photosystem II reaction center W	uncharacterized protein LOC100526966 [Glycine max]
	Glyma04g05800.1	477	4.5	2	0.004	3	3	2	>0.05	7	7	Ultraviolet-B-repressible protein	uncharacterized protein LOC100305487 [Glycine max]
	Glyma04g07370.1	193	4.5	2	0.004	4	4	2	>0.05	5	5	GTP-binding protein	PREDICTED: GTP-binding nuclear protein Ran-3-like [Glycine max] >gi|356507754|ref|XP_003522629.1| PREDICTED: GTP-binding nuclear protein Ran-3-like [Glycine max]
	Glyma04g32002.1	1937	1	2	0.004	64	16	0	0.004	64	16	Squamosa promoter-binding protein-like (SBP domain) transcription factor family protein	PREDICTED: uncharacterized protein LOC100777766 [Glycine max]
	Glyma04g37391.1	1318	1	0	0.002	14	4.66667	0	0.004	12	4	Squamosa promoter binding protein	PREDICTED: squamosa promoter-binding-like protein 13-like [Glycine max]
	Glyma04g39680.1	212	4	2	0.004	5	2.5	--	--	--	--	Uncharacterized protein	uncharacterized protein LOC100305497 [Glycine max]
	Glyma04g39680.2	212	4	2	0.004	5	2.5	--	--	--	--	Uncharacterized protein	uncharacterized protein LOC100305497 [Glycine max]
	Glyma04g42890.1	1015	4	2	0.004	2	2	2	>0.05	4	4	Uncharacterized protein	uncharacterized protein LOC100305646 [Glycine max]
	Glyma05g13870.1	1954	4.5	0	0.002	8	8	0	0.004	7	7	Purple acid phosphatase	PREDICTED: uncharacterized protein LOC100815749 [Glycine max]
	Glyma05g36970.1	77	4	2	0.004	3	3	--	--	--	--	WRKY family transcription factor	PREDICTED: probable WRKY transcription factor 41-like [Glycine max]
	Glyma05g38180.10	1224	1	2	0.004	3	0.428571	2	>0.05	2	0.253968	Squamosa promoter-binding protein-like (SBP domain) transcription factor family protein	PREDICTED: squamosa promoter-binding-like protein 13-like isoform 1 [Glycine max] >gi|356513429|ref|XP_003525416.1| PREDICTED: squamosa promoter-binding-like protein 13-like isoform 2 [Glycine max]
	Glyma05g38180.11	1126	1	2	0.004	3	0.428571	2	>0.05	2	0.253968	Squamosa promoter-binding protein-like (SBP domain) transcription factor family protein	PREDICTED: squamosa promoter-binding-like protein 13-like isoform 1 [Glycine max] >gi|356513429|ref|XP_003525416.1| PREDICTED: squamosa promoter-binding-like protein 13-like isoform 2 [Glycine max]
	Glyma05g38180.12	1228	1	2	0.004	3	0.428571	2	>0.05	2	0.253968	Squamosa promoter-binding protein-like (SBP domain) transcription factor family protein	PREDICTED: squamosa promoter-binding-like protein 13-like isoform 1 [Glycine max] >gi|356513429|ref|XP_003525416.1| PREDICTED: squamosa promoter-binding-like protein 13-like isoform 2 [Glycine max]
	Glyma05g38180.6	1517	1	2	0.004	3	0.428571	2	>0.05	2	0.253968	Squamosa promoter-binding protein-like (SBP domain) transcription factor family protein	PREDICTED: squamosa promoter-binding-like protein 13-like isoform 1 [Glycine max] >gi|356513429|ref|XP_003525416.1| PREDICTED: squamosa promoter-binding-like protein 13-like isoform 2 [Glycine max]
	Glyma05g38180.7	1511	1	2	0.004	3	0.428571	2	>0.05	2	0.253968	Squamosa promoter-binding protein-like (SBP domain) transcription factor family protein	PREDICTED: squamosa promoter-binding-like protein 13-like isoform 1 [Glycine max] >gi|356513429|ref|XP_003525416.1| PREDICTED: squamosa promoter-binding-like protein 13-like isoform 2 [Glycine max]
	Glyma05g38180.8	1674	1	2	0.004	3	0.428571	2	>0.05	2	0.253968	Squamosa promoter-binding protein-like (SBP domain) transcription factor family protein	PREDICTED: squamosa promoter-binding-like protein 13-like isoform 1 [Glycine max] >gi|356513429|ref|XP_003525416.1| PREDICTED: squamosa promoter-binding-like protein 13-like isoform 2 [Glycine max]
	Glyma05g38180.9	1422	1	2	0.004	3	0.428571	2	>0.05	2	0.253968	Squamosa promoter-binding protein-like (SBP domain) transcription factor family protein	PREDICTED: squamosa promoter-binding-like protein 13-like isoform 1 [Glycine max] >gi|356513429|ref|XP_003525416.1| PREDICTED: squamosa promoter-binding-like protein 13-like isoform 2 [Glycine max]
	Glyma06g17700.2	1421	1	0	0.002	14	4.66667	0	0.004	12	4	Squamosa promoter binding protein	PREDICTED: squamosa promoter-binding-like protein 13-like [Glycine max]
	Glyma06g17700.3	1295	1	0	0.002	14	4.66667	0	0.004	12	4	Squamosa promoter binding protein	PREDICTED: squamosa promoter-binding-like protein 13-like [Glycine max]
	Glyma07g30110.1	796	4	2	0.004	5	2.5	2	>0.05	4	2	Fructose-1,6-bisphosphatase class	PREDICTED: fructose-1,6-bisphosphatase, chloroplastic-like [Glycine max]
	Glyma07g31880.1	965	2	0	0.002	6	3	2	>0.05	3	1.5	Squamosa promoter binding-like protein	uncharacterized protein LOC100527199 [Glycine max]
	Glyma07g31880.3	1001	2	0	0.002	6	3	2	>0.05	3	1.5	Squamosa promoter binding-like protein	uncharacterized protein LOC100527199 [Glycine max]
	Glyma07g33511.1	860	4	2	0.004	9	9	2	>0.05	5	5	Ethylene responsive transcription factor 2a	PREDICTED: ethylene-responsive transcription factor ERF109-like [Glycine max]
	Glyma08g07200.1	764	4	2	0.004	5	2.5	2	>0.05	4	2	Fructose-1,6-bisphosphatase class	PREDICTED: fructose-1,6-bisphosphatase, chloroplastic-like [Glycine max]
	Glyma08g36810.2	1407	4	2	0.004	2	2	4	>0.05	1	1	FAD binding protein	PREDICTED: uncharacterized protein LOC100776078 [Glycine max]
	Glyma08g44281.1	350	4.5	2	0.004	3	3	2	>0.05	2	2	RPM1-interacting protein 4 (RIN4) family protein	PREDICTED: RPM1-interacting protein 4 [Glycine max] >gi|255626713|gb|ACU13701.1| unknown [Glycine max]
	Glyma08g44281.1	348	4.5	2	0.004	4	4	2	>0.05	3	3	RPM1-interacting protein 4 (RIN4) family protein	PREDICTED: RPM1-interacting protein 4 [Glycine max] >gi|255626713|gb|ACU13701.1| unknown [Glycine max]
	Glyma09g39040.1	259	4.5	2	0.004	2	1	--	--	--	--	WRKY transcription factor	PREDICTED: WRKY transcription factor 22-like [Glycine max]
	Glyma10g02080.1	1499	4	2	0.004	2	1	2	>0.05	2	1	ERF protein	uncharacterized protein LOC100780763 [Glycine max]
	Glyma10g08680.1	330	4.5	2	0.004	2	2	--	--	--	--	Chaperone protein dnaJ-like protein	uncharacterized protein LOC100794571 [Glycine max]
	Glyma10g37660.1	1904	4.5	2	0.004	2	2	--	--	--	--	MATE2 transporter	PREDICTED: protein TRANSPARENT TESTA 12-like [Glycine max]
	Glyma10g40440.1	1209	4.5	2	0.004	2	2	--	--	--	--	Transducin/WD40 repeat-like superfamily protein	PREDICTED: mitotic checkpoint protein BUB3-like [Glycine max]
	Glyma11g11510.1	139	3.5	2	0.004	2	2	2	>0.05	8	8	Rac-type small GTP-binding protein	unknown [Glycine max]
	Glyma11g11640.1	152	4	2	0.004	2	0.666667	--	--	--	--	PLATZ transcription factor family protein	PREDICTED: uncharacterized protein LOC100810888 [Glycine max]
	Glyma11g15480.2	1512	3.5	2	0.004	2	0.333333	--	--	--	--	NOT2 / NOT3 / NOT5 family	PREDICTED: probable NOT transcription complex subunit VIP2-like [Glycine max]
	Glyma11g15480.3	1609	3.5	2	0.004	2	0.333333	--	--	--	--	NOT2 / NOT3 / NOT5 family	PREDICTED: probable NOT transcription complex subunit VIP2-like [Glycine max]
	Glyma11g15480.4	1531	3.5	2	0.004	2	0.333333	--	--	--	--	NOT2 / NOT3 / NOT5 family	PREDICTED: probable NOT transcription complex subunit VIP2-like [Glycine max]
	Glyma11g15480.5	1570	3.5	2	0.004	2	0.333333	--	--	--	--	NOT2 / NOT3 / NOT5 family	PREDICTED: probable NOT transcription complex subunit VIP2-like [Glycine max]
	Glyma11g18570.1	477	4	2	0.004	2	1	--	--	--	--	CPRD12 protein	PREDICTED: momilactone A synthase-like [Glycine max]
	Glyma11g26240.1	135	4	2	0.004	3	3	4	>0.05	1	1	Expansin	PREDICTED: expansin-A8 [Glycine max]
	Glyma11g36980.3	3527	0	0	0.002	119	29.75	0	0.004	87	21.75	Squamosa promoter-binding-like protein	uncharacterized protein LOC100796013 [Glycine max]
	Glyma11g36980.4	3680	0	0	0.002	119	29.75	0	0.004	87	21.75	Squamosa promoter-binding-like protein	uncharacterized protein LOC100796013 [Glycine max]
	Glyma11g36980.5	1380	0	0	0.002	119	29.75	0	0.004	87	21.75	Squamosa promoter-binding-like protein	uncharacterized protein LOC100796013 [Glycine max]
	Glyma11g36980.6	1243	0	0	0.002	119	29.75	0	0.004	87	21.75	Squamosa promoter-binding-like protein	uncharacterized protein LOC100796013 [Glycine max]
	Glyma11g37070.1	347	4	2	0.004	2	0.5	--	--	--	--	F-box protein	PREDICTED: F-box protein At1g67340-like [Glycine max]
	Glyma11g37070.2	347	4	2	0.004	2	0.5	--	--	--	--	F-box protein	PREDICTED: F-box protein At1g67340-like [Glycine max]
	Glyma11g37580.1	939	4	2	0.004	2	2	2	>0.05	2	2	Photosystem II core complex proteins psbY, chloroplast	PREDICTED: photosystem II core complex proteins psbY, chloroplastic-like [Glycine max]
	Glyma12g07970.1	1536	3.5	2	0.004	2	0.333333	--	--	--	--	NOT2 / NOT3 / NOT5 family	PREDICTED: probable NOT transcription complex subunit VIP2-like [Glycine max]
	Glyma12g07970.3	1436	3.5	2	0.004	2	0.333333	--	--	--	--	NOT2 / NOT3 / NOT5 family	PREDICTED: probable NOT transcription complex subunit VIP2-like [Glycine max]
	Glyma12g09800.1	361	4	2	0.004	2	1	--	--	--	--	NAD(P)-binding Rossmann-fold superfamily protein	PREDICTED: momilactone A synthase-like [Glycine max]
	Glyma12g13920.1	161	4	2	0.004	5	5	2	>0.05	4	4	Glutaredoxin-C9	uncharacterized protein LOC100306716 [Glycine max]
	Glyma12g13920.1	159	4	2	0.004	5	5	2	>0.05	8	8	Glutaredoxin-C9	uncharacterized protein LOC100306716 [Glycine max]
	Glyma12g27330.1	879	2.5	0	0.002	25	25	2	>0.05	52	52	squamosa promoter binding protein-like 4	PREDICTED: squamosa promoter-binding protein 1-like [Glycine max]
	Glyma12g35460.1	905	2	2	0.004	6	6	2	>0.05	11	11	Squamosa promoter-binding protein, putative	PREDICTED: uncharacterized protein LOC100305703 [Glycine max]
	Glyma13g23920.1	47	4.5	2	0.004	3	3	4	>0.05	1	1	Expressed protein	PREDICTED: uncharacterized protein LOC100775313 [Glycine max]
	Glyma13g27570.1	1453	4.5	2	0.004	16	8	2	>0.05	19	9.5	RNA-binding protein	PREDICTED: RNA-binding post-transcriptional regulator csx1-like [Glycine max]
	Glyma13g27570.3	1338	4.5	2	0.004	16	8	2	>0.05	19	9.5	RNA-binding protein	PREDICTED: RNA-binding post-transcriptional regulator csx1-like [Glycine max]
	Glyma13g30560.1	1213	3.5	2	0.004	2	2	--	--	--	--	Magnesium-chelatase subunit ChlI, chloroplastic	RecName: Full=Magnesium-chelatase subunit ChlI, chloroplastic; Short=Mg-chelatase subunit I-1; AltName: Full=Mg-protoporphyrin IX chelatase subunit ChlI; Flags: Precursor >gi|1732469|dbj|BAA08291.1| Mg chelatase subunit (46 kD) [Glycine max]
	Glyma13g41930.1	885	4	2	0.004	2	2	4	>0.05	1	1	Calcium-binding protein	PREDICTED: calmodulin-like protein 3-like [Glycine max]
	Glyma13g44380.1	64	4.5	2	0.004	2	1	2	>0.05	2	1	NADH-ubiquinone oxidoreductase 24 kDa subunit	uncharacterized protein LOC100306106 [Glycine max]
	Glyma13g44380.3	32	4.5	2	0.004	2	1	2	>0.05	2	1	NADH-ubiquinone oxidoreductase 24 kDa subunit	uncharacterized protein LOC100306106 [Glycine max]
	Glyma16g05895.1	1096	1	0	0.002	25	12.5	2	>0.05	18	9	Squamosa promoter-binding protein-like (SBP domain) transcription factor family protein	PREDICTED: squamosa promoter-binding-like protein 16-like [Glycine max]
	Glyma16g05895.2	1556	1	0	0.002	25	12.5	2	>0.05	18	9	Squamosa promoter-binding protein-like (SBP domain) transcription factor family protein	PREDICTED: squamosa promoter-binding-like protein 16-like [Glycine max]
	Glyma17g05640.1	885	4	2	0.004	2	2	--	--	--	--	Guanine nucleotide-binding protein subunit gamma 3	dense and erect pancile 1 [Glycine max]
	Glyma17g08840.2	1901	1	2	0.004	64	16	0	0.004	64	16	Squamosa promoter-binding protein-like (SBP domain) transcription factor family protein	PREDICTED: uncharacterized protein LOC100812110 [Glycine max]
	Glyma17g20000.1	814	3.5	2	0.004	3	3	2	>0.05	5	5	Remorin-like protein	PREDICTED: uncharacterized protein LOC100799649 [Glycine max]
	Glyma17g34020.1	2006	4	2	0.004	3	3	--	--	--	--	Transmembrane 9 superfamily protein member	PREDICTED: transmembrane 9 superfamily member 4-like [Glycine max]
	Glyma18g00903.1	2437	0	0	0.002	103	103	2	>0.05	77	77	Squamosa promoter-binding-like protein	PREDICTED: squamosa promoter-binding-like protein 12-like [Glycine max]
	Glyma18g00990.3	217	4	2	0.004	2	0.5	--	--	--	--	F-box protein	PREDICTED: F-box protein At1g67340-like [Glycine max]
	Glyma18g00990.4	340	4	2	0.004	2	0.5	--	--	--	--	F-box protein	PREDICTED: F-box protein At1g67340-like [Glycine max]
	Glyma18g02800.1	488	4.5	2	0.004	3	1.5	2	>0.05	5	2.5	Ferritin	uncharacterized protein LOC100810000 [Glycine max]
	Glyma18g02800.1	486	3.5	2	0.004	6	3	2	>0.05	3	1.5	Ferritin	uncharacterized protein LOC100810000 [Glycine max]
	Glyma18g02800.2	488	4.5	2	0.004	3	1.5	2	>0.05	5	2.5	Ferritin	ferritin Fer18;2 [Glycine max]
	Glyma18g02800.2	486	3.5	2	0.004	6	3	2	>0.05	3	1.5	Ferritin	ferritin Fer18;2 [Glycine max]
	Glyma18g50350.1	1429	3	2	0.004	2	2	--	--	--	--	HXXXD-type acyl-transferase family protein	PREDICTED: anthocyanin 5-aromatic acyltransferase-like [Glycine max]
	Glyma18g53700.1	909	4	2	0.004	2	1	4	>0.05	1	0.5	Transaldolase	PREDICTED: transaldolase-like [Glycine max]
	Glyma18g53700.2	909	4	2	0.004	2	1	4	>0.05	1	0.5	Transaldolase	PREDICTED: transaldolase-like [Glycine max]
	Glyma19g04320.1	1229	4.5	2	0.004	4	1.33333	--	--	--	--	MADS-box protein	MADS-box protein [Glycine max] >gi|73810196|gb|AAZ86071.1| MADS-box protein [Glycine max]
	Glyma19g04320.2	1343	4.5	2	0.004	4	1.33333	--	--	--	--	MADS-box protein	MADS-box protein [Glycine max] >gi|73810196|gb|AAZ86071.1| MADS-box protein [Glycine max]
	Glyma19g04320.3	690	4.5	2	0.004	4	1.33333	--	--	--	--	MADS-box protein	MADS-box protein [Glycine max] >gi|73810196|gb|AAZ86071.1| MADS-box protein [Glycine max]
	Glyma19g26390.1	1472	1	0	0.002	16	16	0	0.004	4	4	Squamosa promoter-binding protein	PREDICTED: squamosa promoter-binding-like protein 16-like [Glycine max]
	Glyma19g32800.1	1139	0	0	0.002	25	12.5	2	>0.05	21	10.5	squamosa promoter binding protein-like 9	PREDICTED: squamosa promoter-binding-like protein 9-like [Glycine max]
	Glyma20g04490.1	75	4.5	2	0.004	2	2	4	>0.05	1	1	Alpha-expansin 4	uncharacterized protein LOC100527059 precursor [Glycine max]
	Glyma20g21100.1	214	4.5	2	0.004	2	0.4	4	>0.05	1	0.2	Chloroplast RNA binding protein	uncharacterized protein LOC100820203 [Glycine max]
	Glyma20g21100.2	214	4.5	2	0.004	2	0.4	4	>0.05	1	0.2	Chloroplast RNA binding protein	uncharacterized protein LOC100820203 [Glycine max]
	Glyma20g21100.3	214	4.5	2	0.004	2	0.4	4	>0.05	1	0.2	Chloroplast RNA binding protein	uncharacterized protein LOC100820203 [Glycine max]
	Glyma20g21100.4	214	4.5	2	0.004	2	0.4	4	>0.05	1	0.2	Chloroplast RNA binding protein	uncharacterized protein LOC100820203 [Glycine max]
	Glyma20g29840.1	95	4	2	0.004	3	3	--	--	--	--	Tubulin beta-1 chain	PREDICTED: tubulin beta-1 chain-like [Glycine max]
gma-miR156c gma-miR156d gma-miR156e gma-miR156g gma-miR156i gma-miR156j gma-miR156l gma-miR156m	Glyma01g08056.1	1408	2	0	0.002	21	4.2	0	0.002	34	6.8	Squamosa promoter binding protein	PREDICTED: squamosa promoter-binding-like protein 6-like [Glycine max]
	Glyma01g08056.2	1285	2	0	0.002	21	4.2	0	0.002	34	6.8	Squamosa promoter binding protein	PREDICTED: squamosa promoter-binding-like protein 6-like [Glycine max]
	Glyma01g08056.3	1242	2	0	0.002	21	4.2	0	0.002	34	6.8	Squamosa promoter binding protein	PREDICTED: squamosa promoter-binding-like protein 6-like [Glycine max]
	Glyma02g13371.1	1261	2	0	0.002	21	4.2	0	0.002	34	6.8	Squamosa promoter-binding protein-like (SBP domain) transcription factor family protein	PREDICTED: squamosa promoter-binding-like protein 6-like [Glycine max]
	Glyma02g13371.2	1399	2	0	0.002	21	4.2	0	0.002	34	6.8	Squamosa promoter-binding protein-like (SBP domain) transcription factor family protein	PREDICTED: squamosa promoter-binding-like protein 6-like [Glycine max]
	Glyma02g30670.2	962	1	1	0.002	11	11	0	0.002	29	29	squamosa promoter binding protein-like 9	PREDICTED: squamosa promoter-binding-like protein 17-like [Glycine max]
	Glyma02g45180.1	1050	4.5	2	>0.05	6	3	0	0.002	14	7	Reticulon family protein	PREDICTED: uncharacterized protein LOC100500122 [Glycine max]
	Glyma02g45180.2	1042	4.5	2	>0.05	6	3	0	0.002	14	7	Reticulon family protein	PREDICTED: uncharacterized protein LOC100500122 [Glycine max]
	Glyma07g31880.1	965	1	0	0.002	6	3	2	>0.05	3	1.5	Squamosa promoter binding-like protein	uncharacterized protein LOC100527199 [Glycine max]
	Glyma07g31880.3	1001	1	0	0.002	6	3	2	>0.05	3	1.5	Squamosa promoter binding-like protein	uncharacterized protein LOC100527199 [Glycine max]
	Glyma11g36980.3	3527	1	0	0.002	119	29.75	0	0.002	87	21.75	Squamosa promoter-binding-like protein	uncharacterized protein LOC100796013 [Glycine max]
	Glyma11g36980.4	3680	1	0	0.002	119	29.75	0	0.002	87	21.75	Squamosa promoter-binding-like protein	uncharacterized protein LOC100796013 [Glycine max]
	Glyma11g36980.5	1380	1	0	0.002	119	29.75	0	0.002	87	21.75	Squamosa promoter-binding-like protein	uncharacterized protein LOC100796013 [Glycine max]
	Glyma11g36980.6	1243	1	0	0.002	119	29.75	0	0.002	87	21.75	Squamosa promoter-binding-like protein	uncharacterized protein LOC100796013 [Glycine max]
	Glyma16g05895.1	1096	0	0	0.002	25	12.5	2	>0.05	18	9	Squamosa promoter-binding protein-like (SBP domain) transcription factor family protein	PREDICTED: squamosa promoter-binding-like protein 16-like [Glycine max]
	Glyma16g05895.2	1556	0	0	0.002	25	12.5	2	>0.05	18	9	Squamosa promoter-binding protein-like (SBP domain) transcription factor family protein	PREDICTED: squamosa promoter-binding-like protein 16-like [Glycine max]
	Glyma18g00903.1	2437	1	0	0.002	103	103	2	>0.05	77	77	Squamosa promoter-binding-like protein	PREDICTED: squamosa promoter-binding-like protein 12-like [Glycine max]
	Glyma19g26390.1	1472	0	0	0.002	16	16	0	0.002	4	4	Squamosa promoter-binding protein	PREDICTED: squamosa promoter-binding-like protein 16-like [Glycine max]
	Glyma19g32800.1	1139	1	0	0.002	25	12.5	2	>0.05	21	10.5	squamosa promoter binding protein-like 9	PREDICTED: squamosa promoter-binding-like protein 9-like [Glycine max]
gma-miR156p gma-miR156t	Glyma01g08056.1	1408	2.5	0	0	21	4.2	0	0.002	34	6.8	Squamosa promoter binding protein	PREDICTED: squamosa promoter-binding-like protein 6-like [Glycine max]
	Glyma01g08056.2	1285	2.5	0	0.004	21	4.2	0	0.002	34	6.8	Squamosa promoter binding protein	PREDICTED: squamosa promoter-binding-like protein 6-like [Glycine max]
	Glyma01g08056.3	1242	2.5	0	0.004	21	4.2	0	0.002	34	6.8	Squamosa promoter binding protein	PREDICTED: squamosa promoter-binding-like protein 6-like [Glycine max]
	Glyma02g13371.1	1261	2.5	0	0.004	21	4.2	0	0.002	34	6.8	Squamosa promoter-binding protein-like (SBP domain) transcription factor family protein	PREDICTED: squamosa promoter-binding-like protein 6-like [Glycine max]
	Glyma02g13371.2	1399	2.5	0	0.004	21	4.2	0	0.002	34	6.8	Squamosa promoter-binding protein-like (SBP domain) transcription factor family protein	PREDICTED: squamosa promoter-binding-like protein 6-like [Glycine max]
	Glyma02g30670.2	962	1.5	1	0.002	11	11	0	0.002	29	29	squamosa promoter binding protein-like 9	PREDICTED: squamosa promoter-binding-like protein 17-like [Glycine max]
	Glyma07g31880.1	965	2.5	0	0.004	6	3	2	>0.05	3	1.5	Squamosa promoter binding-like protein	uncharacterized protein LOC100527199 [Glycine max]
	Glyma07g31880.3	1001	2.5	0	0.004	6	3	2	>0.05	3	1.5	Squamosa promoter binding-like protein	uncharacterized protein LOC100527199 [Glycine max]
	Glyma11g36980.3	3527	1.5	0	0.004	119	29.75	0	0.002	87	21.75	Squamosa promoter-binding-like protein	uncharacterized protein LOC100796013 [Glycine max]
	Glyma11g36980.4	3680	1.5	0	0.004	119	29.75	0	0.002	87	21.75	Squamosa promoter-binding-like protein	uncharacterized protein LOC100796013 [Glycine max]
	Glyma11g36980.5	1380	1.5	0	0.004	119	29.75	0	0.002	87	21.75	Squamosa promoter-binding-like protein	uncharacterized protein LOC100796013 [Glycine max]
	Glyma11g36980.6	1243	1.5	0	0.004	119	29.75	0	0.002	87	21.75	Squamosa promoter-binding-like protein	uncharacterized protein LOC100796013 [Glycine max]
	Glyma16g05895.1	1096	1.5	0	0.004	25	12.5	2	>0.05	18	9	Squamosa promoter-binding protein-like (SBP domain) transcription factor family protein	PREDICTED: squamosa promoter-binding-like protein 16-like [Glycine max]
	Glyma16g05895.2	1556	1.5	0	0.004	25	12.5	2	>0.05	18	9	Squamosa promoter-binding protein-like (SBP domain) transcription factor family protein	PREDICTED: squamosa promoter-binding-like protein 16-like [Glycine max]
	Glyma18g00903.1	2437	1.5	0	0.004	103	103	2	>0.05	77	77	Squamosa promoter-binding-like protein	PREDICTED: squamosa promoter-binding-like protein 12-like [Glycine max]
	Glyma19g26390.1	1472	1.5	0	0.004	16	16	0	0.002	4	4	Squamosa promoter-binding protein	PREDICTED: squamosa promoter-binding-like protein 16-like [Glycine max]
	Glyma19g32800.1	1139	1.5	0	0.004	25	12.5	2	>0.05	21	10.5	squamosa promoter binding protein-like 9	PREDICTED: squamosa promoter-binding-like protein 9-like [Glycine max]
gma-miR156r	Glyma01g08056.1	1408	1.5	0	0	21	4.2	0	>0.05	34	6.8	Squamosa promoter binding protein	PREDICTED: squamosa promoter-binding-like protein 6-like [Glycine max]
	Glyma01g08056.2	1285	1.5	0	0	21	4.2	0	>0.05	34	6.8	Squamosa promoter binding protein	PREDICTED: squamosa promoter-binding-like protein 6-like [Glycine max]
	Glyma01g08056.3	1242	1.5	0	0	21	4.2	0	>0.05	34	6.8	Squamosa promoter binding protein	PREDICTED: squamosa promoter-binding-like protein 6-like [Glycine max]
	Glyma02g13371.1	1261	1.5	0	0	21	4.2	0	>0.05	34	6.8	Squamosa promoter-binding protein-like (SBP domain) transcription factor family protein	PREDICTED: squamosa promoter-binding-like protein 6-like [Glycine max]
	Glyma02g13371.2	1399	1.5	0	0	21	4.2	0	>0.05	34	6.8	Squamosa promoter-binding protein-like (SBP domain) transcription factor family protein	PREDICTED: squamosa promoter-binding-like protein 6-like [Glycine max]
	Glyma02g30670.2	962	2.5	1	0	11	11	0	>0.05	29	29	squamosa promoter binding protein-like 9	PREDICTED: squamosa promoter-binding-like protein 17-like [Glycine max]
	Glyma07g31880.1	965	1	0	0	6	3	2	>0.05	3	1.5	Squamosa promoter binding-like protein	uncharacterized protein LOC100527199 [Glycine max]
	Glyma07g31880.3	1001	1	0	0	6	3	2	>0.05	3	1.5	Squamosa promoter binding-like protein	uncharacterized protein LOC100527199 [Glycine max]
	Glyma12g27330.1	879	2	0	0	25	25	2	>0.05	52	52	squamosa promoter binding protein-like 4	PREDICTED: squamosa promoter-binding protein 1-like [Glycine max]
	Glyma16g05895.1	1096	1.5	0	0	25	12.5	2	>0.05	18	9	Squamosa promoter-binding protein-like (SBP domain) transcription factor family protein	PREDICTED: squamosa promoter-binding-like protein 16-like [Glycine max]
	Glyma16g05895.2	1556	1.5	0	0	25	12.5	2	>0.05	18	9	Squamosa promoter-binding protein-like (SBP domain) transcription factor family protein	PREDICTED: squamosa promoter-binding-like protein 16-like [Glycine max]
	Glyma19g26390.1	1472	1.5	0	0	16	16	0	>0.05	4	4	Squamosa promoter-binding protein	PREDICTED: squamosa promoter-binding-like protein 16-like [Glycine max]
gma-miR159a-3p gma-miR159e-3p	Glyma12g35701.1	1305	2	0	0	123	30.75	0	0	148	37	unknown	PREDICTED: uncharacterized protein LOC100797471 [Glycine max]
	Glyma13g04031.1	1180	2.5	0	0	7	3.5	0	0.002	9	4.5	Myb81, putative	PREDICTED: transcription factor GAMYB-like [Glycine max]
	Glyma13g04031.2	1412	2.5	0	0	7	3.5	0	0.002	9	4.5	Myb81, putative	PREDICTED: transcription factor GAMYB-like [Glycine max]
	Glyma13g25716.1	1340	2.5	0	0	165	33	0	0.002	218	43.6	GAMYB1 protein	PREDICTED: transcription factor GAMYB-like [Glycine max]
	Glyma13g25716.2	1830	2.5	0	0	165	33	0	0.002	218	43.6	GAMYB1 protein	PREDICTED: transcription factor GAMYB-like [Glycine max]
	Glyma13g34710.1	1214	2	0	0	123	30.75	0	0.002	148	37	unknown	PREDICTED: uncharacterized protein LOC100797471 [Glycine max]
	Glyma13g34710.2	1024	2	0	0	123	30.75	0	0.002	148	37	unknown	PREDICTED: uncharacterized protein LOC100797471 [Glycine max]
	Glyma13g34710.3	887	2	0	0	123	30.75	0	0.002	148	37	unknown	PREDICTED: uncharacterized protein LOC100797471 [Glycine max]
	Glyma15g08630.1	1080	2.5	4	>0.05	1	1	0	0.002	4	4	Uncharacterized protein	hypothetical protein MTR_2g015330 [Medicago truncatula] >gi|355482758|gb|AES63961.1| hypothetical protein MTR_2g015330 [Medicago truncatula]
	Glyma15g35860.2	1353	2.5	0	0	165	33	0	0.002	218	43.6	GAMYB2 protein	GAMYB2 protein [Glycine max]
	Glyma15g35860.3	1321	2.5	0	0	165	33	0	0.002	218	43.6	GAMYB2 protein	GAMYB2 protein [Glycine max]
	Glyma15g35860.4	1930	2.5	0	0.002	165	33	0	0.002	218	43.6	GAMYB2 protein	GAMYB2 protein [Glycine max]
	Glyma20g11040.2	1525	2.5	0	0.002	10	5	0	0.002	7	3.5	GAMYB1 protein	PREDICTED: transcription factor GAMYB-like [Glycine max]
	Glyma20g11040.3	2420	2.5	0	0.002	10	5	0	0.002	7	3.5	GAMYB1 protein	PREDICTED: transcription factor GAMYB-like [Glycine max]
gma-miR160a-5p gma-miR160b gma-miR160c gma-miR160d gma-miR160e gma-miR160f	Glyma04g43350.1	1540	0.5	0	0	57	57	0	0	15	15	Auxin response factor	PREDICTED: uncharacterized protein LOC100793208 [Glycine max]
	Glyma09g28360.2	2521	1.5	0	0	482	120.5	0	0	686	171.5	Pentatricopeptide repeat-containing protein	PREDICTED: putative pentatricopeptide repeat-containing protein At1g12700, mitochondrial-like [Glycine max]
	Glyma10g06080.2	2010	0.5	0	0	26	6.5	0	0	58	14.5	Auxin response factor	PREDICTED: auxin response factor 18-like [Glycine max]
	Glyma10g06080.3	1778	0.5	0	0	26	6.5	0	0	58	14.5	Auxin response factor	PREDICTED: auxin response factor 18-like [Glycine max]
	Glyma10g35481.1	1609	1	0	0	482	120.5	0	0.002	687	171.833	Auxin response factor	PREDICTED: auxin response factor 18-like [Glycine max]
	Glyma11g20490.1	1552	2	0	0	482	120.5	0	0.002	687	171.833	Auxin response factor	PREDICTED: auxin response factor 18-like [Glycine max]
	Glyma12g08110.1	1640	2	0	0	482	120.5	0	0.002	687	171.833	Auxin response factor	PREDICTED: auxin response factor 18-like [Glycine max]
	Glyma12g29720.1	1654	1	0	0	22	22	0	0.002	18	18	Auxin response factor	PREDICTED: auxin response factor 18-like [Glycine max]
	Glyma13g02410.1	1530	0.5	0	0	43	43	0	0.002	41	41	Auxin response factor	PREDICTED: auxin response factor 17-like [Glycine max]
	Glyma13g20382.1	1775	0.5	0	0	26	6.5	0	0.002	58	14.5	Auxin response factor	PREDICTED: auxin response factor 18-like [Glycine max]
	Glyma13g20382.2	1754	0.5	0	0	26	6.5	0	0.002	58	14.5	Auxin response factor	PREDICTED: auxin response factor 18-like [Glycine max]
	Glyma13g40030.1	1779	1	0	0	112	112	0	0.002	83	83	Auxin response factor	PREDICTED: auxin response factor 18-like [Glycine max]
	Glyma14g33730.1	1184	0.5	0	0	22	11	0	0.002	17	8.5	Auxin response factor	PREDICTED: auxin response factor 17-like [Glycine max]
	Glyma19g36571.1	2324	0	0	0	77	77	0	0.002	243	243	Auxin response factor	PREDICTED: auxin response factor 18-like [Glycine max]
	Glyma20g32040.1	1600	1	2	>0.05	9	9	0	0.002	16	16	Auxin response factor	PREDICTED: auxin response factor 18-like [Glycine max]
gma-miR162a gma-miR162b gma-miR162c	Glyma03g42290.3	3632	1	2	0	3	0.5	2	0	9	1.5	Endoribonuclease Dicer-like protein	PREDICTED: endoribonuclease Dicer homolog 1-like [Glycine max]
	Glyma03g42290.4	3632	1	2	0	3	0.5	2	0	9	1.5	Endoribonuclease Dicer-like protein	PREDICTED: endoribonuclease Dicer homolog 1-like [Glycine max]
	Glyma07g06590.1	624	2.5	2	0.016	2	1	--	--	--	--	60S ribosomal protein L5A	PREDICTED: 60S ribosomal protein L5-like [Glycine max]
	Glyma07g06590.2	692	2.5	2	0.016	2	1	--	--	--	--	60S ribosomal protein L5A	PREDICTED: 60S ribosomal protein L5-like [Glycine max]
	Glyma08g17080.1	853	4.5	2	0.016	2	1	2	>0.05	2	1	Isocitrate dehydrogenase [NADP]	NADP-dependent isocitrate dehydrogenase [Glycine max] >gi|3747089|gb|AAC64182.1| NADP-dependent isocitrate dehydrogenase [Glycine max]
	Glyma13g27800.1	1026	4.5	2	0.016	2	2	2	>0.05	2	2	ARG10	uncharacterized protein LOC100806163 [Glycine max]
	Glyma15g08600.1	917	4.5	2	0.016	2	1	--	--	--	--	GDSL-like Lipase/Acylhydrolase superfamily protein	uncharacterized protein LOC100812614 precursor [Glycine max]
	Glyma19g45060.3	3610	1	2	0.016	3	0.5	0	0	9	1.5	Endoribonuclease Dicer-like protein	PREDICTED: endoribonuclease Dicer homolog 1-like [Glycine max]
	Glyma19g45060.4	3610	1	2	0.016	3	0.5	0	0	9	1.5	Endoribonuclease Dicer-like protein	PREDICTED: endoribonuclease Dicer homolog 1-like [Glycine max]
	Glyma19g45060.5	3606	1	2	0.016	3	0.5	0	0	9	1.5	Endoribonuclease Dicer-like protein	PREDICTED: endoribonuclease Dicer homolog 1-like [Glycine max]
	Glyma19g45060.6	3606	1	2	0.016	3	0.5	0	0	9	1.5	Endoribonuclease Dicer-like protein	PREDICTED: endoribonuclease Dicer homolog 1-like [Glycine max]
gma-miR164a gma-miR164b gma-miR164c gma-miR164d gma-miR164e gma-miR164f gma-miR164g gma-miR164h gma-miR164i gma-miR164j gma-miR164k	Glyma06g35660.1	936	2	0	0	29	29	0	0	27	27	No apical meristem (NAM) protein	PREDICTED: protein CUP-SHAPED COTYLEDON 2-like [Glycine max]
	Glyma08g18470.1	730	2	0	0	78	39	0	0	110	55	NAC domain protein	NAC domain protein [Glycine max] >gi|187940309|gb|ACD39385.1| NAC domain protein [Glycine max]
	Glyma12g26190.1	879	2	0	0	19	19	0	0	22	22	No apical meristem (NAM) protein	PREDICTED: protein CUP-SHAPED COTYLEDON 2-like [Glycine max]
	Glyma12g35530.1	995	2	0	0	458	229	0	0	368	184	No apical meristem (NAM) protein	PREDICTED: protein CUP-SHAPED COTYLEDON 2-like [Glycine max]
	Glyma13g34950.1	1066	2	0	0	458	229	0	0	368	184	No apical meristem (NAM) protein	PREDICTED: protein CUP-SHAPED COTYLEDON 2-like [Glycine max]
	Glyma15g40510.1	734	2	0	0.002	78	39	0	0	110	55	Transcriptional factor NAC35	transcriptional factor NAC35 [Glycine max] >gi|184097800|gb|ACC66316.1| transcriptional factor NAC35 [Glycine max]
gma-miR166a-3p gma-miR166b gma-miR166c-3p gma-miR166d gma-miR166e gma-miR166f gma-miR166g gma-miR166i-3p gma-miR166n gma-miR166o gma-miR166p gma-miR166q gma-miR166s gma-miR166t gma-miR166u	Glyma04g09000.2	939	2.5	0	0	67	6.7	0	0	155	15.5	homeobox-leucine zipper protein	PREDICTED: homeobox-leucine zipper protein ATHB-8-like [Glycine max]
	Glyma05g30000.1	1080	2.5	2	0.006	30	6	2	>0.05	44	8.8	homeobox-leucine zipper protein	PREDICTED: homeobox-leucine zipper protein HOX32-like [Glycine max]
	Glyma06g09100.1	957	2.5	0	0	67	6.7	0	0	155	15.5	homeobox-leucine zipper protein	PREDICTED: homeobox-leucine zipper protein ATHB-8-like [Glycine max]
	Glyma08g13110.1	1092	2.5	1	0	30	6	0	0	44	8.8	homeobox-leucine zipper protein	PREDICTED: homeobox-leucine zipper protein HOX32-like [Glycine max]
	Glyma08g13110.2	1092	2.5	1	0	30	6	0	0	44	8.8	homeobox-leucine zipper protein	PREDICTED: homeobox-leucine zipper protein HOX32-like [Glycine max]
	Glyma09g02750.1	968	2.5	0	0	30	6	2	>0.05	44	8.8	homeobox-leucine zipper protein	PREDICTED: homeobox-leucine zipper protein ATHB-14-like [Glycine max]
	Glyma09g02750.2	968	2.5	0	0	30	6	2	>0.05	44	8.8	homeobox-leucine zipper protein	PREDICTED: homeobox-leucine zipper protein ATHB-14-like [Glycine max]
	Glyma11g20520.1	1302	2.5	2	0.006	54	27	0	0	326	163	homeobox-leucine zipper protein	PREDICTED: homeobox-leucine zipper protein REVOLUTA-like [Glycine max]
	Glyma12g08080.1	1424	2.5	2	0.006	54	27	0	0	326	163	homeobox-leucine zipper protein	PREDICTED: homeobox-leucine zipper protein REVOLUTA-like isoform 1 [Glycine max]
	Glyma15g13640.1	945	2.5	2	0.006	67	6.7	2	>0.05	155	15.5	homeobox-leucine zipper protein	PREDICTED: homeobox-leucine zipper protein ATHB-14-like [Glycine max]
	Glyma17g18140.1	1215	4.5	2	0.006	2	1	--	--	--	--	WD domain, G-beta repeat	PREDICTED: F-box-like/WD repeat-containing protein TBL1XR1-like [Glycine max]
	Glyma17g18140.2	1223	4.5	2	0.006	2	1	--	--	--	--	WD domain, G-beta repeat	PREDICTED: F-box-like/WD repeat-containing protein TBL1XR1-like [Glycine max]
	Glyma19g27380.2	1195	4.5	2	0.006	4	2	2	>0.05	2	1	Mitochondrial phosphate transporter	mitochondrial phosphate transporter [Glycine max] >gi|3318611|dbj|BAA31582.1| mitochondrial phosphate transporter [Glycine max]
	Glyma19g27380.3	1195	4.5	2	0.006	4	2	2	>0.05	2	1	Mitochondrial phosphate transporter	mitochondrial phosphate transporter [Glycine max] >gi|3318611|dbj|BAA31582.1| mitochondrial phosphate transporter [Glycine max]
gma-miR166a-5p gma-miR166c-5p gma-miR166l gma-miR166b-5p gma-miR166n-5p gma-miR166o-5p gma-miR166q-5p gma-miR166u-5p	Glyma08g20320.1	840	3	--	--	--	--	3	0.006	2	0.333333	Casein kinase I isoform delta-like protein	PREDICTED: casein kinase I isoform delta-like [Glycine max]
	Glyma08g20320.2	840	3	--	--	--	--	3	0.006	2	0.333333	Casein kinase I isoform delta-like protein	PREDICTED: casein kinase I isoform delta-like [Glycine max]
gma-miR166h-3p gma-miR166j-3p	Glyma04g09000.2	939	2	0	0	67	6.7	0	0	155	15.5	homeobox-leucine zipper protein	PREDICTED: homeobox-leucine zipper protein ATHB-8-like [Glycine max]
	Glyma05g30000.1	1080	2	2	0.004	30	6	2	0	44	8.8	homeobox-leucine zipper protein	PREDICTED: homeobox-leucine zipper protein HOX32-like [Glycine max]
	Glyma06g09100.1	957	2	0	0.002	67	6.7	0	0	155	15.5	homeobox-leucine zipper protein	PREDICTED: homeobox-leucine zipper protein ATHB-8-like [Glycine max]
	Glyma07g01940.1	931	1.5	2	0.004	67	6.7	0	0	155	15.5	Homeobox-leucine zipper protein ATHB-15	PREDICTED: homeobox-leucine zipper protein ATHB-15-like [Glycine max]
	Glyma07g01950.1	679	1.5	2	0.004	67	6.7	2	0	155	15.5	homeobox-leucine zipper protein	PREDICTED: homeobox-leucine zipper protein ATHB-15-like [Glycine max]
	Glyma08g13110.1	1092	2	1	0	30	6	0	0	44	8.8	homeobox-leucine zipper protein	PREDICTED: homeobox-leucine zipper protein HOX32-like [Glycine max]
	Glyma08g13110.2	1092	2	1	0	30	6	0	0	44	8.8	homeobox-leucine zipper protein	PREDICTED: homeobox-leucine zipper protein HOX32-like [Glycine max]
	Glyma08g21610.1	1013	1.5	2	0.004	67	6.7	0	0	155	15.5	Homeobox-leucine zipper protein ATHB-15	PREDICTED: homeobox-leucine zipper protein ATHB-15-like [Glycine max]
	Glyma08g21620.1	854	1.5	0	0.002	67	6.7	0	0	155	15.5	homeobox-leucine zipper protein	PREDICTED: homeobox-leucine zipper protein ATHB-15-like [Glycine max]
	Glyma08g21620.2	577	1.5	0	0.002	67	6.7	0	0	155	15.5	homeobox-leucine zipper protein	PREDICTED: homeobox-leucine zipper protein ATHB-15-like [Glycine max]
	Glyma08g21620.3	866	1.5	0	0.002	67	6.7	0	0	155	15.5	homeobox-leucine zipper protein	PREDICTED: homeobox-leucine zipper protein ATHB-15-like [Glycine max]
	Glyma09g02750.1	968	2	0	0.002	30	6	2	0.004	44	8.8	homeobox-leucine zipper protein	PREDICTED: homeobox-leucine zipper protein ATHB-14-like [Glycine max]
	Glyma09g02750.2	968	2	0	0.002	30	6	2	0.004	44	8.8	homeobox-leucine zipper protein	PREDICTED: homeobox-leucine zipper protein ATHB-14-like [Glycine max]
	Glyma10g39750.1	890	4.5	2	0.004	2	2	--	--	--	--	Oligosaccharyltransferase complex/magnesium transporter family protein	PREDICTED: uncharacterized protein LOC100789480 [Glycine max]
	Glyma11g14640.2	1923	4.5	2	0.004	2	0.666667	4	>0.05	1	0.333333	ATP-dependent zinc metalloprotease FtsH 13	PREDICTED: ATP-dependent zinc metalloprotease FTSH 10, mitochondrial-like [Glycine max]
	Glyma11g20520.1	1302	2	2	0.004	54	27	0	0	326	163	homeobox-leucine zipper protein	PREDICTED: homeobox-leucine zipper protein REVOLUTA-like [Glycine max]
	Glyma12g06530.1	1971	4.5	2	0.004	2	0.666667	4	>0.05	1	0.333333	ATP-dependent zinc metalloprotease FtsH 13	PREDICTED: ATP-dependent zinc metalloprotease FTSH 10, mitochondrial-like [Glycine max]
	Glyma12g06580.2	2168	4.5	2	0.004	2	0.666667	4	>0.05	1	0.333333	ATP-dependent zinc metalloprotease FtsH 13	PREDICTED: ATP-dependent zinc metalloprotease FTSH 10, mitochondrial-like [Glycine max]
	Glyma12g08010.1	1271	4	--	--	--	--	2	0.004	2	2	3-ketoacyl-CoA synthase	PREDICTED: 3-ketoacyl-CoA synthase 12-like [Glycine max]
	Glyma12g08080.1	1424	2	2	0.004	54	27	0	0	326	163	homeobox-leucine zipper protein	PREDICTED: homeobox-leucine zipper protein REVOLUTA-like isoform 1 [Glycine max]
	Glyma15g13640.1	945	2	2	0.004	67	6.7	2	0.004	155	15.5	homeobox-leucine zipper protein	PREDICTED: homeobox-leucine zipper protein ATHB-14-like [Glycine max]
	Glyma17g18140.1	1215	4.5	2	0.004	2	1	--	--	--	--	WD domain, G-beta repeat	PREDICTED: F-box-like/WD repeat-containing protein TBL1XR1-like [Glycine max]
	Glyma17g18140.2	1223	4.5	2	0.004	2	1	--	--	--	--	WD domain, G-beta repeat	PREDICTED: F-box-like/WD repeat-containing protein TBL1XR1-like [Glycine max]
	Glyma19g27380.2	1195	4.5	2	0.004	4	2	2	0.004	2	1	Mitochondrial phosphate transporter	mitochondrial phosphate transporter [Glycine max] >gi|3318611|dbj|BAA31582.1| mitochondrial phosphate transporter [Glycine max]
	Glyma19g27380.3	1195	4.5	2	0.004	4	2	2	0.004	2	1	Mitochondrial phosphate transporter	mitochondrial phosphate transporter [Glycine max] >gi|3318611|dbj|BAA31582.1| mitochondrial phosphate transporter [Glycine max]
gma-miR166k	Glyma04g09000.2	941	1.5	2	0	46	4.6	2	0	52	5.2	homeobox-leucine zipper protein	PREDICTED: homeobox-leucine zipper protein ATHB-8-like [Glycine max]
	Glyma05g21726.1	195	1	2	0	46	4.6	2	0	52	5.2	homeobox-leucine zipper protein	PREDICTED: homeobox-leucine zipper protein ATHB-15-like [Glycine max]
	Glyma05g30000.1	1082	1.5	2	0	26	5.2	2	0	15	3	homeobox-leucine zipper protein	PREDICTED: homeobox-leucine zipper protein HOX32-like [Glycine max]
	Glyma06g09100.1	959	1.5	2	0	46	4.6	2	>0.05	52	5.2	homeobox-leucine zipper protein	PREDICTED: homeobox-leucine zipper protein ATHB-8-like [Glycine max]
	Glyma07g01940.1	933	1	2	0	46	4.6	2	>0.05	52	5.2	Homeobox-leucine zipper protein ATHB-15	PREDICTED: homeobox-leucine zipper protein ATHB-15-like [Glycine max]
	Glyma07g01950.1	681	1	2	0	46	4.6	2	>0.05	52	5.2	homeobox-leucine zipper protein	PREDICTED: homeobox-leucine zipper protein ATHB-15-like [Glycine max]
	Glyma08g13110.1	1094	1.5	2	0	26	5.2	2	>0.05	15	3	homeobox-leucine zipper protein	PREDICTED: homeobox-leucine zipper protein HOX32-like [Glycine max]
	Glyma08g13110.2	1094	1.5	2	0	26	5.2	2	>0.05	15	3	homeobox-leucine zipper protein	PREDICTED: homeobox-leucine zipper protein HOX32-like [Glycine max]
	Glyma08g21610.1	1015	1	2	0	46	4.6	2	>0.05	52	5.2	Homeobox-leucine zipper protein ATHB-15	PREDICTED: homeobox-leucine zipper protein ATHB-15-like [Glycine max]
	Glyma08g21620.1	856	1	2	0	46	4.6	2	>0.05	52	5.2	homeobox-leucine zipper protein	PREDICTED: homeobox-leucine zipper protein ATHB-15-like [Glycine max]
	Glyma08g21620.2	579	1	2	0	46	4.6	2	>0.05	52	5.2	homeobox-leucine zipper protein	PREDICTED: homeobox-leucine zipper protein ATHB-15-like [Glycine max]
	Glyma08g21620.3	868	1	2	0	46	4.6	2	>0.05	52	5.2	homeobox-leucine zipper protein	PREDICTED: homeobox-leucine zipper protein ATHB-15-like [Glycine max]
	Glyma09g02750.1	970	1.5	2	0	26	5.2	2	>0.05	15	3	homeobox-leucine zipper protein	PREDICTED: homeobox-leucine zipper protein ATHB-14-like [Glycine max]
	Glyma09g02750.2	970	1.5	2	0	26	5.2	2	>0.05	15	3	homeobox-leucine zipper protein	PREDICTED: homeobox-leucine zipper protein ATHB-14-like [Glycine max]
	Glyma11g20520.1	1304	1.5	2	0.002	67	33.5	2	>0.05	168	84	homeobox-leucine zipper protein	PREDICTED: homeobox-leucine zipper protein REVOLUTA-like [Glycine max]
	Glyma12g08080.1	1426	1.5	2	0.002	67	33.5	2	>0.05	168	84	homeobox-leucine zipper protein	PREDICTED: homeobox-leucine zipper protein REVOLUTA-like isoform 1 [Glycine max]
	Glyma15g13640.1	947	1.5	2	0.002	46	4.6	2	>0.05	52	5.2	homeobox-leucine zipper protein	PREDICTED: homeobox-leucine zipper protein ATHB-14-like [Glycine max]
gma-miR166r	Glyma04g09000.2	939	2.5	0	0	67	6.7	0	0	155	15.5	homeobox-leucine zipper protein	PREDICTED: homeobox-leucine zipper protein ATHB-8-like [Glycine max]
	Glyma05g21726.1	193	1.5	0	0	67	6.7	0	0	155	15.5	homeobox-leucine zipper protein	PREDICTED: homeobox-leucine zipper protein ATHB-15-like [Glycine max]
	Glyma05g30000.1	1080	2.5	2	0.014	30	6	2	>0.05	44	8.8	homeobox-leucine zipper protein	PREDICTED: homeobox-leucine zipper protein HOX32-like [Glycine max]
	Glyma06g09100.1	957	2.5	0	0	67	6.7	0	0	155	15.5	homeobox-leucine zipper protein	PREDICTED: homeobox-leucine zipper protein ATHB-8-like [Glycine max]
	Glyma08g13110.1	1092	2.5	1	0	30	6	0	0	44	8.8	homeobox-leucine zipper protein	PREDICTED: homeobox-leucine zipper protein HOX32-like [Glycine max]
	Glyma08g13110.2	1092	2.5	1	0	30	6	0	0	44	8.8	homeobox-leucine zipper protein	PREDICTED: homeobox-leucine zipper protein HOX32-like [Glycine max]
	Glyma08g46860.1	738	4.5	2	0.014	3	1.5	4	>0.05	1	0.5	Ribosomal protein L13 family protein	uncharacterized protein LOC100527190 [Glycine max]
	Glyma09g02750.1	968	2.5	0	0	30	6	2	>0.05	44	8.8	homeobox-leucine zipper protein	PREDICTED: homeobox-leucine zipper protein ATHB-14-like [Glycine max]
	Glyma09g02750.2	968	2.5	0	0	30	6	2	>0.05	44	8.8	homeobox-leucine zipper protein	PREDICTED: homeobox-leucine zipper protein ATHB-14-like [Glycine max]
	Glyma11g20520.1	1302	2.5	2	0.014	54	27	0	0	326	163	homeobox-leucine zipper protein	PREDICTED: homeobox-leucine zipper protein REVOLUTA-like [Glycine max]
	Glyma12g08080.1	1424	2.5	2	0.014	54	27	0	0	326	163	homeobox-leucine zipper protein	PREDICTED: homeobox-leucine zipper protein REVOLUTA-like isoform 1 [Glycine max]
	Glyma15g13640.1	945	2.5	2	0.014	67	6.7	2	>0.05	155	15.5	homeobox-leucine zipper protein	PREDICTED: homeobox-leucine zipper protein ATHB-14-like [Glycine max]
	Glyma17g18140.1	1215	3.5	2	0.014	2	1	--	--	--	--	WD domain, G-beta repeat	PREDICTED: F-box-like/WD repeat-containing protein TBL1XR1-like [Glycine max]
	Glyma17g18140.2	1223	3.5	2	0.014	2	1	--	--	--	--	WD domain, G-beta repeat	PREDICTED: F-box-like/WD repeat-containing protein TBL1XR1-like [Glycine max]
	Glyma18g48280.1	1414	4	2	0.014	2	0.666667	4	>0.05	1	0.333333	Vacuolar H+-ATPase B subunit	PREDICTED: V-type proton ATPase subunit B 2-like isoform 1 [Glycine max] >gi|356568551|ref|XP_003552474.1| PREDICTED: V-type proton ATPase subunit B 2-like isoform 2 [Glycine max]
	Glyma18g48280.2	1392	4	2	0.014	2	0.666667	4	>0.05	1	0.333333	Vacuolar H+-ATPase B subunit	PREDICTED: V-type proton ATPase subunit B 2-like isoform 1 [Glycine max] >gi|356568551|ref|XP_003552474.1| PREDICTED: V-type proton ATPase subunit B 2-like isoform 2 [Glycine max]
	Glyma18g48280.3	1494	4	2	0.014	2	0.666667	4	>0.05	1	0.333333	Vacuolar H+-ATPase B subunit	PREDICTED: V-type proton ATPase subunit B 2-like isoform 1 [Glycine max] >gi|356568551|ref|XP_003552474.1| PREDICTED: V-type proton ATPase subunit B 2-like isoform 2 [Glycine max]
gma-miR167a gma-miR167b gma-miR167d	Glyma15g00770.2	1634	2	0	0.002	104	104	0	0	186	186	BRCA1-associated protein 2	PREDICTED: BRCA1-associated protein-like [Glycine max]
gma-miR167c gma-miR167g gma-miR167j	Glyma15g00770.2	1634	2.5	0	0.002	104	104	0	0.002	186	186	BRCA1-associated protein 2	PREDICTED: BRCA1-associated protein-like [Glycine max]
gma-miR167e gma-miR167f	Glyma15g00770.2	1634	3	0	0.006	104	104	0	0	186	186	BRCA1-associated protein 2	PREDICTED: BRCA1-associated protein-like [Glycine max]
gma-miR167k	Glyma15g00770.2	1634	3	0	0	104	104	0	0	186	186	BRCA1-associated protein 2	PREDICTED: BRCA1-associated protein-like [Glycine max]
gma-miR169a gma-miR169f gma-miR169g gma-miR169m gma-miR169v	Glyma02g12185.1	1116	2	--	--	--	--	2	0.002	6	1.5	unknown	--
	Glyma02g12185.2	650	2	--	--	--	--	2	0.002	6	1.5	unknown	--
	Glyma02g12185.3	650	2	--	--	--	--	2	0.002	6	1.5	unknown	--
	Glyma02g12185.4	1116	2	--	--	--	--	2	0.002	6	1.5	unknown	--
	Glyma02g47380.4	1412	2.5	0	0	4	0.666667	4	>0.05	1	0.166667	Nuclear transcription factor Y subunit	unknown [Glycine max]
	Glyma02g47380.5	1496	2.5	0	0	4	0.666667	4	>0.05	1	0.166667	Nuclear transcription factor Y subunit	unknown [Glycine max]
	Glyma02g47380.6	1331	2.5	0	0	4	0.666667	4	>0.05	1	0.166667	Nuclear transcription factor Y subunit	unknown [Glycine max]
	Glyma02g47380.7	1274	2.5	0	0	4	0.666667	4	>0.05	1	0.166667	Nuclear transcription factor Y subunit	unknown [Glycine max]
	Glyma02g47380.8	1439	2.5	0	0	4	0.666667	4	>0.05	1	0.166667	Nuclear transcription factor Y subunit	unknown [Glycine max]
	Glyma02g47380.9	1355	2.5	0	0	4	0.666667	4	>0.05	1	0.166667	Nuclear transcription factor Y subunit	unknown [Glycine max]
	Glyma05g34960.1	1188	3	2	>0.05	2	0.181818	2	0.002	5	0.454545	jasmonate-zim-domain protein 4	PREDICTED: LOW QUALITY PROTEIN: protein TIFY 6B-like [Glycine max]
	Glyma05g34960.2	785	3	2	>0.05	2	0.181818	2	0.002	5	0.454545	jasmonate-zim-domain protein 8	PREDICTED: LOW QUALITY PROTEIN: protein TIFY 6B-like [Glycine max]
	Glyma05g34960.3	1179	3	2	>0.05	2	0.181818	2	0.002	5	0.454545	jasmonate-zim-domain protein 10	PREDICTED: LOW QUALITY PROTEIN: protein TIFY 6B-like [Glycine max]
	Glyma05g34960.4	1017	3	2	>0.05	2	0.181818	2	0.002	5	0.454545	jasmonate-zim-domain protein 13	PREDICTED: LOW QUALITY PROTEIN: protein TIFY 6B-like [Glycine max]
	Glyma05g34960.5	1110	3	2	>0.05	2	0.181818	2	0.002	5	0.454545	jasmonate-zim-domain protein 16	PREDICTED: LOW QUALITY PROTEIN: protein TIFY 6B-like [Glycine max]
	Glyma05g34960.6	1182	3	2	>0.05	2	0.181818	2	0.002	5	0.454545	jasmonate-zim-domain protein 18	PREDICTED: LOW QUALITY PROTEIN: protein TIFY 6B-like [Glycine max]
	Glyma05g34960.7	1089	3	2	>0.05	2	0.181818	2	0.002	5	0.454545	jasmonate-zim-domain protein 23	PREDICTED: LOW QUALITY PROTEIN: protein TIFY 6B-like [Glycine max]
	Glyma08g04770.1	1156	3	3	0.008	2	0.181818	2	0.002	5	0.454545	jasmonate-zim-domain protein 3	uncharacterized protein LOC100787821 [Glycine max]
	Glyma08g04770.2	1347	3	3	0.008	2	0.181818	2	0.002	5	0.454545	jasmonate-zim-domain protein 3	uncharacterized protein LOC100787821 [Glycine max]
	Glyma08g04770.3	1189	3	3	0.008	2	0.181818	2	0.002	5	0.454545	jasmonate-zim-domain protein 3	uncharacterized protein LOC100787821 [Glycine max]
	Glyma08g04770.4	1156	3	3	0.008	2	0.181818	2	0.002	5	0.454545	jasmonate-zim-domain protein 3	uncharacterized protein LOC100787821 [Glycine max]
	Glyma08g45030.1	1406	3.5	2	>0.05	5	2.5	2	0.002	12	6	Nuclear transcription factor Y subunit	PREDICTED: nuclear transcription factor Y subunit A-1-like isoform 1 [Glycine max]
	Glyma09g07960.2	930	3	0	0.002	25	6.03571	0	0.004	25	6.25	Nuclear transcription factor Y subunit A3	PREDICTED: nuclear transcription factor Y subunit A-3-like [Glycine max]
	Glyma09g07960.3	1154	3	0	0.002	25	6.03571	0	0.004	25	6.25	Nuclear transcription factor Y subunit A3	PREDICTED: nuclear transcription factor Y subunit A-3-like [Glycine max]
	Glyma09g07960.4	1140	3	0	0.002	25	6.03571	0	0.004	25	6.25	Nuclear transcription factor Y subunit A3	PREDICTED: nuclear transcription factor Y subunit A-3-like [Glycine max]
	Glyma10g41480.1	637	4.5	--	--	--	--	2	0.002	2	2	RING finger protein	PREDICTED: E3 ubiquitin-protein ligase RHA2A-like [Glycine max]
	Glyma12g36650.3	207	4.5	--	--	--	--	2	0.002	3	0.6	E3 ubiquitin-protein ligase Arkadia	PREDICTED: E3 ubiquitin ligase BIG BROTHER-like [Glycine max]
	Glyma12g36650.4	490	4.5	--	--	--	--	2	0.002	3	0.6	E3 ubiquitin-protein ligase Arkadia	PREDICTED: E3 ubiquitin ligase BIG BROTHER-like [Glycine max]
	Glyma12g36650.5	329	4.5	--	--	--	--	2	0.002	3	0.6	E3 ubiquitin-protein ligase Arkadia	PREDICTED: E3 ubiquitin ligase BIG BROTHER-like [Glycine max]
	Glyma13g16770.1	1096	2.5	0	0.002	137	45.2857	0	0.004	146	48.6667	Nuclear transcription factor Y subunit A3	PREDICTED: nuclear transcription factor Y subunit A-3-like isoform 2 [Glycine max] >gi|356547919|ref|XP_003542352.1| PREDICTED: nuclear transcription factor Y subunit A-3-like isoform 3 [Glycine max]
	Glyma13g27330.2	276	4.5	--	--	--	--	2	0.002	3	0.6	E3 ubiquitin-protein ligase Arkadia	PREDICTED: E3 ubiquitin ligase BIG BROTHER-like [Glycine max]
	Glyma13g27330.3	351	4.5	--	--	--	--	2	0.002	3	0.6	E3 ubiquitin-protein ligase Arkadia	PREDICTED: E3 ubiquitin ligase BIG BROTHER-like [Glycine max]
	Glyma14g01360.1	1555	2.5	1	0	2	1	0	0.004	27	13.5	Nuclear transcription factor Y subunit	PREDICTED: nuclear transcription factor Y subunit A-9-like isoform 1 [Glycine max]
	Glyma14g01360.2	1471	2.5	1	0	2	1	0	0.004	27	13.5	Nuclear transcription factor Y subunit	PREDICTED: nuclear transcription factor Y subunit A-9-like isoform 1 [Glycine max]
	Glyma15g03175.1	936	3	0	0.002	5	1.66667	2	0.002	3	1	Nuclear transcription factor Y subunit A3	PREDICTED: nuclear transcription factor Y subunit A-3-like [Glycine max]
	Glyma15g03175.2	1303	3	0	0.002	5	1.66667	2	0.002	3	1	Nuclear transcription factor Y subunit A3	PREDICTED: nuclear transcription factor Y subunit A-3-like [Glycine max]
	Glyma15g03175.3	1307	3	0	0.002	5	1.66667	2	0.002	3	1	Nuclear transcription factor Y subunit A3	PREDICTED: nuclear transcription factor Y subunit A-3-like [Glycine max]
	Glyma15g18970.1	1059	3	0	0.002	25	6.03571	0	0.004	25	6.25	Nuclear transcription factor Y subunit A3	PREDICTED: nuclear transcription factor Y subunit A-3-like [Glycine max]
	Glyma17g05920.1	1262	2.5	0	0.002	137	45.2857	0	0.004	146	48.6667	Nuclear transcription factor Y subunit A3	uncharacterized protein LOC100777544 [Glycine max]
	Glyma17g05920.2	1245	2.5	0	0.002	137	45.2857	0	0.004	146	48.6667	Nuclear transcription factor Y subunit A3	uncharacterized protein LOC100777544 [Glycine max]
	Glyma18g07890.2	1402	3.5	0	0.002	5	2.5	0	0.004	12	6	Nuclear transcription factor Y subunit	PREDICTED: nuclear transcription factor Y subunit A-1-like [Glycine max]
	Glyma19g35620.1	969	3	2	>0.05	2	2	2	0.002	2	2	Arf gtpase-activating protein, putative	PREDICTED: ADP-ribosylation factor GTPase-activating protein AGD7-like [Glycine max]
gma-miR169b	Glyma02g12185.1	1116	1.5	--	--	--	--	2	0	6	1.5	unknown	--
	Glyma02g12185.2	650	1.5	--	--	--	--	2	0.002	6	1.5	unknown	--
	Glyma02g12185.3	650	1.5	--	--	--	--	2	0.002	6	1.5	unknown	--
	Glyma02g12185.4	1116	1.5	--	--	--	--	2	0.002	6	1.5	unknown	--
	Glyma02g47380.4	1412	2.5	0	0	4	0.666667	4	>0.05	1	0.166667	Nuclear transcription factor Y subunit	unknown [Glycine max]
	Glyma02g47380.5	1496	2.5	0	0	4	0.666667	4	>0.05	1	0.166667	Nuclear transcription factor Y subunit	unknown [Glycine max]
	Glyma02g47380.6	1331	2.5	0	0	4	0.666667	4	>0.05	1	0.166667	Nuclear transcription factor Y subunit	unknown [Glycine max]
	Glyma02g47380.7	1274	2.5	0	0	4	0.666667	4	>0.05	1	0.166667	Nuclear transcription factor Y subunit	unknown [Glycine max]
	Glyma02g47380.8	1439	2.5	0	0	4	0.666667	4	>0.05	1	0.166667	Nuclear transcription factor Y subunit	unknown [Glycine max]
	Glyma02g47380.9	1355	2.5	0	0	4	0.666667	4	>0.05	1	0.166667	Nuclear transcription factor Y subunit	unknown [Glycine max]
	Glyma03g36140.4	1465	4	2	>0.05	2	0.666667	2	0.002	12	4	nuclear factor Y, subunit A10	PREDICTED: nuclear transcription factor Y subunit A-10 isoform 1 [Glycine max] >gi|356505445|ref|XP_003521501.1| PREDICTED: nuclear transcription factor Y subunit A-10 isoform 2 [Glycine max]
	Glyma03g36140.5	1511	4	2	>0.05	2	0.666667	2	0.002	12	4	nuclear factor Y, subunit A10	PREDICTED: nuclear transcription factor Y subunit A-10 isoform 1 [Glycine max] >gi|356505445|ref|XP_003521501.1| PREDICTED: nuclear transcription factor Y subunit A-10 isoform 2 [Glycine max]
	Glyma03g36140.6	1363	4	2	>0.05	2	0.666667	2	0.002	12	4	nuclear factor Y, subunit A10	PREDICTED: nuclear transcription factor Y subunit A-10 isoform 1 [Glycine max] >gi|356505445|ref|XP_003521501.1| PREDICTED: nuclear transcription factor Y subunit A-10 isoform 2 [Glycine max]
	Glyma05g34960.1	1188	4	2	>0.05	2	0.181818	2	0.002	5	0.454545	jasmonate-zim-domain protein 5	PREDICTED: LOW QUALITY PROTEIN: protein TIFY 6B-like [Glycine max]
	Glyma05g34960.2	785	4	2	>0.05	2	0.181818	2	0.002	5	0.454545	jasmonate-zim-domain protein 7	PREDICTED: LOW QUALITY PROTEIN: protein TIFY 6B-like [Glycine max]
	Glyma05g34960.3	1179	4	2	>0.05	2	0.181818	2	0.002	5	0.454545	jasmonate-zim-domain protein 9	PREDICTED: LOW QUALITY PROTEIN: protein TIFY 6B-like [Glycine max]
	Glyma05g34960.4	1017	4	2	>0.05	2	0.181818	2	0.002	5	0.454545	jasmonate-zim-domain protein 12	PREDICTED: LOW QUALITY PROTEIN: protein TIFY 6B-like [Glycine max]
	Glyma05g34960.5	1110	4	2	>0.05	2	0.181818	2	0.002	5	0.454545	jasmonate-zim-domain protein 17	PREDICTED: LOW QUALITY PROTEIN: protein TIFY 6B-like [Glycine max]
	Glyma05g34960.6	1182	4	2	>0.05	2	0.181818	2	0.002	5	0.454545	jasmonate-zim-domain protein 19	PREDICTED: LOW QUALITY PROTEIN: protein TIFY 6B-like [Glycine max]
	Glyma05g34960.7	1089	4	2	>0.05	2	0.181818	2	0.002	5	0.454545	jasmonate-zim-domain protein 21	PREDICTED: LOW QUALITY PROTEIN: protein TIFY 6B-like [Glycine max]
	Glyma08g04770.1	1156	4	3	>0.05	2	0.181818	2	0.002	5	0.454545	jasmonate-zim-domain protein 3	uncharacterized protein LOC100787821 [Glycine max]
	Glyma08g04770.2	1347	4	3	>0.05	2	0.181818	2	0.002	5	0.454545	jasmonate-zim-domain protein 3	uncharacterized protein LOC100787821 [Glycine max]
	Glyma08g04770.3	1189	4	3	>0.05	2	0.181818	2	0.002	5	0.454545	jasmonate-zim-domain protein 3	uncharacterized protein LOC100787821 [Glycine max]
	Glyma08g04770.4	1156	4	3	>0.05	2	0.181818	2	0.002	5	0.454545	jasmonate-zim-domain protein 3	uncharacterized protein LOC100787821 [Glycine max]
	Glyma08g45030.1	1406	3.5	2	>0.05	5	2.5	2	0.002	12	6	Nuclear transcription factor Y subunit	PREDICTED: nuclear transcription factor Y subunit A-1-like isoform 1 [Glycine max]
	Glyma09g07960.2	930	3	0	0.002	25	6.03571	0	0.002	25	6.25	Nuclear transcription factor Y subunit A3	PREDICTED: nuclear transcription factor Y subunit A-3-like [Glycine max]
	Glyma09g07960.3	1154	3	0	0.002	25	6.03571	0	0.002	25	6.25	Nuclear transcription factor Y subunit A3	PREDICTED: nuclear transcription factor Y subunit A-3-like [Glycine max]
	Glyma09g07960.4	1140	3	0	0.002	25	6.03571	0	0.002	25	6.25	Nuclear transcription factor Y subunit A3	PREDICTED: nuclear transcription factor Y subunit A-3-like [Glycine max]
	Glyma13g16770.1	1096	3	0	0.002	137	45.2857	0	0.002	146	48.6667	Nuclear transcription factor Y subunit A3	PREDICTED: nuclear transcription factor Y subunit A-3-like isoform 2 [Glycine max] >gi|356547919|ref|XP_003542352.1| PREDICTED: nuclear transcription factor Y subunit A-3-like isoform 3 [Glycine max]
	Glyma14g01360.1	1555	2.5	1	0	2	1	0	0.002	27	13.5	Nuclear transcription factor Y subunit	PREDICTED: nuclear transcription factor Y subunit A-9-like isoform 1 [Glycine max]
	Glyma14g01360.2	1471	2.5	1	0	2	1	0	0.002	27	13.5	Nuclear transcription factor Y subunit	PREDICTED: nuclear transcription factor Y subunit A-9-like isoform 1 [Glycine max]
	Glyma15g03175.1	936	2.5	0	0.002	5	1.66667	2	0.002	3	1	Nuclear transcription factor Y subunit A3	PREDICTED: nuclear transcription factor Y subunit A-3-like [Glycine max]
	Glyma15g03175.2	1303	2.5	0	0.002	5	1.66667	2	0.002	3	1	Nuclear transcription factor Y subunit A3	PREDICTED: nuclear transcription factor Y subunit A-3-like [Glycine max]
	Glyma15g03175.3	1307	2.5	0	0.002	5	1.66667	2	0.002	3	1	Nuclear transcription factor Y subunit A3	PREDICTED: nuclear transcription factor Y subunit A-3-like [Glycine max]
	Glyma15g18970.1	1059	3	0	0.002	25	6.03571	0	0.002	25	6.25	Nuclear transcription factor Y subunit A3	PREDICTED: nuclear transcription factor Y subunit A-3-like [Glycine max]
	Glyma17g05920.1	1262	3	0	0.002	137	45.2857	0	0.002	146	48.6667	Nuclear transcription factor Y subunit A3	uncharacterized protein LOC100777544 [Glycine max]
	Glyma17g05920.2	1245	3	0	0.002	137	45.2857	0	0.002	146	48.6667	Nuclear transcription factor Y subunit A3	uncharacterized protein LOC100777544 [Glycine max]
	Glyma18g07890.2	1402	3.5	0	0.002	5	2.5	0	0.002	12	6	Nuclear transcription factor Y subunit	PREDICTED: nuclear transcription factor Y subunit A-1-like [Glycine max]
	Glyma19g35620.1	969	2.5	2	>0.05	2	2	2	0.002	2	2	Arf gtpase-activating protein, putative	PREDICTED: ADP-ribosylation factor GTPase-activating protein AGD7-like [Glycine max]
	Glyma19g38800.2	1671	4	4	>0.05	1	0.2	2	0.002	6	1.2	Transcription factor CCAAT	PREDICTED: nuclear transcription factor Y subunit A-10-like [Glycine max]
	Glyma19g38800.2	1702	3	2	>0.05	2	0.4	0	0.002	17	3.4	Transcription factor CCAAT	PREDICTED: nuclear transcription factor Y subunit A-10-like [Glycine max]
	Glyma19g38800.3	1717	4	4	>0.05	1	0.2	2	0.002	6	1.2	Transcription factor CCAAT	PREDICTED: nuclear transcription factor Y subunit A-10-like [Glycine max]
	Glyma19g38800.3	1748	3	2	>0.05	2	0.4	0	0.002	17	3.4	Transcription factor CCAAT	PREDICTED: nuclear transcription factor Y subunit A-10-like [Glycine max]
	Glyma19g38800.4	1949	3	2	>0.05	2	0.4	0	0.002	17	3.4	Transcription factor CCAAT	PREDICTED: nuclear transcription factor Y subunit A-10-like [Glycine max]
	Glyma19g38800.4	1918	4	4	>0.05	1	0.2	2	0.002	6	1.2	Transcription factor CCAAT	PREDICTED: nuclear transcription factor Y subunit A-10-like [Glycine max]
	Glyma19g38800.5	1726	4	4	>0.05	1	0.2	2	0.002	6	1.2	Transcription factor CCAAT	PREDICTED: nuclear transcription factor Y subunit A-10-like [Glycine max]
	Glyma19g38800.5	1757	3	2	>0.05	2	0.4	0	0.002	17	3.4	Transcription factor CCAAT	PREDICTED: nuclear transcription factor Y subunit A-10-like [Glycine max]
	Glyma19g38800.6	1803	3	2	>0.05	2	0.4	0	0.002	17	3.4	Transcription factor CCAAT	PREDICTED: nuclear transcription factor Y subunit A-10-like [Glycine max]
	Glyma19g38800.6	1772	4	4	>0.05	1	0.2	2	0.002	6	1.2	Transcription factor CCAAT	PREDICTED: nuclear transcription factor Y subunit A-10-like [Glycine max]
gma-miR169c	Glyma02g47380.4	1412	3.5	0	0.002	4	0.666667	4	>0.05	1	0.166667	Nuclear transcription factor Y subunit	unknown [Glycine max]
	Glyma02g47380.5	1496	3.5	0	0.002	4	0.666667	4	>0.05	1	0.166667	Nuclear transcription factor Y subunit	unknown [Glycine max]
	Glyma02g47380.6	1331	3.5	0	0.002	4	0.666667	4	>0.05	1	0.166667	Nuclear transcription factor Y subunit	unknown [Glycine max]
	Glyma02g47380.7	1274	3.5	0	0.002	4	0.666667	4	>0.05	1	0.166667	Nuclear transcription factor Y subunit	unknown [Glycine max]
	Glyma02g47380.8	1439	3.5	0	0.002	4	0.666667	4	>0.05	1	0.166667	Nuclear transcription factor Y subunit	unknown [Glycine max]
	Glyma02g47380.9	1355	3.5	0	0.002	4	0.666667	4	>0.05	1	0.166667	Nuclear transcription factor Y subunit	unknown [Glycine max]
	Glyma09g07960.2	930	2	0	0.002	25	6.03571	0	0	25	6.25	Nuclear transcription factor Y subunit A3	PREDICTED: nuclear transcription factor Y subunit A-3-like [Glycine max]
	Glyma09g07960.3	1154	2	0	0.002	25	6.03571	0	0	25	6.25	Nuclear transcription factor Y subunit A3	PREDICTED: nuclear transcription factor Y subunit A-3-like [Glycine max]
	Glyma09g07960.4	1140	2	0	0.002	25	6.03571	0	0	25	6.25	Nuclear transcription factor Y subunit A3	PREDICTED: nuclear transcription factor Y subunit A-3-like [Glycine max]
	Glyma13g16770.1	1096	2	0	0.002	137	45.2857	0	0	146	48.6667	Nuclear transcription factor Y subunit A3	PREDICTED: nuclear transcription factor Y subunit A-3-like isoform 2 [Glycine max] >gi|356547919|ref|XP_003542352.1| PREDICTED: nuclear transcription factor Y subunit A-3-like isoform 3 [Glycine max]
	Glyma14g01360.1	1555	3.5	1	0	2	1	0	0.006	27	13.5	Nuclear transcription factor Y subunit	PREDICTED: nuclear transcription factor Y subunit A-9-like isoform 1 [Glycine max]
	Glyma14g01360.2	1471	3.5	1	0.008	2	1	0	0.006	27	13.5	Nuclear transcription factor Y subunit	PREDICTED: nuclear transcription factor Y subunit A-9-like isoform 1 [Glycine max]
	Glyma15g03175.1	936	2.5	0	0.002	5	1.66667	2	>0.05	3	1	Nuclear transcription factor Y subunit A3	PREDICTED: nuclear transcription factor Y subunit A-3-like [Glycine max]
	Glyma15g03175.2	1303	2.5	0	0.002	5	1.66667	2	>0.05	3	1	Nuclear transcription factor Y subunit A3	PREDICTED: nuclear transcription factor Y subunit A-3-like [Glycine max]
	Glyma15g03175.3	1307	2.5	0	0.002	5	1.66667	2	>0.05	3	1	Nuclear transcription factor Y subunit A3	PREDICTED: nuclear transcription factor Y subunit A-3-like [Glycine max]
	Glyma15g18970.1	1059	2	0	0.002	25	6.03571	0	0.006	25	6.25	Nuclear transcription factor Y subunit A3	PREDICTED: nuclear transcription factor Y subunit A-3-like [Glycine max]
	Glyma17g05920.1	1262	2	0	0.002	137	45.2857	0	0.006	146	48.6667	Nuclear transcription factor Y subunit A3	uncharacterized protein LOC100777544 [Glycine max]
	Glyma17g05920.2	1245	2	0	0.002	137	45.2857	0	0.006	146	48.6667	Nuclear transcription factor Y subunit A3	uncharacterized protein LOC100777544 [Glycine max]
	Glyma18g07890.2	1402	2.5	0	0.002	5	2.5	0	0.006	12	6	Nuclear transcription factor Y subunit	PREDICTED: nuclear transcription factor Y subunit A-1-like [Glycine max]
	Glyma19g38800.2	1702	3	2	>0.05	2	0.4	0	0.006	17	3.4	Transcription factor CCAAT	PREDICTED: nuclear transcription factor Y subunit A-10-like [Glycine max]
	Glyma19g38800.3	1748	3	2	>0.05	2	0.4	0	0.006	17	3.4	Transcription factor CCAAT	PREDICTED: nuclear transcription factor Y subunit A-10-like [Glycine max]
	Glyma19g38800.4	1949	3	2	>0.05	2	0.4	0	0.006	17	3.4	Transcription factor CCAAT	PREDICTED: nuclear transcription factor Y subunit A-10-like [Glycine max]
	Glyma19g38800.5	1757	3	2	>0.05	2	0.4	0	0.006	17	3.4	Transcription factor CCAAT	PREDICTED: nuclear transcription factor Y subunit A-10-like [Glycine max]
	Glyma19g38800.6	1803	3	2	>0.05	2	0.4	0	0.006	17	3.4	Transcription factor CCAAT	PREDICTED: nuclear transcription factor Y subunit A-10-like [Glycine max]
gma-miR169d gma-miR169e	Glyma08g04770.1	1157	2.5	3	0.002	2	0.181818	2	>0.05	5	0.454545	jasmonate-zim-domain protein 3	uncharacterized protein LOC100787821 [Glycine max]
	Glyma08g04770.2	1348	2.5	3	0.002	2	0.181818	2	>0.05	5	0.454545	jasmonate-zim-domain protein 3	uncharacterized protein LOC100787821 [Glycine max]
	Glyma08g04770.3	1190	2.5	3	0.002	2	0.181818	2	>0.05	5	0.454545	jasmonate-zim-domain protein 3	uncharacterized protein LOC100787821 [Glycine max]
	Glyma08g04770.4	1157	2.5	3	0.002	2	0.181818	2	>0.05	5	0.454545	jasmonate-zim-domain protein 3	uncharacterized protein LOC100787821 [Glycine max]
	Glyma15g03175.1	937	2	2	>0.05	3	1	0	0	4	1.33333	Nuclear transcription factor Y subunit A3	PREDICTED: nuclear transcription factor Y subunit A-3-like [Glycine max]
	Glyma15g03175.2	1304	2	2	>0.05	3	1	0	0	4	1.33333	Nuclear transcription factor Y subunit A3	PREDICTED: nuclear transcription factor Y subunit A-3-like [Glycine max]
	Glyma15g03175.3	1308	2	2	>0.05	3	1	0	0	4	1.33333	Nuclear transcription factor Y subunit A3	PREDICTED: nuclear transcription factor Y subunit A-3-like [Glycine max]
gma-miR169h	Glyma13g05561.2	354	4.5	1	0.036	8	4	2	>0.05	3	1.5	Uncharacterized protein	unknown [Lotus japonicus]
gma-miR169j-5p	Glyma02g12185.1	1116	2.5	--	--	--	--	2	0.004	6	1.5	unknown	--
	Glyma02g12185.2	650	2.5	--	--	--	--	2	0.004	6	1.5	unknown	--
	Glyma02g12185.3	650	2.5	--	--	--	--	2	0.004	6	1.5	unknown	--
	Glyma02g12185.4	1116	2.5	--	--	--	--	2	0.004	6	1.5	unknown	--
	Glyma02g40290.1	1532	4.5	2	>0.05	3	3	2	0.004	4	4	Trans-cinnamate 4-monooxygenase	trans-cinnamate 4-monooxygenase [Glycine max] >gi|3915111|sp|Q42797.1|TCMO_SOYBN RecName: Full=Trans-cinnamate 4-monooxygenase; AltName: Full=Cinnamic acid 4-hydroxylase; Short=C4H; Short=CA4H; AltName: Full=Cytochrome P450 73; AltName: Full=Cytochrome P450C4H >gi|1044868|emb|CAA63172.1| cinnamic acid 4-hydroxylase [Glycine max] >gi|225194701|gb|ACN81819.1| coumarate 4-hydroxylase [Glycine max] >…
	Glyma02g47380.4	1412	2.5	0	0	4	0.666667	4	0.028	1	0.166667	Nuclear transcription factor Y subunit	unknown [Glycine max]
	Glyma02g47380.5	1496	2.5	0	0	4	0.666667	4	0.028	1	0.166667	Nuclear transcription factor Y subunit	unknown [Glycine max]
	Glyma02g47380.6	1331	2.5	0	0	4	0.666667	4	0.028	1	0.166667	Nuclear transcription factor Y subunit	unknown [Glycine max]
	Glyma02g47380.7	1274	2.5	0	0	4	0.666667	4	0.028	1	0.166667	Nuclear transcription factor Y subunit	unknown [Glycine max]
	Glyma02g47380.8	1439	2.5	0	0.004	4	0.666667	4	0.028	1	0.166667	Nuclear transcription factor Y subunit	unknown [Glycine max]
	Glyma02g47380.9	1355	2.5	0	0.004	4	0.666667	4	0.028	1	0.166667	Nuclear transcription factor Y subunit	unknown [Glycine max]
	Glyma05g34960.1	1188	4	2	>0.05	2	0.181818	2	0.004	5	0.454545	jasmonate-zim-domain protein 3	PREDICTED: LOW QUALITY PROTEIN: protein TIFY 6B-like [Glycine max]
	Glyma05g34960.2	785	4	2	>0.05	2	0.181818	2	0.004	5	0.454545	jasmonate-zim-domain protein 6	PREDICTED: LOW QUALITY PROTEIN: protein TIFY 6B-like [Glycine max]
	Glyma05g34960.3	1179	4	2	>0.05	2	0.181818	2	0.004	5	0.454545	jasmonate-zim-domain protein 11	PREDICTED: LOW QUALITY PROTEIN: protein TIFY 6B-like [Glycine max]
	Glyma05g34960.4	1017	4	2	>0.05	2	0.181818	2	0.004	5	0.454545	jasmonate-zim-domain protein 14	PREDICTED: LOW QUALITY PROTEIN: protein TIFY 6B-like [Glycine max]
	Glyma05g34960.5	1110	4	2	>0.05	2	0.181818	2	0.004	5	0.454545	jasmonate-zim-domain protein 15	PREDICTED: LOW QUALITY PROTEIN: protein TIFY 6B-like [Glycine max]
	Glyma05g34960.6	1182	4	2	>0.05	2	0.181818	2	0.004	5	0.454545	jasmonate-zim-domain protein 20	PREDICTED: LOW QUALITY PROTEIN: protein TIFY 6B-like [Glycine max]
	Glyma05g34960.7	1089	4	2	>0.05	2	0.181818	2	0.004	5	0.454545	jasmonate-zim-domain protein 22	PREDICTED: LOW QUALITY PROTEIN: protein TIFY 6B-like [Glycine max]
	Glyma08g04770.1	1156	4	3	>0.05	2	0.181818	2	0.004	5	0.454545	jasmonate-zim-domain protein 3	uncharacterized protein LOC100787821 [Glycine max]
	Glyma08g04770.2	1347	4	3	>0.05	2	0.181818	2	0.004	5	0.454545	jasmonate-zim-domain protein 3	uncharacterized protein LOC100787821 [Glycine max]
	Glyma08g04770.3	1189	4	3	>0.05	2	0.181818	2	0.004	5	0.454545	jasmonate-zim-domain protein 3	uncharacterized protein LOC100787821 [Glycine max]
	Glyma08g04770.4	1156	4	3	>0.05	2	0.181818	2	0.004	5	0.454545	jasmonate-zim-domain protein 3	uncharacterized protein LOC100787821 [Glycine max]
	Glyma08g45030.1	1406	3	2	>0.05	5	2.5	2	0.004	12	6	Nuclear transcription factor Y subunit	PREDICTED: nuclear transcription factor Y subunit A-1-like isoform 1 [Glycine max]
	Glyma09g07960.2	930	4	0	0.004	25	6.03571	0	0.034	25	6.25	Nuclear transcription factor Y subunit A3	PREDICTED: nuclear transcription factor Y subunit A-3-like [Glycine max]
	Glyma09g07960.3	1154	4	0	0.004	25	6.03571	0	0.034	25	6.25	Nuclear transcription factor Y subunit A3	PREDICTED: nuclear transcription factor Y subunit A-3-like [Glycine max]
	Glyma09g07960.4	1140	4	0	0.004	25	6.03571	0	0.034	25	6.25	Nuclear transcription factor Y subunit A3	PREDICTED: nuclear transcription factor Y subunit A-3-like [Glycine max]
	Glyma10g41480.1	637	4.5	--	--	--	--	2	0.004	2	2	RING finger protein	PREDICTED: E3 ubiquitin-protein ligase RHA2A-like [Glycine max]
	Glyma11g09630.1	1866	4.5	--	--	--	--	2	0.004	2	1	RNase L inhibitor-like protein	PREDICTED: ABC transporter E family member 2-like [Glycine max]
	Glyma11g09630.2	1866	4.5	--	--	--	--	2	0.004	2	1	RNase L inhibitor-like protein	PREDICTED: ABC transporter E family member 2-like [Glycine max]
	Glyma13g16770.1	1096	3.5	0	0.004	137	45.2857	0	0.034	146	48.6667	Nuclear transcription factor Y subunit A3	PREDICTED: nuclear transcription factor Y subunit A-3-like isoform 2 [Glycine max] >gi|356547919|ref|XP_003542352.1| PREDICTED: nuclear transcription factor Y subunit A-3-like isoform 3 [Glycine max]
	Glyma14g01360.1	1555	2.5	1	0	2	1	0	0.034	27	13.5	Nuclear transcription factor Y subunit	PREDICTED: nuclear transcription factor Y subunit A-9-like isoform 1 [Glycine max]
	Glyma14g01360.2	1471	2.5	1	0	2	1	0	0.034	27	13.5	Nuclear transcription factor Y subunit	PREDICTED: nuclear transcription factor Y subunit A-9-like isoform 1 [Glycine max]
	Glyma14g07760.1	749	4.5	--	--	--	--	4	0.028	1	0.333333	Transmembrane protein	PREDICTED: uncharacterized protein LOC100789395 [Glycine max]
	Glyma15g03175.1	936	4	0	0.004	5	1.66667	2	0.004	3	1	Nuclear transcription factor Y subunit A3	PREDICTED: nuclear transcription factor Y subunit A-3-like [Glycine max]
	Glyma15g03175.2	1303	4	0	0.004	5	1.66667	2	0.004	3	1	Nuclear transcription factor Y subunit A3	PREDICTED: nuclear transcription factor Y subunit A-3-like [Glycine max]
	Glyma15g03175.3	1307	4	0	0.004	5	1.66667	2	0.004	3	1	Nuclear transcription factor Y subunit A3	PREDICTED: nuclear transcription factor Y subunit A-3-like [Glycine max]
	Glyma15g18970.1	1059	4	0	0.004	25	6.03571	0	0.034	25	6.25	Nuclear transcription factor Y subunit A3	PREDICTED: nuclear transcription factor Y subunit A-3-like [Glycine max]
	Glyma16g24510.2	1220	4.5	4	>0.05	1	0.25	4	0.028	1	0.25	Short internodes 2	PREDICTED: uncharacterized protein LOC100781981 [Glycine max]
	Glyma16g24510.3	1612	4.5	4	>0.05	1	0.25	4	0.028	1	0.25	Short internodes 2	PREDICTED: uncharacterized protein LOC100781981 [Glycine max]
	Glyma16g24510.4	1169	4.5	4	>0.05	1	0.25	4	0.028	1	0.25	Short internodes 2	PREDICTED: uncharacterized protein LOC100781981 [Glycine max]
	Glyma16g24510.5	1163	4.5	4	>0.05	1	0.25	4	0.028	1	0.25	Short internodes 2	PREDICTED: uncharacterized protein LOC100781981 [Glycine max]
	Glyma17g05920.1	1262	3.5	0	0.004	137	45.2857	0	0.034	146	48.6667	Nuclear transcription factor Y subunit A3	uncharacterized protein LOC100777544 [Glycine max]
	Glyma17g05920.2	1245	3.5	0	0.004	137	45.2857	0	0.034	146	48.6667	Nuclear transcription factor Y subunit A3	uncharacterized protein LOC100777544 [Glycine max]
	Glyma17g37210.1	723	4.5	--	--	--	--	4	0.028	1	0.333333	Transmembrane protein	PREDICTED: uncharacterized protein LOC100801989 [Glycine max]
	Glyma17g37210.2	994	4.5	--	--	--	--	4	0.028	1	0.333333	Transmembrane protein	PREDICTED: uncharacterized protein LOC100801989 [Glycine max]
	Glyma18g07890.2	1402	3	0	0.004	5	2.5	0	0.034	12	6	Nuclear transcription factor Y subunit	PREDICTED: nuclear transcription factor Y subunit A-1-like [Glycine max]
	Glyma19g35620.1	969	4.5	2	>0.05	2	2	2	0.004	2	2	Arf gtpase-activating protein, putative	PREDICTED: ADP-ribosylation factor GTPase-activating protein AGD7-like [Glycine max]
gma-miR169k gma-miR169l-5p	Glyma02g47380.4	1412	2	0	0	4	0.666667	4	>0.05	1	0.166667	Nuclear transcription factor Y subunit	unknown [Glycine max]
	Glyma02g47380.5	1496	2	0	0	4	0.666667	4	>0.05	1	0.166667	Nuclear transcription factor Y subunit	unknown [Glycine max]
	Glyma02g47380.6	1331	2	0	0	4	0.666667	4	>0.05	1	0.166667	Nuclear transcription factor Y subunit	unknown [Glycine max]
	Glyma02g47380.7	1274	2	0	0	4	0.666667	4	>0.05	1	0.166667	Nuclear transcription factor Y subunit	unknown [Glycine max]
	Glyma02g47380.8	1439	2	0	0	4	0.666667	4	>0.05	1	0.166667	Nuclear transcription factor Y subunit	unknown [Glycine max]
	Glyma02g47380.9	1355	2	0	0	4	0.666667	4	>0.05	1	0.166667	Nuclear transcription factor Y subunit	unknown [Glycine max]
	Glyma09g07960.2	930	4	0	0.034	25	6.03571	0	0.032	25	6.25	Nuclear transcription factor Y subunit A3	PREDICTED: nuclear transcription factor Y subunit A-3-like [Glycine max]
	Glyma09g07960.3	1154	4	0	0.034	25	6.03571	0	0.032	25	6.25	Nuclear transcription factor Y subunit A3	PREDICTED: nuclear transcription factor Y subunit A-3-like [Glycine max]
	Glyma09g07960.4	1140	4	0	0.034	25	6.03571	0	0.032	25	6.25	Nuclear transcription factor Y subunit A3	PREDICTED: nuclear transcription factor Y subunit A-3-like [Glycine max]
	Glyma13g16770.1	1096	3.5	0	0.034	137	45.2857	0	0.032	146	48.6667	Nuclear transcription factor Y subunit A3	PREDICTED: nuclear transcription factor Y subunit A-3-like isoform 2 [Glycine max] >gi|356547919|ref|XP_003542352.1| PREDICTED: nuclear transcription factor Y subunit A-3-like isoform 3 [Glycine max]
	Glyma14g01360.1	1555	2	1	0	2	1	0	0.032	27	13.5	Nuclear transcription factor Y subunit	PREDICTED: nuclear transcription factor Y subunit A-9-like isoform 1 [Glycine max]
	Glyma14g01360.2	1471	2	1	0	2	1	0	0.032	27	13.5	Nuclear transcription factor Y subunit	PREDICTED: nuclear transcription factor Y subunit A-9-like isoform 1 [Glycine max]
	Glyma15g03175.1	936	4	0	0.034	5	1.66667	2	>0.05	3	1	Nuclear transcription factor Y subunit A3	PREDICTED: nuclear transcription factor Y subunit A-3-like [Glycine max]
	Glyma15g03175.2	1303	4	0	0.034	5	1.66667	2	>0.05	3	1	Nuclear transcription factor Y subunit A3	PREDICTED: nuclear transcription factor Y subunit A-3-like [Glycine max]
	Glyma15g03175.3	1307	4	0	0.034	5	1.66667	2	>0.05	3	1	Nuclear transcription factor Y subunit A3	PREDICTED: nuclear transcription factor Y subunit A-3-like [Glycine max]
	Glyma15g18970.1	1059	4	0	0.034	25	6.03571	0	0.032	25	6.25	Nuclear transcription factor Y subunit A3	PREDICTED: nuclear transcription factor Y subunit A-3-like [Glycine max]
	Glyma17g05920.1	1262	3.5	0	0.034	137	45.2857	0	0.032	146	48.6667	Nuclear transcription factor Y subunit A3	uncharacterized protein LOC100777544 [Glycine max]
	Glyma17g05920.2	1245	3.5	0	0.034	137	45.2857	0	0.032	146	48.6667	Nuclear transcription factor Y subunit A3	uncharacterized protein LOC100777544 [Glycine max]
	Glyma18g07890.2	1402	3	0	0.034	5	2.5	0	0.032	12	6	Nuclear transcription factor Y subunit	PREDICTED: nuclear transcription factor Y subunit A-1-like [Glycine max]
gma-miR169o gma-miR169r	Glyma08g04770.1	1156	3.5	3	0.048	2	0.181818	2	>0.05	5	0.454545	jasmonate-zim-domain protein 3	uncharacterized protein LOC100787821 [Glycine max]
	Glyma08g04770.2	1347	3.5	3	0.048	2	0.181818	2	>0.05	5	0.454545	jasmonate-zim-domain protein 3	uncharacterized protein LOC100787821 [Glycine max]
	Glyma08g04770.3	1189	3.5	3	0.048	2	0.181818	2	>0.05	5	0.454545	jasmonate-zim-domain protein 3	uncharacterized protein LOC100787821 [Glycine max]
	Glyma08g04770.4	1156	3.5	3	0.048	2	0.181818	2	>0.05	5	0.454545	jasmonate-zim-domain protein 3	uncharacterized protein LOC100787821 [Glycine max]
	Glyma15g03175.1	936	3.5	0	0.002	5	1.66667	2	>0.05	3	1	Nuclear transcription factor Y subunit A3	PREDICTED: nuclear transcription factor Y subunit A-3-like [Glycine max]
	Glyma15g03175.2	1303	3.5	0	0.002	5	1.66667	2	>0.05	3	1	Nuclear transcription factor Y subunit A3	PREDICTED: nuclear transcription factor Y subunit A-3-like [Glycine max]
	Glyma15g03175.3	1307	3.5	0	0.002	5	1.66667	2	>0.05	3	1	Nuclear transcription factor Y subunit A3	PREDICTED: nuclear transcription factor Y subunit A-3-like [Glycine max]
gma-miR169s	Glyma02g47380.4	1412	3.5	0	0.014	4	0.666667	4	>0.05	1	0.166667	Nuclear transcription factor Y subunit	unknown [Glycine max]
	Glyma02g47380.5	1496	3.5	0	0.014	4	0.666667	4	>0.05	1	0.166667	Nuclear transcription factor Y subunit	unknown [Glycine max]
	Glyma02g47380.6	1331	3.5	0	0.014	4	0.666667	4	>0.05	1	0.166667	Nuclear transcription factor Y subunit	unknown [Glycine max]
	Glyma02g47380.7	1274	3.5	0	0.014	4	0.666667	4	>0.05	1	0.166667	Nuclear transcription factor Y subunit	unknown [Glycine max]
	Glyma02g47380.8	1439	3.5	0	0.014	4	0.666667	4	>0.05	1	0.166667	Nuclear transcription factor Y subunit	unknown [Glycine max]
	Glyma02g47380.9	1355	3.5	0	0.014	4	0.666667	4	>0.05	1	0.166667	Nuclear transcription factor Y subunit	unknown [Glycine max]
	Glyma08g04770.1	1156	3	3	0.01	2	0.181818	2	>0.05	5	0.454545	jasmonate-zim-domain protein 3	uncharacterized protein LOC100787821 [Glycine max]
	Glyma08g04770.2	1347	3	3	0.01	2	0.181818	2	>0.05	5	0.454545	jasmonate-zim-domain protein 3	uncharacterized protein LOC100787821 [Glycine max]
	Glyma08g04770.3	1189	3	3	0.01	2	0.181818	2	>0.05	5	0.454545	jasmonate-zim-domain protein 3	uncharacterized protein LOC100787821 [Glycine max]
	Glyma08g04770.4	1156	3	3	0.01	2	0.181818	2	>0.05	5	0.454545	jasmonate-zim-domain protein 3	uncharacterized protein LOC100787821 [Glycine max]
	Glyma09g07960.2	930	2	0	0.014	25	6.03571	0	0	25	6.25	Nuclear transcription factor Y subunit A3	PREDICTED: nuclear transcription factor Y subunit A-3-like [Glycine max]
	Glyma09g07960.3	1154	2	0	0.014	25	6.03571	0	0	25	6.25	Nuclear transcription factor Y subunit A3	PREDICTED: nuclear transcription factor Y subunit A-3-like [Glycine max]
	Glyma09g07960.4	1140	2	0	0.014	25	6.03571	0	0	25	6.25	Nuclear transcription factor Y subunit A3	PREDICTED: nuclear transcription factor Y subunit A-3-like [Glycine max]
	Glyma13g16770.1	1096	1.5	0	0.014	137	45.2857	0	0	146	48.6667	Nuclear transcription factor Y subunit A3	PREDICTED: nuclear transcription factor Y subunit A-3-like isoform 2 [Glycine max] >gi|356547919|ref|XP_003542352.1| PREDICTED: nuclear transcription factor Y subunit A-3-like isoform 3 [Glycine max]
	Glyma14g01360.1	1555	3.5	1	0.004	2	1	0	0.008	27	13.5	Nuclear transcription factor Y subunit	PREDICTED: nuclear transcription factor Y subunit A-9-like isoform 1 [Glycine max]
	Glyma14g01360.2	1471	3.5	1	0.004	2	1	0	0.008	27	13.5	Nuclear transcription factor Y subunit	PREDICTED: nuclear transcription factor Y subunit A-9-like isoform 1 [Glycine max]
	Glyma15g03175.1	936	3	0	0.014	5	1.66667	2	>0.05	3	1	Nuclear transcription factor Y subunit A3	PREDICTED: nuclear transcription factor Y subunit A-3-like [Glycine max]
	Glyma15g03175.2	1303	3	0	0.014	5	1.66667	2	>0.05	3	1	Nuclear transcription factor Y subunit A3	PREDICTED: nuclear transcription factor Y subunit A-3-like [Glycine max]
	Glyma15g03175.3	1307	3	0	0.014	5	1.66667	2	>0.05	3	1	Nuclear transcription factor Y subunit A3	PREDICTED: nuclear transcription factor Y subunit A-3-like [Glycine max]
	Glyma15g18970.1	1059	2	0	0.014	25	6.03571	0	0.008	25	6.25	Nuclear transcription factor Y subunit A3	PREDICTED: nuclear transcription factor Y subunit A-3-like [Glycine max]
	Glyma17g05920.1	1262	1.5	0	0.014	137	45.2857	0	0.008	146	48.6667	Nuclear transcription factor Y subunit A3	uncharacterized protein LOC100777544 [Glycine max]
	Glyma17g05920.2	1245	1.5	0	0.014	137	45.2857	0	0.008	146	48.6667	Nuclear transcription factor Y subunit A3	uncharacterized protein LOC100777544 [Glycine max]
	Glyma18g07890.2	1402	2.5	0	0.014	5	2.5	0	0.008	12	6	Nuclear transcription factor Y subunit	PREDICTED: nuclear transcription factor Y subunit A-1-like [Glycine max]
gma-miR169t	Glyma02g12185.1	1116	2.5	--	--	--	--	2	0	6	1.5	unknown	--
	Glyma02g12185.2	650	2.5	--	--	--	--	2	0.002	6	1.5	unknown	--
	Glyma02g12185.3	650	2.5	--	--	--	--	2	0.002	6	1.5	unknown	--
	Glyma02g12185.4	1116	2.5	--	--	--	--	2	0.002	6	1.5	unknown	--
	Glyma02g35190.1	1312	3	--	--	--	--	4	0.012	1	0.25	Transcription factor CCAAT	PREDICTED: nuclear transcription factor Y subunit A-10-like [Glycine max]
	Glyma02g35190.2	1619	3	--	--	--	--	4	0.012	1	0.25	Transcription factor CCAAT	PREDICTED: nuclear transcription factor Y subunit A-10-like [Glycine max]
	Glyma02g35190.3	1409	3	--	--	--	--	4	0.012	1	0.25	Transcription factor CCAAT	PREDICTED: nuclear transcription factor Y subunit A-10-like [Glycine max]
	Glyma02g35190.4	1683	3	--	--	--	--	4	0.012	1	0.25	Transcription factor CCAAT	PREDICTED: nuclear transcription factor Y subunit A-10-like [Glycine max]
	Glyma03g36140.4	1465	3	2	0.006	2	0.666667	2	0.002	12	4	nuclear factor Y, subunit A10	PREDICTED: nuclear transcription factor Y subunit A-10 isoform 1 [Glycine max] >gi|356505445|ref|XP_003521501.1| PREDICTED: nuclear transcription factor Y subunit A-10 isoform 2 [Glycine max]
	Glyma03g36140.4	1491	3	4	0.022	1	0.333333	--	--	--	--	nuclear factor Y, subunit A10	PREDICTED: nuclear transcription factor Y subunit A-10 isoform 1 [Glycine max] >gi|356505445|ref|XP_003521501.1| PREDICTED: nuclear transcription factor Y subunit A-10 isoform 2 [Glycine max]
	Glyma03g36140.5	1511	3	2	0.006	2	0.666667	2	0.002	12	4	nuclear factor Y, subunit A10	PREDICTED: nuclear transcription factor Y subunit A-10 isoform 1 [Glycine max] >gi|356505445|ref|XP_003521501.1| PREDICTED: nuclear transcription factor Y subunit A-10 isoform 2 [Glycine max]
	Glyma03g36140.5	1537	3	4	0.022	1	0.333333	--	--	--	--	nuclear factor Y, subunit A10	PREDICTED: nuclear transcription factor Y subunit A-10 isoform 1 [Glycine max] >gi|356505445|ref|XP_003521501.1| PREDICTED: nuclear transcription factor Y subunit A-10 isoform 2 [Glycine max]
	Glyma03g36140.6	1389	3	4	0.022	1	0.333333	--	--	--	--	nuclear factor Y, subunit A10	PREDICTED: nuclear transcription factor Y subunit A-10 isoform 1 [Glycine max] >gi|356505445|ref|XP_003521501.1| PREDICTED: nuclear transcription factor Y subunit A-10 isoform 2 [Glycine max]
	Glyma03g36140.6	1363	3	2	0.006	2	0.666667	2	0.002	12	4	nuclear factor Y, subunit A10	PREDICTED: nuclear transcription factor Y subunit A-10 isoform 1 [Glycine max] >gi|356505445|ref|XP_003521501.1| PREDICTED: nuclear transcription factor Y subunit A-10 isoform 2 [Glycine max]
	Glyma07g04050.10	2600	4	--	--	--	--	4	0.012	1	0.142857	CCAAT-binding transcription factor family protein	CCAAT-binding transcription factor family protein [Glycine max] >gi|257136301|gb|ACV44452.1| CCAAT-binding transcription factor family protein [Glycine max]
	Glyma07g04050.5	2612	4	--	--	--	--	4	0.012	1	0.142857	CCAAT-binding transcription factor family protein	CCAAT-binding transcription factor family protein [Glycine max] >gi|257136301|gb|ACV44452.1| CCAAT-binding transcription factor family protein [Glycine max]
	Glyma07g04050.6	1403	4	--	--	--	--	4	0.012	1	0.142857	CCAAT-binding transcription factor family protein	CCAAT-binding transcription factor family protein [Glycine max] >gi|257136301|gb|ACV44452.1| CCAAT-binding transcription factor family protein [Glycine max]
	Glyma07g04050.7	1667	4	--	--	--	--	4	0.012	1	0.142857	CCAAT-binding transcription factor family protein	CCAAT-binding transcription factor family protein [Glycine max] >gi|257136301|gb|ACV44452.1| CCAAT-binding transcription factor family protein [Glycine max]
	Glyma07g04050.8	1384	4	--	--	--	--	4	0.012	1	0.142857	CCAAT-binding transcription factor family protein	CCAAT-binding transcription factor family protein [Glycine max] >gi|257136301|gb|ACV44452.1| CCAAT-binding transcription factor family protein [Glycine max]
	Glyma07g04050.9	1678	4	--	--	--	--	4	0.012	1	0.142857	CCAAT-binding transcription factor family protein	CCAAT-binding transcription factor family protein [Glycine max] >gi|257136301|gb|ACV44452.1| CCAAT-binding transcription factor family protein [Glycine max]
	Glyma07g36040.1	1396	4.5	4	0.022	1	1	--	--	--	--	Dihydrolipoyl dehydrogenase	ferric leghemoglobin reductase-2 precursor [Glycine max] >gi|3309269|gb|AAC26053.1| ferric leghemoglobin reductase-2 precursor [Glycine max]
	Glyma09g07960.2	930	4	0	0.002	25	6.03571	0	0.006	25	6.25	Nuclear transcription factor Y subunit A3	PREDICTED: nuclear transcription factor Y subunit A-3-like [Glycine max]
	Glyma09g07960.3	1154	4	0	0.002	25	6.03571	0	0.006	25	6.25	Nuclear transcription factor Y subunit A3	PREDICTED: nuclear transcription factor Y subunit A-3-like [Glycine max]
	Glyma09g07960.4	1140	4	0	0.002	25	6.03571	0	0.006	25	6.25	Nuclear transcription factor Y subunit A3	PREDICTED: nuclear transcription factor Y subunit A-3-like [Glycine max]
	Glyma10g02980.1	2571	4	4	0.022	1	0.5	--	--	--	--	Glutathione peroxidase	PREDICTED: uncharacterized protein LOC100803427 [Glycine max]
	Glyma10g02980.2	2625	4	4	0.022	1	0.5	--	--	--	--	Glutathione peroxidase	PREDICTED: uncharacterized protein LOC100803427 [Glycine max]
	Glyma10g10240.2	1602	3	4	0.022	1	0.5	4	0.012	1	0.5	Transcription factor CCAAT	PREDICTED: LOW QUALITY PROTEIN: nuclear transcription factor Y subunit A-10-like [Glycine max]
	Glyma10g10240.3	1594	3	4	0.022	1	0.5	4	0.012	1	0.5	Transcription factor CCAAT	PREDICTED: LOW QUALITY PROTEIN: nuclear transcription factor Y subunit A-10-like [Glycine max]
	Glyma15g03175.1	936	3.5	0	0.002	5	1.66667	2	0.002	3	1	Nuclear transcription factor Y subunit A3	PREDICTED: nuclear transcription factor Y subunit A-3-like [Glycine max]
	Glyma15g03175.2	1303	3.5	0	0.002	5	1.66667	2	0.002	3	1	Nuclear transcription factor Y subunit A3	PREDICTED: nuclear transcription factor Y subunit A-3-like [Glycine max]
	Glyma15g03175.3	1307	3.5	0	0.002	5	1.66667	2	0.002	3	1	Nuclear transcription factor Y subunit A3	PREDICTED: nuclear transcription factor Y subunit A-3-like [Glycine max]
	Glyma15g18970.1	1059	4	0	0.002	25	6.03571	0	0.006	25	6.25	Nuclear transcription factor Y subunit A3	PREDICTED: nuclear transcription factor Y subunit A-3-like [Glycine max]
	Glyma16g00711.1	1807	4	--	--	--	--	4	0.012	1	0.142857	CCAAT-binding transcription factor family protein	PREDICTED: nuclear transcription factor Y subunit A-3-like [Glycine max]
	Glyma19g38800.2	1702	3	2	0.006	2	0.4	0	0.006	17	3.4	Transcription factor CCAAT	PREDICTED: nuclear transcription factor Y subunit A-10-like [Glycine max]
	Glyma19g38800.2	1671	3	4	0.022	1	0.2	2	0.002	6	1.2	Transcription factor CCAAT	PREDICTED: nuclear transcription factor Y subunit A-10-like [Glycine max]
	Glyma19g38800.3	1748	3	2	0.006	2	0.4	0	0.006	17	3.4	Transcription factor CCAAT	PREDICTED: nuclear transcription factor Y subunit A-10-like [Glycine max]
	Glyma19g38800.3	1717	3	4	0.022	1	0.2	2	0.002	6	1.2	Transcription factor CCAAT	PREDICTED: nuclear transcription factor Y subunit A-10-like [Glycine max]
	Glyma19g38800.4	1918	3	4	0.022	1	0.2	2	0.002	6	1.2	Transcription factor CCAAT	PREDICTED: nuclear transcription factor Y subunit A-10-like [Glycine max]
	Glyma19g38800.4	1949	3	2	0.006	2	0.4	0	0.006	17	3.4	Transcription factor CCAAT	PREDICTED: nuclear transcription factor Y subunit A-10-like [Glycine max]
	Glyma19g38800.5	1726	3	4	0.022	1	0.2	2	0.002	6	1.2	Transcription factor CCAAT	PREDICTED: nuclear transcription factor Y subunit A-10-like [Glycine max]
	Glyma19g38800.5	1757	3	2	0.006	2	0.4	0	0.006	17	3.4	Transcription factor CCAAT	PREDICTED: nuclear transcription factor Y subunit A-10-like [Glycine max]
	Glyma19g38800.6	1772	3	4	0.022	1	0.2	2	0.002	6	1.2	Transcription factor CCAAT	PREDICTED: nuclear transcription factor Y subunit A-10-like [Glycine max]
	Glyma19g38800.6	1803	3	2	0.006	2	0.4	0	0.006	17	3.4	Transcription factor CCAAT	PREDICTED: nuclear transcription factor Y subunit A-10-like [Glycine max]
gma-miR169u	Glyma02g47380.4	1412	2	0	0	4	0.666667	4	>0.05	1	0.166667	Nuclear transcription factor Y subunit	unknown [Glycine max]
	Glyma02g47380.5	1496	2	0	0	4	0.666667	4	>0.05	1	0.166667	Nuclear transcription factor Y subunit	unknown [Glycine max]
	Glyma02g47380.6	1331	2	0	0	4	0.666667	4	>0.05	1	0.166667	Nuclear transcription factor Y subunit	unknown [Glycine max]
	Glyma02g47380.7	1274	2	0	0	4	0.666667	4	>0.05	1	0.166667	Nuclear transcription factor Y subunit	unknown [Glycine max]
	Glyma02g47380.8	1439	2	0	0	4	0.666667	4	>0.05	1	0.166667	Nuclear transcription factor Y subunit	unknown [Glycine max]
	Glyma02g47380.9	1355	2	0	0	4	0.666667	4	>0.05	1	0.166667	Nuclear transcription factor Y subunit	unknown [Glycine max]
	Glyma03g36140.4	1522	3	0	0.002	6	2	0	0.002	23	7.66667	nuclear factor Y, subunit A10	PREDICTED: nuclear transcription factor Y subunit A-10 isoform 1 [Glycine max] >gi|356505445|ref|XP_003521501.1| PREDICTED: nuclear transcription factor Y subunit A-10 isoform 2 [Glycine max]
	Glyma03g36140.5	1568	3	0	0.002	6	2	0	0.002	23	7.66667	nuclear factor Y, subunit A10	PREDICTED: nuclear transcription factor Y subunit A-10 isoform 1 [Glycine max] >gi|356505445|ref|XP_003521501.1| PREDICTED: nuclear transcription factor Y subunit A-10 isoform 2 [Glycine max]
	Glyma03g36140.6	1420	3	0	0.002	6	2	0	0.002	23	7.66667	nuclear factor Y, subunit A10	PREDICTED: nuclear transcription factor Y subunit A-10 isoform 1 [Glycine max] >gi|356505445|ref|XP_003521501.1| PREDICTED: nuclear transcription factor Y subunit A-10 isoform 2 [Glycine max]
	Glyma09g07960.2	930	3	0	0.002	25	6.03571	0	0.002	25	6.25	Nuclear transcription factor Y subunit A3	PREDICTED: nuclear transcription factor Y subunit A-3-like [Glycine max]
	Glyma09g07960.3	1154	3	0	0.002	25	6.03571	0	0.002	25	6.25	Nuclear transcription factor Y subunit A3	PREDICTED: nuclear transcription factor Y subunit A-3-like [Glycine max]
	Glyma09g07960.4	1140	3	0	0.002	25	6.03571	0	0.002	25	6.25	Nuclear transcription factor Y subunit A3	PREDICTED: nuclear transcription factor Y subunit A-3-like [Glycine max]
	Glyma12g36540.1	1261	3.5	2	>0.05	2	0.285714	0	0.002	8	1.14286	Nuclear transcription factor Y subunit A7	PREDICTED: nuclear transcription factor Y subunit A-9-like [Glycine max]
	Glyma12g36540.2	1163	3.5	2	>0.05	2	0.285714	0	0.002	8	1.14286	Nuclear transcription factor Y subunit A7	PREDICTED: nuclear transcription factor Y subunit A-9-like [Glycine max]
	Glyma12g36540.5	1142	3.5	2	>0.05	2	0.285714	0	0.002	8	1.14286	Nuclear transcription factor Y subunit A7	PREDICTED: nuclear transcription factor Y subunit A-9-like [Glycine max]
	Glyma12g36540.6	1316	3.5	2	>0.05	2	0.285714	0	0.002	8	1.14286	Nuclear transcription factor Y subunit A7	PREDICTED: nuclear transcription factor Y subunit A-9-like [Glycine max]
	Glyma12g36540.7	1170	3.5	2	>0.05	2	0.285714	0	0.002	8	1.14286	Nuclear transcription factor Y subunit A7	PREDICTED: nuclear transcription factor Y subunit A-9-like [Glycine max]
	Glyma13g16770.1	1096	4	0	0.002	137	45.2857	0	0.002	146	48.6667	Nuclear transcription factor Y subunit A3	PREDICTED: nuclear transcription factor Y subunit A-3-like isoform 2 [Glycine max] >gi|356547919|ref|XP_003542352.1| PREDICTED: nuclear transcription factor Y subunit A-3-like isoform 3 [Glycine max]
	Glyma14g01360.1	1555	2	1	0	2	1	0	0.002	27	13.5	Nuclear transcription factor Y subunit	PREDICTED: nuclear transcription factor Y subunit A-9-like isoform 1 [Glycine max]
	Glyma14g01360.2	1471	2	1	0	2	1	0	0.002	27	13.5	Nuclear transcription factor Y subunit	PREDICTED: nuclear transcription factor Y subunit A-9-like isoform 1 [Glycine max]
	Glyma15g18970.1	1059	3	0	0.002	25	6.03571	0	0.002	25	6.25	Nuclear transcription factor Y subunit A3	PREDICTED: nuclear transcription factor Y subunit A-3-like [Glycine max]
	Glyma17g05920.1	1262	4	0	0.002	137	45.2857	0	0.002	146	48.6667	Nuclear transcription factor Y subunit A3	uncharacterized protein LOC100777544 [Glycine max]
	Glyma17g05920.2	1245	4	0	0.002	137	45.2857	0	0.002	146	48.6667	Nuclear transcription factor Y subunit A3	uncharacterized protein LOC100777544 [Glycine max]
	Glyma18g07890.2	1402	3	0	0.002	5	2.5	0	0.002	12	6	Nuclear transcription factor Y subunit	PREDICTED: nuclear transcription factor Y subunit A-1-like [Glycine max]
	Glyma19g38800.2	1702	3	2	>0.05	2	0.4	0	0.002	17	3.4	Transcription factor CCAAT	PREDICTED: nuclear transcription factor Y subunit A-10-like [Glycine max]
	Glyma19g38800.3	1748	3	2	>0.05	2	0.4	0	0.002	17	3.4	Transcription factor CCAAT	PREDICTED: nuclear transcription factor Y subunit A-10-like [Glycine max]
	Glyma19g38800.4	1949	3	2	>0.05	2	0.4	0	0.002	17	3.4	Transcription factor CCAAT	PREDICTED: nuclear transcription factor Y subunit A-10-like [Glycine max]
	Glyma19g38800.5	1757	3	2	>0.05	2	0.4	0	0.002	17	3.4	Transcription factor CCAAT	PREDICTED: nuclear transcription factor Y subunit A-10-like [Glycine max]
	Glyma19g38800.6	1803	3	2	>0.05	2	0.4	0	0.002	17	3.4	Transcription factor CCAAT	PREDICTED: nuclear transcription factor Y subunit A-10-like [Glycine max]
gma-miR171a gma-miR171i-3p	Glyma01g18040.1	1768	1.5	0	0	42	21	0	0	47	23.5	GRAS family transcription factor	PREDICTED: scarecrow-like protein 27-like [Glycine max]
	Glyma01g33270.1	1208	1.5	0	0	145	48.3333	0	0	200	66.6667	GRAS family transcription factor	PREDICTED: scarecrow-like protein 6-like [Glycine max]
	Glyma03g03760.1	1729	1.5	0	0	145	48.3333	0	0	200	66.6667	GRAS family transcription factor	PREDICTED: scarecrow-like protein 6-like [Glycine max]
	Glyma03g03760.2	1642	1.5	0	0	145	48.3333	0	0	200	66.6667	GRAS family transcription factor	PREDICTED: scarecrow-like protein 6-like [Glycine max]
	Glyma08g44590.1	573	3	3	0.024	9	4.5	3	0.032	3	1.5	HSP90-2	uncharacterized protein LOC100819568 [Glycine max] >gi|288311314|gb|ADC45396.1| HSP90-2 [Glycine max]
	Glyma11g17490.1	1658	1.5	0	0	42	21	0	0	47	23.5	GRAS family transcription factor	PREDICTED: scarecrow-like protein 27-like [Glycine max]
	Glyma18g08220.1	1740	4.5	3	0.024	6	6	2	>0.05	7	7	HSP90-1	HSP90-1 [Glycine max]
	Glyma20g26440.1	321	4.5	3	0.024	2	0.4	4	>0.05	1	0.2	Probable cinnamyl alcohol dehydrogenase	PREDICTED: probable cinnamyl alcohol dehydrogenase-like [Glycine max]
gma-miR171c-3p gma-miR171e gma-miR171f gma-miR171g gma-miR171j-3p gma-miR171o-3p gma-miR171q gma-miR171u	Glyma01g18040.1	1771	0.5	2	0	4	2	2	0	13	6.5	GRAS family transcription factor	PREDICTED: scarecrow-like protein 27-like [Glycine max]
	Glyma01g33270.1	1211	0.5	2	0	80	26.6667	2	0	110	36.6667	GRAS family transcription factor	PREDICTED: scarecrow-like protein 6-like [Glycine max]
	Glyma03g03760.1	1732	0.5	2	0	80	26.6667	2	0	110	36.6667	GRAS family transcription factor	PREDICTED: scarecrow-like protein 6-like [Glycine max]
	Glyma03g03760.2	1645	0.5	2	0	80	26.6667	2	0	110	36.6667	GRAS family transcription factor	PREDICTED: scarecrow-like protein 6-like [Glycine max]
	Glyma11g17490.1	1661	0.5	2	>0.05	4	2	2	0	13	6.5	GRAS family transcription factor	PREDICTED: scarecrow-like protein 27-like [Glycine max]
gma-miR171d	Glyma01g18040.1	1771	1.5	2	0	4	2	2	0	13	6.5	GRAS family transcription factor	PREDICTED: scarecrow-like protein 27-like [Glycine max]
	Glyma01g33270.1	1211	1.5	2	0	80	26.6667	2	0	110	36.6667	GRAS family transcription factor	PREDICTED: scarecrow-like protein 6-like [Glycine max]
	Glyma03g03760.1	1732	1.5	2	0	80	26.6667	2	>0.05	110	36.6667	GRAS family transcription factor	PREDICTED: scarecrow-like protein 6-like [Glycine max]
	Glyma03g03760.2	1645	1.5	2	0	80	26.6667	2	>0.05	110	36.6667	GRAS family transcription factor	PREDICTED: scarecrow-like protein 6-like [Glycine max]
	Glyma11g17490.1	1661	1.5	2	0	4	2	2	>0.05	13	6.5	GRAS family transcription factor	PREDICTED: scarecrow-like protein 27-like [Glycine max]
gma-miR171j-5p	Glyma06g00523.1	766	2	--	--	--	--	2	0	2	0.5	Exportin-7, putative	PREDICTED: exportin-7-A-like [Glycine max]
	Glyma06g00523.2	766	2	--	--	--	--	2	0.006	2	0.5	Exportin-7, putative	PREDICTED: exportin-7-A-like [Glycine max]
	Glyma06g00523.3	766	2	--	--	--	--	2	0.006	2	0.5	Exportin-7, putative	PREDICTED: exportin-7-A-like [Glycine max]
	Glyma06g00523.4	766	2	--	--	--	--	2	0.006	2	0.5	Exportin-7, putative	PREDICTED: exportin-7-A-like [Glycine max]
	Glyma10g07601.1	5888	4	2	>0.05	3	1.5	2	0.006	2	1	Repressor of gene silencing 1	PREDICTED: uncharacterized protein LOC100806794 [Glycine max]
	Glyma13g21460.2	5897	4	2	>0.05	3	1.5	2	0.006	2	1	Repressor of gene silencing 1	PREDICTED: protein ROS1-like [Glycine max]
gma-miR171k-3p	Glyma01g18040.1	1768	1.5	0	0	42	21	0	0	47	23.5	GRAS family transcription factor	PREDICTED: scarecrow-like protein 27-like [Glycine max]
	Glyma01g33270.1	1208	1	0	0	145	48.3333	0	0	200	66.6667	GRAS family transcription factor	PREDICTED: scarecrow-like protein 6-like [Glycine max]
	Glyma03g03760.1	1729	1	0	0	145	48.3333	0	0	200	66.6667	GRAS family transcription factor	PREDICTED: scarecrow-like protein 6-like [Glycine max]
	Glyma03g03760.2	1642	1	0	0	145	48.3333	0	0	200	66.6667	GRAS family transcription factor	PREDICTED: scarecrow-like protein 6-like [Glycine max]
	Glyma11g17490.1	1658	1.5	0	0	42	21	0	0	47	23.5	GRAS family transcription factor	PREDICTED: scarecrow-like protein 27-like [Glycine max]
	Glyma20g26510.2	2672	2.5	4	0.022	1	1	--	--	--	--	Interleukin-1 receptor-associated kinase, putative	PREDICTED: receptor protein kinase-like protein At4g34220-like [Glycine max]
gma-miR171o-5p	Glyma16g31942.1	444	4	0	0.03	3	3	0	0.03	7	7	Leucine-rich repeat; Leucine-rich repeat, cysteine-containing type	PREDICTED: receptor-like protein kinase-like [Glycine max]
gma-miR171r gma-miR171s	Glyma13g09200.1	349	4	--	--	--	--	1	0.01	2	1	Taxadien-5-alpha-ol O-acetyltransferase	PREDICTED: taxadien-5-alpha-ol O-acetyltransferase-like [Glycine max]
gma-miR171t-5p	Glyma07g37040.1	3526	3	--	--	--	--	2	0.022	2	1	Serine/threonine protein phosphatase 4 regulatory subunit	PREDICTED: serine/threonine-protein phosphatase 4 regulatory subunit 3-like isoform 1 [Glycine max]
	Glyma08g16420.1	1307	4	--	--	--	--	2	0.022	2	1	ADP/ATP carrier	PREDICTED: ADP,ATP carrier protein 1, mitochondrial-like [Glycine max]
	Glyma12g33760.1	2070	4.5	2	>0.05	3	3	2	0.022	4	4	Chloroplast acetohydroxy acid isomeroreductase	PREDICTED: ketol-acid reductoisomerase, chloroplastic-like [Glycine max]
	Glyma17g03570.1	3394	3	--	--	--	--	2	0.022	2	1	Serine/threonine protein phosphatase 4 regulatory subunit	PREDICTED: serine/threonine-protein phosphatase 4 regulatory subunit 3-like [Glycine max]
gma-miR172a gma-miR172b-3p gma-miR172f gma-miR172h-3p gma-miR172g-3p gma-miR172j-3p	Glyma01g39520.1	1991	2.5	0	0.002	58	9.66667	0	0.006	55	9.16667	Transcription factor APETALA2	PREDICTED: floral homeotic protein APETALA 2-like [Glycine max]
	Glyma01g39520.2	1982	2.5	0	0.002	58	9.66667	0	0.006	55	9.16667	Transcription factor APETALA5	PREDICTED: floral homeotic protein APETALA 2-like [Glycine max]
	Glyma01g39520.3	1834	2.5	0	0.002	58	9.66667	0	0.006	55	9.16667	Transcription factor APETALA11	PREDICTED: floral homeotic protein APETALA 2-like [Glycine max]
	Glyma01g39520.4	1976	2.5	0	0.002	58	9.66667	0	0.006	55	9.16667	Transcription factor APETALA14	PREDICTED: floral homeotic protein APETALA 2-like [Glycine max]
	Glyma01g39520.5	1957	2.5	0	0.002	58	9.66667	0	0.006	55	9.16667	Transcription factor APETALA17	PREDICTED: floral homeotic protein APETALA 2-like [Glycine max]
	Glyma02g09600.1	1760	1.5	0	0.002	33	16.5	0	0.006	63	31.5	Transcription factor APETALA2	PREDICTED: ethylene-responsive transcription factor RAP2-7-like [Glycine max]
	Glyma03g33470.1	1549	2.5	0	0.002	22	5.5	0	0.006	45	11.25	Transcription factor APETALA2	PREDICTED: floral homeotic protein APETALA 2-like [Glycine max]
	Glyma05g18041.1	2011	3	0	0.002	15	15	0	0.006	18	18	Transcription factor APETALA2	PREDICTED: floral homeotic protein APETALA 2-like [Glycine max]
	Glyma10g22390.2	1646	1.5	0	0.002	33	16.5	0	0.006	63	31.5	Transcription factor APETALA2	PREDICTED: ethylene-responsive transcription factor RAP2-7-like [Glycine max]
	Glyma11g05720.1	1782	2.5	0	0.002	58	9.66667	2	>0.05	55	9.16667	Transcription factor APETALA2	PREDICTED: floral homeotic protein APETALA 2-like [Glycine max]
	Glyma11g15650.3	1942	1.5	0	0.002	35	2.61429	0	0.006	27	1.98571	Transcription factor APETALA2	PREDICTED: ethylene-responsive transcription factor RAP2-7-like [Glycine max]
	Glyma11g15650.4	1987	1.5	0	0.002	35	2.61429	0	0.006	27	1.98571	Transcription factor APETALA2	PREDICTED: ethylene-responsive transcription factor RAP2-7-like [Glycine max]
	Glyma11g15650.5	1990	1.5	0	0.002	35	2.61429	0	0.006	27	1.98571	Transcription factor APETALA2	PREDICTED: ethylene-responsive transcription factor RAP2-7-like [Glycine max]
	Glyma12g07800.1	1816	1.5	0	0.002	35	2.61429	0	0.006	27	1.98571	Transcription factor APETALA2	PREDICTED: ethylene-responsive transcription factor RAP2-7-like [Glycine max]
	Glyma12g07800.2	1768	1.5	0	0.002	35	2.61429	0	0.006	27	1.98571	Transcription factor APETALA2	PREDICTED: ethylene-responsive transcription factor RAP2-7-like [Glycine max]
	Glyma12g07800.3	1813	1.5	0	0.002	35	2.61429	0	0.006	27	1.98571	Transcription factor APETALA2	PREDICTED: ethylene-responsive transcription factor RAP2-7-like [Glycine max]
	Glyma12g07800.4	2268	1.5	0	0.002	35	2.61429	0	0.006	27	1.98571	Transcription factor APETALA2	PREDICTED: ethylene-responsive transcription factor RAP2-7-like [Glycine max]
	Glyma12g07800.5	2223	1.5	0	0.002	35	2.61429	0	0.006	27	1.98571	Transcription factor APETALA2	PREDICTED: ethylene-responsive transcription factor RAP2-7-like [Glycine max]
	Glyma13g40470.1	2045	1.5	0	0.002	31	2.21429	0	0.006	27	2.28571	Transcription factor APETALA2	PREDICTED: ethylene-responsive transcription factor RAP2-7-like [Glycine max]
	Glyma13g40470.4	1930	1.5	0	0.002	31	2.21429	0	0.006	27	2.28571	Transcription factor APETALA2	PREDICTED: ethylene-responsive transcription factor RAP2-7-like [Glycine max]
	Glyma13g40470.5	1885	1.5	0	0.002	31	2.21429	0	0.006	27	2.28571	Transcription factor APETALA2	PREDICTED: ethylene-responsive transcription factor RAP2-7-like [Glycine max]
	Glyma13g40470.6	2000	1.5	0	0.002	31	2.21429	0	0.006	27	2.28571	Transcription factor APETALA2	PREDICTED: ethylene-responsive transcription factor RAP2-7-like [Glycine max]
	Glyma15g04930.1	1837	1.5	0	0.002	35	2.61429	0	0.006	27	1.98571	Transcription factor APETALA2	PREDICTED: ethylene-responsive transcription factor RAP2-7-like [Glycine max]
	Glyma15g04930.3	1792	1.5	0	0.002	35	2.61429	0	0.006	27	1.98571	Transcription factor APETALA2	PREDICTED: ethylene-responsive transcription factor RAP2-7-like [Glycine max]
	Glyma17g18640.1	1973	3	0	0.002	39	19.5	0	0.006	35	17.5	Transcription factor APETALA2	PREDICTED: floral homeotic protein APETALA 2-like [Glycine max]
	Glyma17g18640.2	1982	3	0	0.002	39	19.5	0	0.006	35	17.5	Transcription factor APETALA2	PREDICTED: floral homeotic protein APETALA 2-like [Glycine max]
	Glyma19g36200.1	1682	2.5	0	0.002	22	5.5	0	0.006	45	11.25	Transcription factor APETALA2	PREDICTED: floral homeotic protein APETALA 2-like [Glycine max]
	Glyma19g36200.2	2233	2.5	0	0.002	22	5.5	0	0.006	45	11.25	Transcription factor APETALA2	PREDICTED: floral homeotic protein APETALA 2-like [Glycine max]
	Glyma19g36200.3	2215	2.5	0	0.002	22	5.5	0	0.006	45	11.25	Transcription factor APETALA2	PREDICTED: floral homeotic protein APETALA 2-like [Glycine max]
gma-miR172c gma-miR172d gma-miR172e	Glyma01g39520.1	1991	0.5	0	0	58	9.66667	0	0	55	9.16667	Transcription factor APETALA4	PREDICTED: floral homeotic protein APETALA 2-like [Glycine max]
	Glyma01g39520.2	1982	0.5	0	0	58	9.66667	0	0	55	9.16667	Transcription factor APETALA8	PREDICTED: floral homeotic protein APETALA 2-like [Glycine max]
	Glyma01g39520.3	1834	0.5	0	0	58	9.66667	0	0	55	9.16667	Transcription factor APETALA9	PREDICTED: floral homeotic protein APETALA 2-like [Glycine max]
	Glyma01g39520.4	1976	0.5	0	0	58	9.66667	0	0	55	9.16667	Transcription factor APETALA16	PREDICTED: floral homeotic protein APETALA 2-like [Glycine max]
	Glyma01g39520.5	1957	0.5	0	0	58	9.66667	0	0	55	9.16667	Transcription factor APETALA18	PREDICTED: floral homeotic protein APETALA 2-like [Glycine max]
	Glyma02g09600.1	1760	2.5	0	0	33	16.5	0	0.006	63	31.5	Transcription factor APETALA2	PREDICTED: ethylene-responsive transcription factor RAP2-7-like [Glycine max]
	Glyma03g33470.1	1549	0.5	0	0	22	5.5	0	0.006	45	11.25	Transcription factor APETALA2	PREDICTED: floral homeotic protein APETALA 2-like [Glycine max]
	Glyma05g18041.1	2011	1	0	0	15	15	0	0.006	18	18	Transcription factor APETALA2	PREDICTED: floral homeotic protein APETALA 2-like [Glycine max]
	Glyma10g22390.2	1646	2.5	0	0	33	16.5	0	0.006	63	31.5	Transcription factor APETALA2	PREDICTED: ethylene-responsive transcription factor RAP2-7-like [Glycine max]
	Glyma10g36001.1	28	2	1	0	3	1	4	>0.05	1	0.333333	Mitochondrial transcription termination factor family protein	PREDICTED: uncharacterized protein LOC100797265 [Glycine max]
	Glyma11g05720.1	1782	0.5	0	0	58	9.66667	2	>0.05	55	9.16667	Transcription factor APETALA2	PREDICTED: floral homeotic protein APETALA 2-like [Glycine max]
	Glyma11g15650.3	1942	1	0	0	35	2.61429	0	0.006	27	1.98571	Transcription factor APETALA2	PREDICTED: ethylene-responsive transcription factor RAP2-7-like [Glycine max]
	Glyma11g15650.4	1987	1	0	0	35	2.61429	0	0.006	27	1.98571	Transcription factor APETALA2	PREDICTED: ethylene-responsive transcription factor RAP2-7-like [Glycine max]
	Glyma11g15650.5	1990	1	0	0	35	2.61429	0	0.006	27	1.98571	Transcription factor APETALA2	PREDICTED: ethylene-responsive transcription factor RAP2-7-like [Glycine max]
	Glyma12g07800.1	1816	1	0	0	35	2.61429	0	0.006	27	1.98571	Transcription factor APETALA2	PREDICTED: ethylene-responsive transcription factor RAP2-7-like [Glycine max]
	Glyma12g07800.2	1768	1	0	0	35	2.61429	0	0.006	27	1.98571	Transcription factor APETALA2	PREDICTED: ethylene-responsive transcription factor RAP2-7-like [Glycine max]
	Glyma12g07800.3	1813	1	0	0	35	2.61429	0	0.006	27	1.98571	Transcription factor APETALA2	PREDICTED: ethylene-responsive transcription factor RAP2-7-like [Glycine max]
	Glyma12g07800.4	2268	1	0	0	35	2.61429	0	0.006	27	1.98571	Transcription factor APETALA2	PREDICTED: ethylene-responsive transcription factor RAP2-7-like [Glycine max]
	Glyma12g07800.5	2223	1	0	0	35	2.61429	0	0.006	27	1.98571	Transcription factor APETALA2	PREDICTED: ethylene-responsive transcription factor RAP2-7-like [Glycine max]
	Glyma13g40470.1	2045	1	0	0	31	2.21429	0	0.006	27	2.28571	Transcription factor APETALA2	PREDICTED: ethylene-responsive transcription factor RAP2-7-like [Glycine max]
	Glyma13g40470.4	1930	1	0	0	31	2.21429	0	0.006	27	2.28571	Transcription factor APETALA2	PREDICTED: ethylene-responsive transcription factor RAP2-7-like [Glycine max]
	Glyma13g40470.5	1885	1	0	0	31	2.21429	0	0.006	27	2.28571	Transcription factor APETALA2	PREDICTED: ethylene-responsive transcription factor RAP2-7-like [Glycine max]
	Glyma13g40470.6	2000	1	0	0	31	2.21429	0	0.006	27	2.28571	Transcription factor APETALA2	PREDICTED: ethylene-responsive transcription factor RAP2-7-like [Glycine max]
	Glyma15g04930.1	1837	1	0	0	35	2.61429	0	0.006	27	1.98571	Transcription factor APETALA2	PREDICTED: ethylene-responsive transcription factor RAP2-7-like [Glycine max]
	Glyma15g04930.3	1792	1	0	0	35	2.61429	0	0.006	27	1.98571	Transcription factor APETALA2	PREDICTED: ethylene-responsive transcription factor RAP2-7-like [Glycine max]
	Glyma17g18640.1	1973	1	0	0	39	19.5	0	0.006	35	17.5	Transcription factor APETALA2	PREDICTED: floral homeotic protein APETALA 2-like [Glycine max]
	Glyma17g18640.2	1982	1	0	0	39	19.5	0	0.006	35	17.5	Transcription factor APETALA2	PREDICTED: floral homeotic protein APETALA 2-like [Glycine max]
	Glyma19g36200.1	1682	0.5	0	0	22	5.5	0	0.006	45	11.25	Transcription factor APETALA2	PREDICTED: floral homeotic protein APETALA 2-like [Glycine max]
	Glyma19g36200.2	2233	0.5	0	0	22	5.5	0	0.006	45	11.25	Transcription factor APETALA2	PREDICTED: floral homeotic protein APETALA 2-like [Glycine max]
	Glyma19g36200.3	2215	0.5	0	0	22	5.5	0	0.006	45	11.25	Transcription factor APETALA2	PREDICTED: floral homeotic protein APETALA 2-like [Glycine max]
gma-miR172c-5p gma-miR172d-5p gma-miR172e-5p	Glyma03g03760.1	2458	2	2	0.012	3	1.5	2	>0.05	2	1	GRAS family transcription factor	PREDICTED: scarecrow-like protein 6-like [Glycine max]
	Glyma03g03760.2	2371	2	2	0.012	3	1.5	2	>0.05	2	1	GRAS family transcription factor	PREDICTED: scarecrow-like protein 6-like [Glycine max]
	Glyma03g28675.1	2918	4.5	2	0.012	3	0.75	--	--	--	--	Pathogen-induced calmodulin-binding protein	PREDICTED: uncharacterized protein LOC100804484 [Glycine max]
	Glyma03g32140.3	723	4.5	2	0.012	2	1	--	--	--	--	Ribophorin II, putative	PREDICTED: dolichyl-diphosphooligosaccharide--protein glycosyltransferase subunit 2-like [Glycine max]
	Glyma03g32140.4	723	4.5	2	0.012	2	1	--	--	--	--	Ribophorin II, putative	PREDICTED: dolichyl-diphosphooligosaccharide--protein glycosyltransferase subunit 2-like [Glycine max]
	Glyma03g34850.3	606	3.5	2	0.012	4	1	4	>0.05	1	0.25	Type 2 histone deacetylase a	uncharacterized protein LOC100812152 [Glycine max]
	Glyma03g34850.4	606	3.5	2	0.012	4	1	4	>0.05	1	0.25	Type 2 histone deacetylase a	uncharacterized protein LOC100812152 [Glycine max]
	Glyma03g39400.1	1115	4.5	2	0.012	2	1	2	>0.05	5	2.5	Epoxide hydrolase	PREDICTED: epoxide hydrolase 2-like [Glycine max]
	Glyma03g39400.2	911	4.5	2	0.012	2	1	2	>0.05	5	2.5	Epoxide hydrolase	PREDICTED: epoxide hydrolase 2-like [Glycine max]
	Glyma03g39440.1	1072	4.5	2	0.012	3	1.5	--	--	--	--	Serine/threonine-protein phosphatase	PREDICTED: serine/threonine-protein phosphatase PP1-like [Glycine max]
	Glyma04g16146.1	37	3.5	2	0.012	4	1	4	>0.05	1	0.25	Type 2 histone deacetylase a	uncharacterized protein LOC100812152 [Glycine max]
	Glyma04g40740.2	300	4.5	2	0.012	2	0.333333	--	--	--	--	Arginine/serine-rich splicing factor, putative	unknown [Glycine max]
	Glyma04g40740.4	605	4.5	2	0.012	2	0.333333	--	--	--	--	Arginine/serine-rich splicing factor, putative	unknown [Glycine max]
	Glyma04g40740.5	340	4.5	2	0.012	2	0.333333	--	--	--	--	Arginine/serine-rich splicing factor, putative	unknown [Glycine max]
	Glyma05g03770.2	464	3.5	2	0.012	2	0.5	4	>0.05	1	0.25	Hsp70-interacting protein 1	PREDICTED: FAM10 family protein At4g22670-like [Glycine max]
	Glyma05g03770.4	464	3.5	2	0.012	2	0.5	4	>0.05	1	0.25	Hsp70-interacting protein 1	PREDICTED: FAM10 family protein At4g22670-like [Glycine max]
	Glyma05g03770.5	464	3.5	2	0.012	2	0.5	4	>0.05	1	0.25	Hsp70-interacting protein 1	PREDICTED: FAM10 family protein At4g22670-like [Glycine max]
	Glyma05g26230.1	917	4.5	2	0.012	2	1	2	>0.05	2	1	Filamentation temperature-sensitive H	PREDICTED: ATP-dependent zinc metalloprotease FTSH 2, chloroplastic-like [Glycine max]
	Glyma06g14060.1	336	4.5	2	0.012	2	0.333333	--	--	--	--	Arginine/serine-rich splicing factor, putative	PREDICTED: pre-mRNA-splicing factor SF2-like [Glycine max]
	Glyma06g14060.2	336	4.5	2	0.012	2	0.333333	--	--	--	--	Arginine/serine-rich splicing factor, putative	PREDICTED: pre-mRNA-splicing factor SF2-like [Glycine max]
	Glyma06g14060.3	336	4.5	2	0.012	2	0.333333	--	--	--	--	Arginine/serine-rich splicing factor, putative	PREDICTED: pre-mRNA-splicing factor SF2-like [Glycine max]
	Glyma08g09160.1	1065	4.5	2	0.012	2	1	2	>0.05	2	1	Filamentation temperature-sensitive H	PREDICTED: ATP-dependent zinc metalloprotease FTSH 2, chloroplastic-like [Glycine max]
	Glyma08g17110.2	1433	3.5	2	0.012	3	3	--	--	--	--	AAA ATPase; ABC transporter, transmembrane region, type 1	AAA ATPase; ABC transporter, transmembrane region, type 1 [Medicago truncatula]
	Glyma09g05630.1	1062	4.5	2	0.012	2	1	--	--	--	--	Cellulose synthase	PREDICTED: cellulose synthase A catalytic subunit 4 [UDP-forming]-like [Glycine max]
	Glyma10g39060.1	201	4	2	0.012	5	2.5	--	--	--	--	N-acetyltransferase, putative	uncharacterized protein LOC100500394 [Glycine max]
	Glyma10g43570.1	3510	4	2	0.012	2	2	--	--	--	--	IKI3 family protein	predicted protein [Populus trichocarpa] >gi|222864279|gb|EEF01410.1| predicted protein [Populus trichocarpa]
	Glyma11g25680.1	5730	4.5	2	0.012	2	2	--	--	--	--	Ankyrin-repeat containing protein, putative	PREDICTED: E3 ubiquitin-protein ligase KEG-like [Glycine max]
	Glyma12g04150.1	1474	4.5	2	0.012	14	7	2	>0.05	54	27	Fructose-bisphosphate aldolase	PREDICTED: fructose-bisphosphate aldolase 1, chloroplastic-like [Glycine max]
	Glyma12g06910.1	773	4.5	2	0.012	21	21	2	>0.05	37	37	Hsp70 protein	PREDICTED: heat shock cognate 70 kDa protein-like [Glycine max]
	Glyma15g16900.1	803	4.5	2	0.012	2	1	--	--	--	--	Cellulose synthase	PREDICTED: cellulose synthase A catalytic subunit 4 [UDP-forming]-like [Glycine max]
	Glyma15g37510.1	1118	4.5	2	0.012	3	0.75	--	--	--	--	Pathogen-induced calmodulin-binding protein	PREDICTED: uncharacterized protein LOC100804484 [Glycine max]
	Glyma17g37820.1	1598	4.5	2	0.012	8	4	2	>0.05	2	1	Endoplasmin-like protein	PREDICTED: endoplasmin homolog [Glycine max]
	Glyma17g37820.2	1598	4.5	2	0.012	8	4	2	>0.05	2	1	Endoplasmin-like protein	PREDICTED: endoplasmin homolog [Glycine max]
	Glyma18g02610.1	1097	4.5	2	0.012	5	2.5	2	>0.05	5	2.5	Wound-induced protein	PREDICTED: wound-induced protein 1-like [Glycine max]
	Glyma18g32620.2	1265	4.5	2	0.012	3	0.75	--	--	--	--	Pathogen-induced calmodulin-binding protein	PREDICTED: uncharacterized protein LOC100788771 [Glycine max]
	Glyma19g37540.1	584	4.5	2	0.012	4	1	4	>0.05	1	0.25	Histone deacetylase	PREDICTED: histone deacetylase HDT1-like [Glycine max]
	Glyma19g42050.1	1232	4.5	2	0.012	3	1.5	--	--	--	--	Serine/threonine-protein phosphatase	PREDICTED: serine/threonine-protein phosphatase PP1-like [Glycine max]
	Glyma20g28770.1	98	4	2	0.012	5	2.5	--	--	--	--	N-acetyltransferase, putative	uncharacterized protein LOC100500394 [Glycine max]
gma-miR172i-3p gma-miR172l	Glyma01g39520.1	1991	1.5	0	0.002	58	9.66667	0	0	55	9.16667	Transcription factor APETALA3	PREDICTED: floral homeotic protein APETALA 2-like [Glycine max]
	Glyma01g39520.2	1982	1.5	0	0.002	58	9.66667	0	0	55	9.16667	Transcription factor APETALA6	PREDICTED: floral homeotic protein APETALA 2-like [Glycine max]
	Glyma01g39520.3	1834	1.5	0	0.002	58	9.66667	0	0	55	9.16667	Transcription factor APETALA12	PREDICTED: floral homeotic protein APETALA 2-like [Glycine max]
	Glyma01g39520.4	1976	1.5	0	0.002	58	9.66667	0	0	55	9.16667	Transcription factor APETALA13	PREDICTED: floral homeotic protein APETALA 2-like [Glycine max]
	Glyma01g39520.5	1957	1.5	0	0.002	58	9.66667	0	0	55	9.16667	Transcription factor APETALA19	PREDICTED: floral homeotic protein APETALA 2-like [Glycine max]
	Glyma02g09600.1	1760	1.5	0	0.002	33	16.5	0	0.002	63	31.5	Transcription factor APETALA2	PREDICTED: ethylene-responsive transcription factor RAP2-7-like [Glycine max]
	Glyma03g33470.1	1549	1.5	0	0.002	22	5.5	0	0.002	45	11.25	Transcription factor APETALA2	PREDICTED: floral homeotic protein APETALA 2-like [Glycine max]
	Glyma05g18041.1	2011	2	0	0.002	15	15	0	0.002	18	18	Transcription factor APETALA2	PREDICTED: floral homeotic protein APETALA 2-like [Glycine max]
	Glyma10g22390.2	1646	1.5	0	0.002	33	16.5	0	0.002	63	31.5	Transcription factor APETALA2	PREDICTED: ethylene-responsive transcription factor RAP2-7-like [Glycine max]
	Glyma10g36001.1	28	3	1	0.008	3	1	4	>0.05	1	0.333333	Mitochondrial transcription termination factor family protein	PREDICTED: uncharacterized protein LOC100797265 [Glycine max]
	Glyma11g05720.1	1782	1.5	0	0.002	58	9.66667	2	>0.05	55	9.16667	Transcription factor APETALA2	PREDICTED: floral homeotic protein APETALA 2-like [Glycine max]
	Glyma11g15650.3	1942	2	0	0.002	35	2.61429	0	0.002	27	1.98571	Transcription factor APETALA2	PREDICTED: ethylene-responsive transcription factor RAP2-7-like [Glycine max]
	Glyma11g15650.4	1987	2	0	0.002	35	2.61429	0	0.002	27	1.98571	Transcription factor APETALA2	PREDICTED: ethylene-responsive transcription factor RAP2-7-like [Glycine max]
	Glyma11g15650.5	1990	2	0	0.002	35	2.61429	0	0.002	27	1.98571	Transcription factor APETALA2	PREDICTED: ethylene-responsive transcription factor RAP2-7-like [Glycine max]
	Glyma12g07800.1	1816	2	0	0.002	35	2.61429	0	0.002	27	1.98571	Transcription factor APETALA2	PREDICTED: ethylene-responsive transcription factor RAP2-7-like [Glycine max]
	Glyma12g07800.2	1768	2	0	0.002	35	2.61429	0	0.002	27	1.98571	Transcription factor APETALA2	PREDICTED: ethylene-responsive transcription factor RAP2-7-like [Glycine max]
	Glyma12g07800.3	1813	2	0	0.002	35	2.61429	0	0.002	27	1.98571	Transcription factor APETALA2	PREDICTED: ethylene-responsive transcription factor RAP2-7-like [Glycine max]
	Glyma12g07800.4	2268	2	0	0.002	35	2.61429	0	0.002	27	1.98571	Transcription factor APETALA2	PREDICTED: ethylene-responsive transcription factor RAP2-7-like [Glycine max]
	Glyma12g07800.5	2223	2	0	0.002	35	2.61429	0	0.002	27	1.98571	Transcription factor APETALA2	PREDICTED: ethylene-responsive transcription factor RAP2-7-like [Glycine max]
	Glyma13g40470.1	2045	2	0	0.002	31	2.21429	0	0.002	27	2.28571	Transcription factor APETALA2	PREDICTED: ethylene-responsive transcription factor RAP2-7-like [Glycine max]
	Glyma13g40470.4	1930	2	0	0.002	31	2.21429	0	0.002	27	2.28571	Transcription factor APETALA2	PREDICTED: ethylene-responsive transcription factor RAP2-7-like [Glycine max]
	Glyma13g40470.5	1885	2	0	0.002	31	2.21429	0	0.002	27	2.28571	Transcription factor APETALA2	PREDICTED: ethylene-responsive transcription factor RAP2-7-like [Glycine max]
	Glyma13g40470.6	2000	2	0	0.002	31	2.21429	0	0.002	27	2.28571	Transcription factor APETALA2	PREDICTED: ethylene-responsive transcription factor RAP2-7-like [Glycine max]
	Glyma15g04930.1	1837	2	0	0.002	35	2.61429	0	0.002	27	1.98571	Transcription factor APETALA2	PREDICTED: ethylene-responsive transcription factor RAP2-7-like [Glycine max]
	Glyma15g04930.3	1792	2	0	0.002	35	2.61429	0	0.002	27	1.98571	Transcription factor APETALA2	PREDICTED: ethylene-responsive transcription factor RAP2-7-like [Glycine max]
	Glyma17g18640.1	1973	2	0	0.002	39	19.5	0	0.002	35	17.5	Transcription factor APETALA2	PREDICTED: floral homeotic protein APETALA 2-like [Glycine max]
	Glyma17g18640.2	1982	2	0	0.002	39	19.5	0	0.002	35	17.5	Transcription factor APETALA2	PREDICTED: floral homeotic protein APETALA 2-like [Glycine max]
	Glyma19g36200.1	1682	1.5	0	0.002	22	5.5	0	0.002	45	11.25	Transcription factor APETALA2	PREDICTED: floral homeotic protein APETALA 2-like [Glycine max]
	Glyma19g36200.2	2233	1.5	0	0.002	22	5.5	0	0.002	45	11.25	Transcription factor APETALA2	PREDICTED: floral homeotic protein APETALA 2-like [Glycine max]
	Glyma19g36200.3	2215	1.5	0	0.002	22	5.5	0	0.002	45	11.25	Transcription factor APETALA2	PREDICTED: floral homeotic protein APETALA 2-like [Glycine max]
gma-miR172k	Glyma01g39520.1	1991	2.5	0	0	58	9.66667	0	0.002	55	9.16667	Transcription factor APETALA2	PREDICTED: floral homeotic protein APETALA 2-like [Glycine max]
	Glyma01g39520.2	1982	2.5	0	0	58	9.66667	0	0.002	55	9.16667	Transcription factor APETALA7	PREDICTED: floral homeotic protein APETALA 2-like [Glycine max]
	Glyma01g39520.3	1834	2.5	0	0.002	58	9.66667	0	0.002	55	9.16667	Transcription factor APETALA10	PREDICTED: floral homeotic protein APETALA 2-like [Glycine max]
	Glyma01g39520.4	1976	2.5	0	0.002	58	9.66667	0	0.002	55	9.16667	Transcription factor APETALA15	PREDICTED: floral homeotic protein APETALA 2-like [Glycine max]
	Glyma01g39520.5	1957	2.5	0	0.002	58	9.66667	0	0.002	55	9.16667	Transcription factor APETALA20	PREDICTED: floral homeotic protein APETALA 2-like [Glycine max]
	Glyma02g09600.1	1760	1	0	0.002	33	16.5	0	0.002	63	31.5	Transcription factor APETALA2	PREDICTED: ethylene-responsive transcription factor RAP2-7-like [Glycine max]
	Glyma03g33470.1	1549	2.5	0	0.002	22	5.5	0	0.002	45	11.25	Transcription factor APETALA2	PREDICTED: floral homeotic protein APETALA 2-like [Glycine max]
	Glyma05g18041.1	2011	3	0	0.002	15	15	0	0.002	18	18	Transcription factor APETALA2	PREDICTED: floral homeotic protein APETALA 2-like [Glycine max]
	Glyma10g22390.2	1646	1	0	0.002	33	16.5	0	0.002	63	31.5	Transcription factor APETALA2	PREDICTED: ethylene-responsive transcription factor RAP2-7-like [Glycine max]
	Glyma11g05720.1	1782	2.5	0	0.002	58	9.66667	2	>0.05	55	9.16667	Transcription factor APETALA2	PREDICTED: floral homeotic protein APETALA 2-like [Glycine max]
	Glyma11g15650.3	1942	2.5	0	0.002	35	2.61429	0	0.002	27	1.98571	Transcription factor APETALA2	PREDICTED: ethylene-responsive transcription factor RAP2-7-like [Glycine max]
	Glyma11g15650.4	1987	2.5	0	0.002	35	2.61429	0	0.002	27	1.98571	Transcription factor APETALA2	PREDICTED: ethylene-responsive transcription factor RAP2-7-like [Glycine max]
	Glyma11g15650.5	1990	2.5	0	0.002	35	2.61429	0	0.002	27	1.98571	Transcription factor APETALA2	PREDICTED: ethylene-responsive transcription factor RAP2-7-like [Glycine max]
	Glyma12g07800.1	1816	2.5	0	0.002	35	2.61429	0	0.002	27	1.98571	Transcription factor APETALA2	PREDICTED: ethylene-responsive transcription factor RAP2-7-like [Glycine max]
	Glyma12g07800.2	1768	2.5	0	0.002	35	2.61429	0	0.002	27	1.98571	Transcription factor APETALA2	PREDICTED: ethylene-responsive transcription factor RAP2-7-like [Glycine max]
	Glyma12g07800.3	1813	2.5	0	0.002	35	2.61429	0	0.002	27	1.98571	Transcription factor APETALA2	PREDICTED: ethylene-responsive transcription factor RAP2-7-like [Glycine max]
	Glyma12g07800.4	2268	2.5	0	0.002	35	2.61429	0	0.002	27	1.98571	Transcription factor APETALA2	PREDICTED: ethylene-responsive transcription factor RAP2-7-like [Glycine max]
	Glyma12g07800.5	2223	2.5	0	0.002	35	2.61429	0	0.002	27	1.98571	Transcription factor APETALA2	PREDICTED: ethylene-responsive transcription factor RAP2-7-like [Glycine max]
	Glyma13g40470.1	2045	2.5	0	0.002	31	2.21429	0	0.002	27	2.28571	Transcription factor APETALA2	PREDICTED: ethylene-responsive transcription factor RAP2-7-like [Glycine max]
	Glyma13g40470.4	1930	2.5	0	0.002	31	2.21429	0	0.002	27	2.28571	Transcription factor APETALA2	PREDICTED: ethylene-responsive transcription factor RAP2-7-like [Glycine max]
	Glyma13g40470.5	1885	2.5	0	0.002	31	2.21429	0	0.002	27	2.28571	Transcription factor APETALA2	PREDICTED: ethylene-responsive transcription factor RAP2-7-like [Glycine max]
	Glyma13g40470.6	2000	2.5	0	0.002	31	2.21429	0	0.002	27	2.28571	Transcription factor APETALA2	PREDICTED: ethylene-responsive transcription factor RAP2-7-like [Glycine max]
	Glyma15g04930.1	1837	2.5	0	0.002	35	2.61429	0	0.002	27	1.98571	Transcription factor APETALA2	PREDICTED: ethylene-responsive transcription factor RAP2-7-like [Glycine max]
	Glyma15g04930.3	1792	2.5	0	0.002	35	2.61429	0	0.002	27	1.98571	Transcription factor APETALA2	PREDICTED: ethylene-responsive transcription factor RAP2-7-like [Glycine max]
	Glyma17g18640.1	1973	3	0	0.002	39	19.5	0	0.002	35	17.5	Transcription factor APETALA2	PREDICTED: floral homeotic protein APETALA 2-like [Glycine max]
	Glyma17g18640.2	1982	3	0	0.002	39	19.5	0	0.002	35	17.5	Transcription factor APETALA2	PREDICTED: floral homeotic protein APETALA 2-like [Glycine max]
	Glyma19g36200.1	1682	2.5	0	0.002	22	5.5	0	0.002	45	11.25	Transcription factor APETALA2	PREDICTED: floral homeotic protein APETALA 2-like [Glycine max]
	Glyma19g36200.2	2233	2.5	0	0.002	22	5.5	0	0.002	45	11.25	Transcription factor APETALA2	PREDICTED: floral homeotic protein APETALA 2-like [Glycine max]
	Glyma19g36200.3	2215	2.5	0	0.002	22	5.5	0	0.002	45	11.25	Transcription factor APETALA2	PREDICTED: floral homeotic protein APETALA 2-like [Glycine max]
gma-miR2109-3p	Glyma03g41740.1	1222	3.5	2	>0.05	2	2	0	0.004	8	8	NAD(P)-binding Rossmann-fold superfamily protein	PREDICTED: anthocyanidin reductase-like [Glycine max]
gma-miR2109-5p	Glyma03g14888.1	144	2.5	4	>0.05	1	1	2	0.012	4	4	TIR-NBS-LRR RCT1-like resistance protein	PREDICTED: TMV resistance protein N-like [Glycine max]
	Glyma16g29650.1	301	3.5	2	>0.05	3	1.5	2	0.012	3	1.5	Copper transport protein family	uncharacterized protein LOC100527669 [Glycine max]
	Glyma16g29650.2	431	3.5	2	>0.05	3	1.5	2	0.012	3	1.5	Copper transport protein family	uncharacterized protein LOC100527669 [Glycine max]
	Glyma18g51980.1	319	4.5	2	>0.05	3	3	2	0.012	3	3	Chitinase family protein	uncharacterized protein LOC100811072 precursor [Glycine max]
gma-miR2111a gma-miR2111d	Glyma04g09170.1	2354	2.5	--	--	--	--	4	0.03	1	0.142857	nuclear poly(a) polymerase	PREDICTED: poly(A) polymerase-like [Glycine max]
	Glyma04g09170.2	2440	2.5	--	--	--	--	4	0.03	1	0.142857	nuclear poly(a) polymerase	PREDICTED: poly(A) polymerase-like [Glycine max]
	Glyma04g09170.3	2354	2.5	--	--	--	--	4	0.03	1	0.142857	nuclear poly(a) polymerase	PREDICTED: poly(A) polymerase-like [Glycine max]
	Glyma04g09170.4	2322	2.5	--	--	--	--	4	0.03	1	0.142857	nuclear poly(a) polymerase	PREDICTED: poly(A) polymerase-like [Glycine max]
	Glyma04g09170.5	2322	2.5	--	--	--	--	4	0.03	1	0.142857	nuclear poly(a) polymerase	PREDICTED: poly(A) polymerase-like [Glycine max]
	Glyma04g09170.6	2322	2.5	--	--	--	--	4	0.03	1	0.142857	nuclear poly(a) polymerase	PREDICTED: poly(A) polymerase-like [Glycine max]
	Glyma04g09170.7	956	2.5	--	--	--	--	4	0.03	1	0.142857	nuclear poly(a) polymerase	PREDICTED: poly(A) polymerase-like [Glycine max]
	Glyma08g02580.1	1768	3.5	--	--	--	--	4	0.03	1	1	WRKY family transcription factor	PREDICTED: probable WRKY transcription factor 41 [Glycine max]
	Glyma13g05150.1	107	4	4	>0.05	1	1	4	0.03	1	1	Pectate lyase homolog	PREDICTED: probable pectate lyase 3-like [Glycine max]
	Glyma13g40050.1	1979	4.5	--	--	--	--	4	0.03	1	0.333333	Serine/threonine protein phosphatase 6 regulatory subunit	PREDICTED: serine/threonine-protein phosphatase 6 regulatory subunit 1-like isoform 1 [Glycine max]
	Glyma14g09680.1	1380	4	--	--	--	--	4	0.03	1	0.5	Acyl-CoA-binding protein, acbp, putative	uncharacterized protein LOC100794328 [Glycine max]
	Glyma15g10860.1	1072	4.5	--	--	--	--	4	0.03	1	1	F-box/kelch-repeat protein	PREDICTED: F-box/kelch-repeat protein At3g23880-like [Glycine max]
	Glyma17g05290.1	903	4.5	3	>0.05	2	1	4	0.03	1	0.5	Arogenate dehydratase/prephenate dehydratase	PREDICTED: arogenate dehydratase/prephenate dehydratase 6, chloroplastic-like [Glycine max]
	Glyma17g35480.1	1401	4	--	--	--	--	4	0.03	1	0.5	Acyl-CoA-binding protein	PREDICTED: acyl-CoA-binding domain-containing protein 3 [Glycine max]
gma-miR2118a-3p gma-miR2118b-3p	Glyma13g37990.1	340	3.5	0	0	20	20	0	0	19	19	Centrin-2	PREDICTED: calcium-binding protein PBP1-like [Glycine max]
gma-miR2119	Glyma14g24860.1	118	3.5	1	0.016	2	2	--	--	--	--	Alcohol dehydrogenase 1	PREDICTED: alcohol dehydrogenase 1 [Glycine max]
gma-miR319a gma-miR319b gma-miR319e gma-miR319h gma-miR319j gma-miR319k gma-miR319m	Glyma01g39110.3	466	4	--	--	--	--	1	0.034	2	0.666667	Vascular protein	PREDICTED: uncharacterized protein LOC100787845 [Glycine max]
	Glyma01g39110.4	451	4	--	--	--	--	1	0.034	2	0.666667	Vascular protein	PREDICTED: uncharacterized protein LOC100787845 [Glycine max]
	Glyma04g43090.1	1460	4.5	--	--	--	--	1	0.034	2	2	GRAS family transcription factor	PREDICTED: nodulation-signaling pathway 2 protein-like [Glycine max]
	Glyma12g20160.2	1902	3	0	0.004	14	7	0	>0.05	16	8	TCP1 protein	PREDICTED: transcription factor TCP3-like [Glycine max]
	Glyma12g35720.1	1565	3	0	0.004	164	82	0	>0.05	202	101	TCP1 protein	PREDICTED: transcription factor TCP3-like [Glycine max]
	Glyma13g34690.2	953	3	0	0.004	164	82	0	>0.05	202	101	TCP family transcription factor	PREDICTED: transcription factor TCP3-like [Glycine max]
gma-miR319a-5p	Glyma08g13050.2	1753	4	0	0.022	2	2	--	--	--	--	Pentatricopeptide repeat-containing protein	PREDICTED: pentatricopeptide repeat-containing protein At5g46460, mitochondrial-like [Glycine max]
gma-miR319f	Glyma03g38120.1	2611	2	2	0.026	2	1	2	>0.05	3	1.5	Boron transporter	PREDICTED: probable boron transporter 2-like isoform 1 [Glycine max]
	Glyma05g27367.1	2058	2	0	0	62	12.8333	0	0.006	65	13	TCP transcription factor	PREDICTED: transcription factor TCP2-like [Glycine max]
	Glyma05g27367.2	2094	2	0	0	62	12.8333	0	0.006	65	13	TCP transcription factor	PREDICTED: transcription factor TCP2-like [Glycine max]
	Glyma05g27367.3	2063	2	0	0	62	12.8333	0	0.006	65	13	TCP transcription factor	PREDICTED: transcription factor TCP2-like [Glycine max]
	Glyma06g34330.1	2222	2.5	2	0.026	14	7	2	>0.05	16	8	TCP1 protein	PREDICTED: transcription factor TCP3-like [Glycine max]
	Glyma06g43721.1	1654	3	4	>0.05	1	0.25	0	0.006	3	0.75	Transcription factor PCF5	PREDICTED: transcription factor TCP3-like [Glycine max]
	Glyma06g43721.2	1536	3	4	>0.05	1	0.25	0	0.006	3	0.75	Transcription factor PCF5	PREDICTED: transcription factor TCP3-like [Glycine max]
	Glyma06g43721.3	1506	3	4	>0.05	1	0.25	0	0.006	3	0.75	Transcription factor PCF5	PREDICTED: transcription factor TCP3-like [Glycine max]
	Glyma07g05580.3	1854	4.5	2	0.026	2	0.5	4	>0.05	1	0.25	Granule-bound starch synthase	granule-bound starch synthase [Glycine max] >gi|119710158|gb|ABL96300.1| granule-bound starch synthase [Glycine max]
	Glyma07g05580.4	1851	4.5	2	0.026	2	0.5	4	>0.05	1	0.25	Granule-bound starch synthase	granule-bound starch synthase [Glycine max] >gi|119710158|gb|ABL96300.1| granule-bound starch synthase [Glycine max]
	Glyma08g10350.1	2130	2	2	0.026	62	12.8333	2	>0.05	65	13	TCP transcription factor	PREDICTED: transcription factor TCP2-like [Glycine max]
	Glyma11g33870.1	1118	4.5	2	0.026	2	1	--	--	--	--	U-box domain-containing protein	PREDICTED: U-box domain-containing protein 4-like [Glycine max]
	Glyma12g20160.2	1902	2.5	0	0.002	14	7	0	0.006	16	8	TCP1 protein	PREDICTED: transcription factor TCP3-like [Glycine max]
	Glyma12g33640.1	1776	2.5	0	0.002	38	12.6667	0	0.006	52	17.3333	Transcription factor PCF5	PREDICTED: transcription factor TCP4-like [Glycine max]
	Glyma12g35720.1	1565	2.5	0	0.002	164	82	0	0.006	202	101	TCP1 protein	PREDICTED: transcription factor TCP3-like [Glycine max]
	Glyma13g29160.1	2296	2	0	0.002	47	12.8333	2	>0.05	54	14	MdTCP2A protein	PREDICTED: transcription factor TCP2-like [Glycine max]
	Glyma13g34690.2	953	2.5	0	0.002	164	82	0	0.006	202	101	TCP family transcription factor	PREDICTED: transcription factor TCP3-like [Glycine max]
	Glyma13g36840.2	1396	2.5	0	0.002	38	12.6667	0	0.006	52	17.3333	Transcription factor PCF5	PREDICTED: transcription factor TCP4-like [Glycine max]
	Glyma13g36840.3	1528	2.5	0	0.002	38	12.6667	0	0.006	52	17.3333	Transcription factor PCF5	PREDICTED: transcription factor TCP4-like [Glycine max]
	Glyma15g09910.2	2149	2	0	0.002	47	12.8333	0	0.006	54	14	TCP transcription factor	PREDICTED: transcription factor TCP2-like [Glycine max]
	Glyma16g02110.3	1805	4.5	2	0.026	2	0.5	4	>0.05	1	0.25	Granule-bound starch synthase	PREDICTED: granule-bound starch synthase 1, chloroplastic/amyloplastic-like [Glycine max]
	Glyma16g02110.4	1898	4.5	2	0.026	2	0.5	4	>0.05	1	0.25	Granule-bound starch synthase	PREDICTED: granule-bound starch synthase 1, chloroplastic/amyloplastic-like [Glycine max]
	Glyma18g04410.1	1117	4.5	2	0.026	2	1	--	--	--	--	U-box domain-containing protein	PREDICTED: U-box domain-containing protein 4-like [Glycine max]
	Glyma19g40720.1	2608	2	2	0.026	2	1	2	>0.05	3	1.5	Boron transporter	PREDICTED: probable boron transporter 2-like [Glycine max]
gma-miR319l gma-miR319p	Glyma13g04031.1	1180	3	0	0.01	7	3.5	0	0.002	9	4.5	Myb81, putative	PREDICTED: transcription factor GAMYB-like [Glycine max]
	Glyma13g04031.2	1412	3	0	0.01	7	3.5	0	0.002	9	4.5	Myb81, putative	PREDICTED: transcription factor GAMYB-like [Glycine max]
	Glyma13g25716.1	1340	3	0	0.01	165	33	0	0.002	218	43.6	GAMYB1 protein	PREDICTED: transcription factor GAMYB-like [Glycine max]
	Glyma13g25716.2	1830	3	0	0.01	165	33	0	0.002	218	43.6	GAMYB1 protein	PREDICTED: transcription factor GAMYB-like [Glycine max]
	Glyma14g24480.1	1360	3.5	4	>0.05	1	1	1	0.004	2	2	Mitotic cyclin a2-type	PREDICTED: cyclin-A1-1-like [Glycine max]
	Glyma15g35860.2	1353	3	0	0.01	165	33	0	0.002	218	43.6	GAMYB2 protein	GAMYB2 protein [Glycine max]
	Glyma15g35860.3	1321	3	0	0.01	165	33	0	0.002	218	43.6	GAMYB2 protein	GAMYB2 protein [Glycine max]
	Glyma15g35860.4	1930	3	0	0.01	165	33	0	0.002	218	43.6	GAMYB2 protein	GAMYB2 protein [Glycine max]
	Glyma20g11040.2	1525	3	0	0.01	10	5	0	0.002	7	3.5	GAMYB1 protein	PREDICTED: transcription factor GAMYB-like [Glycine max]
	Glyma20g11040.3	2420	3	0	0.01	10	5	0	0.002	7	3.5	GAMYB1 protein	PREDICTED: transcription factor GAMYB-like [Glycine max]
gma-miR390d-3p	Glyma13g33270.1	625	3.5	2	>0.05	6	0.666667	0	0.002	21	2.33333	Interactor of constitutive active ROPs 4	PREDICTED: interactor of constitutive active ROPs 1-like isoform 1 [Glycine max] >gi|356549542|ref|XP_003543152.1| PREDICTED: interactor of constitutive active ROPs 1-like isoform 2 [Glycine max]
gma-miR393a	Glyma02g07240.1	2245	2.5	0	0.002	25	25	0	0	51	51	Protein AUXIN SIGNALING F-BOX	PREDICTED: protein AUXIN SIGNALING F-BOX 3-like [Glycine max]
	Glyma02g17170.1	1741	1	0	0.002	639	159.75	0	0	889	222.25	F-box/leucine rich repeat protein	PREDICTED: protein TRANSPORT INHIBITOR RESPONSE 1-like [Glycine max]
	Glyma02g17170.2	1741	1	0	0.002	639	159.75	0	0	889	222.25	F-box/leucine rich repeat protein	PREDICTED: protein TRANSPORT INHIBITOR RESPONSE 1-like [Glycine max]
	Glyma02g43980.3	183	2	2	0.004	3	1	4	0.006	1	0.333333	50S ribosomal protein L20	uncharacterized protein LOC100527387 [Glycine max]
	Glyma02g43980.4	375	2	2	0.004	3	1	4	0.006	1	0.333333	50S ribosomal protein L20	PREDICTED: lysosomal beta glucosidase-like [Glycine max]
	Glyma02g43980.5	267	2	2	0.004	3	1	4	0.006	1	0.333333	50S ribosomal protein L20	uncharacterized protein LOC100527387 [Glycine max]
	Glyma02g45040.1	1142	4.5	--	--	--	--	4	0.006	1	1	N-acetyl-D-glucosamine kinase	PREDICTED: N-acetyl-D-glucosamine kinase-like [Glycine max]
	Glyma03g36770.1	1806	1	0	0.002	822	411	0	0	967	483.5	F-box/leucine rich repeat protein	PREDICTED: LOW QUALITY PROTEIN: protein TRANSPORT INHIBITOR RESPONSE 1-like [Glycine max]
	Glyma07g01660.1	421	4.5	2	0.004	2	0.5	--	--	--	--	Inositol oxygenase 1	unknown [Glycine max]
	Glyma07g01660.2	421	4.5	2	0.004	2	0.5	--	--	--	--	Inositol oxygenase 1	unknown [Glycine max]
	Glyma07g01660.3	421	4.5	2	0.004	2	0.5	--	--	--	--	Inositol oxygenase 1	unknown [Glycine max]
	Glyma07g30910.1	2398	4	4	>0.05	1	0.333333	4	0.006	1	0.333333	Protein AUXIN SIGNALING F-BOX	PREDICTED: protein TRANSPORT INHIBITOR RESPONSE 1-like [Glycine max]
	Glyma07g30910.2	2398	4	4	>0.05	1	0.333333	4	0.006	1	0.333333	Protein AUXIN SIGNALING F-BOX	PREDICTED: protein TRANSPORT INHIBITOR RESPONSE 1-like [Glycine max]
	Glyma07g30910.3	2398	4	4	>0.05	1	0.333333	4	0.006	1	0.333333	Protein AUXIN SIGNALING F-BOX	PREDICTED: protein TRANSPORT INHIBITOR RESPONSE 1-like [Glycine max]
	Glyma08g00550.1	2172	4.5	--	--	--	--	4	0.006	1	1	Filament-like plant protein	PREDICTED: filament-like plant protein 3-like [Glycine max]
	Glyma08g27191.1	2302	3.5	--	--	--	--	4	0.006	1	1	Protein longifolia1	PREDICTED: uncharacterized protein LOC100808151 [Glycine max]
	Glyma10g00751.1	1328	4.5	--	--	--	--	4	0.006	1	1	Splicing factor u2af large subunit, putative	PREDICTED: uncharacterized protein LOC100810537 [Glycine max]
	Glyma10g02630.1	2166	1	0	0.002	639	159.75	0	0	889	222.25	F-box/leucine rich repeat protein	PREDICTED: protein TRANSPORT INHIBITOR RESPONSE 1-like [Glycine max]
	Glyma10g02630.2	1768	1	0	0.002	639	159.75	0	0	889	222.25	F-box/leucine rich repeat protein	PREDICTED: protein TRANSPORT INHIBITOR RESPONSE 1-like [Glycine max]
	Glyma10g33160.1	1359	4.5	--	--	--	--	4	0.006	1	0.5	Uncharacterized protein	hypothetical protein PRUPE_ppa002456mg [Prunus persica]
	Glyma16g05500.1	2304	2	2	0.004	103	51.5	2	>0.05	337	168.5	Protein AUXIN SIGNALING F-BOX	PREDICTED: protein AUXIN SIGNALING F-BOX 3-like [Glycine max]
	Glyma18g44580.1	2161	4.5	4	>0.05	1	1	4	0.006	1	1	Vacuolar sorting receptor	PREDICTED: vacuolar-sorting receptor 1-like [Glycine max]
	Glyma19g27280.1	2246	2	0	0.002	103	51.5	0	0	337	168.5	Protein AUXIN SIGNALING F-BOX	PREDICTED: protein AUXIN SIGNALING F-BOX 3-like [Glycine max]
	Glyma19g35560.1	1123	4.5	2	0.004	3	3	--	--	--	--	heat shock cognate 70 kDa protein-like	PREDICTED: heat shock cognate 70 kDa protein-like [Glycine max]
	Glyma19g39420.1	1788	1	0	0.002	822	411	0	0	967	483.5	F-box/leucine rich repeat protein	PREDICTED: LOW QUALITY PROTEIN: protein TRANSPORT INHIBITOR RESPONSE 1-like [Glycine max]
	Glyma20g19000.1	1352	4	4	>0.05	1	1	4	0.006	1	1	Potassium channel beta, putative	PREDICTED: probable voltage-gated potassium channel subunit beta-like [Glycine max]
gma-miR394a-5p gma-miR394b-5p gma-miR394c-5p gma-miR394d gma-miR394e gma-miR394f gma-miR394g	Glyma05g28050.2	1288	1	1	0	9	3	2	>0.05	5	1.66667	F-box family protein	PREDICTED: F-box only protein 6-like [Glycine max]
	Glyma08g11030.3	1264	1	0	0	9	3	2	>0.05	5	1.66667	F-box family protein	PREDICTED: F-box only protein 6-like [Glycine max]
	Glyma08g11030.4	1264	1	0	0	9	3	2	>0.05	5	1.66667	F-box family protein	PREDICTED: F-box only protein 6-like [Glycine max]
	Glyma11g36960.1	1257	1	0	0	16	3.2	2	>0.05	13	2.6	F-box family protein	PREDICTED: F-box only protein 6-like [Glycine max]
	Glyma11g36960.2	1327	1	0	0	16	3.2	2	>0.05	13	2.6	F-box family protein	PREDICTED: F-box only protein 6-like [Glycine max]
	Glyma18g00870.2	1289	1	0	0	16	3.2	2	>0.05	13	2.6	F-box family protein	PREDICTED: F-box only protein 6-like [Glycine max]
	Glyma18g00870.3	1367	1	0	0	16	3.2	2	>0.05	13	2.6	F-box family protein	PREDICTED: F-box only protein 6-like [Glycine max]
gma-miR395a gma-miR395b gma-miR395c	Glyma15g23150.2	786	4.5	--	--	--	--	1	0.038	2	0.4	Endoplasmic oxidoreductin-1	PREDICTED: endoplasmic oxidoreductin-2-like [Glycine max]
	Glyma18g36276.1	131	2.5	0	0	2	0.666667	2	>0.05	3	1	Sulfate/bicarbonate/oxalate exchanger and transporter sat-1	PREDICTED: sulfate transporter 2.1-like [Glycine max]
gma-miR395a-5p	Glyma04g05220.2	2209	4.5	0	0.004	2	0.666667	--	--	--	--	glycosyl hydrolase family 10 protein / carbohydrate-binding domain-containing protein	PREDICTED: exoglucanase xynX-like [Glycine max]
	Glyma04g05220.3	2299	4.5	0	0.004	2	0.666667	--	--	--	--	glycosyl hydrolase family 10 protein / carbohydrate-binding domain-containing protein	PREDICTED: exoglucanase xynX-like [Glycine max]
gma-miR395d gma-miR395e gma-miR395f gma-miR395g	Glyma13g02080.1	449	1	1	0	2	1	0	0	6	3	Sulfate transporter-like protein	PREDICTED: low affinity sulfate transporter 3-like [Glycine max]
	Glyma13g02080.2	449	1	2	>0.05	2	1	0	0	6	3	Sulfate transporter-like protein	PREDICTED: low affinity sulfate transporter 3-like [Glycine max]
gma-miR396a-5p gma-miR396e gma-miR396h gma-miR396i-5p	Glyma01g34650.2	793	2	0	0	38	12.6667	0	0	58	19.3333	Growth-regulating factor	PREDICTED: uncharacterized protein LOC100795050 [Glycine max]
	Glyma01g34650.3	397	2	0	0	38	12.6667	0	0	58	19.3333	Growth-regulating factor	PREDICTED: uncharacterized protein LOC100795050 [Glycine max]
	Glyma01g35145.1	556	2	0	0	117	58.5	0	0	92	46	GRF domain class transcription factor	PREDICTED: uncharacterized protein LOC100809947 [Glycine max]
	Glyma01g44471.1	835	2	0	0	222	44.4	0	0	121	24.2	Growth-regulating factor 4	PREDICTED: uncharacterized protein LOC100797906 [Glycine max]
	Glyma02g02942.1	549	3	0	0.002	12	6	2	>0.05	10	5	Helix-loop-helix DNA-binding domain/ Transcription factor bHLH79	PREDICTED: transcription factor BPE-like [Glycine max]
	Glyma02g02942.2	549	3	0	0.002	12	6	2	>0.05	10	5	Helix-loop-helix DNA-binding domain/ Transcription factor bHLH79	PREDICTED: transcription factor BPE-like [Glycine max]
	Glyma03g02500.1	793	2	0	0.002	39	13.6667	0	0	58	19.3333	Growth-regulating factor	PREDICTED: uncharacterized protein LOC100795050 [Glycine max]
	Glyma03g22874.1	492	3	0	0.002	29	4.14286	0	0.002	28	4	Long chain fatty acid-CoA ligase	PREDICTED: long chain acyl-CoA synthetase 1-like [Glycine max]
	Glyma03g35010.2	879	2	0	0.002	216	54	0	0.002	192	48	growth-regulating factor 4	PREDICTED: uncharacterized protein LOC100816436 [Glycine max]
	Glyma03g35010.3	1191	2	0	0.002	216	54	0	0.002	192	48	growth-regulating factor 4	PREDICTED: uncharacterized protein LOC100816436 [Glycine max]
	Glyma04g03030.1	900	4	0	0.002	7	7	2	>0.05	2	2	Transcription initiation factor IIF, beta subunit	uncharacterized protein LOC100788473 [Glycine max]
	Glyma04g40880.2	1113	2	0	0.002	387	77.4	0	0.002	274	54.8	Growth-regulating factor	PREDICTED: uncharacterized protein LOC100803096 [Glycine max]
	Glyma04g40880.3	1141	2	0	0.002	387	77.4	0	0.002	274	54.8	Growth-regulating factor	PREDICTED: uncharacterized protein LOC100803096 [Glycine max]
	Glyma04g40880.4	1141	2	0	0.002	387	77.4	0	0.002	274	54.8	Growth-regulating factor	PREDICTED: uncharacterized protein LOC100803096 [Glycine max]
	Glyma06g13960.1	1228	2	0	0.002	387	77.4	0	0.002	274	54.8	Growth-regulating factor	PREDICTED: uncharacterized protein LOC100796948 [Glycine max]
	Glyma06g13960.2	713	2	0	0.002	387	77.4	0	0.002	274	54.8	Growth-regulating factor	PREDICTED: uncharacterized protein LOC100796948 [Glycine max]
	Glyma07g04290.1	728	2	0	0.002	52	10.4	0	0.002	43	8.6	growth-regulating factor 5	PREDICTED: uncharacterized protein LOC100806024 [Glycine max]
	Glyma09g07990.1	486	2	0	0.002	175	35	0	0.002	105	21	growth-regulating factor 5	PREDICTED: uncharacterized protein LOC100814271 [Glycine max]
	Glyma09g34565.1	610	2	0	0.002	117	58.5	0	0.002	92	46	GRF domain class transcription factor	PREDICTED: uncharacterized protein LOC100777524 [Glycine max]
	Glyma10g01400.1	1170	4	2	>0.05	29	4.14286	1	0.026	28	4	Long-chain-fatty-acid-CoA ligase	PREDICTED: long chain acyl-CoA synthetase 1-like [Glycine max]
	Glyma10g07790.2	646	2	0	0.002	8	8	0	0.002	6	6	growth-regulating factor 4	PREDICTED: uncharacterized protein LOC100814300 [Glycine max]
	Glyma11g01060.1	486	2	0	0.002	222	44.4	0	0.002	121	24.2	Growth-regulating factor 4	PREDICTED: uncharacterized protein LOC100817313 [Glycine max]
	Glyma11g11826.1	615	2	0	0.002	222	44.4	0	0.002	121	24.2	growth-regulating factor 5	PREDICTED: uncharacterized protein LOC100787567 [Glycine max]
	Glyma12g01730.1	504	2	0	0.002	222	44.4	0	0.002	121	24.2	Growth-regulating factor 5	PREDICTED: uncharacterized protein LOC100787226 [Glycine max]
	Glyma12g01730.2	576	2	0	0.002	222	44.4	0	0.002	121	24.2	Growth-regulating factor 5	PREDICTED: uncharacterized protein LOC100787226 [Glycine max]
	Glyma13g16924.1	769	2	0	0.002	175	35	0	0.002	105	21	growth-regulating factor 5	PREDICTED: uncharacterized protein LOC100783524 [Glycine max]
	Glyma13g16924.2	769	2	0	0.002	175	35	0	0.002	105	21	growth-regulating factor 5	PREDICTED: uncharacterized protein LOC100783524 [Glycine max]
	Glyma13g21625.1	604	2	0	0.002	68	68	0	0.002	85	85	GRF domain class transcription factor	PREDICTED: uncharacterized protein LOC100817197 [Glycine max]
	Glyma14g10090.1	1104	2	0	0.002	179	59.6667	0	0.002	97	32.3333	growth-regulating factor 1	PREDICTED: uncharacterized protein LOC100807080 [Glycine max]
	Glyma14g10100.2	1147	2	0	0.002	92	30.6667	0	0.002	91	30.3333	growth-regulating factor 1	PREDICTED: uncharacterized protein LOC100818860 [Glycine max]
	Glyma14g10100.3	668	2	0	0.002	92	30.6667	0	0.002	91	30.3333	growth-regulating factor 1	PREDICTED: uncharacterized protein LOC100818860 [Glycine max]
	Glyma15g19460.1	450	2	0	0.002	17	17	0	0.002	25	25	growth-regulating factor 5	PREDICTED: uncharacterized protein LOC100781613 [Glycine max]
	Glyma16g00971.1	774	2	0	0.002	52	10.4	0	0.002	43	8.6	growth-regulating factor 5	PREDICTED: uncharacterized protein LOC100806024 [Glycine max]
	Glyma16g00971.2	774	2	0	0.002	52	10.4	0	0.002	43	8.6	growth-regulating factor 5	PREDICTED: uncharacterized protein LOC100806024 [Glycine max]
	Glyma16g00971.3	955	2	0	0.002	52	10.4	0	0.002	43	8.6	growth-regulating factor 5	PREDICTED: uncharacterized protein LOC100814760 [Glycine max]
	Glyma16g00971.4	955	2	0	0.002	52	10.4	0	0.002	43	8.6	growth-regulating factor 5	PREDICTED: uncharacterized protein LOC100814760 [Glycine max]
	Glyma17g05800.1	422	2	0	0.002	175	35	0	0.002	105	21	Growth-regulating factor 4	PREDICTED: uncharacterized protein LOC100783524 [Glycine max]
	Glyma17g05800.2	765	2	0	0.002	175	35	0	0.002	105	21	Growth-regulating factor 4	PREDICTED: uncharacterized protein LOC100783524 [Glycine max]
	Glyma17g35090.2	1271	2	0	0.002	179	59.6667	0	0.002	97	32.3333	GRF domain class transcription factor	PREDICTED: uncharacterized protein LOC100818860 [Glycine max]
	Glyma17g35100.2	1159	2	0	0.002	179	59.6667	0	0.002	97	32.3333	GRF domain class transcription factor	PREDICTED: uncharacterized protein LOC100819396 [Glycine max]
	Glyma19g37740.1	943	2	0	0.002	216	54	0	0.002	192	48	Histone deacetylase	PREDICTED: uncharacterized protein LOC100814842 [Glycine max]
	Glyma19g37740.3	1327	2	0	0.002	216	54	0	0.002	192	48	Histone deacetylase	PREDICTED: uncharacterized protein LOC100814842 [Glycine max]
gma-miR396b-5p gma-miR396c gma-miR396k-5p gma-miR396d-5p	Glyma02g02942.1	549	4	0	0.034	12	6	2	>0.05	10	5	Helix-loop-helix DNA-binding domain/ Transcription factor bHLH79	PREDICTED: transcription factor BPE-like [Glycine max]
	Glyma02g02942.2	549	4	0	0.034	12	6	2	>0.05	10	5	Helix-loop-helix DNA-binding domain/ Transcription factor bHLH79	PREDICTED: transcription factor BPE-like [Glycine max]
	Glyma04g03030.1	900	3.5	0	0.034	7	7	2	>0.05	2	2	Transcription initiation factor IIF, beta subunit	uncharacterized protein LOC100788473 [Glycine max]
	Glyma06g03070.1	922	3.5	1	0.016	4	4	2	>0.05	2	2	Transcription initiation factor IIF, beta subunit	PREDICTED: transcription initiation factor IIF subunit beta-like [Glycine max]
	Glyma10g01400.1	1170	2.5	2	>0.05	29	4.14286	1	0.002	28	4	Long-chain-fatty-acid-CoA ligase	PREDICTED: long chain acyl-CoA synthetase 1-like [Glycine max]
	Glyma13g22830.1	272	1.5	1	0.016	4	1.33333	4	>0.05	1	0.333333	unknown	--
	Glyma17g12035.1	366	1.5	1	0.016	4	1.33333	4	>0.05	1	0.333333	unknown	hypothetical protein GUITHDRAFT_113400 [Guillardia theta CCMP2712]
	Glyma17g12035.2	366	1.5	1	0.016	4	1.33333	4	>0.05	1	0.333333	unknown	--
	Glyma19g40610.1	1153	3.5	2	>0.05	29	4.14286	0	0.026	28	4	Long-chain-fatty-acid-CoA ligase	PREDICTED: long chain acyl-CoA synthetase 1-like [Glycine max]
gma-miR396j-5p	Glyma01g34650.2	793	2.5	0	0.002	38	12.6667	0	0	58	19.3333	Growth-regulating factor	PREDICTED: uncharacterized protein LOC100795050 [Glycine max]
	Glyma01g34650.3	397	2.5	0	0.002	38	12.6667	0	0.002	58	19.3333	Growth-regulating factor	PREDICTED: uncharacterized protein LOC100795050 [Glycine max]
	Glyma01g35145.1	556	2.5	0	0.002	117	58.5	0	0.002	92	46	GRF domain class transcription factor	PREDICTED: uncharacterized protein LOC100809947 [Glycine max]
	Glyma01g44471.1	835	2.5	0	0.002	222	44.4	0	0.002	121	24.2	Growth-regulating factor 4	PREDICTED: uncharacterized protein LOC100797906 [Glycine max]
	Glyma03g02500.1	793	2.5	0	0.002	39	13.6667	0	0.002	58	19.3333	Growth-regulating factor	PREDICTED: uncharacterized protein LOC100795050 [Glycine max]
	Glyma03g22874.1	492	3.5	0	0.002	29	4.14286	0	0.002	28	4	Long chain fatty acid-CoA ligase	PREDICTED: long chain acyl-CoA synthetase 1-like [Glycine max]
	Glyma03g35010.2	879	2.5	0	0.002	216	54	0	0.002	192	48	growth-regulating factor 4	PREDICTED: uncharacterized protein LOC100816436 [Glycine max]
	Glyma03g35010.3	1191	2.5	0	0.002	216	54	0	0.002	192	48	growth-regulating factor 4	PREDICTED: uncharacterized protein LOC100816436 [Glycine max]
	Glyma04g03030.1	900	4	0	0.002	7	7	2	>0.05	2	2	Transcription initiation factor IIF, beta subunit	uncharacterized protein LOC100788473 [Glycine max]
	Glyma04g40880.2	1113	2.5	0	0.002	387	77.4	0	0.002	274	54.8	Growth-regulating factor	PREDICTED: uncharacterized protein LOC100803096 [Glycine max]
	Glyma04g40880.3	1141	2.5	0	0.002	387	77.4	0	0.002	274	54.8	Growth-regulating factor	PREDICTED: uncharacterized protein LOC100803096 [Glycine max]
	Glyma04g40880.4	1141	2.5	0	0.002	387	77.4	0	0.002	274	54.8	Growth-regulating factor	PREDICTED: uncharacterized protein LOC100803096 [Glycine max]
	Glyma06g13960.1	1228	2.5	0	0.002	387	77.4	0	0.002	274	54.8	Growth-regulating factor	PREDICTED: uncharacterized protein LOC100796948 [Glycine max]
	Glyma06g13960.2	713	2.5	0	0.002	387	77.4	0	0.002	274	54.8	Growth-regulating factor	PREDICTED: uncharacterized protein LOC100796948 [Glycine max]
	Glyma07g04290.1	728	2.5	0	0.002	52	10.4	0	0.002	43	8.6	growth-regulating factor 5	PREDICTED: uncharacterized protein LOC100806024 [Glycine max]
	Glyma09g07990.1	486	2.5	0	0.002	175	35	0	0.002	105	21	growth-regulating factor 5	PREDICTED: uncharacterized protein LOC100814271 [Glycine max]
	Glyma09g34565.1	610	2.5	0	0.002	117	58.5	0	0.002	92	46	GRF domain class transcription factor	PREDICTED: uncharacterized protein LOC100777524 [Glycine max]
	Glyma10g07790.2	646	2.5	0	0.002	8	8	0	0.002	6	6	growth-regulating factor 4	PREDICTED: uncharacterized protein LOC100814300 [Glycine max]
	Glyma11g01060.1	486	2.5	0	0.002	222	44.4	0	0.002	121	24.2	Growth-regulating factor 4	PREDICTED: uncharacterized protein LOC100817313 [Glycine max]
	Glyma11g11826.1	615	2.5	0	0.002	222	44.4	0	0.002	121	24.2	growth-regulating factor 5	PREDICTED: uncharacterized protein LOC100787567 [Glycine max]
	Glyma12g01730.1	504	2.5	0	0.002	222	44.4	0	0.002	121	24.2	Growth-regulating factor 5	PREDICTED: uncharacterized protein LOC100787226 [Glycine max]
	Glyma12g01730.2	576	2.5	0	0.002	222	44.4	0	0.002	121	24.2	Growth-regulating factor 5	PREDICTED: uncharacterized protein LOC100787226 [Glycine max]
	Glyma13g16924.1	769	2.5	0	0.002	175	35	0	0.002	105	21	growth-regulating factor 5	PREDICTED: uncharacterized protein LOC100783524 [Glycine max]
	Glyma13g16924.2	769	2.5	0	0.002	175	35	0	0.002	105	21	growth-regulating factor 5	PREDICTED: uncharacterized protein LOC100783524 [Glycine max]
	Glyma13g21625.1	604	2.5	0	0.002	68	68	0	0.002	85	85	GRF domain class transcription factor	PREDICTED: uncharacterized protein LOC100817197 [Glycine max]
	Glyma14g06550.3	2139	4.5	0	0.002	2	0.4	4	>0.05	1	0.2	ATP binding protein, putative	PREDICTED: uncharacterized protein LOC100779859 [Glycine max]
	Glyma14g10090.1	1104	2.5	0	0.002	179	59.6667	0	0.002	97	32.3333	growth-regulating factor 1	PREDICTED: uncharacterized protein LOC100807080 [Glycine max]
	Glyma14g10100.2	1147	2.5	0	0.002	92	30.6667	0	0.002	91	30.3333	growth-regulating factor 1	PREDICTED: uncharacterized protein LOC100818860 [Glycine max]
	Glyma14g10100.3	668	2.5	0	0.002	92	30.6667	0	0.002	91	30.3333	growth-regulating factor 1	PREDICTED: uncharacterized protein LOC100818860 [Glycine max]
	Glyma15g19460.1	450	2.5	0	0.002	17	17	0	0.002	25	25	growth-regulating factor 5	PREDICTED: uncharacterized protein LOC100781613 [Glycine max]
	Glyma16g00971.1	774	2.5	0	0.002	52	10.4	0	0.002	43	8.6	growth-regulating factor 5	PREDICTED: uncharacterized protein LOC100806024 [Glycine max]
	Glyma16g00971.2	774	2.5	0	0.002	52	10.4	0	0.002	43	8.6	growth-regulating factor 5	PREDICTED: uncharacterized protein LOC100806024 [Glycine max]
	Glyma16g00971.3	955	2.5	0	0.002	52	10.4	0	0.002	43	8.6	growth-regulating factor 5	PREDICTED: uncharacterized protein LOC100814760 [Glycine max]
	Glyma16g00971.4	955	2.5	0	0.002	52	10.4	0	0.002	43	8.6	growth-regulating factor 5	PREDICTED: uncharacterized protein LOC100814760 [Glycine max]
	Glyma17g05800.1	422	2.5	0	0.002	175	35	0	0.002	105	21	Growth-regulating factor 4	PREDICTED: uncharacterized protein LOC100783524 [Glycine max]
	Glyma17g05800.2	765	2.5	0	0.002	175	35	0	0.002	105	21	Growth-regulating factor 4	PREDICTED: uncharacterized protein LOC100783524 [Glycine max]
	Glyma17g35090.2	1271	2.5	0	0.002	179	59.6667	0	0.002	97	32.3333	GRF domain class transcription factor	PREDICTED: uncharacterized protein LOC100818860 [Glycine max]
	Glyma17g35100.2	1159	2.5	0	0.002	179	59.6667	0	0.002	97	32.3333	GRF domain class transcription factor	PREDICTED: uncharacterized protein LOC100819396 [Glycine max]
	Glyma19g37740.1	943	2.5	0	0.002	216	54	0	0.002	192	48	Histone deacetylase	PREDICTED: uncharacterized protein LOC100814842 [Glycine max]
	Glyma19g37740.3	1327	2.5	0	0.002	216	54	0	0.002	192	48	Histone deacetylase	PREDICTED: uncharacterized protein LOC100814842 [Glycine max]
gma-miR397a gma-miR397b-5p	Glyma03g14450.1	795	1.5	--	--	--	--	4	0.002	1	0.333333	Laccase/Diphenol oxidase family protein	PREDICTED: laccase-4-like [Glycine max]
	Glyma05g21780.1	43	4.5	4	>0.05	1	1	4	0.002	1	1	Ferrous ion membrane transport protein DMT1	PREDICTED: metal transporter Nramp3-like [Glycine max]
	Glyma06g43701.1	405	1.5	--	--	--	--	4	0.002	1	0.333333	Laccase 1a	PREDICTED: LOW QUALITY PROTEIN: laccase-4-like [Glycine max]
	Glyma07g05490.1	1123	3.5	--	--	--	--	4	0.002	1	0.5	Thylakoid membrane phosphoprotein 14 kDa	PREDICTED: thylakoid membrane phosphoprotein 14 kDa, chloroplastic-like [Glycine max]
	Glyma07g05490.2	1256	3.5	--	--	--	--	4	0.002	1	0.5	Thylakoid membrane phosphoprotein 14 kDa	PREDICTED: thylakoid membrane phosphoprotein 14 kDa, chloroplastic-like [Glycine max]
	Glyma08g19760.1	1213	3	--	--	--	--	4	0.002	1	0.5	Rhomboid protease gluP	uncharacterized protein LOC100805315 [Glycine max]
	Glyma11g11190.2	2530	4.5	--	--	--	--	4	0.002	1	0.5	Leucine-rich repeat protein kinase family protein	PREDICTED: inactive leucine-rich repeat receptor-like serine/threonine-protein kinase At1g60630-like [Glycine max]
	Glyma11g11190.3	2533	4.5	--	--	--	--	4	0.002	1	0.5	Leucine-rich repeat protein kinase family protein	PREDICTED: inactive leucine-rich repeat receptor-like serine/threonine-protein kinase At1g60630-like [Glycine max]
	Glyma11g16030.1	569	4	4	>0.05	1	0.5	4	0.002	1	0.5	INO80 complex subunit C-like	PREDICTED: INO80 complex subunit C-like [Glycine max]
	Glyma11g16030.2	647	4	4	>0.05	1	0.5	4	0.002	1	0.5	INO80 complex subunit C-like	PREDICTED: INO80 complex subunit C-like [Glycine max]
	Glyma12g14230.1	789	1.5	--	--	--	--	4	0.002	1	0.333333	Laccase 1a	PREDICTED: laccase-4-like [Glycine max]
	Glyma14g34210.1	1126	4.5	4	>0.05	1	0.5	4	0.002	1	0.5	Sulfate transporter-like protein	PREDICTED: low affinity sulfate transporter 3-like [Glycine max]
	Glyma14g34210.2	1126	4.5	4	>0.05	1	0.5	4	0.002	1	0.5	Sulfate transporter-like protein	PREDICTED: low affinity sulfate transporter 3-like [Glycine max]
	Glyma15g05260.1	1058	3	--	--	--	--	4	0.002	1	0.5	Rhomboid protease gluP	uncharacterized protein LOC100805315 [Glycine max]
	Glyma18g07240.1	746	1.5	4	>0.05	1	1	4	0.002	1	1	Laccase 1a	PREDICTED: laccase-4-like [Glycine max]
	Glyma20g33430.1	1068	4.5	--	--	--	--	4	0.002	1	0.5	No apical meristem (NAM) protein	PREDICTED: uncharacterized protein LOC100808783 [Glycine max]
	Glyma20g33430.2	855	4.5	--	--	--	--	4	0.002	1	0.5	No apical meristem (NAM) protein	PREDICTED: uncharacterized protein LOC100808783 [Glycine max]
gma-miR399a gma-miR399b gma-miR399c gma-miR399h	Glyma07g31630.1	653	2.5	2	>0.05	2	1	2	0.018	4	2	Ubiquitin-conjugating enzyme family protein	PREDICTED: probable ubiquitin-conjugating enzyme E2 24-like [Glycine max]
	Glyma13g24810.1	916	2.5	2	>0.05	2	1	2	0.018	4	2	Ubiquitin-conjugating enzyme family protein	PREDICTED: probable ubiquitin-conjugating enzyme E2 24-like [Glycine max]
gma-miR399d gma-miR399e gma-miR399f gma-miR399g	Glyma07g31630.1	1000	1.5	2	0.002	4	1.25	4	0.002	1	0.25	Ubiquitin-conjugating enzyme family protein	PREDICTED: probable ubiquitin-conjugating enzyme E2 24-like [Glycine max]
	Glyma07g31630.1	653	0.5	2	0	2	1	2	0	4	2	Ubiquitin-conjugating enzyme family protein	PREDICTED: probable ubiquitin-conjugating enzyme E2 24-like [Glycine max]
	Glyma08g28230.1	1448	4.5	2	0.002	4	2	--	--	--	--	6-phosphogluconate dehydrogenase, decarboxylating	6-phosphogluconate dehydrogenase [Glycine max] >gi|2529229|dbj|BAA22812.1| 6-phosphogluconate dehydrogenase [Glycine max]
	Glyma09g00960.1	1875	4.5	2	0.002	2	0.5	--	--	--	--	malonyl-CoA decarboxylase family protein	PREDICTED: malonyl-CoA decarboxylase, mitochondrial-like [Glycine max]
	Glyma09g00960.2	2207	4.5	2	0.002	2	0.5	--	--	--	--	malonyl-CoA decarboxylase family protein	PREDICTED: malonyl-CoA decarboxylase, mitochondrial-like [Glycine max]
	Glyma13g24810.1	916	0.5	2	0.002	2	1	2	>0.05	4	2	Ubiquitin-conjugating enzyme family protein	PREDICTED: probable ubiquitin-conjugating enzyme E2 24-like [Glycine max]
	Glyma13g24810.1	1340	1.5	--	--	--	--	4	0.002	1	1	Ubiquitin-conjugating enzyme family protein	PREDICTED: probable ubiquitin-conjugating enzyme E2 24-like [Glycine max]
	Glyma13g24810.1	1250	1.5	2	0.002	4	1.25	4	0.002	1	0.25	Ubiquitin-conjugating enzyme family protein	PREDICTED: probable ubiquitin-conjugating enzyme E2 24-like [Glycine max]
	Glyma13g31290.1	1050	0	2	0.002	3	0.75	4	0.002	1	0.25	Ubiquitin-conjugating enzyme family protein	PREDICTED: probable ubiquitin-conjugating enzyme E2 24-like [Glycine max]
	Glyma13g31290.1	902	2	4	0.01	1	1	--	--	--	--	Ubiquitin-conjugating enzyme family protein	PREDICTED: probable ubiquitin-conjugating enzyme E2 24-like [Glycine max]
	Glyma15g08040.1	1080	0	2	0.002	3	0.75	4	0.002	1	0.25	Ubiquitin-conjugating enzyme family protein	PREDICTED: probable ubiquitin-conjugating enzyme E2 24-like [Glycine max]
	Glyma15g08040.1	766	1.5	4	0.01	1	1	--	--	--	--	Ubiquitin-conjugating enzyme family protein	PREDICTED: probable ubiquitin-conjugating enzyme E2 24-like [Glycine max]
	Glyma18g51260.1	1467	4.5	2	0.002	4	2	--	--	--	--	6-phosphogluconate dehydrogenase, decarboxylating	6-phosphogluconate dehydrogenase [Glycine max] >gi|2529229|dbj|BAA22812.1| 6-phosphogluconate dehydrogenase [Glycine max]
gma-miR399i	Glyma07g31630.1	653	2.5	2	0.022	2	1	2	0.014	4	2	Ubiquitin-conjugating enzyme family protein	PREDICTED: probable ubiquitin-conjugating enzyme E2 24-like [Glycine max]
	Glyma07g31630.1	802	3	0	0.002	10	10	0	0	14	14	Ubiquitin-conjugating enzyme family protein	PREDICTED: probable ubiquitin-conjugating enzyme E2 24-like [Glycine max]
	Glyma08g14460.1	954	4	2	0.022	2	0.5	4	>0.05	1	0.25	Annexin	uncharacterized protein LOC100815639 [Glycine max]
	Glyma08g14460.2	1041	4	2	0.022	2	0.5	4	>0.05	1	0.25	Annexin	uncharacterized protein LOC100815639 [Glycine max]
	Glyma08g14460.3	1230	4	2	0.022	2	0.5	4	>0.05	1	0.25	Annexin	uncharacterized protein LOC100815639 [Glycine max]
	Glyma09g01270.1	1049	4.5	2	0.022	3	3	--	--	--	--	Fumarylacetoacetate (FAA) hydrolase family	unknown [Glycine max]
	Glyma13g24810.1	916	2.5	2	0.022	2	1	2	0.014	4	2	Ubiquitin-conjugating enzyme family protein	PREDICTED: probable ubiquitin-conjugating enzyme E2 24-like [Glycine max]
	Glyma13g31290.1	1050	2	2	0.022	3	0.75	4	>0.05	1	0.25	Ubiquitin-conjugating enzyme family protein	PREDICTED: probable ubiquitin-conjugating enzyme E2 24-like [Glycine max]
	Glyma15g08040.1	1080	2	2	0.022	3	0.75	4	>0.05	1	0.25	Ubiquitin-conjugating enzyme family protein	PREDICTED: probable ubiquitin-conjugating enzyme E2 24-like [Glycine max]
gma-miR403a gma-miR403b	Glyma15g13260.2	3293	2	2	0.002	2	2	2	0	5	5	Protein argonaute	PREDICTED: protein argonaute 2-like [Glycine max]
gma-miR408a-3p gma-miR408b-3p gma-miR408c-3p gma-miR408d	Glyma05g30380.1	61	3	2	>0.05	27	13.5	2	0.038	39	19.5	Plastocyanin-like domain	uncharacterized protein LOC100499869 precursor [Glycine max]
	Glyma06g12680.1	113	2	0	0	48	48	2	0.038	32	32	Plastocyanin-like domain	uncharacterized protein LOC100305588 precursor [Glycine max]
	Glyma08g13510.1	212	3	2	>0.05	27	13.5	2	0.038	39	19.5	Plastocyanin-like domain	uncharacterized protein LOC100305948 precursor [Glycine max]
	Glyma10g39460.1	653	3.5	3	0.03	2	0.666667	3	0.016	2	0.666667	Photosystem I subunit PsaD	photosystem I subunit PsaD [Glycine max] >gi|148372347|gb|ABQ63097.1| photosystem I subunit PsaD [Glycine max]
	Glyma20g28300.1	553	4.5	3	0.03	2	0.666667	3	0.016	2	0.666667	Photosystem I subunit PsaD	PREDICTED: photosystem I reaction center subunit II, chloroplastic-like [Glycine max]
	Glyma20g28300.2	465	4.5	3	0.03	2	0.666667	3	0.016	2	0.666667	Photosystem I subunit PsaD	PREDICTED: photosystem I reaction center subunit II, chloroplastic-like [Glycine max]
gma-miR4348b	Glyma01g06192.1	874	0	4	0	1	1	--	--	--	--	MYB transcription factor	PREDICTED: transcription repressor MYB5-like [Glycine max]
gma-miR4350	Glyma14g39045.1	750	3.5	3	0.032	3	0.6	4	>0.05	1	0.2	Phytoene synthase	PREDICTED: LOW QUALITY PROTEIN: phytoene synthase, chloroplastic-like [Glycine max]
gma-miR4376a-3p	Glyma02g03050.2	2162	4	1	>0.05	3	3	0	0.044	5	5	Microtubule-associated protein TORTIFOLIA1	PREDICTED: microtubule-associated protein SPIRAL2-like [Glycine max]
gma-miR4378b	Glyma01g02060.1	4047	4	0	0.002	19	19	2	>0.05	5	5	ABC transporter B family member	PREDICTED: ABC transporter B family member 2-like [Glycine max]
gma-miR4385	Glyma06g15540.1	729	4.5	--	--	--	--	3	0.044	2	1	Photosystem I reaction center subunit psi-N	uncharacterized protein LOC100306036 [Glycine max]
	Glyma06g15540.2	863	4.5	--	--	--	--	3	0.044	2	1	Photosystem I reaction center subunit psi-N	uncharacterized protein LOC100306036 [Glycine max]
gma-miR4386	Glyma11g35050.1	1014	1.5	--	--	--	--	4	0	1	1	Nematode resistance HS1pro1 protein	uncharacterized protein LOC547603 [Glycine max]
gma-miR4390	Glyma08g39170.1	1075	4.5	3	0.002	2	0.666667	--	--	--	--	Knotted-1 homeobox protein	PREDICTED: homeobox protein knotted-1-like 6-like [Glycine max]
	Glyma18g20293.1	772	4.5	2	0.044	2	0.666667	--	--	--	--	Knotted-1 homeobox protein	PREDICTED: homeobox protein knotted-1-like 6-like isoform 2 [Glycine max]
gma-miR4392	Glyma02g11071.1	238	2	--	--	--	--	4	0.004	1	0.333333	unknown	--
	Glyma02g11071.2	238	2	--	--	--	--	4	0.004	1	0.333333	unknown	--
	Glyma02g11071.3	238	2	--	--	--	--	4	0.004	1	0.333333	unknown	--
	Glyma03g40530.1	336	4.5	--	--	--	--	4	0.004	1	0.5	40S ribosomal protein S24	uncharacterized protein LOC100499852 [Glycine max]
	Glyma08g22680.1	73	4.5	--	--	--	--	4	0.004	1	1	Blue copper protein, putative	uncharacterized protein LOC100305545 precursor [Glycine max]
	Glyma10g01640.1	803	4.5	--	--	--	--	4	0.004	1	1	BZIP transcription factor bZIP59	bZIP transcription factor bZIP59 [Glycine max] >gi|113367180|gb|ABI34647.1| bZIP transcription factor bZIP59 [Glycine max]
	Glyma13g35080.1	710	4.5	--	--	--	--	4	0.004	1	1	MATE efflux family protein	PREDICTED: LOW QUALITY PROTEIN: MATE efflux family protein ALF5-like [Glycine max]
	Glyma18g48800.1	1557	4.5	--	--	--	--	4	0.004	1	0.5	Mitochondrial protein, putative	PREDICTED: uncharacterized protein LOC100527848 [Glycine max]
	Glyma18g48800.2	1470	4.5	--	--	--	--	4	0.004	1	0.5	Mitochondrial protein, putative	PREDICTED: uncharacterized protein LOC100527848 [Glycine max]
	Glyma19g43190.1	332	4.5	--	--	--	--	4	0.004	1	0.5	40S ribosomal protein S24	uncharacterized protein LOC100802918 [Glycine max]
gma-miR4394	Glyma11g34410.1	1900	3.5	--	--	--	--	4	0.036	1	0.5	Protein phpsphatase 2C (PP2C)	PREDICTED: protein phosphatase 2C 37-like [Glycine max]
gma-miR4406	Glyma01g20720.1	1230	3.5	4	0.024	1	1	--	--	--	--	2-oxoacid dehydrogenases acyltransferase family protein	PREDICTED: dihydrolipoyllysine-residue acetyltransferase component of pyruvate dehydrogenase complex-like [Glycine max]
	Glyma19g03820.2	1698	4.5	4	0.024	1	1	--	--	--	--	Protein longifolia1	PREDICTED: uncharacterized protein LOC100808151 [Glycine max]
gma-miR4408	Glyma17g16831.1	1060	4	3	0.01	3	1.5	4	>0.05	1	0.5	Tubulin alpha-1 chain	PREDICTED: tubulin alpha chain-like [Glycine max]
gma-miR4409	Glyma10g02550.3	1672	4	0	0.034	8	4	0	0.03	4	2	Zinc finger C-x8-C-x5-C-x3-H type family protein	PREDICTED: LOW QUALITY PROTEIN: zinc finger CCCH domain-containing protein 32-like [Glycine max]
	Glyma10g02550.5	1685	4	0	0.034	8	4	0	0.03	4	2	Zinc finger C-x8-C-x5-C-x3-H type family protein	PREDICTED: LOW QUALITY PROTEIN: zinc finger CCCH domain-containing protein 32-like [Glycine max]
gma-miR4412-5p	Glyma01g42495.1	853	4.5	--	--	--	--	0	0.038	2	2	Uncharacterized protein	predicted protein [Populus trichocarpa] >gi|222845326|gb|EEE82873.1| predicted protein [Populus trichocarpa]
	Glyma03g00680.2	2384	4	--	--	--	--	0	0.038	4	4	Protein kinase family protein	PREDICTED: uncharacterized protein LOC100813242 [Glycine max]
	Glyma03g19810.1	823	3	0	0	44	14.6667	0	0.038	70	23.3333	Haloacid dehalogenase-like hydrolase (HAD) superfamily protein	uncharacterized protein LOC100787007 [Glycine max]
	Glyma03g40670.1	17	4	--	--	--	--	1	0.018	2	2	Omega-hydroxypalmitate O-feruloyl transferase	Omega-hydroxypalmitate O-feruloyl transferase [Medicago truncatula] >gi|355501446|gb|AES82649.1| Omega-hydroxypalmitate O-feruloyl transferase [Medicago truncatula]
	Glyma06g36261.1	153	4.5	0	0.032	16	5.33333	0	0.038	29	9.66667	GTP binding protein	PREDICTED: ras-related protein RABA5d-like [Glycine max]
	Glyma11g37350.1	1993	3.5	4	>0.05	1	1	1	0.018	3	3	Serine/threonine protein phosphatase 6 regulatory ankyrin repeat subunit C	PREDICTED: ankyrin-1-like [Glycine max]
	Glyma18g01270.1	705	3	4	>0.05	1	0.166667	3	0.01	2	0.333333	Lojap-like protein	uncharacterized protein LOC100500386 [Glycine max]
	Glyma18g01270.2	645	3	4	>0.05	1	0.166667	3	0.01	2	0.333333	Lojap-like protein	uncharacterized protein LOC100500386 [Glycine max]
	Glyma18g11844.1	576	3	0	0.032	3	1.5	4	>0.05	1	0.5	Caltractin	PREDICTED: caltractin-like [Glycine max]
gma-miR4413b	Glyma07g11290.2	628	0	3	>0.05	2	0.181818	3	0	5	0.662338	Pentatricopeptide repeat-containing protein	PREDICTED: putative pentatricopeptide repeat-containing protein At1g12700, mitochondrial-like [Glycine max]
	Glyma09g39260.1	1162	2	2	>0.05	2	0.181818	0	0	5	0.662338	Pentatricopeptide repeat-containing protein	PREDICTED: pentatricopeptide repeat-containing protein At1g62670, mitochondrial-like [Glycine max]
	Glyma09g39260.2	1289	2	2	>0.05	2	0.181818	0	0	5	0.662338	Pentatricopeptide repeat-containing protein	PREDICTED: pentatricopeptide repeat-containing protein At1g62670, mitochondrial-like [Glycine max]
gma-miR4415a-3p gma-miR4415b-3p	Glyma13g26990.1	731	3	3	0.048	2	1	3	0.032	3	1.5	Annexin	uncharacterized protein LOC100784424 [Glycine max]
	Glyma15g41255.1	397	3	1	0.01	2	1	--	--	--	--	Myb-like DNA-binding domain	PREDICTED: LOW QUALITY PROTEIN: uncharacterized protein LOC100101836 [Glycine max]
	Glyma20g12150.1	295	2.5	3	0.048	2	0.5	3	0.032	2	0.5	Ascorbate oxidase	PREDICTED: L-ascorbate oxidase-like [Glycine max]
gma-miR482b-3p gma-miR482d-3p	Glyma10g34760.1	1439	3	2	0.022	5	5	2	0.022	4	4	RAV-like DNA-binding protein	RAV-like DNA-binding protein [Glycine max] >gi|72140114|gb|AAZ66389.1| RAV-like DNA-binding protein [Glycine max]
	Glyma12g14090.1	539	4.5	--	--	--	--	2	0.022	2	2	ROP8	PREDICTED: rac-like GTP-binding protein RAC2-like [Glycine max]
gma-miR482b-5p gma-miR482d-5p gma-miR482e	Glyma01g02280.1	1223	3	0	0.006	5	5	0	0.008	10	10	VQ motif-containing protein	PREDICTED: uncharacterized protein LOC100776990 [Glycine max]
	Glyma05g04170.1	1702	4	0	0.006	20	20	0	0.008	23	23	Cu/Zn-superoxide dismutase copper chaperone	Cu/Zn-superoxide dismutase copper chaperone [Glycine max] >gi|12711645|gb|AAK01931.1|AF329816_1 Cu/Zn-superoxide dismutase copper chaperone precursor [Glycine max]
	Glyma15g11490.1	267	3.5	0	0.006	36	18	2	>0.05	33	16.5	ATP synthase gamma chain	PREDICTED: ATP synthase gamma chain, chloroplastic-like isoform 1 [Glycine max] >gi|356548955|ref|XP_003542864.1| PREDICTED: ATP synthase gamma chain, chloroplastic-like isoform 2 [Glycine max] >gi|356548957|ref|XP_003542865.1| PREDICTED: ATP synthase gamma chain, chloroplastic-like isoform 3 [Glycine max] >gi|356548959|ref|XP_003542866.1| PREDICTED: ATP synthase gamma chain, chloroplastic-like i…
	Glyma17g31201.1	1302	3.5	--	--	--	--	0	0.008	2	0.4	Anion exchanger family protein	PREDICTED: probable boron transporter 6-like [Glycine max]
gma-miR4993	Glyma12g11140.1	455	3	3	0.014	4	0.166667	3	0.016	4	0.166667	Defensin fusion	Defensin fusion [Medicago truncatula] >gi|355486091|gb|AES67294.1| Defensin fusion [Medicago truncatula]
	Glyma12g11140.1	461	4.5	3	0.014	4	0.166667	3	0.016	4	0.166667	Defensin fusion	Defensin fusion [Medicago truncatula] >gi|355486091|gb|AES67294.1| Defensin fusion [Medicago truncatula]
	Glyma15g16630.1	427	3.5	3	0.014	4	0.166667	3	0.016	4	0.166667	Uncharacterized protein	PREDICTED: uncharacterized protein LOC100787815 [Glycine max]
	Glyma15g16630.1	433	4.5	3	0.014	4	0.166667	3	0.016	4	0.166667	Uncharacterized protein	PREDICTED: uncharacterized protein LOC100787815 [Glycine max]
gma-miR4996	Glyma07g31310.1	1123	2.5	2	>0.05	17	17	2	0.016	7	7	Polyphenol oxidase	PREDICTED: polyphenol oxidase A1, chloroplastic [Glycine max]
	Glyma13g25150.1	1119	2.5	2	>0.05	2	1	2	0.016	2	1	Polyphenol oxidase	PREDICTED: polyphenol oxidase A1, chloroplastic-like [Glycine max]
	Glyma13g25260.1	1128	2.5	2	>0.05	2	1	2	0.016	2	1	Polyphenol oxidase	PREDICTED: polyphenol oxidase A1, chloroplastic-like [Glycine max]
	Glyma13g26990.1	1336	4	--	--	--	--	2	0.016	4	2	Annexin	uncharacterized protein LOC100784424 [Glycine max]
	Glyma13g29160.1	670	3	--	--	--	--	2	0.016	2	1	MdTCP2A protein	PREDICTED: transcription factor TCP2-like [Glycine max]
	Glyma15g22810.1	1054	4	--	--	--	--	2	0.016	4	2	unknown	--
gma-miR5035-5p	Glyma05g22060.1	2740	3	--	--	--	--	4	0.016	1	0.333333	Subtilisin-like protease	PREDICTED: subtilisin-like protease-like [Glycine max]
	Glyma05g22060.3	2764	3	--	--	--	--	4	0.016	1	0.333333	Subtilisin-like protease	PREDICTED: subtilisin-like protease-like [Glycine max]
	Glyma05g22060.4	2778	3	--	--	--	--	4	0.016	1	0.333333	Subtilisin-like protease	PREDICTED: subtilisin-like protease-like [Glycine max]
	Glyma17g17850.1	2816	4.5	--	--	--	--	4	0.016	1	1	Subtilisin-like protease	PREDICTED: subtilisin-like protease-like [Glycine max]
gma-miR5042-5p	Glyma18g13650.2	1733	1.5	0	0	7	7	0	0	11	11	NBS-LRR resistance protein RGH1-like	PREDICTED: disease resistance RPP13-like protein 4-like [Fragaria vesca subsp. vesca]
gma-miR5225	Glyma09g06890.3	411	3	--	--	--	--	2	0.01	2	2	Plasma membrane calcium-transporting ATPase	PREDICTED: calcium-transporting ATPase 8, plasma membrane-type-like [Glycine max]
gma-miR530a gma-miR530b gma-miR530c gma-miR530d gma-miR530e	Glyma01g44491.1	899	1.5	0	0.002	13	1.93939	0	0.002	11	1.75758	Zinc knuckle (CCHC-type) family protein	hypothetical protein MTR_5g007040 [Medicago truncatula] >gi|355512124|gb|AES93747.1| hypothetical protein MTR_5g007040 [Medicago truncatula]
	Glyma01g44491.2	701	1.5	0	0.002	13	1.93939	0	0.002	11	1.75758	Zinc knuckle (CCHC-type) family protein	hypothetical protein MTR_5g007040 [Medicago truncatula] >gi|355512124|gb|AES93747.1| hypothetical protein MTR_5g007040 [Medicago truncatula]
	Glyma01g44491.3	684	1.5	0	0.002	13	1.93939	0	0.002	11	1.75758	Zinc knuckle (CCHC-type) family protein	hypothetical protein MTR_5g007040 [Medicago truncatula] >gi|355512124|gb|AES93747.1| hypothetical protein MTR_5g007040 [Medicago truncatula]
	Glyma01g44491.4	794	1.5	0	0.002	13	1.93939	0	0.002	11	1.75758	Zinc knuckle (CCHC-type) family protein	hypothetical protein MTR_5g007040 [Medicago truncatula] >gi|355512124|gb|AES93747.1| hypothetical protein MTR_5g007040 [Medicago truncatula]
	Glyma01g44491.5	684	1.5	0	0.002	13	1.93939	0	0.002	11	1.75758	Zinc knuckle (CCHC-type) family protein	hypothetical protein MTR_5g007040 [Medicago truncatula] >gi|355512124|gb|AES93747.1| hypothetical protein MTR_5g007040 [Medicago truncatula]
	Glyma01g44491.6	794	1.5	0	0.002	13	1.93939	0	0.002	11	1.75758	Zinc knuckle (CCHC-type) family protein	hypothetical protein MTR_5g007040 [Medicago truncatula] >gi|355512124|gb|AES93747.1| hypothetical protein MTR_5g007040 [Medicago truncatula]
	Glyma19g31980.1	1264	3.5	2	>0.05	5	5	1	0.014	8	8	Uncharacterized protein	PREDICTED: uncharacterized protein LOC100789676 [Glycine max]
	Glyma19g44570.2	1124	2	0	0.002	133	66.5	0	0.002	74	37	basic helix-loop-helix (bHLH) DNA-binding superfamily protein	PREDICTED: transcription factor bHLH13-like [Glycine max]
gma-miR5372	Glyma02g34508.1	1705	3.5	4	>0.05	1	0.2	3	0.048	2	0.4	Patatin-like phospholipase domain-containing protein	PREDICTED: triacylglycerol lipase SDP1-like [Glycine max]
	Glyma02g34508.2	1705	3.5	4	>0.05	1	0.2	3	0.048	2	0.4	Patatin-like phospholipase domain-containing protein	PREDICTED: triacylglycerol lipase SDP1-like [Glycine max]
	Glyma18g01680.1	1849	4	4	>0.05	1	0.333333	1	0.044	3	1	O-fucosyltransferase family protein	PREDICTED: DUF246 domain-containing protein At1g04910-like [Glycine max]
	Glyma18g01680.2	1966	4	4	>0.05	1	0.333333	1	0.044	3	1	O-fucosyltransferase family protein	PREDICTED: DUF246 domain-containing protein At1g04910-like [Glycine max]
	Glyma18g06500.1	962	4	2	>0.05	2	2	1	0.044	7	7	Malonyltransferase	malonyltransferase [Glycine max] >gi|82618886|gb|ABB85235.1| malonyltransferase [Glycine max]
gma-miR5374-5p	Glyma05g09440.1	1490	1.5	2	0	28	7	2	0	4	1	Disease resistance protein	PREDICTED: probable disease resistance protein At5g66900-like [Glycine max]
	Glyma05g09440.2	1081	1.5	2	0	28	7	2	0	4	1	Disease resistance protein	PREDICTED: probable disease resistance protein At5g66900-like [Glycine max]
	Glyma05g09440.3	1652	1.5	2	0.002	28	7	2	0.002	4	1	Disease resistance protein	PREDICTED: probable disease resistance protein At5g66900-like [Glycine max]
	Glyma05g28900.1	1381	4.5	--	--	--	--	2	0.002	3	3	Pheophorbide a oxygenase	PREDICTED: pheophorbide a oxygenase, chloroplastic-like [Glycine max]
	Glyma05g29330.2	2094	4.5	2	0.002	6	3	2	0.002	2	1	NAD(P)-binding Rossmann-fold superfamily protein	PREDICTED: uncharacterized protein LOC100500578 [Glycine max]
	Glyma05g29330.4	2110	4.5	2	0.002	6	3	2	0.002	2	1	NAD(P)-binding Rossmann-fold superfamily protein	PREDICTED: uncharacterized protein LOC100500578 [Glycine max]
	Glyma11g08390.1	2961	3.5	2	0.002	2	2	2	0.002	3	3	Vacuolar protein sorting	PREDICTED: vacuolar protein sorting-associated protein 35-like [Glycine max]
	Glyma11g15480.2	1725	4.5	2	0.002	2	0.333333	4	>0.05	1	0.166667	NOT2 / NOT3 / NOT5 family	PREDICTED: probable NOT transcription complex subunit VIP2-like [Glycine max]
	Glyma11g15480.3	1822	4.5	2	0.002	2	0.333333	4	>0.05	1	0.166667	NOT2 / NOT3 / NOT5 family	PREDICTED: probable NOT transcription complex subunit VIP2-like [Glycine max]
	Glyma11g15480.4	1744	4.5	2	0.002	2	0.333333	4	>0.05	1	0.166667	NOT2 / NOT3 / NOT5 family	PREDICTED: probable NOT transcription complex subunit VIP2-like [Glycine max]
	Glyma11g15480.5	1783	4.5	2	0.002	2	0.333333	4	>0.05	1	0.166667	NOT2 / NOT3 / NOT5 family	PREDICTED: probable NOT transcription complex subunit VIP2-like [Glycine max]
	Glyma12g07970.1	1749	4.5	2	0.002	2	0.333333	4	>0.05	1	0.166667	NOT2 / NOT3 / NOT5 family	PREDICTED: probable NOT transcription complex subunit VIP2-like [Glycine max]
	Glyma12g07970.3	1649	4.5	2	0.002	2	0.333333	4	>0.05	1	0.166667	NOT2 / NOT3 / NOT5 family	PREDICTED: probable NOT transcription complex subunit VIP2-like [Glycine max]
	Glyma13g01480.1	2454	4.5	--	--	--	--	2	0.002	2	2	Ankyrin repeat-rich protein	PREDICTED: probable E3 ubiquitin-protein ligase XBOS32-like [Glycine max]
	Glyma13g20010.1	505	3.5	2	0.002	7	2.33333	2	0.002	7	2.33333	40S ribosomal protein S23	PREDICTED: 40S ribosomal protein S23-like isoform 1 [Glycine max] >gi|388520283|gb|AFK48203.1| unknown [Medicago truncatula]
	Glyma13g20010.2	1156	3.5	2	0.002	7	2.33333	2	0.002	7	2.33333	40S ribosomal protein S23	PREDICTED: 40S ribosomal protein S23-like isoform 1 [Glycine max] >gi|388520283|gb|AFK48203.1| unknown [Medicago truncatula]
	Glyma13g20010.3	630	3.5	2	0.002	7	2.33333	2	0.002	7	2.33333	40S ribosomal protein S23	PREDICTED: LOW QUALITY PROTEIN: 40S ribosomal protein S23-like [Glycine max]
	Glyma13g23240.1	1064	4	2	0.002	2	0.4	4	>0.05	1	0.2	F-box/LRR-repeat protein	PREDICTED: F-box/LRR-repeat protein 14-like [Glycine max]
	Glyma13g23240.2	1057	4	2	0.002	2	0.4	4	>0.05	1	0.2	F-box/LRR-repeat protein	PREDICTED: F-box/LRR-repeat protein 14-like [Glycine max]
	Glyma13g23240.3	1159	4	2	0.002	2	0.4	4	>0.05	1	0.2	F-box/LRR-repeat protein	PREDICTED: F-box/LRR-repeat protein 14-like [Glycine max]
	Glyma13g23240.4	859	4	2	0.002	2	0.4	4	>0.05	1	0.2	F-box/LRR-repeat protein	PREDICTED: F-box/LRR-repeat protein 14-like [Glycine max]
	Glyma13g23240.5	143	4	2	0.002	2	0.4	4	>0.05	1	0.2	F-box/LRR-repeat protein	PREDICTED: F-box/LRR-repeat protein 14-like [Glycine max]
	Glyma14g10900.1	1724	4	4	>0.05	1	0.5	2	0.002	3	1.5	growth-regulating factor 1	PREDICTED: putative uncharacterized protein YDL057W-like [Glycine max]
	Glyma14g10900.2	1841	4	4	>0.05	1	0.5	2	0.002	3	1.5	growth-regulating factor 1	PREDICTED: putative uncharacterized protein YDL057W-like [Glycine max]
	Glyma15g42774.1	630	4.5	2	0.002	2	2	2	0.002	2	2	unknown	PREDICTED: uncharacterized protein LOC100788358 [Glycine max]
	Glyma16g02050.2	2643	4.5	--	--	--	--	2	0.002	2	2	Response regulator receiver; CCT	PREDICTED: two-component response regulator-like PRR95-like [Glycine max]
	Glyma17g20860.1	968	1.5	2	0.002	28	7	2	0.002	4	1	Disease resistance protein	PREDICTED: probable disease resistance protein At5g66900-like [Glycine max]
	Glyma17g28970.1	588	4.5	2	0.002	2	0.666667	--	--	--	--	U-box domain-containing protein	PREDICTED: U-box domain-containing protein 35-like [Glycine max]
	Glyma17g28970.2	1116	4.5	2	0.002	2	0.666667	--	--	--	--	U-box domain-containing protein	PREDICTED: U-box domain-containing protein 35-like [Glycine max]
gma-miR5380a gma-miR5380b	Glyma06g13800.2	1481	3.5	--	--	--	--	1	0.03	2	1	P-loop containing nucleoside triphosphate hydrolases superfamily protein	uncharacterized protein LOC100788677 [Glycine max]
	Glyma06g13800.3	1472	3.5	--	--	--	--	1	0.03	2	1	P-loop containing nucleoside triphosphate hydrolases superfamily protein	uncharacterized protein LOC100788677 [Glycine max]
	Glyma20g22986.1	278	3.5	1	0.038	2	2	--	--	--	--	Homeobox transcription factor KN2	PREDICTED: homeobox protein knotted-1-like 1-like isoform 1 [Glycine max]
gma-miR5674a gma-miR5674b	Glyma09g30160.1	791	0.5	0	0	6	6	0	0	2	2	Pentatricopeptide repeat-containing protein	PREDICTED: putative pentatricopeptide repeat-containing protein At1g12700, mitochondrial-like [Glycine max]
	Glyma09g30522.1	508	1	1	0	2	0.333333	0	0	7	1.16667	Pentatricopeptide repeat-containing protein	PREDICTED: uncharacterized protein LOC100779660 [Glycine max]
	Glyma09g30522.2	443	1	1	0	2	0.333333	0	0	7	1.16667	Pentatricopeptide repeat-containing protein	PREDICTED: uncharacterized protein LOC100779660 [Glycine max]
	Glyma09g30680.2	665	2	0	0	3	0.75	0	0	5	1.25	Pentatricopeptide repeat-containing protein	PREDICTED: putative pentatricopeptide repeat-containing protein At1g12700, mitochondrial-like [Glycine max]
	Glyma09g30680.3	747	2	0	0	3	0.75	0	0	5	1.25	Pentatricopeptide repeat-containing protein	PREDICTED: putative pentatricopeptide repeat-containing protein At1g12700, mitochondrial-like [Glycine max]
	Glyma09g30708.1	394	2	0	0	3	0.75	0	0	5	1.25	Pentatricopeptide repeat-containing protein	PREDICTED: LOW QUALITY PROTEIN: pentatricopeptide repeat-containing protein At1g12300, mitochondrial-like [Glycine max]
	Glyma09g30732.1	607	2.5	2	>0.05	2	0.333333	0	0.006	7	1.16667	Pentatricopeptide repeat-containing protein	PREDICTED: putative pentatricopeptide repeat-containing protein At1g12700, mitochondrial-like [Glycine max]
	Glyma09g30740.2	397	2	0	0	3	0.75	0	0.006	5	1.25	Pentatricopeptide repeat-containing protein	PREDICTED: putative pentatricopeptide repeat-containing protein At1g12700, mitochondrial-like [Glycine max]
	Glyma09g30940.1	628	1	2	>0.05	2	0.333333	0	0.006	7	1.16667	Pentatricopeptide repeat-containing protein	PREDICTED: putative pentatricopeptide repeat-containing protein At1g12700, mitochondrial-like [Glycine max]
	Glyma09g30940.2	710	1	2	>0.05	2	0.333333	0	0.006	7	1.16667	Pentatricopeptide repeat-containing protein	PREDICTED: putative pentatricopeptide repeat-containing protein At1g12700, mitochondrial-like [Glycine max]
	Glyma10g08062.1	1024	4	1	>0.05	2	2	0	0.006	5	5	unknown	PREDICTED: uncharacterized protein LOC100787145 [Glycine max]
gma-miR5675	Glyma03g38701.1	344	2.5	4	>0.05	1	1	3	0.004	2	2	Uncharacterized protein	PREDICTED: uncharacterized protein LOC100306281 [Glycine max] >gi|255628093|gb|ACU14391.1| unknown [Glycine max]
	Glyma14g02770.2	914	3.5	2	>0.05	9	1	3	0.004	6	0.666667	TMV resistance protein N	PREDICTED: uncharacterized protein LOC100796436 [Glycine max]
gma-miR5676	Glyma07g30440.1	1571	4	--	--	--	--	2	0.024	3	3	Squalene epoxidase	PREDICTED: squalene monooxygenase-like [Glycine max]
	Glyma10g06450.1	189	4.5	2	>0.05	2	1	2	0.024	5	2.5	Uncharacterized protein	uncharacterized protein LOC100527253 [Glycine max]
	Glyma11g12810.1	300	4.5	4	>0.05	1	1	2	0.024	4	4	Non-specific lipid transfer-like protein	uncharacterized protein LOC100527769 [Glycine max]
	Glyma13g20650.1	181	4.5	2	>0.05	2	1	2	0.024	5	2.5	Uncharacterized protein	uncharacterized protein LOC100527253 [Glycine max]
gma-miR5761a gma-miR5761b	Glyma01g33080.1	92	1	4	0	1	1	--	--	--	--	unknown	uncharacterized protein LOC100777517 [Glycine max]
gma-miR5767	Glyma02g04720.1	258	1	0	0	27	27	0	0	23	23	F-box/kelch-repeat protein	PREDICTED: F-box/kelch-repeat protein At3g23880-like [Glycine max]
gma-miR5770a	Glyma02g13290.2	145	1.5	2	0	6	3	2	0	3	1.5	Amine oxidase	PREDICTED: primary amine oxidase-like [Glycine max]
	Glyma02g13290.3	193	1.5	2	0	6	3	2	0	3	1.5	Amine oxidase	PREDICTED: primary amine oxidase-like [Glycine max]
	Glyma04g37740.1	3074	3	2	0.038	2	1	--	--	--	--	Chaperone protein ClpC, chloroplastic	PREDICTED: chaperone protein ClpC, chloroplastic-like isoform 1 [Glycine max] >gi|356508863|ref|XP_003523173.1| PREDICTED: chaperone protein ClpC, chloroplastic-like isoform 2 [Glycine max]
	Glyma04g37740.2	2973	3	2	0.038	2	1	--	--	--	--	Chaperone protein ClpC, chloroplastic	PREDICTED: chaperone protein ClpC, chloroplastic-like isoform 1 [Glycine max] >gi|356508863|ref|XP_003523173.1| PREDICTED: chaperone protein ClpC, chloroplastic-like isoform 2 [Glycine max]
	Glyma07g03840.1	31	4.5	2	0.038	3	3	4	>0.05	1	1	Auxin-induced protein AUX22	PREDICTED: auxin-induced protein AUX22-like [Glycine max]
	Glyma10g41130.1	290	4	2	0.038	2	2	4	>0.05	1	1	Uncharacterized protein	uncharacterized protein LOC100789312 [Glycine max]
	Glyma13g41650.1	347	4.5	2	0.038	4	4	--	--	--	--	Leucine rich repeat protein	DNA-damage-repair/toleration protein DRT100-like precursor [Glycine max] >gi|223452540|gb|ACM89597.1| leucine rich repeat protein [Glycine max]
gma-miR5770b	Glyma02g13290.2	150	1.5	2	0	18	9	2	>0.05	12	6	Amine oxidase	PREDICTED: primary amine oxidase-like [Glycine max]
	Glyma02g13290.3	198	1.5	2	0	18	9	2	>0.05	12	6	Amine oxidase	PREDICTED: primary amine oxidase-like [Glycine max]
	Glyma04g06395.1	3399	4	0	0.03	3	1.5	2	>0.05	2	1	Pentatricopeptide repeat-containing protein	PREDICTED: pentatricopeptide repeat-containing protein At4g31850, chloroplastic-like [Glycine max]
	Glyma04g06395.2	3342	4	0	0.03	3	1.5	2	>0.05	2	1	Pentatricopeptide repeat-containing protein	PREDICTED: pentatricopeptide repeat-containing protein At4g31850, chloroplastic-like [Glycine max]
gma-miR5776	Glyma02g08910.1	430	3.5	--	--	--	--	3	0.036	2	0.5	Chlorophyll a-b binding protein 2, chloroplastic	RecName: Full=Chlorophyll a-b binding protein 2, chloroplastic; AltName: Full=LHCII type I CAB-2; Short=LHCP; Flags: Precursor >gi|18548|emb|CAA31418.1| chlorophyll a/b binding preprotein (AA -33 to 223) [Glycine max]
	Glyma16g27995.1	571	3.5	--	--	--	--	3	0.036	2	0.5	Photosystem II type I chlorophyll a/b-binding protein	PREDICTED: chlorophyll a-b binding protein 21, chloroplastic-like [Glycine max]
	Glyma16g28030.1	585	3.5	--	--	--	--	3	0.036	2	0.5	Photosystem II type I chlorophyll a/b-binding protein	PREDICTED: chlorophyll a-b binding protein 21, chloroplastic isoform 1 [Glycine max] >gi|356559641|ref|XP_003548107.1| PREDICTED: chlorophyll a-b binding protein 21, chloroplastic isoform 2 [Glycine max] >gi|356559643|ref|XP_003548108.1| PREDICTED: chlorophyll a-b binding protein 21, chloroplastic isoform 3 [Glycine max]
	Glyma16g28070.1	780	3.5	--	--	--	--	3	0.036	2	0.5	Photosystem II type I chlorophyll a/b-binding protein	chlorophyll a-b binding protein 21, chloroplastic-like [Glycine max] >gi|506629|gb|AAA50172.1| photosystem II type I chlorophyll a/b-binding protein [Glycine max]
gma-miR5781	Glyma07g01570.1	1751	4	1	0.034	2	1	4	>0.05	1	0.5	IAA-amino acid hydrolase ILR1-like protein	PREDICTED: IAA-amino acid hydrolase ILR1-like 4-like [Glycine max]
	Glyma07g14193.4	1100	3.5	--	--	--	--	0	0.01	3	0.5	Mitochondrial protein, putative	PREDICTED: uncharacterized protein LOC100810113 [Glycine max]
	Glyma07g14193.5	1233	3.5	--	--	--	--	0	0.01	3	0.5	Mitochondrial protein, putative	PREDICTED: uncharacterized protein LOC100810113 [Glycine max]
gma-miR6299	Glyma07g33511.1	1737	3	2	>0.05	4	2	3	0.046	3	1.5	Ethylene responsive transcription factor 2a	PREDICTED: ethylene-responsive transcription factor ERF109-like [Glycine max]
gma-miR9730	Glyma08g22790.1	978	3.5	2	>0.05	5	1	3	0.01	4	0.8	Ubiquitin system component Cue protein	PREDICTED: uncharacterized protein LOC100791728 [Glycine max]
	Glyma08g39710.1	1170	4.5	1	0.02	2	1	--	--	--	--	Radical SAM domain-containing protein	PREDICTED: ribosomal RNA large subunit methyltransferase N-like [Glycine max]
	Glyma08g39710.4	974	4.5	1	0.02	2	1	--	--	--	--	Radical SAM domain-containing protein	PREDICTED: ribosomal RNA large subunit methyltransferase N-like [Glycine max]
gma-miR9732	Glyma04g05920.1	5138	3.5	0	0.016	8	1.33333	2	>0.05	4	0.666667	myosin, putative	PREDICTED: myosin-Va-like [Glycine max]
	Glyma04g05920.4	5138	3.5	0	0.016	8	1.33333	2	>0.05	4	0.666667	myosin, putative	PREDICTED: myosin-Va-like [Glycine max]
	Glyma04g05920.5	5217	3.5	0	0.016	8	1.33333	2	>0.05	4	0.666667	myosin, putative	PREDICTED: myosin-Va-like [Glycine max]
	Glyma04g05920.6	5154	3.5	0	0.016	8	1.33333	2	>0.05	4	0.666667	myosin, putative	PREDICTED: myosin-Va-like [Glycine max]
	Glyma06g05910.1	5011	4.5	0	0.016	8	1.33333	2	>0.05	4	0.666667	Myosin-like protein	PREDICTED: myosin-H heavy chain-like [Glycine max]
	Glyma06g05910.2	5131	4.5	0	0.016	8	1.33333	2	>0.05	4	0.666667	Myosin-like protein	PREDICTED: myosin-H heavy chain-like [Glycine max]
gma-miR9746a gma-miR9746b gma-miR9746c gma-miR9746d gma-miR9746e gma-miR9746f gma-miR9746g gma-miR9746h	Glyma10g35890.3	1354	2.5	4	0	1	0.2	--	--	--	--	Neutral invertase-like protein	PREDICTED: uncharacterized protein LOC100781129 [Glycine max]
	Glyma10g35890.4	1358	2.5	4	0.004	1	0.2	--	--	--	--	Neutral invertase-like protein	PREDICTED: uncharacterized protein LOC100781129 [Glycine max]
	Glyma12g02690.2	1088	1.5	4	0.004	1	0.2	--	--	--	--	Neutral invertase-like protein	PREDICTED: uncharacterized protein LOC100796039 [Glycine max]
	Glyma20g31730.1	948	2.5	4	0.004	1	0.2	--	--	--	--	Neutral invertase-like protein	PREDICTED: uncharacterized protein LOC100803655 [Glycine max]
	Glyma20g31730.2	1292	2.5	4	0.004	1	0.2	--	--	--	--	Neutral invertase-like protein	PREDICTED: uncharacterized protein LOC100803655 [Glycine max]
	Glyma20g33080.1	2386	3.5	4	0.004	1	1	--	--	--	--	Dihydrolipoamide acetyltransferase component of pyruvate dehydrogenase, putative	PREDICTED: dihydrolipoyllysine-residue acetyltransferase component 1 of pyruvate dehydrogenase complex, mitochondrial-like [Glycine max]
N-gma-miR156ad	Glyma01g08056.1	1408	1	0	0	21	4.2	0	0	34	6.8	Squamosa promoter binding protein	PREDICTED: squamosa promoter-binding-like protein 6-like [Glycine max]
	Glyma01g08056.2	1285	1	0	0	21	4.2	0	0	34	6.8	Squamosa promoter binding protein	PREDICTED: squamosa promoter-binding-like protein 6-like [Glycine max]
	Glyma01g08056.3	1242	1	0	0	21	4.2	0	0.002	34	6.8	Squamosa promoter binding protein	PREDICTED: squamosa promoter-binding-like protein 6-like [Glycine max]
	Glyma02g13371.1	1261	1	0	0	21	4.2	0	0.002	34	6.8	Squamosa promoter-binding protein-like (SBP domain) transcription factor family protein	PREDICTED: squamosa promoter-binding-like protein 6-like [Glycine max]
	Glyma02g13371.2	1399	1	0	0	21	4.2	0	0.002	34	6.8	Squamosa promoter-binding protein-like (SBP domain) transcription factor family protein	PREDICTED: squamosa promoter-binding-like protein 6-like [Glycine max]
	Glyma02g30670.2	962	2	1	0	11	11	0	0.002	29	29	squamosa promoter binding protein-like 9	PREDICTED: squamosa promoter-binding-like protein 17-like [Glycine max]
	Glyma02g37135.1	761	4.5	1	>0.05	3	1	0	0.002	2	0.666667	Uncharacterized protein	PREDICTED: uncharacterized protein LOC100777442 [Glycine max]
	Glyma07g31880.1	965	2	0	0.004	6	3	2	>0.05	3	1.5	Squamosa promoter binding-like protein	uncharacterized protein LOC100527199 [Glycine max]
	Glyma07g31880.3	1001	2	0	0.004	6	3	2	>0.05	3	1.5	Squamosa promoter binding-like protein	uncharacterized protein LOC100527199 [Glycine max]
	Glyma12g27330.1	879	3	0	0.004	25	25	2	>0.05	52	52	squamosa promoter binding protein-like 4	PREDICTED: squamosa promoter-binding protein 1-like [Glycine max]
	Glyma14g06350.2	5673	4.5	0	0.004	3	1.5	2	>0.05	2	1	Anaphase-promoting complex subunit 1	predicted protein [Populus trichocarpa] >gi|222851985|gb|EEE89532.1| predicted protein [Populus trichocarpa]
	Glyma14g06350.3	5592	4.5	0	0.004	3	1.5	2	>0.05	2	1	Anaphase-promoting complex subunit 1	predicted protein [Populus trichocarpa] >gi|222851985|gb|EEE89532.1| predicted protein [Populus trichocarpa]
	Glyma16g05895.1	1096	1	0	0.004	25	12.5	2	>0.05	18	9	Squamosa promoter-binding protein-like (SBP domain) transcription factor family protein	PREDICTED: squamosa promoter-binding-like protein 16-like [Glycine max]
	Glyma16g05895.2	1556	1	0	0.004	25	12.5	2	>0.05	18	9	Squamosa promoter-binding protein-like (SBP domain) transcription factor family protein	PREDICTED: squamosa promoter-binding-like protein 16-like [Glycine max]
	Glyma19g26390.1	1472	1	0	0.004	16	16	0	0.002	4	4	Squamosa promoter-binding protein	PREDICTED: squamosa promoter-binding-like protein 16-like [Glycine max]
	Glyma20g32050.1	796	4.5	0	0.004	29	29	2	>0.05	10	10	GATA transcription factor	PREDICTED: GATA transcription factor 9-like [Glycine max]
N-gma-miR164r-3p	Glyma07g14741.1	66	4	2	>0.05	2	2	1	0.012	2	2	Pentatricopeptide repeat-containing protein	PREDICTED: LOW QUALITY PROTEIN: pentatricopeptide repeat-containing protein At2g17670-like [Glycine max]
N-gma-miR164r-5p	Glyma06g35660.1	936	2	0	0	29	29	0	0	27	27	No apical meristem (NAM) protein	PREDICTED: protein CUP-SHAPED COTYLEDON 2-like [Glycine max]
	Glyma08g18470.1	730	1	0	0	78	39	0	0	110	55	NAC domain protein	NAC domain protein [Glycine max] >gi|187940309|gb|ACD39385.1| NAC domain protein [Glycine max]
	Glyma12g26190.1	879	2	0	0	19	19	0	0	22	22	No apical meristem (NAM) protein	PREDICTED: protein CUP-SHAPED COTYLEDON 2-like [Glycine max]
	Glyma12g35530.1	995	2	0	0.002	458	229	0	0	368	184	No apical meristem (NAM) protein	PREDICTED: protein CUP-SHAPED COTYLEDON 2-like [Glycine max]
	Glyma13g34950.1	1066	2	0	0.002	458	229	0	0	368	184	No apical meristem (NAM) protein	PREDICTED: protein CUP-SHAPED COTYLEDON 2-like [Glycine max]
	Glyma15g40510.1	734	1	0	0.002	78	39	0	0	110	55	Transcriptional factor NAC35	transcriptional factor NAC35 [Glycine max] >gi|184097800|gb|ACC66316.1| transcriptional factor NAC35 [Glycine max]
N-gma-miR395n	Glyma11g36210.1	293	2	3	0	2	0.666667	2	>0.05	3	1	Sulfate/bicarbonate/oxalate exchanger and transporter sat-1	PREDICTED: sulfate transporter 2.1-like [Glycine max]
	Glyma18g36276.1	131	2	0	0	2	0.666667	2	>0.05	3	1	Sulfate/bicarbonate/oxalate exchanger and transporter sat-1	PREDICTED: sulfate transporter 2.1-like [Glycine max]
	Glyma19g35530.1	35	4	0	0.04	85	42.5	0	0.034	80	40	unknown	PREDICTED: uncharacterized protein LOC100777240 [Glycine max]
N-gma-miR399j N-gma-miR399k-3p	Glyma07g31630.1	653	1.5	2	>0.05	2	1	2	0	4	2	Ubiquitin-conjugating enzyme family protein	PREDICTED: probable ubiquitin-conjugating enzyme E2 24-like [Glycine max]
	Glyma13g24810.1	916	1.5	2	>0.05	2	1	2	0.002	4	2	Ubiquitin-conjugating enzyme family protein	PREDICTED: probable ubiquitin-conjugating enzyme E2 24-like [Glycine max]
N-gma-miR530f	Glyma01g44491.1	899	2	0	0	13	1.93939	0	0.002	11	1.75758	Zinc knuckle (CCHC-type) family protein	hypothetical protein MTR_5g007040 [Medicago truncatula] >gi|355512124|gb|AES93747.1| hypothetical protein MTR_5g007040 [Medicago truncatula]
	Glyma01g44491.2	701	2	0	0	13	1.93939	0	0.002	11	1.75758	Zinc knuckle (CCHC-type) family protein	hypothetical protein MTR_5g007040 [Medicago truncatula] >gi|355512124|gb|AES93747.1| hypothetical protein MTR_5g007040 [Medicago truncatula]
	Glyma01g44491.3	684	2	0	0	13	1.93939	0	0.002	11	1.75758	Zinc knuckle (CCHC-type) family protein	hypothetical protein MTR_5g007040 [Medicago truncatula] >gi|355512124|gb|AES93747.1| hypothetical protein MTR_5g007040 [Medicago truncatula]
	Glyma01g44491.4	794	2	0	0.002	13	1.93939	0	0.002	11	1.75758	Zinc knuckle (CCHC-type) family protein	hypothetical protein MTR_5g007040 [Medicago truncatula] >gi|355512124|gb|AES93747.1| hypothetical protein MTR_5g007040 [Medicago truncatula]
	Glyma01g44491.5	684	2	0	0.002	13	1.93939	0	0.002	11	1.75758	Zinc knuckle (CCHC-type) family protein	hypothetical protein MTR_5g007040 [Medicago truncatula] >gi|355512124|gb|AES93747.1| hypothetical protein MTR_5g007040 [Medicago truncatula]
	Glyma01g44491.6	794	2	0	0.002	13	1.93939	0	0.002	11	1.75758	Zinc knuckle (CCHC-type) family protein	hypothetical protein MTR_5g007040 [Medicago truncatula] >gi|355512124|gb|AES93747.1| hypothetical protein MTR_5g007040 [Medicago truncatula]
	Glyma02g01740.1	628	2.5	2	0.022	3	1.5	0	0.002	13	6.5	MYB transcription factor MYB112	PREDICTED: uncharacterized protein LOC100814275 [Glycine max]
	Glyma02g32100.1	3266	4.5	2	0.022	2	1	--	--	--	--	Villin-2	PREDICTED: villin-2-like [Glycine max]
	Glyma02g32100.2	3658	4.5	2	0.022	2	1	--	--	--	--	Villin-3	PREDICTED: villin-2-like [Glycine max]
	Glyma03g28650.1	1191	4	2	0.022	5	5	2	>0.05	4	4	Calcium-binding EF-hand family protein	PREDICTED: probable calcium-binding protein CML36-like [Glycine max]
	Glyma04g38560.1	75	4.5	2	0.022	7	7	2	>0.05	8	8	Transcription factor NAC	PREDICTED: NAC domain-containing protein 2-like [Glycine max]
	Glyma11g01040.3	544	2	2	0.022	5	0.672727	2	>0.05	2	0.290909	Zinc knuckle (CCHC-type) family protein	hypothetical protein MTR_5g007040 [Medicago truncatula] >gi|355512124|gb|AES93747.1| hypothetical protein MTR_5g007040 [Medicago truncatula]
	Glyma11g01040.4	470	2	2	0.022	5	0.672727	2	>0.05	2	0.290909	Zinc knuckle (CCHC-type) family protein	hypothetical protein MTR_5g007040 [Medicago truncatula] >gi|355512124|gb|AES93747.1| hypothetical protein MTR_5g007040 [Medicago truncatula]
	Glyma11g01040.5	470	2	2	0.022	5	0.672727	2	>0.05	2	0.290909	Zinc knuckle (CCHC-type) family protein	hypothetical protein MTR_5g007040 [Medicago truncatula] >gi|355512124|gb|AES93747.1| hypothetical protein MTR_5g007040 [Medicago truncatula]
	Glyma11g01040.6	470	2	2	0.022	5	0.672727	2	>0.05	2	0.290909	Zinc knuckle (CCHC-type) family protein	hypothetical protein MTR_5g007040 [Medicago truncatula] >gi|355512124|gb|AES93747.1| hypothetical protein MTR_5g007040 [Medicago truncatula]
	Glyma11g01040.7	470	2	2	0.022	5	0.672727	2	>0.05	2	0.290909	Zinc knuckle (CCHC-type) family protein	hypothetical protein MTR_5g007040 [Medicago truncatula] >gi|355512124|gb|AES93747.1| hypothetical protein MTR_5g007040 [Medicago truncatula]
	Glyma11g15780.1	1494	4.5	2	0.022	2	2	--	--	--	--	ROP interactive partner 5	PREDICTED: interactor of constitutive active ROPs 3-like [Glycine max]
	Glyma13g02740.1	713	4.5	2	0.022	3	3	4	>0.05	1	1	Flavonol synthase	flavonol synthase [Glycine max] >gi|114217345|dbj|BAF31231.1| flavonol synthase [Glycine max]
	Glyma13g07900.1	919	3.5	2	0.022	3	3	--	--	--	--	EXORDIUM like 2	PREDICTED: uncharacterized protein LOC100810770 [Glycine max]
	Glyma14g39140.1	1629	4.5	2	0.022	3	3	--	--	--	--	UDP-glucose pyrophosphorylase	PREDICTED: UTP--glucose-1-phosphate uridylyltransferase-like [Glycine max]
	Glyma19g31980.1	1264	3	2	0.022	5	5	1	0.002	8	8	Uncharacterized protein	PREDICTED: uncharacterized protein LOC100789676 [Glycine max]
	Glyma19g44570.2	1124	1	0	0.002	133	66.5	0	0.002	74	37	basic helix-loop-helix (bHLH) DNA-binding superfamily protein	PREDICTED: transcription factor bHLH13-like [Glycine max]
novel_mir_006-3p	Glyma12g36570.1	2155	3	3	0.038	4	0.666667	4	>0.05	1	0.166667	Cellulose synthase	PREDICTED: cellulose synthase A catalytic subunit 3 [UDP-forming]-like [Glycine max]
	Glyma13g32790.1	1008	4.5	3	0.038	2	0.666667	3	>0.05	2	0.666667	Heat shock 70 kDa protein, mitochondrial	PREDICTED: heat shock 70 kDa protein, mitochondrial-like [Glycine max]
novel_mir_010	Glyma08g01940.1	619	4	4	>0.05	1	0.333333	0	0.016	3	1	Ubiquitin carrier protein 4	uncharacterized protein LOC100527756 [Glycine max]
	Glyma08g01940.4	738	4	4	>0.05	1	0.333333	0	0.016	3	1	Ubiquitin carrier protein 4	uncharacterized protein LOC100527756 [Glycine max]
	Glyma08g01940.5	627	4	4	>0.05	1	0.333333	0	0.016	3	1	Ubiquitin carrier protein 4	uncharacterized protein LOC100527756 [Glycine max]
novel_mir_020	Glyma05g02210.1	994	4.5	--	--	--	--	0	0.046	3	3	Probable inactive poly [ADP-ribose] polymerase SRO5	PREDICTED: probable inactive poly [ADP-ribose] polymerase SRO5-like [Glycine max]
novel_mir_026	Glyma04g00960.1	348	3.5	2	>0.05	3	1	3	0.034	2	0.666667	Arginine decarboxylase	PREDICTED: arginine decarboxylase-like [Glycine max]
novel_mir_035a novel_mir_035b-5p novel_mir_035c novel_mir_035d-5p novel_mir_035e	Glyma02g10450.1	533	3	3	0.02	2	0.333333	3	0.022	2	0.333333	Ras-related small GTP-binding family protein	PREDICTED: ras-related protein RABE1c-like [Glycine max]
	Glyma10g43590.1	492	3	3	0.02	2	0.333333	2	>0.05	2	0.333333	Small GTP-binding protein	uncharacterized protein LOC100499844 [Glycine max]
	Glyma17g04690.1	604	4.5	3	0.02	2	2	4	>0.05	1	1	Polyubiquitin 4	Multidrug resistance protein ABC transporter family [Medicago truncatula] >gi|355508722|gb|AES89864.1| Multidrug resistance protein ABC transporter family [Medicago truncatula]
	Glyma18g52450.1	516	3	3	0.02	2	0.333333	3	0.022	2	0.333333	Small GTP-binding protein	PREDICTED: ras-related protein RABE1c-like [Glycine max]
novel_mir_040	Glyma16g28203.1	1684	4	2	>0.05	3	1.5	0	0.044	15	7.5	tubby like protein 5	uncharacterized protein LOC100803729 [Glycine max]
	Glyma16g28203.2	1624	4	2	>0.05	3	1.5	0	0.044	15	7.5	tubby like protein 5	uncharacterized protein LOC100803729 [Glycine max]
novel_mir_046	Glyma01g10081.1	863	3.5	2	>0.05	3	3	3	0.038	2	2	S-adenosylmethionine decarboxylase proenzyme	PREDICTED: S-adenosylmethionine decarboxylase proenzyme-like [Glycine max]
	Glyma01g34410.2	848	4.5	3	>0.05	2	0.117647	3	0.038	2	0.117647	DNA binding protein, putative	uncharacterized protein LOC100796830 [Glycine max]
	Glyma01g34410.3	910	4.5	3	>0.05	2	0.117647	3	0.038	2	0.117647	DNA binding protein, putative	uncharacterized protein LOC100796830 [Glycine max]
	Glyma01g34410.4	813	4.5	3	>0.05	2	0.117647	3	0.038	2	0.117647	DNA binding protein, putative	uncharacterized protein LOC100796830 [Glycine max]
	Glyma03g02670.2	796	4.5	3	>0.05	2	0.117647	3	0.038	2	0.117647	DNA binding protein, putative	uncharacterized protein LOC100796830 [Glycine max]
	Glyma03g02670.5	1074	4.5	3	>0.05	2	0.117647	3	0.038	2	0.117647	DNA binding protein, putative	uncharacterized protein LOC100796830 [Glycine max]
	Glyma03g02670.6	978	4.5	3	>0.05	2	0.117647	3	0.038	2	0.117647	DNA binding protein, putative	uncharacterized protein LOC100796830 [Glycine max]
	Glyma03g02670.7	1202	4.5	3	>0.05	2	0.117647	3	0.038	2	0.117647	DNA binding protein, putative	uncharacterized protein LOC100796830 [Glycine max]
	Glyma10g39070.2	5229	4.5	--	--	--	--	3	0.038	2	0.333333	N-acetyltransferase, putative	PREDICTED: uncharacterized protein LOC100819263 [Glycine max]
	Glyma10g39070.3	5421	4.5	--	--	--	--	3	0.038	2	0.333333	N-acetyltransferase, putative	PREDICTED: uncharacterized protein LOC100819263 [Glycine max]
novel_mir_051-5p	Glyma03g34580.1	1258	1.5	3	0	4	0.8	2	0	3	0.6	Polyadenylate binding protein	PREDICTED: probable polyadenylate-binding protein At2g36660-like [Glycine max]
	Glyma19g37270.1	1098	1.5	2	>0.05	4	0.8	2	0	3	0.6	Polyadenylate binding protein	PREDICTED: probable polyadenylate-binding protein At2g36660-like [Glycine max]
	Glyma19g37270.2	1098	1.5	2	>0.05	4	0.8	2	0	3	0.6	Polyadenylate binding protein	PREDICTED: probable polyadenylate-binding protein At2g36660-like [Glycine max]
	Glyma19g37270.3	1098	1.5	2	>0.05	4	0.8	2	0	3	0.6	Polyadenylate binding protein	PREDICTED: probable polyadenylate-binding protein At2g36660-like [Glycine max]
	Glyma19g37270.4	1098	1.5	2	>0.05	4	0.8	0	0	3	0.6	Polyadenylate binding protein	PREDICTED: probable polyadenylate-binding protein At2g36660-like [Glycine max]
novel_mir_054	Glyma05g24110.1	1470	3.5	3	0.026	4	1.33333	4	>0.05	1	0.333333	Elongation factor 1-alpha	PREDICTED: elongation factor 1-alpha-like isoform 1 [Glycine max] >gi|356570231|ref|XP_003553293.1| PREDICTED: elongation factor 1-alpha-like isoform 2 [Glycine max]
	Glyma08g17840.1	1105	3	--	--	--	--	2	0.042	2	1	Mitochondrial transcription termination factor family protein	PREDICTED: uncharacterized protein LOC100804440 [Glycine max]
	Glyma12g06240.1	196	4.5	2	>0.05	2	2	2	0.042	2	2	Universal stress protein 1	uncharacterized protein LOC100306505 [Glycine max]
	Glyma15g41300.1	1068	3	--	--	--	--	2	0.042	2	1	Mitochondrial transcription termination factor family protein	PREDICTED: uncharacterized protein LOC100794678 [Glycine max]
	Glyma19g07240.3	1429	3.5	3	0.026	4	1.33333	4	>0.05	1	0.333333	Elongation factor 1-alpha	PREDICTED: elongation factor 1-alpha-like isoform 1 [Glycine max] >gi|356570231|ref|XP_003553293.1| PREDICTED: elongation factor 1-alpha-like isoform 2 [Glycine max]
	Glyma19g07240.4	2275	3.5	3	0.026	4	1.33333	4	>0.05	1	0.333333	Elongation factor 1-alpha	PREDICTED: elongation factor 1-alpha-like isoform 1 [Glycine max] >gi|356570231|ref|XP_003553293.1| PREDICTED: elongation factor 1-alpha-like isoform 2 [Glycine max]
novel_mir_063	Glyma01g30400.1	1517	4	0	>0.05	18	9	0	0.036	14	7	LMBR1 integral membrane family protein	PREDICTED: LOW QUALITY PROTEIN: LIMR family protein At3g08930-like [Glycine max]
	Glyma03g07890.1	1654	4	0	>0.05	18	9	1	0.04	14	7	LMBR1 integral membrane family protei	PREDICTED: LIMR family protein At3g08930-like [Glycine max]
	Glyma07g01480.1	647	4	2	>0.05	3	2	0	0.036	8	7	Ubiquitin carboxyl-terminal hydrolase	PREDICTED: ubiquitin carboxyl-terminal hydrolase 6-like [Glycine max]
	Glyma08g20900.2	602	4	2	>0.05	5	4	1	0.04	9	8	Ubiquitin carboxyl-terminal hydrolase	PREDICTED: ubiquitin carboxyl-terminal hydrolase 7-like [Glycine max]
novel_mir_070-5p	Glyma05g00850.1	1191	3	0	0	3	3	--	--	--	--	Kinase, putative	uncharacterized protein LOC100814169 [Glycine max]
novel_mir_072-3p	Glyma18g36276.1	131	4.5	0	0.034	2	0.666667	2	>0.05	3	1	Sulfate/bicarbonate/oxalate exchanger and transporter sat-1	PREDICTED: sulfate transporter 2.1-like [Glycine max]
novel_mir_073	Glyma03g33230.1	407	4	1	0.034	2	1	4	>0.05	1	0.5	Uncharacterized protein	PREDICTED: uncharacterized protein LOC100811621 [Glycine max]
novel_mir_083	Glyma06g15540.1	772	4	2	>0.05	4	2	3	0.03	2	1	Photosystem I reaction center subunit psi-N	uncharacterized protein LOC100306036 [Glycine max]
	Glyma06g15540.2	906	4	2	>0.05	4	2	3	0.03	2	1	Photosystem I reaction center subunit psi-N	uncharacterized protein LOC100306036 [Glycine max]
novel_mir_093a novel_mir_093b	Glyma01g02400.1	1195	2.5	2	0.024	2	0.5	--	--	--	--	Glycine-rich protein	PREDICTED: uncharacterized protein LOC100810300 [Glycine max]
	Glyma01g02400.2	1180	2.5	2	0.024	2	0.5	--	--	--	--	Glycine-rich protein	PREDICTED: uncharacterized protein LOC100810300 [Glycine max]
	Glyma01g33866.1	2299	4.5	2	0.024	2	0.333333	--	--	--	--	Exocyst complex subunit SEC6	PREDICTED: exocyst complex component 3-like isoform 1 [Glycine max]
	Glyma01g33866.2	2280	4.5	2	0.024	2	0.333333	--	--	--	--	Exocyst complex subunit SEC6	PREDICTED: exocyst complex component 3-like isoform 1 [Glycine max]
	Glyma02g03210.1	1177	4.5	2	0.024	3	1.5	2	>0.05	2	1	Matrix metalloproteinase	PREDICTED: metalloendoproteinase 1-like [Glycine max]
	Glyma02g03320.1	1284	4.5	2	0.024	3	1.5	2	>0.05	2	1	Matrix metalloproteinase	PREDICTED: metalloendoproteinase 1-like [Glycine max]
	Glyma02g10770.1	2881	4.5	2	0.024	3	1.5	2	>0.05	10	5	Probably inactive leucine-rich repeat receptor-like protein kinase	PREDICTED: probably inactive leucine-rich repeat receptor-like protein kinase At3g28040-like [Glycine max]
	Glyma03g03120.1	2251	4.5	2	0.024	2	0.333333	--	--	--	--	Exocyst complex subunit SEC6	PREDICTED: exocyst complex component 3-like [Glycine max]
	Glyma03g03120.2	2251	4.5	2	0.024	2	0.333333	--	--	--	--	Exocyst complex subunit SEC6	PREDICTED: exocyst complex component 3-like [Glycine max]
	Glyma03g03120.3	2233	4.5	2	0.024	2	0.333333	--	--	--	--	Exocyst complex subunit SEC6	PREDICTED: exocyst complex component 3-like [Glycine max]
	Glyma03g03120.4	2233	4.5	2	0.024	2	0.333333	--	--	--	--	Exocyst complex subunit SEC6	PREDICTED: exocyst complex component 3-like [Glycine max]
	Glyma03g37800.1	180	4.5	2	0.024	5	5	2	>0.05	2	2	CP12 domain-containing protein 2	PREDICTED: calvin cycle protein CP12-like [Glycine max]
	Glyma04g10880.2	427	4	2	0.024	2	2	--	--	--	--	Phosphate-responsive 1 family protein	PREDICTED: uncharacterized protein LOC100811449 [Glycine max]
	Glyma04g33360.1	807	4	2	0.024	6	2	2	>0.05	20	6.66667	Light-harvesting complex I protein Lhca4	PREDICTED: chlorophyll a-b binding protein P4, chloroplastic-like [Glycine max]
	Glyma04g33360.3	573	4	2	0.024	6	2	2	>0.05	20	6.66667	Light-harvesting complex I protein Lhca4	PREDICTED: chlorophyll a-b binding protein P4, chloroplastic-like [Glycine max]
	Glyma06g20960.2	900	4	2	0.024	6	2	2	>0.05	20	6.66667	Chlorophyll A/B binding protein, putative	PREDICTED: chlorophyll a-b binding protein P4, chloroplastic-like [Glycine max]
	Glyma07g11690.1	1407	4	0	0.044	5	5	--	--	--	--	Chaperone protein DNAj, putative	PREDICTED: chaperone protein DnaJ-like [Glycine max]
	Glyma08g12340.1	66	4	2	0.024	3	3	2	>0.05	3	3	Cysteine proteinase	uncharacterized protein LOC100811719 precursor [Glycine max]
	Glyma08g25390.5	532	4	2	0.024	2	0.5	4	>0.05	1	0.25	E3 ubiquitin-protein ligase RGLG2	PREDICTED: E3 ubiquitin-protein ligase RGLG2-like [Glycine max]
	Glyma08g25390.6	532	4	2	0.024	2	0.5	4	>0.05	1	0.25	E3 ubiquitin-protein ligase RGLG2	PREDICTED: E3 ubiquitin-protein ligase RGLG2-like [Glycine max]
	Glyma08g25390.7	700	4	2	0.024	2	0.5	4	>0.05	1	0.25	E3 ubiquitin-protein ligase RGLG2	PREDICTED: E3 ubiquitin-protein ligase RGLG2-like [Glycine max]
	Glyma08g25390.8	532	4	2	0.024	2	0.5	4	>0.05	1	0.25	E3 ubiquitin-protein ligase RGLG2	PREDICTED: E3 ubiquitin-protein ligase RGLG2-like [Glycine max]
	Glyma15g38231.1	738	4.5	2	0.024	12	12	2	>0.05	4	4	unknown	uncharacterized protein LOC100500234 precursor [Glycine max]
	Glyma15g38271.1	809	4	2	0.024	29	29	--	--	--	--	unknown	uncharacterized protein LOC100306319 precursor [Glycine max]
	Glyma18g50350.1	376	4.5	2	0.024	2	2	--	--	--	--	HXXXD-type acyl-transferase family protein	PREDICTED: anthocyanin 5-aromatic acyltransferase-like [Glycine max]
	Glyma18g52050.2	3238	4	2	0.024	3	1.5	2	>0.05	10	5	Probably inactive leucine-rich repeat receptor-like protein kinase	PREDICTED: probably inactive leucine-rich repeat receptor-like protein kinase At3g28040-like [Glycine max]
novel_mir_095a novel_mir_095b	Glyma15g01800.1	647	3.5	1	0.012	2	2	--	--	--	--	Putative methyltransferase family protein	hypothetical protein MTR_2g102040 [Medicago truncatula] >gi|355486816|gb|AES68019.1| hypothetical protein MTR_2g102040 [Medicago truncatula]
novel_mir_102	Glyma14g02410.1	918	4.5	1	0.03	3	1.5	4	>0.05	1	0.5	Adenylyltransferase and sulfurtransferase MOCS3	PREDICTED: adenylyltransferase and sulfurtransferase MOCS3-like [Glycine max]
novel_mir_103	Glyma12g19960.1	1343	4	1	0.044	2	1	--	--	--	--	ATP synthase subunit a chloroplastic	PREDICTED: uncharacterized protein LOC100807199 [Glycine max]
novel_mir_104	Glyma11g08700.7	362	3.5	--	--	--	--	0	0.02	2	1	Wound-responsive family protein	PREDICTED: uncharacterized protein LOC100816098 [Glycine max]
	Glyma11g08700.8	362	3.5	--	--	--	--	0	0.02	2	1	Wound-responsive family protein	PREDICTED: uncharacterized protein LOC100816098 [Glycine max]
novel_mir_108	Glyma09g08170.1	577	3.5	--	--	--	--	4	0.046	1	1	Adipocyte plasma membrane-associated protein	PREDICTED: adipocyte plasma membrane-associated protein-like [Glycine max]
	Glyma14g09650.1	892	4.5	--	--	--	--	4	0.046	1	1	Progesterone 5-beta-reductase, putative	hypothetical protein MTR_1g018610 [Medicago truncatula] >gi|355478160|gb|AES59363.1| hypothetical protein MTR_1g018610 [Medicago truncatula]
novel_mir_111-3p	Glyma19g44850.1	273	4	--	--	--	--	1	0.042	2	1	Uncharacterized protein	uncharacterized protein LOC100500403 [Glycine max]
	Glyma19g44850.2	251	4	--	--	--	--	1	0.042	2	1	Uncharacterized protein	uncharacterized protein LOC100500403 [Glycine max]
novel_mir_111-5p	Glyma02g15590.1	1773	3	2	0.026	2	0.666667	4	>0.05	1	0.333333	IQ domain-containing protein	PREDICTED: protein IQ-DOMAIN 14-like [Glycine max]
	Glyma02g15590.4	1830	3	2	0.026	2	0.666667	4	>0.05	1	0.333333	IQ domain-containing protein	PREDICTED: protein IQ-DOMAIN 14-like [Glycine max]
	Glyma02g15590.5	1783	3	2	0.026	2	0.666667	4	>0.05	1	0.333333	IQ domain-containing protein	PREDICTED: protein IQ-DOMAIN 14-like [Glycine max]
